# Supplementary material for: A spatiotemporal transcriptomic atlas of porcine (Sus scrofa) female early gonadal development
Source: Commun Biol. 2026 Mar 30;9:487. doi: 10.1038/s42003-026-09932-0 (PMC13050328; doi:10.1038/s42003-026-09932-0)
Supplement: Supplementary file 3 — Supplementary Data 1 [file 42003_2026_9932_MOESM3_ESM.xlsx]

## Sheet: Data quality
This is the basic quality control information table of the library,each time period has at least one replicate.
Sample ID	Stage	Sex	Chip Size	Channel Size	Pixel Num	Mean UMI	Median UMI	Mean Gene	Median Gene
E24_R1	E24	female	96*96	10μm	3500	8278.85	7093.5	3071.83	3028.5
E24_R2	E24	female	96*96	10μm	2338	6442.02	5869.5	2450.89	2470.5
E27_R1	E27	female	96*96	10μm	4763	9620.74	8682	3419.61	3400
E27_R2	E27	female	96*96	10μm	4201	9711.07	8741	3279.22	3334
E27_R3	E27	female	96*96	10μm	4781	8537.61	7720	3279.01	3256
E30_R1	E30	female	96*96	10μm	3688	6300.51	5918.5	2689.51	2686.5
E30_R2	E30	female	96*96	10μm	4423	8224.17	7142	3145.21	3068
E35_R1	E35	female	96*96	10μm	3956	6299.69	5267	2641.01	2497.5
E35_R2	E35	female	96*96	10μm	4500	5278.62	4439.5	2287.29	2172
E50_R1	E50	female	96*96	10μm	7463	5649.99	5101	2525.16	2440
E50_R2	E50	female	96*96	10μm	7017	6255.73	5562	2764.31	2669

## Sheet: Terminology explanation
Here is an explanation of some terms used in the table.
Term	Explanation
Pixel id	The term 'Pixel id' is the combination of the 'Channel A' and 'Channel B'.
Channel A	The term 'Channel A' represents channels 1-50 that pass vertically through the tissue section
Channel B	The term 'Channel B' represents channels 1-50 that pass horizontally through the tissue section.
Cell_type	The term 'Cell_type' represents the cluster identity of each pixel.

## Sheet: metadata
This is the specific information of each different pixel.
Pixel ID	stage	Sample ID	Channel	Channel A	Channel B	cell_type
E24_R1_41x26	E24	E24_R1	10um	41	26	3_Pre-granulosa cells
E24_R1_48x24	E24	E24_R1	10um	48	24	3_Pre-granulosa cells
E24_R1_63x56	E24	E24_R1	10um	63	56	10_Interstitial cells
E24_R1_53x57	E24	E24_R1	10um	53	57	3_Pre-granulosa cells
E24_R1_55x66	E24	E24_R1	10um	55	66	5_Stromal Progenitor Cells
E24_R1_70x40	E24	E24_R1	10um	70	40	4_Mesonephros
E24_R1_89x34	E24	E24_R1	10um	89	34	4_Mesonephros
E24_R1_65x22	E24	E24_R1	10um	65	22	3_Pre-granulosa cells
E24_R1_23x38	E24	E24_R1	10um	23	38	1_Undifferentiated gonadal somatic cells
E24_R1_33x62	E24	E24_R1	10um	33	62	2_Steroidogenic cells
E24_R1_25x41	E24	E24_R1	10um	25	41	3_Pre-granulosa cells
E24_R1_19x49	E24	E24_R1	10um	19	49	2_Steroidogenic cells
E24_R1_19x50	E24	E24_R1	10um	19	50	1_Undifferentiated gonadal somatic cells
E24_R1_63x38	E24	E24_R1	10um	63	38	4_Mesonephros
E24_R1_51x68	E24	E24_R1	10um	51	68	5_Stromal Progenitor Cells
E24_R1_60x16	E24	E24_R1	10um	60	16	1_Undifferentiated gonadal somatic cells
E24_R1_60x68	E24	E24_R1	10um	60	68	10_Interstitial cells
E24_R1_60x21	E24	E24_R1	10um	60	21	9_Endothelial cells
E24_R1_33x30	E24	E24_R1	10um	33	30	3_Pre-granulosa cells
E24_R1_57x51	E24	E24_R1	10um	57	51	1_Undifferentiated gonadal somatic cells
E24_R1_42x29	E24	E24_R1	10um	42	29	3_Pre-granulosa cells
E24_R1_70x24	E24	E24_R1	10um	70	24	3_Pre-granulosa cells
E24_R1_55x60	E24	E24_R1	10um	55	60	5_Stromal Progenitor Cells
E24_R1_54x30	E24	E24_R1	10um	54	30	10_Interstitial cells
E24_R1_69x59	E24	E24_R1	10um	69	59	4_Mesonephros
E24_R1_19x57	E24	E24_R1	10um	19	57	1_Undifferentiated gonadal somatic cells
E24_R1_92x49	E24	E24_R1	10um	92	49	5_Stromal Progenitor Cells
E24_R1_50x36	E24	E24_R1	10um	50	36	8_Endothelial cells
E24_R1_56x64	E24	E24_R1	10um	56	64	5_Stromal Progenitor Cells
E24_R1_65x32	E24	E24_R1	10um	65	32	8_Endothelial cells
E24_R1_39x64	E24	E24_R1	10um	39	64	3_Pre-granulosa cells
E24_R1_43x67	E24	E24_R1	10um	43	67	3_Pre-granulosa cells
E24_R1_29x42	E24	E24_R1	10um	29	42	3_Pre-granulosa cells
E24_R1_50x21	E24	E24_R1	10um	50	21	3_Pre-granulosa cells
E24_R1_71x50	E24	E24_R1	10um	71	50	10_Interstitial cells
E24_R1_77x28	E24	E24_R1	10um	77	28	10_Interstitial cells
E24_R1_66x63	E24	E24_R1	10um	66	63	10_Interstitial cells
E24_R1_59x35	E24	E24_R1	10um	59	35	4_Mesonephros
E24_R1_93x49	E24	E24_R1	10um	93	49	5_Stromal Progenitor Cells
E24_R1_42x58	E24	E24_R1	10um	42	58	2_Steroidogenic cells
E24_R1_42x32	E24	E24_R1	10um	42	32	5_Stromal Progenitor Cells
E24_R1_61x47	E24	E24_R1	10um	61	47	4_Mesonephros
E24_R1_94x63	E24	E24_R1	10um	94	63	4_Mesonephros
E24_R1_34x69	E24	E24_R1	10um	34	69	2_Steroidogenic cells
E24_R1_82x52	E24	E24_R1	10um	82	52	10_Interstitial cells
E24_R1_87x65	E24	E24_R1	10um	87	65	4_Mesonephros
E24_R1_76x36	E24	E24_R1	10um	76	36	4_Mesonephros
E24_R1_32x61	E24	E24_R1	10um	32	61	1_Undifferentiated gonadal somatic cells
E24_R1_53x59	E24	E24_R1	10um	53	59	5_Stromal Progenitor Cells
E24_R1_60x19	E24	E24_R1	10um	60	19	3_Pre-granulosa cells
E24_R1_25x39	E24	E24_R1	10um	25	39	3_Pre-granulosa cells
E24_R1_71x53	E24	E24_R1	10um	71	53	10_Interstitial cells
E24_R1_25x35	E24	E24_R1	10um	25	35	2_Steroidogenic cells
E24_R1_78x58	E24	E24_R1	10um	78	58	4_Mesonephros
E24_R1_73x50	E24	E24_R1	10um	73	50	10_Interstitial cells
E24_R1_87x33	E24	E24_R1	10um	87	33	4_Mesonephros
E24_R1_64x16	E24	E24_R1	10um	64	16	1_Undifferentiated gonadal somatic cells
E24_R1_57x60	E24	E24_R1	10um	57	60	5_Stromal Progenitor Cells
E24_R1_48x30	E24	E24_R1	10um	48	30	3_Pre-granulosa cells
E24_R1_88x31	E24	E24_R1	10um	88	31	5_Stromal Progenitor Cells
E24_R1_61x17	E24	E24_R1	10um	61	17	1_Undifferentiated gonadal somatic cells
E24_R1_94x53	E24	E24_R1	10um	94	53	5_Stromal Progenitor Cells
E24_R1_53x33	E24	E24_R1	10um	53	33	10_Interstitial cells
E24_R1_63x26	E24	E24_R1	10um	63	26	3_Pre-granulosa cells
E24_R1_83x26	E24	E24_R1	10um	83	26	5_Stromal Progenitor Cells
E24_R1_29x33	E24	E24_R1	10um	29	33	3_Pre-granulosa cells
E24_R1_40x37	E24	E24_R1	10um	40	37	5_Stromal Progenitor Cells
E24_R1_29x63	E24	E24_R1	10um	29	63	1_Undifferentiated gonadal somatic cells
E24_R1_62x29	E24	E24_R1	10um	62	29	10_Interstitial cells
E24_R1_52x64	E24	E24_R1	10um	52	64	5_Stromal Progenitor Cells
E24_R1_71x28	E24	E24_R1	10um	71	28	10_Interstitial cells
E24_R1_65x55	E24	E24_R1	10um	65	55	10_Interstitial cells
E24_R1_52x21	E24	E24_R1	10um	52	21	3_Pre-granulosa cells
E24_R1_42x42	E24	E24_R1	10um	42	42	11_Interstitial cells
E24_R1_62x46	E24	E24_R1	10um	62	46	4_Mesonephros
E24_R1_57x45	E24	E24_R1	10um	57	45	4_Mesonephros
E24_R1_69x25	E24	E24_R1	10um	69	25	3_Pre-granulosa cells
E24_R1_67x55	E24	E24_R1	10um	67	55	10_Interstitial cells
E24_R1_61x27	E24	E24_R1	10um	61	27	2_Steroidogenic cells
E24_R1_77x17	E24	E24_R1	10um	77	17	6_Female germ cells
E24_R1_71x33	E24	E24_R1	10um	71	33	4_Mesonephros
E24_R1_91x51	E24	E24_R1	10um	91	51	10_Interstitial cells
E24_R1_23x42	E24	E24_R1	10um	23	42	3_Pre-granulosa cells
E24_R1_71x56	E24	E24_R1	10um	71	56	10_Interstitial cells
E24_R1_39x66	E24	E24_R1	10um	39	66	3_Pre-granulosa cells
E24_R1_47x62	E24	E24_R1	10um	47	62	3_Pre-granulosa cells
E24_R1_37x31	E24	E24_R1	10um	37	31	9_Endothelial cells
E24_R1_45x42	E24	E24_R1	10um	45	42	11_Interstitial cells
E24_R1_60x23	E24	E24_R1	10um	60	23	3_Pre-granulosa cells
E24_R1_56x69	E24	E24_R1	10um	56	69	5_Stromal Progenitor Cells
E24_R1_85x57	E24	E24_R1	10um	85	57	4_Mesonephros
E24_R1_66x49	E24	E24_R1	10um	66	49	4_Mesonephros
E24_R1_82x57	E24	E24_R1	10um	82	57	4_Mesonephros
E24_R1_63x60	E24	E24_R1	10um	63	60	10_Interstitial cells
E24_R1_57x28	E24	E24_R1	10um	57	28	5_Stromal Progenitor Cells
E24_R1_83x43	E24	E24_R1	10um	83	43	4_Mesonephros
E24_R1_68x46	E24	E24_R1	10um	68	46	11_Interstitial cells
E24_R1_21x41	E24	E24_R1	10um	21	41	2_Steroidogenic cells
E24_R1_51x36	E24	E24_R1	10um	51	36	8_Endothelial cells
E24_R1_77x36	E24	E24_R1	10um	77	36	4_Mesonephros
E24_R1_44x61	E24	E24_R1	10um	44	61	3_Pre-granulosa cells
E24_R1_53x64	E24	E24_R1	10um	53	64	5_Stromal Progenitor Cells
E24_R1_91x34	E24	E24_R1	10um	91	34	5_Stromal Progenitor Cells
E24_R1_91x57	E24	E24_R1	10um	91	57	8_Endothelial cells
E24_R1_33x37	E24	E24_R1	10um	33	37	3_Pre-granulosa cells
E24_R1_86x31	E24	E24_R1	10um	86	31	10_Interstitial cells
E24_R1_42x37	E24	E24_R1	10um	42	37	5_Stromal Progenitor Cells
E24_R1_85x21	E24	E24_R1	10um	85	21	2_Steroidogenic cells
E24_R1_25x44	E24	E24_R1	10um	25	44	3_Pre-granulosa cells
E24_R1_50x20	E24	E24_R1	10um	50	20	6_Female germ cells
E24_R1_63x31	E24	E24_R1	10um	63	31	10_Interstitial cells
E24_R1_45x40	E24	E24_R1	10um	45	40	10_Interstitial cells
E24_R1_67x60	E24	E24_R1	10um	67	60	10_Interstitial cells
E24_R1_66x58	E24	E24_R1	10um	66	58	10_Interstitial cells
E24_R1_77x62	E24	E24_R1	10um	77	62	4_Mesonephros
E24_R1_54x29	E24	E24_R1	10um	54	29	5_Stromal Progenitor Cells
E24_R1_70x23	E24	E24_R1	10um	70	23	3_Pre-granulosa cells
E24_R1_26x44	E24	E24_R1	10um	26	44	3_Pre-granulosa cells
E24_R1_38x58	E24	E24_R1	10um	38	58	1_Undifferentiated gonadal somatic cells
E24_R1_82x55	E24	E24_R1	10um	82	55	4_Mesonephros
E24_R1_69x61	E24	E24_R1	10um	69	61	10_Interstitial cells
E24_R1_94x58	E24	E24_R1	10um	94	58	5_Stromal Progenitor Cells
E24_R1_44x29	E24	E24_R1	10um	44	29	3_Pre-granulosa cells
E24_R1_44x63	E24	E24_R1	10um	44	63	3_Pre-granulosa cells
E24_R1_25x38	E24	E24_R1	10um	25	38	3_Pre-granulosa cells
E24_R1_75x39	E24	E24_R1	10um	75	39	4_Mesonephros
E24_R1_71x60	E24	E24_R1	10um	71	60	4_Mesonephros
E24_R1_89x46	E24	E24_R1	10um	89	46	10_Interstitial cells
E24_R1_48x64	E24	E24_R1	10um	48	64	3_Pre-granulosa cells
E24_R1_36x31	E24	E24_R1	10um	36	31	3_Pre-granulosa cells
E24_R1_95x58	E24	E24_R1	10um	95	58	5_Stromal Progenitor Cells
E24_R1_56x18	E24	E24_R1	10um	56	18	2_Steroidogenic cells
E24_R1_85x25	E24	E24_R1	10um	85	25	2_Steroidogenic cells
E24_R1_23x41	E24	E24_R1	10um	23	41	3_Pre-granulosa cells
E24_R1_61x28	E24	E24_R1	10um	61	28	5_Stromal Progenitor Cells
E24_R1_39x68	E24	E24_R1	10um	39	68	3_Pre-granulosa cells
E24_R1_47x59	E24	E24_R1	10um	47	59	9_Endothelial cells
E24_R1_64x57	E24	E24_R1	10um	64	57	10_Interstitial cells
E24_R1_55x18	E24	E24_R1	10um	55	18	2_Steroidogenic cells
E24_R1_51x58	E24	E24_R1	10um	51	58	6_Female germ cells
E24_R1_72x57	E24	E24_R1	10um	72	57	8_Endothelial cells
E24_R1_78x46	E24	E24_R1	10um	78	46	10_Interstitial cells
E24_R1_22x44	E24	E24_R1	10um	22	44	9_Endothelial cells
E24_R1_26x37	E24	E24_R1	10um	26	37	6_Female germ cells
E24_R1_47x25	E24	E24_R1	10um	47	25	3_Pre-granulosa cells
E24_R1_64x37	E24	E24_R1	10um	64	37	4_Mesonephros
E24_R1_22x40	E24	E24_R1	10um	22	40	1_Undifferentiated gonadal somatic cells
E24_R1_89x25	E24	E24_R1	10um	89	25	2_Steroidogenic cells
E24_R1_78x26	E24	E24_R1	10um	78	26	5_Stromal Progenitor Cells
E24_R1_33x68	E24	E24_R1	10um	33	68	2_Steroidogenic cells
E24_R1_38x34	E24	E24_R1	10um	38	34	3_Pre-granulosa cells
E24_R1_82x49	E24	E24_R1	10um	82	49	10_Interstitial cells
E24_R1_32x41	E24	E24_R1	10um	32	41	6_Female germ cells
E24_R1_25x40	E24	E24_R1	10um	25	40	3_Pre-granulosa cells
E24_R1_80x43	E24	E24_R1	10um	80	43	4_Mesonephros
E24_R1_67x63	E24	E24_R1	10um	67	63	10_Interstitial cells
E24_R1_46x40	E24	E24_R1	10um	46	40	10_Interstitial cells
E24_R1_46x21	E24	E24_R1	10um	46	21	2_Steroidogenic cells
E24_R1_23x51	E24	E24_R1	10um	23	51	2_Steroidogenic cells
E24_R1_35x40	E24	E24_R1	10um	35	40	5_Stromal Progenitor Cells
E24_R1_91x27	E24	E24_R1	10um	91	27	5_Stromal Progenitor Cells
E24_R1_67x27	E24	E24_R1	10um	67	27	5_Stromal Progenitor Cells
E24_R1_63x43	E24	E24_R1	10um	63	43	4_Mesonephros
E24_R1_70x28	E24	E24_R1	10um	70	28	10_Interstitial cells
E24_R1_22x50	E24	E24_R1	10um	22	50	2_Steroidogenic cells
E24_R1_71x29	E24	E24_R1	10um	71	29	8_Endothelial cells
E24_R1_71x17	E24	E24_R1	10um	71	17	2_Steroidogenic cells
E24_R1_53x71	E24	E24_R1	10um	53	71	1_Undifferentiated gonadal somatic cells
E24_R1_21x52	E24	E24_R1	10um	21	52	2_Steroidogenic cells
E24_R1_76x29	E24	E24_R1	10um	76	29	10_Interstitial cells
E24_R1_52x58	E24	E24_R1	10um	52	58	3_Pre-granulosa cells
E24_R1_67x17	E24	E24_R1	10um	67	17	1_Undifferentiated gonadal somatic cells
E24_R1_69x17	E24	E24_R1	10um	69	17	2_Steroidogenic cells
E24_R1_28x68	E24	E24_R1	10um	28	68	2_Steroidogenic cells
E24_R1_23x40	E24	E24_R1	10um	23	40	3_Pre-granulosa cells
E24_R1_60x26	E24	E24_R1	10um	60	26	3_Pre-granulosa cells
E24_R1_44x33	E24	E24_R1	10um	44	33	5_Stromal Progenitor Cells
E24_R1_50x59	E24	E24_R1	10um	50	59	6_Female germ cells
E24_R1_78x44	E24	E24_R1	10um	78	44	11_Interstitial cells
E24_R1_72x55	E24	E24_R1	10um	72	55	8_Endothelial cells
E24_R1_73x29	E24	E24_R1	10um	73	29	10_Interstitial cells
E24_R1_95x54	E24	E24_R1	10um	95	54	2_Steroidogenic cells
E24_R1_71x55	E24	E24_R1	10um	71	55	10_Interstitial cells
E24_R1_22x49	E24	E24_R1	10um	22	49	9_Endothelial cells
E24_R1_53x62	E24	E24_R1	10um	53	62	6_Female germ cells
E24_R1_28x37	E24	E24_R1	10um	28	37	3_Pre-granulosa cells
E24_R1_52x27	E24	E24_R1	10um	52	27	7_Immune Cells
E24_R1_74x51	E24	E24_R1	10um	74	51	4_Mesonephros
E24_R1_28x48	E24	E24_R1	10um	28	48	3_Pre-granulosa cells
E24_R1_59x50	E24	E24_R1	10um	59	50	1_Undifferentiated gonadal somatic cells
E24_R1_40x64	E24	E24_R1	10um	40	64	3_Pre-granulosa cells
E24_R1_66x21	E24	E24_R1	10um	66	21	9_Endothelial cells
E24_R1_56x22	E24	E24_R1	10um	56	22	3_Pre-granulosa cells
E24_R1_78x17	E24	E24_R1	10um	78	17	1_Undifferentiated gonadal somatic cells
E24_R1_32x43	E24	E24_R1	10um	32	43	6_Female germ cells
E24_R1_42x38	E24	E24_R1	10um	42	38	10_Interstitial cells
E24_R1_38x71	E24	E24_R1	10um	38	71	2_Steroidogenic cells
E24_R1_93x52	E24	E24_R1	10um	93	52	5_Stromal Progenitor Cells
E24_R1_24x69	E24	E24_R1	10um	24	69	1_Undifferentiated gonadal somatic cells
E24_R1_58x26	E24	E24_R1	10um	58	26	7_Immune Cells
E24_R1_40x26	E24	E24_R1	10um	40	26	3_Pre-granulosa cells
E24_R1_58x33	E24	E24_R1	10um	58	33	10_Interstitial cells
E24_R1_41x33	E24	E24_R1	10um	41	33	3_Pre-granulosa cells
E24_R1_27x70	E24	E24_R1	10um	27	70	1_Undifferentiated gonadal somatic cells
E24_R1_76x31	E24	E24_R1	10um	76	31	10_Interstitial cells
E24_R1_83x62	E24	E24_R1	10um	83	62	8_Endothelial cells
E24_R1_76x56	E24	E24_R1	10um	76	56	8_Endothelial cells
E24_R1_78x35	E24	E24_R1	10um	78	35	4_Mesonephros
E24_R1_26x40	E24	E24_R1	10um	26	40	9_Endothelial cells
E24_R1_69x60	E24	E24_R1	10um	69	60	8_Endothelial cells
E24_R1_53x54	E24	E24_R1	10um	53	54	2_Steroidogenic cells
E24_R1_60x24	E24	E24_R1	10um	60	24	3_Pre-granulosa cells
E24_R1_31x30	E24	E24_R1	10um	31	30	2_Steroidogenic cells
E24_R1_96x61	E24	E24_R1	10um	96	61	2_Steroidogenic cells
E24_R1_62x37	E24	E24_R1	10um	62	37	4_Mesonephros
E24_R1_52x62	E24	E24_R1	10um	52	62	5_Stromal Progenitor Cells
E24_R1_84x45	E24	E24_R1	10um	84	45	11_Interstitial cells
E24_R1_46x20	E24	E24_R1	10um	46	20	1_Undifferentiated gonadal somatic cells
E24_R1_72x50	E24	E24_R1	10um	72	50	10_Interstitial cells
E24_R1_56x19	E24	E24_R1	10um	56	19	6_Female germ cells
E24_R1_78x30	E24	E24_R1	10um	78	30	10_Interstitial cells
E24_R1_38x44	E24	E24_R1	10um	38	44	5_Stromal Progenitor Cells
E24_R1_56x53	E24	E24_R1	10um	56	53	2_Steroidogenic cells
E24_R1_63x57	E24	E24_R1	10um	63	57	10_Interstitial cells
E24_R1_63x17	E24	E24_R1	10um	63	17	1_Undifferentiated gonadal somatic cells
E24_R1_91x52	E24	E24_R1	10um	91	52	8_Endothelial cells
E24_R1_44x62	E24	E24_R1	10um	44	62	3_Pre-granulosa cells
E24_R1_82x35	E24	E24_R1	10um	82	35	4_Mesonephros
E24_R1_89x22	E24	E24_R1	10um	89	22	1_Undifferentiated gonadal somatic cells
E24_R1_22x38	E24	E24_R1	10um	22	38	1_Undifferentiated gonadal somatic cells
E24_R1_27x49	E24	E24_R1	10um	27	49	9_Endothelial cells
E24_R1_70x26	E24	E24_R1	10um	70	26	5_Stromal Progenitor Cells
E24_R1_28x53	E24	E24_R1	10um	28	53	1_Undifferentiated gonadal somatic cells
E24_R1_59x56	E24	E24_R1	10um	59	56	5_Stromal Progenitor Cells
E24_R1_92x26	E24	E24_R1	10um	92	26	1_Undifferentiated gonadal somatic cells
E24_R1_74x46	E24	E24_R1	10um	74	46	11_Interstitial cells
E24_R1_30x47	E24	E24_R1	10um	30	47	3_Pre-granulosa cells
E24_R1_50x66	E24	E24_R1	10um	50	66	7_Immune Cells
E24_R1_63x61	E24	E24_R1	10um	63	61	8_Endothelial cells
E24_R1_42x20	E24	E24_R1	10um	42	20	1_Undifferentiated gonadal somatic cells
E24_R1_66x62	E24	E24_R1	10um	66	62	8_Endothelial cells
E24_R1_30x62	E24	E24_R1	10um	30	62	1_Undifferentiated gonadal somatic cells
E24_R1_49x25	E24	E24_R1	10um	49	25	3_Pre-granulosa cells
E24_R1_47x61	E24	E24_R1	10um	47	61	3_Pre-granulosa cells
E24_R1_63x37	E24	E24_R1	10um	63	37	4_Mesonephros
E24_R1_55x27	E24	E24_R1	10um	55	27	3_Pre-granulosa cells
E24_R1_75x21	E24	E24_R1	10um	75	21	3_Pre-granulosa cells
E24_R1_70x19	E24	E24_R1	10um	70	19	2_Steroidogenic cells
E24_R1_77x26	E24	E24_R1	10um	77	26	5_Stromal Progenitor Cells
E24_R1_34x62	E24	E24_R1	10um	34	62	2_Steroidogenic cells
E24_R1_62x31	E24	E24_R1	10um	62	31	10_Interstitial cells
E24_R1_69x18	E24	E24_R1	10um	69	18	2_Steroidogenic cells
E24_R1_65x16	E24	E24_R1	10um	65	16	1_Undifferentiated gonadal somatic cells
E24_R1_43x22	E24	E24_R1	10um	43	22	3_Pre-granulosa cells
E24_R1_82x44	E24	E24_R1	10um	82	44	1_Undifferentiated gonadal somatic cells
E24_R1_32x34	E24	E24_R1	10um	32	34	3_Pre-granulosa cells
E24_R1_25x72	E24	E24_R1	10um	25	72	1_Undifferentiated gonadal somatic cells
E24_R1_78x56	E24	E24_R1	10um	78	56	8_Endothelial cells
E24_R1_54x62	E24	E24_R1	10um	54	62	5_Stromal Progenitor Cells
E24_R1_21x40	E24	E24_R1	10um	21	40	1_Undifferentiated gonadal somatic cells
E24_R1_28x44	E24	E24_R1	10um	28	44	9_Endothelial cells
E24_R1_29x66	E24	E24_R1	10um	29	66	2_Steroidogenic cells
E24_R1_33x49	E24	E24_R1	10um	33	49	1_Undifferentiated gonadal somatic cells
E24_R1_67x22	E24	E24_R1	10um	67	22	9_Endothelial cells
E24_R1_39x27	E24	E24_R1	10um	39	27	3_Pre-granulosa cells
E24_R1_81x27	E24	E24_R1	10um	81	27	5_Stromal Progenitor Cells
E24_R1_57x17	E24	E24_R1	10um	57	17	2_Steroidogenic cells
E24_R1_78x22	E24	E24_R1	10um	78	22	3_Pre-granulosa cells
E24_R1_27x67	E24	E24_R1	10um	27	67	1_Undifferentiated gonadal somatic cells
E24_R1_41x39	E24	E24_R1	10um	41	39	5_Stromal Progenitor Cells
E24_R1_20x43	E24	E24_R1	10um	20	43	2_Steroidogenic cells
E24_R1_41x29	E24	E24_R1	10um	41	29	3_Pre-granulosa cells
E24_R1_68x30	E24	E24_R1	10um	68	30	4_Mesonephros
E24_R1_70x38	E24	E24_R1	10um	70	38	4_Mesonephros
E24_R1_58x23	E24	E24_R1	10um	58	23	3_Pre-granulosa cells
E24_R1_54x52	E24	E24_R1	10um	54	52	1_Undifferentiated gonadal somatic cells
E24_R1_45x70	E24	E24_R1	10um	45	70	2_Steroidogenic cells
E24_R1_64x60	E24	E24_R1	10um	64	60	10_Interstitial cells
E24_R1_59x62	E24	E24_R1	10um	59	62	10_Interstitial cells
E24_R1_54x31	E24	E24_R1	10um	54	31	10_Interstitial cells
E24_R1_48x69	E24	E24_R1	10um	48	69	3_Pre-granulosa cells
E24_R1_46x33	E24	E24_R1	10um	46	33	5_Stromal Progenitor Cells
E24_R1_38x40	E24	E24_R1	10um	38	40	5_Stromal Progenitor Cells
E24_R1_43x65	E24	E24_R1	10um	43	65	3_Pre-granulosa cells
E24_R1_47x72	E24	E24_R1	10um	47	72	1_Undifferentiated gonadal somatic cells
E24_R1_38x63	E24	E24_R1	10um	38	63	2_Steroidogenic cells
E24_R1_65x29	E24	E24_R1	10um	65	29	10_Interstitial cells
E24_R1_52x19	E24	E24_R1	10um	52	19	3_Pre-granulosa cells
E24_R1_38x30	E24	E24_R1	10um	38	30	3_Pre-granulosa cells
E24_R1_92x58	E24	E24_R1	10um	92	58	10_Interstitial cells
E24_R1_38x62	E24	E24_R1	10um	38	62	2_Steroidogenic cells
E24_R1_52x61	E24	E24_R1	10um	52	61	3_Pre-granulosa cells
E24_R1_31x67	E24	E24_R1	10um	31	67	3_Pre-granulosa cells
E24_R1_61x23	E24	E24_R1	10um	61	23	3_Pre-granulosa cells
E24_R1_69x26	E24	E24_R1	10um	69	26	5_Stromal Progenitor Cells
E24_R1_58x64	E24	E24_R1	10um	58	64	5_Stromal Progenitor Cells
E24_R1_18x49	E24	E24_R1	10um	18	49	1_Undifferentiated gonadal somatic cells
E24_R1_22x56	E24	E24_R1	10um	22	56	1_Undifferentiated gonadal somatic cells
E24_R1_42x62	E24	E24_R1	10um	42	62	3_Pre-granulosa cells
E24_R1_73x47	E24	E24_R1	10um	73	47	11_Interstitial cells
E24_R1_19x53	E24	E24_R1	10um	19	53	1_Undifferentiated gonadal somatic cells
E24_R1_19x42	E24	E24_R1	10um	19	42	1_Undifferentiated gonadal somatic cells
E24_R1_53x66	E24	E24_R1	10um	53	66	5_Stromal Progenitor Cells
E24_R1_72x37	E24	E24_R1	10um	72	37	4_Mesonephros
E24_R1_28x69	E24	E24_R1	10um	28	69	2_Steroidogenic cells
E24_R1_76x38	E24	E24_R1	10um	76	38	4_Mesonephros
E24_R1_28x43	E24	E24_R1	10um	28	43	6_Female germ cells
E24_R1_44x69	E24	E24_R1	10um	44	69	3_Pre-granulosa cells
E24_R1_63x29	E24	E24_R1	10um	63	29	10_Interstitial cells
E24_R1_34x40	E24	E24_R1	10um	34	40	7_Immune Cells
E24_R1_40x41	E24	E24_R1	10um	40	41	5_Stromal Progenitor Cells
E24_R1_28x31	E24	E24_R1	10um	28	31	2_Steroidogenic cells
E24_R1_51x69	E24	E24_R1	10um	51	69	3_Pre-granulosa cells
E24_R1_76x46	E24	E24_R1	10um	76	46	10_Interstitial cells
E24_R1_42x56	E24	E24_R1	10um	42	56	1_Undifferentiated gonadal somatic cells
E24_R1_23x47	E24	E24_R1	10um	23	47	9_Endothelial cells
E24_R1_50x34	E24	E24_R1	10um	50	34	10_Interstitial cells
E24_R1_60x25	E24	E24_R1	10um	60	25	3_Pre-granulosa cells
E24_R1_60x31	E24	E24_R1	10um	60	31	10_Interstitial cells
E24_R1_91x47	E24	E24_R1	10um	91	47	5_Stromal Progenitor Cells
E24_R1_52x34	E24	E24_R1	10um	52	34	10_Interstitial cells
E24_R1_29x71	E24	E24_R1	10um	29	71	1_Undifferentiated gonadal somatic cells
E24_R1_83x20	E24	E24_R1	10um	83	20	2_Steroidogenic cells
E24_R1_22x51	E24	E24_R1	10um	22	51	2_Steroidogenic cells
E24_R1_83x54	E24	E24_R1	10um	83	54	4_Mesonephros
E24_R1_61x38	E24	E24_R1	10um	61	38	4_Mesonephros
E24_R1_20x49	E24	E24_R1	10um	20	49	2_Steroidogenic cells
E24_R1_67x36	E24	E24_R1	10um	67	36	4_Mesonephros
E24_R1_49x63	E24	E24_R1	10um	49	63	3_Pre-granulosa cells
E24_R1_41x42	E24	E24_R1	10um	41	42	5_Stromal Progenitor Cells
E24_R1_67x21	E24	E24_R1	10um	67	21	3_Pre-granulosa cells
E24_R1_83x57	E24	E24_R1	10um	83	57	4_Mesonephros
E24_R1_23x53	E24	E24_R1	10um	23	53	1_Undifferentiated gonadal somatic cells
E24_R1_35x68	E24	E24_R1	10um	35	68	9_Endothelial cells
E24_R1_45x27	E24	E24_R1	10um	45	27	3_Pre-granulosa cells
E24_R1_62x23	E24	E24_R1	10um	62	23	3_Pre-granulosa cells
E24_R1_25x46	E24	E24_R1	10um	25	46	3_Pre-granulosa cells
E24_R1_36x57	E24	E24_R1	10um	36	57	2_Steroidogenic cells
E24_R1_62x25	E24	E24_R1	10um	62	25	3_Pre-granulosa cells
E24_R1_53x37	E24	E24_R1	10um	53	37	8_Endothelial cells
E24_R1_36x63	E24	E24_R1	10um	36	63	2_Steroidogenic cells
E24_R1_88x26	E24	E24_R1	10um	88	26	2_Steroidogenic cells
E24_R1_89x21	E24	E24_R1	10um	89	21	1_Undifferentiated gonadal somatic cells
E24_R1_90x60	E24	E24_R1	10um	90	60	4_Mesonephros
E24_R1_73x51	E24	E24_R1	10um	73	51	10_Interstitial cells
E24_R1_84x29	E24	E24_R1	10um	84	29	5_Stromal Progenitor Cells
E24_R1_33x45	E24	E24_R1	10um	33	45	6_Female germ cells
E24_R1_63x46	E24	E24_R1	10um	63	46	4_Mesonephros
E24_R1_84x20	E24	E24_R1	10um	84	20	2_Steroidogenic cells
E24_R1_45x34	E24	E24_R1	10um	45	34	5_Stromal Progenitor Cells
E24_R1_43x34	E24	E24_R1	10um	43	34	6_Female germ cells
E24_R1_32x37	E24	E24_R1	10um	32	37	5_Stromal Progenitor Cells
E24_R1_36x62	E24	E24_R1	10um	36	62	2_Steroidogenic cells
E24_R1_87x62	E24	E24_R1	10um	87	62	10_Interstitial cells
E24_R1_24x39	E24	E24_R1	10um	24	39	3_Pre-granulosa cells
E24_R1_75x56	E24	E24_R1	10um	75	56	10_Interstitial cells
E24_R1_57x21	E24	E24_R1	10um	57	21	3_Pre-granulosa cells
E24_R1_72x59	E24	E24_R1	10um	72	59	4_Mesonephros
E24_R1_78x25	E24	E24_R1	10um	78	25	6_Female germ cells
E24_R1_38x70	E24	E24_R1	10um	38	70	6_Female germ cells
E24_R1_72x49	E24	E24_R1	10um	72	49	10_Interstitial cells
E24_R1_87x27	E24	E24_R1	10um	87	27	5_Stromal Progenitor Cells
E24_R1_54x23	E24	E24_R1	10um	54	23	3_Pre-granulosa cells
E24_R1_48x56	E24	E24_R1	10um	48	56	2_Steroidogenic cells
E24_R1_52x55	E24	E24_R1	10um	52	55	1_Undifferentiated gonadal somatic cells
E24_R1_84x63	E24	E24_R1	10um	84	63	10_Interstitial cells
E24_R1_83x56	E24	E24_R1	10um	83	56	4_Mesonephros
E24_R1_49x56	E24	E24_R1	10um	49	56	2_Steroidogenic cells
E24_R1_30x40	E24	E24_R1	10um	30	40	3_Pre-granulosa cells
E24_R1_32x48	E24	E24_R1	10um	32	48	6_Female germ cells
E24_R1_53x36	E24	E24_R1	10um	53	36	8_Endothelial cells
E24_R1_32x63	E24	E24_R1	10um	32	63	6_Female germ cells
E24_R1_90x53	E24	E24_R1	10um	90	53	8_Endothelial cells
E24_R1_64x56	E24	E24_R1	10um	64	56	10_Interstitial cells
E24_R1_90x47	E24	E24_R1	10um	90	47	10_Interstitial cells
E24_R1_62x21	E24	E24_R1	10um	62	21	3_Pre-granulosa cells
E24_R1_30x69	E24	E24_R1	10um	30	69	2_Steroidogenic cells
E24_R1_62x57	E24	E24_R1	10um	62	57	10_Interstitial cells
E24_R1_44x34	E24	E24_R1	10um	44	34	5_Stromal Progenitor Cells
E24_R1_43x35	E24	E24_R1	10um	43	35	5_Stromal Progenitor Cells
E24_R1_60x44	E24	E24_R1	10um	60	44	4_Mesonephros
E24_R1_62x32	E24	E24_R1	10um	62	32	10_Interstitial cells
E24_R1_46x63	E24	E24_R1	10um	46	63	6_Female germ cells
E24_R1_30x49	E24	E24_R1	10um	30	49	2_Steroidogenic cells
E24_R1_29x72	E24	E24_R1	10um	29	72	1_Undifferentiated gonadal somatic cells
E24_R1_82x21	E24	E24_R1	10um	82	21	3_Pre-granulosa cells
E24_R1_71x47	E24	E24_R1	10um	71	47	11_Interstitial cells
E24_R1_74x26	E24	E24_R1	10um	74	26	5_Stromal Progenitor Cells
E24_R1_38x27	E24	E24_R1	10um	38	27	3_Pre-granulosa cells
E24_R1_60x49	E24	E24_R1	10um	60	49	1_Undifferentiated gonadal somatic cells
E24_R1_87x52	E24	E24_R1	10um	87	52	8_Endothelial cells
E24_R1_31x38	E24	E24_R1	10um	31	38	3_Pre-granulosa cells
E24_R1_74x40	E24	E24_R1	10um	74	40	4_Mesonephros
E24_R1_36x61	E24	E24_R1	10um	36	61	2_Steroidogenic cells
E24_R1_65x60	E24	E24_R1	10um	65	60	8_Endothelial cells
E24_R1_58x52	E24	E24_R1	10um	58	52	2_Steroidogenic cells
E24_R1_80x35	E24	E24_R1	10um	80	35	4_Mesonephros
E24_R1_74x50	E24	E24_R1	10um	74	50	10_Interstitial cells
E24_R1_34x63	E24	E24_R1	10um	34	63	2_Steroidogenic cells
E24_R1_78x27	E24	E24_R1	10um	78	27	5_Stromal Progenitor Cells
E24_R1_43x23	E24	E24_R1	10um	43	23	3_Pre-granulosa cells
E24_R1_36x25	E24	E24_R1	10um	36	25	2_Steroidogenic cells
E24_R1_53x26	E24	E24_R1	10um	53	26	9_Endothelial cells
E24_R1_48x32	E24	E24_R1	10um	48	32	5_Stromal Progenitor Cells
E24_R1_70x37	E24	E24_R1	10um	70	37	4_Mesonephros
E24_R1_66x48	E24	E24_R1	10um	66	48	4_Mesonephros
E24_R1_85x24	E24	E24_R1	10um	85	24	2_Steroidogenic cells
E24_R1_90x45	E24	E24_R1	10um	90	45	11_Interstitial cells
E24_R1_28x35	E24	E24_R1	10um	28	35	3_Pre-granulosa cells
E24_R1_53x30	E24	E24_R1	10um	53	30	10_Interstitial cells
E24_R1_41x23	E24	E24_R1	10um	41	23	3_Pre-granulosa cells
E24_R1_77x39	E24	E24_R1	10um	77	39	4_Mesonephros
E24_R1_81x53	E24	E24_R1	10um	81	53	4_Mesonephros
E24_R1_32x62	E24	E24_R1	10um	32	62	2_Steroidogenic cells
E24_R1_92x55	E24	E24_R1	10um	92	55	10_Interstitial cells
E24_R1_56x71	E24	E24_R1	10um	56	71	11_Interstitial cells
E24_R1_29x41	E24	E24_R1	10um	29	41	9_Endothelial cells
E24_R1_24x56	E24	E24_R1	10um	24	56	1_Undifferentiated gonadal somatic cells
E24_R1_64x49	E24	E24_R1	10um	64	49	11_Interstitial cells
E24_R1_55x62	E24	E24_R1	10um	55	62	6_Female germ cells
E24_R1_57x31	E24	E24_R1	10um	57	31	10_Interstitial cells
E24_R1_75x40	E24	E24_R1	10um	75	40	4_Mesonephros
E24_R1_86x54	E24	E24_R1	10um	86	54	8_Endothelial cells
E24_R1_75x22	E24	E24_R1	10um	75	22	3_Pre-granulosa cells
E24_R1_75x48	E24	E24_R1	10um	75	48	4_Mesonephros
E24_R1_38x33	E24	E24_R1	10um	38	33	3_Pre-granulosa cells
E24_R1_51x29	E24	E24_R1	10um	51	29	5_Stromal Progenitor Cells
E24_R1_56x23	E24	E24_R1	10um	56	23	9_Endothelial cells
E24_R1_56x20	E24	E24_R1	10um	56	20	6_Female germ cells
E24_R1_52x67	E24	E24_R1	10um	52	67	5_Stromal Progenitor Cells
E24_R1_78x23	E24	E24_R1	10um	78	23	3_Pre-granulosa cells
E24_R1_52x56	E24	E24_R1	10um	52	56	5_Stromal Progenitor Cells
E24_R1_90x31	E24	E24_R1	10um	90	31	5_Stromal Progenitor Cells
E24_R1_65x62	E24	E24_R1	10um	65	62	8_Endothelial cells
E24_R1_27x37	E24	E24_R1	10um	27	37	9_Endothelial cells
E24_R1_35x66	E24	E24_R1	10um	35	66	3_Pre-granulosa cells
E24_R1_66x18	E24	E24_R1	10um	66	18	2_Steroidogenic cells
E24_R1_28x33	E24	E24_R1	10um	28	33	2_Steroidogenic cells
E24_R1_63x22	E24	E24_R1	10um	63	22	3_Pre-granulosa cells
E24_R1_86x26	E24	E24_R1	10um	86	26	2_Steroidogenic cells
E24_R1_56x31	E24	E24_R1	10um	56	31	10_Interstitial cells
E24_R1_82x46	E24	E24_R1	10um	82	46	11_Interstitial cells
E24_R1_44x68	E24	E24_R1	10um	44	68	3_Pre-granulosa cells
E24_R1_58x22	E24	E24_R1	10um	58	22	3_Pre-granulosa cells
E24_R1_65x26	E24	E24_R1	10um	65	26	5_Stromal Progenitor Cells
E24_R1_44x64	E24	E24_R1	10um	44	64	3_Pre-granulosa cells
E24_R1_36x73	E24	E24_R1	10um	36	73	1_Undifferentiated gonadal somatic cells
E24_R1_32x64	E24	E24_R1	10um	32	64	2_Steroidogenic cells
E24_R1_51x27	E24	E24_R1	10um	51	27	7_Immune Cells
E24_R1_45x64	E24	E24_R1	10um	45	64	6_Female germ cells
E24_R1_58x29	E24	E24_R1	10um	58	29	10_Interstitial cells
E24_R1_38x61	E24	E24_R1	10um	38	61	2_Steroidogenic cells
E24_R1_81x35	E24	E24_R1	10um	81	35	4_Mesonephros
E24_R1_76x24	E24	E24_R1	10um	76	24	3_Pre-granulosa cells
E24_R1_61x62	E24	E24_R1	10um	61	62	8_Endothelial cells
E24_R1_24x68	E24	E24_R1	10um	24	68	1_Undifferentiated gonadal somatic cells
E24_R1_35x72	E24	E24_R1	10um	35	72	1_Undifferentiated gonadal somatic cells
E24_R1_45x65	E24	E24_R1	10um	45	65	3_Pre-granulosa cells
E24_R1_53x67	E24	E24_R1	10um	53	67	5_Stromal Progenitor Cells
E24_R1_38x32	E24	E24_R1	10um	38	32	3_Pre-granulosa cells
E24_R1_76x40	E24	E24_R1	10um	76	40	4_Mesonephros
E24_R1_28x66	E24	E24_R1	10um	28	66	2_Steroidogenic cells
E24_R1_26x35	E24	E24_R1	10um	26	35	2_Steroidogenic cells
E24_R1_50x41	E24	E24_R1	10um	50	41	4_Mesonephros
E24_R1_35x42	E24	E24_R1	10um	35	42	3_Pre-granulosa cells
E24_R1_48x21	E24	E24_R1	10um	48	21	3_Pre-granulosa cells
E24_R1_46x68	E24	E24_R1	10um	46	68	3_Pre-granulosa cells
E24_R1_56x41	E24	E24_R1	10um	56	41	4_Mesonephros
E24_R1_31x44	E24	E24_R1	10um	31	44	3_Pre-granulosa cells
E24_R1_42x35	E24	E24_R1	10um	42	35	5_Stromal Progenitor Cells
E24_R1_66x57	E24	E24_R1	10um	66	57	4_Mesonephros
E24_R1_85x38	E24	E24_R1	10um	85	38	4_Mesonephros
E24_R1_42x23	E24	E24_R1	10um	42	23	9_Endothelial cells
E24_R1_74x36	E24	E24_R1	10um	74	36	4_Mesonephros
E24_R1_29x62	E24	E24_R1	10um	29	62	1_Undifferentiated gonadal somatic cells
E24_R1_26x69	E24	E24_R1	10um	26	69	1_Undifferentiated gonadal somatic cells
E24_R1_85x20	E24	E24_R1	10um	85	20	2_Steroidogenic cells
E24_R1_90x50	E24	E24_R1	10um	90	50	10_Interstitial cells
E24_R1_57x56	E24	E24_R1	10um	57	56	5_Stromal Progenitor Cells
E24_R1_41x41	E24	E24_R1	10um	41	41	10_Interstitial cells
E24_R1_87x50	E24	E24_R1	10um	87	50	10_Interstitial cells
E24_R1_51x71	E24	E24_R1	10um	51	71	1_Undifferentiated gonadal somatic cells
E24_R1_30x74	E24	E24_R1	10um	30	74	2_Steroidogenic cells
E24_R1_69x57	E24	E24_R1	10um	69	57	10_Interstitial cells
E24_R1_39x62	E24	E24_R1	10um	39	62	9_Endothelial cells
E24_R1_32x60	E24	E24_R1	10um	32	60	1_Undifferentiated gonadal somatic cells
E24_R1_39x23	E24	E24_R1	10um	39	23	1_Undifferentiated gonadal somatic cells
E24_R1_33x72	E24	E24_R1	10um	33	72	2_Steroidogenic cells
E24_R1_26x71	E24	E24_R1	10um	26	71	1_Undifferentiated gonadal somatic cells
E24_R1_59x37	E24	E24_R1	10um	59	37	4_Mesonephros
E24_R1_46x61	E24	E24_R1	10um	46	61	3_Pre-granulosa cells
E24_R1_19x45	E24	E24_R1	10um	19	45	3_Pre-granulosa cells
E24_R1_42x21	E24	E24_R1	10um	42	21	2_Steroidogenic cells
E24_R1_45x37	E24	E24_R1	10um	45	37	8_Endothelial cells
E24_R1_42x73	E24	E24_R1	10um	42	73	1_Undifferentiated gonadal somatic cells
E24_R1_53x63	E24	E24_R1	10um	53	63	5_Stromal Progenitor Cells
E24_R1_70x57	E24	E24_R1	10um	70	57	10_Interstitial cells
E24_R1_48x66	E24	E24_R1	10um	48	66	9_Endothelial cells
E24_R1_28x52	E24	E24_R1	10um	28	52	1_Undifferentiated gonadal somatic cells
E24_R1_67x31	E24	E24_R1	10um	67	31	4_Mesonephros
E24_R1_82x64	E24	E24_R1	10um	82	64	11_Interstitial cells
E24_R1_18x47	E24	E24_R1	10um	18	47	1_Undifferentiated gonadal somatic cells
E24_R1_58x56	E24	E24_R1	10um	58	56	5_Stromal Progenitor Cells
E24_R1_45x21	E24	E24_R1	10um	45	21	2_Steroidogenic cells
E24_R1_80x46	E24	E24_R1	10um	80	46	4_Mesonephros
E24_R1_27x31	E24	E24_R1	10um	27	31	1_Undifferentiated gonadal somatic cells
E24_R1_71x58	E24	E24_R1	10um	71	58	8_Endothelial cells
E24_R1_62x58	E24	E24_R1	10um	62	58	10_Interstitial cells
E24_R1_40x57	E24	E24_R1	10um	40	57	1_Undifferentiated gonadal somatic cells
E24_R1_56x60	E24	E24_R1	10um	56	60	6_Female germ cells
E24_R1_34x27	E24	E24_R1	10um	34	27	6_Female germ cells
E24_R1_77x48	E24	E24_R1	10um	77	48	10_Interstitial cells
E24_R1_93x58	E24	E24_R1	10um	93	58	10_Interstitial cells
E24_R1_26x68	E24	E24_R1	10um	26	68	1_Undifferentiated gonadal somatic cells
E24_R1_34x31	E24	E24_R1	10um	34	31	3_Pre-granulosa cells
E24_R1_58x35	E24	E24_R1	10um	58	35	4_Mesonephros
E24_R1_87x17	E24	E24_R1	10um	87	17	2_Steroidogenic cells
E24_R1_78x55	E24	E24_R1	10um	78	55	8_Endothelial cells
E24_R1_95x57	E24	E24_R1	10um	95	57	5_Stromal Progenitor Cells
E24_R1_42x68	E24	E24_R1	10um	42	68	3_Pre-granulosa cells
E24_R1_29x34	E24	E24_R1	10um	29	34	3_Pre-granulosa cells
E24_R1_51x30	E24	E24_R1	10um	51	30	6_Female germ cells
E24_R1_53x22	E24	E24_R1	10um	53	22	3_Pre-granulosa cells
E24_R1_65x58	E24	E24_R1	10um	65	58	10_Interstitial cells
E24_R1_86x21	E24	E24_R1	10um	86	21	2_Steroidogenic cells
E24_R1_51x66	E24	E24_R1	10um	51	66	5_Stromal Progenitor Cells
E24_R1_55x21	E24	E24_R1	10um	55	21	9_Endothelial cells
E24_R1_67x33	E24	E24_R1	10um	67	33	4_Mesonephros
E24_R1_83x50	E24	E24_R1	10um	83	50	10_Interstitial cells
E24_R1_87x30	E24	E24_R1	10um	87	30	5_Stromal Progenitor Cells
E24_R1_48x34	E24	E24_R1	10um	48	34	8_Endothelial cells
E24_R1_66x17	E24	E24_R1	10um	66	17	2_Steroidogenic cells
E24_R1_39x31	E24	E24_R1	10um	39	31	3_Pre-granulosa cells
E24_R1_49x26	E24	E24_R1	10um	49	26	3_Pre-granulosa cells
E24_R1_86x34	E24	E24_R1	10um	86	34	8_Endothelial cells
E24_R1_91x55	E24	E24_R1	10um	91	55	8_Endothelial cells
E24_R1_41x44	E24	E24_R1	10um	41	44	11_Interstitial cells
E24_R1_24x45	E24	E24_R1	10um	24	45	3_Pre-granulosa cells
E24_R1_39x39	E24	E24_R1	10um	39	39	5_Stromal Progenitor Cells
E24_R1_75x28	E24	E24_R1	10um	75	28	10_Interstitial cells
E24_R1_93x48	E24	E24_R1	10um	93	48	5_Stromal Progenitor Cells
E24_R1_73x19	E24	E24_R1	10um	73	19	3_Pre-granulosa cells
E24_R1_51x64	E24	E24_R1	10um	51	64	3_Pre-granulosa cells
E24_R1_18x53	E24	E24_R1	10um	18	53	1_Undifferentiated gonadal somatic cells
E24_R1_39x65	E24	E24_R1	10um	39	65	3_Pre-granulosa cells
E24_R1_52x63	E24	E24_R1	10um	52	63	5_Stromal Progenitor Cells
E24_R1_77x56	E24	E24_R1	10um	77	56	8_Endothelial cells
E24_R1_44x37	E24	E24_R1	10um	44	37	10_Interstitial cells
E24_R1_80x21	E24	E24_R1	10um	80	21	2_Steroidogenic cells
E24_R1_64x54	E24	E24_R1	10um	64	54	10_Interstitial cells
E24_R1_25x36	E24	E24_R1	10um	25	36	2_Steroidogenic cells
E24_R1_56x65	E24	E24_R1	10um	56	65	5_Stromal Progenitor Cells
E24_R1_35x46	E24	E24_R1	10um	35	46	6_Female germ cells
E24_R1_45x63	E24	E24_R1	10um	45	63	3_Pre-granulosa cells
E24_R1_87x29	E24	E24_R1	10um	87	29	5_Stromal Progenitor Cells
E24_R1_30x64	E24	E24_R1	10um	30	64	2_Steroidogenic cells
E24_R1_72x46	E24	E24_R1	10um	72	46	10_Interstitial cells
E24_R1_43x31	E24	E24_R1	10um	43	31	7_Immune Cells
E24_R1_71x31	E24	E24_R1	10um	71	31	4_Mesonephros
E24_R1_84x52	E24	E24_R1	10um	84	52	10_Interstitial cells
E24_R1_28x29	E24	E24_R1	10um	28	29	1_Undifferentiated gonadal somatic cells
E24_R1_90x46	E24	E24_R1	10um	90	46	10_Interstitial cells
E24_R1_23x54	E24	E24_R1	10um	23	54	1_Undifferentiated gonadal somatic cells
E24_R1_45x69	E24	E24_R1	10um	45	69	9_Endothelial cells
E24_R1_62x17	E24	E24_R1	10um	62	17	1_Undifferentiated gonadal somatic cells
E24_R1_90x27	E24	E24_R1	10um	90	27	1_Undifferentiated gonadal somatic cells
E24_R1_86x56	E24	E24_R1	10um	86	56	8_Endothelial cells
E24_R1_62x62	E24	E24_R1	10um	62	62	10_Interstitial cells
E24_R1_46x31	E24	E24_R1	10um	46	31	5_Stromal Progenitor Cells
E24_R1_54x17	E24	E24_R1	10um	54	17	1_Undifferentiated gonadal somatic cells
E24_R1_72x40	E24	E24_R1	10um	72	40	4_Mesonephros
E24_R1_75x47	E24	E24_R1	10um	75	47	11_Interstitial cells
E24_R1_54x58	E24	E24_R1	10um	54	58	5_Stromal Progenitor Cells
E24_R1_56x62	E24	E24_R1	10um	56	62	5_Stromal Progenitor Cells
E24_R1_20x50	E24	E24_R1	10um	20	50	1_Undifferentiated gonadal somatic cells
E24_R1_42x28	E24	E24_R1	10um	42	28	3_Pre-granulosa cells
E24_R1_45x23	E24	E24_R1	10um	45	23	9_Endothelial cells
E24_R1_37x36	E24	E24_R1	10um	37	36	3_Pre-granulosa cells
E24_R1_20x48	E24	E24_R1	10um	20	48	2_Steroidogenic cells
E24_R1_78x20	E24	E24_R1	10um	78	20	6_Female germ cells
E24_R1_60x20	E24	E24_R1	10um	60	20	9_Endothelial cells
E24_R1_71x43	E24	E24_R1	10um	71	43	4_Mesonephros
E24_R1_62x16	E24	E24_R1	10um	62	16	1_Undifferentiated gonadal somatic cells
E24_R1_33x50	E24	E24_R1	10um	33	50	1_Undifferentiated gonadal somatic cells
E24_R1_61x20	E24	E24_R1	10um	61	20	3_Pre-granulosa cells
E24_R1_31x41	E24	E24_R1	10um	31	41	3_Pre-granulosa cells
E24_R1_49x37	E24	E24_R1	10um	49	37	10_Interstitial cells
E24_R1_71x40	E24	E24_R1	10um	71	40	4_Mesonephros
E24_R1_52x68	E24	E24_R1	10um	52	68	5_Stromal Progenitor Cells
E24_R1_46x56	E24	E24_R1	10um	46	56	1_Undifferentiated gonadal somatic cells
E24_R1_43x57	E24	E24_R1	10um	43	57	1_Undifferentiated gonadal somatic cells
E24_R1_73x49	E24	E24_R1	10um	73	49	10_Interstitial cells
E24_R1_43x21	E24	E24_R1	10um	43	21	1_Undifferentiated gonadal somatic cells
E24_R1_80x19	E24	E24_R1	10um	80	19	1_Undifferentiated gonadal somatic cells
E24_R1_89x23	E24	E24_R1	10um	89	23	1_Undifferentiated gonadal somatic cells
E24_R1_71x46	E24	E24_R1	10um	71	46	5_Stromal Progenitor Cells
E24_R1_65x17	E24	E24_R1	10um	65	17	1_Undifferentiated gonadal somatic cells
E24_R1_53x23	E24	E24_R1	10um	53	23	3_Pre-granulosa cells
E24_R1_36x28	E24	E24_R1	10um	36	28	3_Pre-granulosa cells
E24_R1_46x62	E24	E24_R1	10um	46	62	3_Pre-granulosa cells
E24_R1_23x46	E24	E24_R1	10um	23	46	3_Pre-granulosa cells
E24_R1_34x39	E24	E24_R1	10um	34	39	7_Immune Cells
E24_R1_37x72	E24	E24_R1	10um	37	72	1_Undifferentiated gonadal somatic cells
E24_R1_48x31	E24	E24_R1	10um	48	31	6_Female germ cells
E24_R1_95x50	E24	E24_R1	10um	95	50	1_Undifferentiated gonadal somatic cells
E24_R1_33x39	E24	E24_R1	10um	33	39	3_Pre-granulosa cells
E24_R1_37x62	E24	E24_R1	10um	37	62	2_Steroidogenic cells
E24_R1_22x52	E24	E24_R1	10um	22	52	1_Undifferentiated gonadal somatic cells
E24_R1_64x63	E24	E24_R1	10um	64	63	10_Interstitial cells
E24_R1_47x41	E24	E24_R1	10um	47	41	11_Interstitial cells
E24_R1_34x45	E24	E24_R1	10um	34	45	3_Pre-granulosa cells
E24_R1_37x69	E24	E24_R1	10um	37	69	3_Pre-granulosa cells
E24_R1_65x21	E24	E24_R1	10um	65	21	3_Pre-granulosa cells
E24_R1_40x65	E24	E24_R1	10um	40	65	3_Pre-granulosa cells
E24_R1_42x30	E24	E24_R1	10um	42	30	3_Pre-granulosa cells
E24_R1_37x33	E24	E24_R1	10um	37	33	3_Pre-granulosa cells
E24_R1_53x53	E24	E24_R1	10um	53	53	2_Steroidogenic cells
E24_R1_96x57	E24	E24_R1	10um	96	57	2_Steroidogenic cells
E24_R1_55x35	E24	E24_R1	10um	55	35	8_Endothelial cells
E24_R1_42x65	E24	E24_R1	10um	42	65	9_Endothelial cells
E24_R1_94x55	E24	E24_R1	10um	94	55	5_Stromal Progenitor Cells
E24_R1_80x29	E24	E24_R1	10um	80	29	10_Interstitial cells
E24_R1_59x47	E24	E24_R1	10um	59	47	4_Mesonephros
E24_R1_77x54	E24	E24_R1	10um	77	54	4_Mesonephros
E24_R1_49x65	E24	E24_R1	10um	49	65	7_Immune Cells
E24_R1_56x52	E24	E24_R1	10um	56	52	1_Undifferentiated gonadal somatic cells
E24_R1_47x20	E24	E24_R1	10um	47	20	2_Steroidogenic cells
E24_R1_62x59	E24	E24_R1	10um	62	59	10_Interstitial cells
E24_R1_34x68	E24	E24_R1	10um	34	68	6_Female germ cells
E24_R1_52x26	E24	E24_R1	10um	52	26	7_Immune Cells
E24_R1_33x35	E24	E24_R1	10um	33	35	9_Endothelial cells
E24_R1_57x20	E24	E24_R1	10um	57	20	3_Pre-granulosa cells
E24_R1_42x63	E24	E24_R1	10um	42	63	9_Endothelial cells
E24_R1_62x60	E24	E24_R1	10um	62	60	10_Interstitial cells
E24_R1_96x56	E24	E24_R1	10um	96	56	2_Steroidogenic cells
E24_R1_83x27	E24	E24_R1	10um	83	27	5_Stromal Progenitor Cells
E24_R1_57x62	E24	E24_R1	10um	57	62	5_Stromal Progenitor Cells
E24_R1_81x28	E24	E24_R1	10um	81	28	5_Stromal Progenitor Cells
E24_R1_84x30	E24	E24_R1	10um	84	30	5_Stromal Progenitor Cells
E24_R1_23x36	E24	E24_R1	10um	23	36	1_Undifferentiated gonadal somatic cells
E24_R1_35x35	E24	E24_R1	10um	35	35	3_Pre-granulosa cells
E24_R1_28x30	E24	E24_R1	10um	28	30	1_Undifferentiated gonadal somatic cells
E24_R1_73x55	E24	E24_R1	10um	73	55	4_Mesonephros
E24_R1_45x60	E24	E24_R1	10um	45	60	3_Pre-granulosa cells
E24_R1_28x51	E24	E24_R1	10um	28	51	1_Undifferentiated gonadal somatic cells
E24_R1_83x29	E24	E24_R1	10um	83	29	5_Stromal Progenitor Cells
E24_R1_75x29	E24	E24_R1	10um	75	29	10_Interstitial cells
E24_R1_53x52	E24	E24_R1	10um	53	52	1_Undifferentiated gonadal somatic cells
E24_R1_40x71	E24	E24_R1	10um	40	71	5_Stromal Progenitor Cells
E24_R1_30x41	E24	E24_R1	10um	30	41	5_Stromal Progenitor Cells
E24_R1_28x73	E24	E24_R1	10um	28	73	1_Undifferentiated gonadal somatic cells
E24_R1_71x27	E24	E24_R1	10um	71	27	8_Endothelial cells
E24_R1_81x51	E24	E24_R1	10um	81	51	10_Interstitial cells
E24_R1_48x57	E24	E24_R1	10um	48	57	3_Pre-granulosa cells
E24_R1_38x35	E24	E24_R1	10um	38	35	3_Pre-granulosa cells
E24_R1_48x62	E24	E24_R1	10um	48	62	3_Pre-granulosa cells
E24_R1_49x68	E24	E24_R1	10um	49	68	3_Pre-granulosa cells
E24_R1_81x47	E24	E24_R1	10um	81	47	10_Interstitial cells
E24_R1_56x21	E24	E24_R1	10um	56	21	3_Pre-granulosa cells
E24_R1_71x34	E24	E24_R1	10um	71	34	4_Mesonephros
E24_R1_86x23	E24	E24_R1	10um	86	23	2_Steroidogenic cells
E24_R1_29x47	E24	E24_R1	10um	29	47	3_Pre-granulosa cells
E24_R1_47x28	E24	E24_R1	10um	47	28	3_Pre-granulosa cells
E24_R1_84x24	E24	E24_R1	10um	84	24	3_Pre-granulosa cells
E24_R1_72x39	E24	E24_R1	10um	72	39	8_Endothelial cells
E24_R1_59x25	E24	E24_R1	10um	59	25	3_Pre-granulosa cells
E24_R1_86x57	E24	E24_R1	10um	86	57	10_Interstitial cells
E24_R1_80x25	E24	E24_R1	10um	80	25	6_Female germ cells
E24_R1_42x40	E24	E24_R1	10um	42	40	11_Interstitial cells
E24_R1_49x21	E24	E24_R1	10um	49	21	3_Pre-granulosa cells
E24_R1_60x34	E24	E24_R1	10um	60	34	4_Mesonephros
E24_R1_31x73	E24	E24_R1	10um	31	73	1_Undifferentiated gonadal somatic cells
E24_R1_80x26	E24	E24_R1	10um	80	26	5_Stromal Progenitor Cells
E24_R1_20x52	E24	E24_R1	10um	20	52	1_Undifferentiated gonadal somatic cells
E24_R1_31x35	E24	E24_R1	10um	31	35	3_Pre-granulosa cells
E24_R1_32x29	E24	E24_R1	10um	32	29	2_Steroidogenic cells
E24_R1_41x62	E24	E24_R1	10um	41	62	3_Pre-granulosa cells
E24_R1_44x28	E24	E24_R1	10um	44	28	3_Pre-granulosa cells
E24_R1_43x28	E24	E24_R1	10um	43	28	3_Pre-granulosa cells
E24_R1_54x19	E24	E24_R1	10um	54	19	3_Pre-granulosa cells
E24_R1_37x35	E24	E24_R1	10um	37	35	3_Pre-granulosa cells
E24_R1_28x32	E24	E24_R1	10um	28	32	2_Steroidogenic cells
E24_R1_38x67	E24	E24_R1	10um	38	67	3_Pre-granulosa cells
E24_R1_60x67	E24	E24_R1	10um	60	67	10_Interstitial cells
E24_R1_53x69	E24	E24_R1	10um	53	69	6_Female germ cells
E24_R1_44x27	E24	E24_R1	10um	44	27	3_Pre-granulosa cells
E24_R1_86x62	E24	E24_R1	10um	86	62	8_Endothelial cells
E24_R1_65x64	E24	E24_R1	10um	65	64	8_Endothelial cells
E24_R1_42x43	E24	E24_R1	10um	42	43	11_Interstitial cells
E24_R1_73x59	E24	E24_R1	10um	73	59	4_Mesonephros
E24_R1_81x26	E24	E24_R1	10um	81	26	2_Steroidogenic cells
E24_R1_59x20	E24	E24_R1	10um	59	20	3_Pre-granulosa cells
E24_R1_59x57	E24	E24_R1	10um	59	57	5_Stromal Progenitor Cells
E24_R1_57x27	E24	E24_R1	10um	57	27	5_Stromal Progenitor Cells
E24_R1_44x57	E24	E24_R1	10um	44	57	2_Steroidogenic cells
E24_R1_45x38	E24	E24_R1	10um	45	38	10_Interstitial cells
E24_R1_37x47	E24	E24_R1	10um	37	47	1_Undifferentiated gonadal somatic cells
E24_R1_51x60	E24	E24_R1	10um	51	60	3_Pre-granulosa cells
E24_R1_58x37	E24	E24_R1	10um	58	37	4_Mesonephros
E24_R1_60x50	E24	E24_R1	10um	60	50	1_Undifferentiated gonadal somatic cells
E24_R1_65x66	E24	E24_R1	10um	65	66	10_Interstitial cells
E24_R1_65x50	E24	E24_R1	10um	65	50	1_Undifferentiated gonadal somatic cells
E24_R1_28x46	E24	E24_R1	10um	28	46	3_Pre-granulosa cells
E24_R1_37x66	E24	E24_R1	10um	37	66	3_Pre-granulosa cells
E24_R1_54x44	E24	E24_R1	10um	54	44	3_Pre-granulosa cells
E24_R1_51x22	E24	E24_R1	10um	51	22	3_Pre-granulosa cells
E24_R1_63x28	E24	E24_R1	10um	63	28	10_Interstitial cells
E24_R1_78x54	E24	E24_R1	10um	78	54	4_Mesonephros
E24_R1_56x28	E24	E24_R1	10um	56	28	6_Female germ cells
E24_R1_96x58	E24	E24_R1	10um	96	58	2_Steroidogenic cells
E24_R1_58x17	E24	E24_R1	10um	58	17	2_Steroidogenic cells
E24_R1_66x55	E24	E24_R1	10um	66	55	10_Interstitial cells
E24_R1_51x62	E24	E24_R1	10um	51	62	5_Stromal Progenitor Cells
E24_R1_57x63	E24	E24_R1	10um	57	63	5_Stromal Progenitor Cells
E24_R1_84x46	E24	E24_R1	10um	84	46	10_Interstitial cells
E24_R1_64x29	E24	E24_R1	10um	64	29	10_Interstitial cells
E24_R1_43x40	E24	E24_R1	10um	43	40	11_Interstitial cells
E24_R1_64x62	E24	E24_R1	10um	64	62	10_Interstitial cells
E24_R1_78x32	E24	E24_R1	10um	78	32	10_Interstitial cells
E24_R1_27x48	E24	E24_R1	10um	27	48	3_Pre-granulosa cells
E24_R1_81x57	E24	E24_R1	10um	81	57	4_Mesonephros
E24_R1_94x45	E24	E24_R1	10um	94	45	1_Undifferentiated gonadal somatic cells
E24_R1_88x46	E24	E24_R1	10um	88	46	10_Interstitial cells
E24_R1_35x33	E24	E24_R1	10um	35	33	3_Pre-granulosa cells
E24_R1_42x57	E24	E24_R1	10um	42	57	1_Undifferentiated gonadal somatic cells
E24_R1_25x45	E24	E24_R1	10um	25	45	3_Pre-granulosa cells
E24_R1_87x63	E24	E24_R1	10um	87	63	4_Mesonephros
E24_R1_28x40	E24	E24_R1	10um	28	40	3_Pre-granulosa cells
E24_R1_71x57	E24	E24_R1	10um	71	57	10_Interstitial cells
E24_R1_86x47	E24	E24_R1	10um	86	47	10_Interstitial cells
E24_R1_89x49	E24	E24_R1	10um	89	49	10_Interstitial cells
E24_R1_42x66	E24	E24_R1	10um	42	66	3_Pre-granulosa cells
E24_R1_76x55	E24	E24_R1	10um	76	55	10_Interstitial cells
E24_R1_80x65	E24	E24_R1	10um	80	65	4_Mesonephros
E24_R1_55x64	E24	E24_R1	10um	55	64	5_Stromal Progenitor Cells
E24_R1_59x49	E24	E24_R1	10um	59	49	1_Undifferentiated gonadal somatic cells
E24_R1_60x62	E24	E24_R1	10um	60	62	8_Endothelial cells
E24_R1_80x55	E24	E24_R1	10um	80	55	4_Mesonephros
E24_R1_30x44	E24	E24_R1	10um	30	44	3_Pre-granulosa cells
E24_R1_40x68	E24	E24_R1	10um	40	68	9_Endothelial cells
E24_R1_25x32	E24	E24_R1	10um	25	32	1_Undifferentiated gonadal somatic cells
E24_R1_29x39	E24	E24_R1	10um	29	39	3_Pre-granulosa cells
E24_R1_47x65	E24	E24_R1	10um	47	65	3_Pre-granulosa cells
E24_R1_84x28	E24	E24_R1	10um	84	28	6_Female germ cells
E24_R1_31x39	E24	E24_R1	10um	31	39	3_Pre-granulosa cells
E24_R1_54x55	E24	E24_R1	10um	54	55	4_Mesonephros
E24_R1_30x71	E24	E24_R1	10um	30	71	2_Steroidogenic cells
E24_R1_65x47	E24	E24_R1	10um	65	47	1_Undifferentiated gonadal somatic cells
E24_R1_36x47	E24	E24_R1	10um	36	47	1_Undifferentiated gonadal somatic cells
E24_R1_55x22	E24	E24_R1	10um	55	22	3_Pre-granulosa cells
E24_R1_69x23	E24	E24_R1	10um	69	23	3_Pre-granulosa cells
E24_R1_67x57	E24	E24_R1	10um	67	57	10_Interstitial cells
E24_R1_87x22	E24	E24_R1	10um	87	22	2_Steroidogenic cells
E24_R1_47x19	E24	E24_R1	10um	47	19	1_Undifferentiated gonadal somatic cells
E24_R1_51x17	E24	E24_R1	10um	51	17	1_Undifferentiated gonadal somatic cells
E24_R1_30x33	E24	E24_R1	10um	30	33	3_Pre-granulosa cells
E24_R1_81x24	E24	E24_R1	10um	81	24	3_Pre-granulosa cells
E24_R1_28x39	E24	E24_R1	10um	28	39	3_Pre-granulosa cells
E24_R1_56x66	E24	E24_R1	10um	56	66	10_Interstitial cells
E24_R1_47x23	E24	E24_R1	10um	47	23	3_Pre-granulosa cells
E24_R1_78x38	E24	E24_R1	10um	78	38	4_Mesonephros
E24_R1_48x68	E24	E24_R1	10um	48	68	3_Pre-granulosa cells
E24_R1_31x63	E24	E24_R1	10um	31	63	2_Steroidogenic cells
E24_R1_85x30	E24	E24_R1	10um	85	30	9_Endothelial cells
E24_R1_62x40	E24	E24_R1	10um	62	40	4_Mesonephros
E24_R1_34x29	E24	E24_R1	10um	34	29	6_Female germ cells
E24_R1_59x23	E24	E24_R1	10um	59	23	3_Pre-granulosa cells
E24_R1_77x50	E24	E24_R1	10um	77	50	10_Interstitial cells
E24_R1_63x58	E24	E24_R1	10um	63	58	10_Interstitial cells
E24_R1_40x29	E24	E24_R1	10um	40	29	3_Pre-granulosa cells
E24_R1_57x26	E24	E24_R1	10um	57	26	7_Immune Cells
E24_R1_68x36	E24	E24_R1	10um	68	36	4_Mesonephros
E24_R1_68x62	E24	E24_R1	10um	68	62	10_Interstitial cells
E24_R1_69x24	E24	E24_R1	10um	69	24	3_Pre-granulosa cells
E24_R1_42x64	E24	E24_R1	10um	42	64	9_Endothelial cells
E24_R1_78x52	E24	E24_R1	10um	78	52	8_Endothelial cells
E24_R1_33x67	E24	E24_R1	10um	33	67	3_Pre-granulosa cells
E24_R1_51x59	E24	E24_R1	10um	51	59	3_Pre-granulosa cells
E24_R1_62x38	E24	E24_R1	10um	62	38	4_Mesonephros
E24_R1_20x42	E24	E24_R1	10um	20	42	1_Undifferentiated gonadal somatic cells
E24_R1_88x56	E24	E24_R1	10um	88	56	8_Endothelial cells
E24_R1_66x39	E24	E24_R1	10um	66	39	4_Mesonephros
E24_R1_89x58	E24	E24_R1	10um	89	58	4_Mesonephros
E24_R1_57x59	E24	E24_R1	10um	57	59	10_Interstitial cells
E24_R1_51x63	E24	E24_R1	10um	51	63	5_Stromal Progenitor Cells
E24_R1_75x37	E24	E24_R1	10um	75	37	4_Mesonephros
E24_R1_56x35	E24	E24_R1	10um	56	35	4_Mesonephros
E24_R1_23x43	E24	E24_R1	10um	23	43	3_Pre-granulosa cells
E24_R1_29x38	E24	E24_R1	10um	29	38	3_Pre-granulosa cells
E24_R1_85x60	E24	E24_R1	10um	85	60	8_Endothelial cells
E24_R1_38x72	E24	E24_R1	10um	38	72	2_Steroidogenic cells
E24_R1_48x63	E24	E24_R1	10um	48	63	7_Immune Cells
E24_R1_37x45	E24	E24_R1	10um	37	45	6_Female germ cells
E24_R1_92x50	E24	E24_R1	10um	92	50	10_Interstitial cells
E24_R1_47x68	E24	E24_R1	10um	47	68	3_Pre-granulosa cells
E24_R1_48x22	E24	E24_R1	10um	48	22	3_Pre-granulosa cells
E24_R1_75x35	E24	E24_R1	10um	75	35	4_Mesonephros
E24_R1_67x61	E24	E24_R1	10um	67	61	10_Interstitial cells
E24_R1_69x52	E24	E24_R1	10um	69	52	10_Interstitial cells
E24_R1_31x52	E24	E24_R1	10um	31	52	1_Undifferentiated gonadal somatic cells
E24_R1_84x59	E24	E24_R1	10um	84	59	4_Mesonephros
E24_R1_29x49	E24	E24_R1	10um	29	49	3_Pre-granulosa cells
E24_R1_33x65	E24	E24_R1	10um	33	65	2_Steroidogenic cells
E24_R1_31x31	E24	E24_R1	10um	31	31	3_Pre-granulosa cells
E24_R1_78x50	E24	E24_R1	10um	78	50	10_Interstitial cells
E24_R1_29x30	E24	E24_R1	10um	29	30	2_Steroidogenic cells
E24_R1_45x67	E24	E24_R1	10um	45	67	9_Endothelial cells
E24_R1_36x36	E24	E24_R1	10um	36	36	7_Immune Cells
E24_R1_89x26	E24	E24_R1	10um	89	26	2_Steroidogenic cells
E24_R1_93x50	E24	E24_R1	10um	93	50	5_Stromal Progenitor Cells
E24_R1_28x45	E24	E24_R1	10um	28	45	9_Endothelial cells
E24_R1_33x36	E24	E24_R1	10um	33	36	3_Pre-granulosa cells
E24_R1_89x52	E24	E24_R1	10um	89	52	8_Endothelial cells
E24_R1_91x60	E24	E24_R1	10um	91	60	10_Interstitial cells
E24_R1_45x35	E24	E24_R1	10um	45	35	10_Interstitial cells
E24_R1_38x29	E24	E24_R1	10um	38	29	3_Pre-granulosa cells
E24_R1_17x46	E24	E24_R1	10um	17	46	1_Undifferentiated gonadal somatic cells
E24_R1_69x20	E24	E24_R1	10um	69	20	9_Endothelial cells
E24_R1_56x61	E24	E24_R1	10um	56	61	6_Female germ cells
E24_R1_31x26	E24	E24_R1	10um	31	26	1_Undifferentiated gonadal somatic cells
E24_R1_32x44	E24	E24_R1	10um	32	44	3_Pre-granulosa cells
E24_R1_86x18	E24	E24_R1	10um	86	18	1_Undifferentiated gonadal somatic cells
E24_R1_72x56	E24	E24_R1	10um	72	56	8_Endothelial cells
E24_R1_55x54	E24	E24_R1	10um	55	54	3_Pre-granulosa cells
E24_R1_28x50	E24	E24_R1	10um	28	50	6_Female germ cells
E24_R1_48x60	E24	E24_R1	10um	48	60	9_Endothelial cells
E24_R1_37x67	E24	E24_R1	10um	37	67	3_Pre-granulosa cells
E24_R1_47x56	E24	E24_R1	10um	47	56	2_Steroidogenic cells
E24_R1_51x56	E24	E24_R1	10um	51	56	2_Steroidogenic cells
E24_R1_26x52	E24	E24_R1	10um	26	52	1_Undifferentiated gonadal somatic cells
E24_R1_75x60	E24	E24_R1	10um	75	60	2_Steroidogenic cells
E24_R1_65x18	E24	E24_R1	10um	65	18	2_Steroidogenic cells
E24_R1_72x26	E24	E24_R1	10um	72	26	5_Stromal Progenitor Cells
E24_R1_64x34	E24	E24_R1	10um	64	34	4_Mesonephros
E24_R1_60x40	E24	E24_R1	10um	60	40	4_Mesonephros
E24_R1_35x36	E24	E24_R1	10um	35	36	3_Pre-granulosa cells
E24_R1_43x26	E24	E24_R1	10um	43	26	3_Pre-granulosa cells
E24_R1_77x23	E24	E24_R1	10um	77	23	3_Pre-granulosa cells
E24_R1_73x21	E24	E24_R1	10um	73	21	3_Pre-granulosa cells
E24_R1_36x68	E24	E24_R1	10um	36	68	9_Endothelial cells
E24_R1_81x43	E24	E24_R1	10um	81	43	4_Mesonephros
E24_R1_34x49	E24	E24_R1	10um	34	49	1_Undifferentiated gonadal somatic cells
E24_R1_37x40	E24	E24_R1	10um	37	40	5_Stromal Progenitor Cells
E24_R1_64x20	E24	E24_R1	10um	64	20	9_Endothelial cells
E24_R1_59x64	E24	E24_R1	10um	59	64	10_Interstitial cells
E24_R1_61x48	E24	E24_R1	10um	61	48	2_Steroidogenic cells
E24_R1_92x56	E24	E24_R1	10um	92	56	10_Interstitial cells
E24_R1_36x71	E24	E24_R1	10um	36	71	2_Steroidogenic cells
E24_R1_20x51	E24	E24_R1	10um	20	51	1_Undifferentiated gonadal somatic cells
E24_R1_55x45	E24	E24_R1	10um	55	45	2_Steroidogenic cells
E24_R1_83x35	E24	E24_R1	10um	83	35	4_Mesonephros
E24_R1_29x73	E24	E24_R1	10um	29	73	1_Undifferentiated gonadal somatic cells
E24_R1_37x56	E24	E24_R1	10um	37	56	2_Steroidogenic cells
E24_R1_42x34	E24	E24_R1	10um	42	34	5_Stromal Progenitor Cells
E24_R1_48x58	E24	E24_R1	10um	48	58	3_Pre-granulosa cells
E24_R1_53x68	E24	E24_R1	10um	53	68	5_Stromal Progenitor Cells
E24_R1_70x51	E24	E24_R1	10um	70	51	10_Interstitial cells
E24_R1_37x39	E24	E24_R1	10um	37	39	5_Stromal Progenitor Cells
E24_R1_46x67	E24	E24_R1	10um	46	67	3_Pre-granulosa cells
E24_R1_36x70	E24	E24_R1	10um	36	70	2_Steroidogenic cells
E24_R1_29x27	E24	E24_R1	10um	29	27	1_Undifferentiated gonadal somatic cells
E24_R1_36x50	E24	E24_R1	10um	36	50	3_Pre-granulosa cells
E24_R1_43x42	E24	E24_R1	10um	43	42	11_Interstitial cells
E24_R1_59x21	E24	E24_R1	10um	59	21	9_Endothelial cells
E24_R1_47x58	E24	E24_R1	10um	47	58	3_Pre-granulosa cells
E24_R1_81x29	E24	E24_R1	10um	81	29	5_Stromal Progenitor Cells
E24_R1_33x46	E24	E24_R1	10um	33	46	5_Stromal Progenitor Cells
E24_R1_82x50	E24	E24_R1	10um	82	50	10_Interstitial cells
E24_R1_69x37	E24	E24_R1	10um	69	37	4_Mesonephros
E24_R1_63x32	E24	E24_R1	10um	63	32	10_Interstitial cells
E24_R1_50x37	E24	E24_R1	10um	50	37	8_Endothelial cells
E24_R1_64x45	E24	E24_R1	10um	64	45	4_Mesonephros
E24_R1_46x32	E24	E24_R1	10um	46	32	5_Stromal Progenitor Cells
E24_R1_49x73	E24	E24_R1	10um	49	73	1_Undifferentiated gonadal somatic cells
E24_R1_72x18	E24	E24_R1	10um	72	18	2_Steroidogenic cells
E24_R1_37x28	E24	E24_R1	10um	37	28	9_Endothelial cells
E24_R1_73x23	E24	E24_R1	10um	73	23	3_Pre-granulosa cells
E24_R1_50x65	E24	E24_R1	10um	50	65	7_Immune Cells
E24_R1_86x46	E24	E24_R1	10um	86	46	10_Interstitial cells
E24_R1_35x74	E24	E24_R1	10um	35	74	1_Undifferentiated gonadal somatic cells
E24_R1_74x22	E24	E24_R1	10um	74	22	3_Pre-granulosa cells
E24_R1_59x43	E24	E24_R1	10um	59	43	4_Mesonephros
E24_R1_43x30	E24	E24_R1	10um	43	30	3_Pre-granulosa cells
E24_R1_42x31	E24	E24_R1	10um	42	31	9_Endothelial cells
E24_R1_27x46	E24	E24_R1	10um	27	46	9_Endothelial cells
E24_R1_55x31	E24	E24_R1	10um	55	31	10_Interstitial cells
E24_R1_90x25	E24	E24_R1	10um	90	25	1_Undifferentiated gonadal somatic cells
E24_R1_82x33	E24	E24_R1	10um	82	33	8_Endothelial cells
E24_R1_40x40	E24	E24_R1	10um	40	40	6_Female germ cells
E24_R1_46x37	E24	E24_R1	10um	46	37	8_Endothelial cells
E24_R1_56x57	E24	E24_R1	10um	56	57	5_Stromal Progenitor Cells
E24_R1_59x45	E24	E24_R1	10um	59	45	4_Mesonephros
E24_R1_23x39	E24	E24_R1	10um	23	39	6_Female germ cells
E24_R1_88x22	E24	E24_R1	10um	88	22	1_Undifferentiated gonadal somatic cells
E24_R1_57x38	E24	E24_R1	10um	57	38	4_Mesonephros
E24_R1_64x19	E24	E24_R1	10um	64	19	9_Endothelial cells
E24_R1_58x31	E24	E24_R1	10um	58	31	8_Endothelial cells
E24_R1_45x61	E24	E24_R1	10um	45	61	3_Pre-granulosa cells
E24_R1_70x50	E24	E24_R1	10um	70	50	10_Interstitial cells
E24_R1_38x64	E24	E24_R1	10um	38	64	6_Female germ cells
E24_R1_63x27	E24	E24_R1	10um	63	27	10_Interstitial cells
E24_R1_59x32	E24	E24_R1	10um	59	32	10_Interstitial cells
E24_R1_69x62	E24	E24_R1	10um	69	62	10_Interstitial cells
E24_R1_60x39	E24	E24_R1	10um	60	39	4_Mesonephros
E24_R1_50x38	E24	E24_R1	10um	50	38	4_Mesonephros
E24_R1_31x62	E24	E24_R1	10um	31	62	1_Undifferentiated gonadal somatic cells
E24_R1_65x57	E24	E24_R1	10um	65	57	10_Interstitial cells
E24_R1_72x35	E24	E24_R1	10um	72	35	4_Mesonephros
E24_R1_86x51	E24	E24_R1	10um	86	51	8_Endothelial cells
E24_R1_20x56	E24	E24_R1	10um	20	56	1_Undifferentiated gonadal somatic cells
E24_R1_65x20	E24	E24_R1	10um	65	20	5_Stromal Progenitor Cells
E24_R1_62x44	E24	E24_R1	10um	62	44	4_Mesonephros
E24_R1_67x58	E24	E24_R1	10um	67	58	4_Mesonephros
E24_R1_73x37	E24	E24_R1	10um	73	37	4_Mesonephros
E24_R1_32x40	E24	E24_R1	10um	32	40	3_Pre-granulosa cells
E24_R1_88x25	E24	E24_R1	10um	88	25	2_Steroidogenic cells
E24_R1_65x63	E24	E24_R1	10um	65	63	10_Interstitial cells
E24_R1_60x30	E24	E24_R1	10um	60	30	8_Endothelial cells
E24_R1_77x31	E24	E24_R1	10um	77	31	10_Interstitial cells
E24_R1_71x65	E24	E24_R1	10um	71	65	4_Mesonephros
E24_R1_37x34	E24	E24_R1	10um	37	34	3_Pre-granulosa cells
E24_R1_76x51	E24	E24_R1	10um	76	51	4_Mesonephros
E24_R1_48x65	E24	E24_R1	10um	48	65	7_Immune Cells
E24_R1_24x53	E24	E24_R1	10um	24	53	1_Undifferentiated gonadal somatic cells
E24_R1_54x20	E24	E24_R1	10um	54	20	9_Endothelial cells
E24_R1_22x48	E24	E24_R1	10um	22	48	9_Endothelial cells
E24_R1_25x47	E24	E24_R1	10um	25	47	3_Pre-granulosa cells
E24_R1_16x53	E24	E24_R1	10um	16	53	1_Undifferentiated gonadal somatic cells
E24_R1_31x34	E24	E24_R1	10um	31	34	3_Pre-granulosa cells
E24_R1_63x47	E24	E24_R1	10um	63	47	2_Steroidogenic cells
E24_R1_58x46	E24	E24_R1	10um	58	46	4_Mesonephros
E24_R1_27x53	E24	E24_R1	10um	27	53	1_Undifferentiated gonadal somatic cells
E24_R1_28x70	E24	E24_R1	10um	28	70	2_Steroidogenic cells
E24_R1_77x29	E24	E24_R1	10um	77	29	10_Interstitial cells
E24_R1_72x38	E24	E24_R1	10um	72	38	4_Mesonephros
E24_R1_77x37	E24	E24_R1	10um	77	37	4_Mesonephros
E24_R1_37x25	E24	E24_R1	10um	37	25	3_Pre-granulosa cells
E24_R1_46x57	E24	E24_R1	10um	46	57	2_Steroidogenic cells
E24_R1_53x21	E24	E24_R1	10um	53	21	9_Endothelial cells
E24_R1_22x39	E24	E24_R1	10um	22	39	1_Undifferentiated gonadal somatic cells
E24_R1_32x50	E24	E24_R1	10um	32	50	1_Undifferentiated gonadal somatic cells
E24_R1_47x17	E24	E24_R1	10um	47	17	1_Undifferentiated gonadal somatic cells
E24_R1_45x31	E24	E24_R1	10um	45	31	5_Stromal Progenitor Cells
E24_R1_81x25	E24	E24_R1	10um	81	25	6_Female germ cells
E24_R1_81x46	E24	E24_R1	10um	81	46	10_Interstitial cells
E24_R1_86x50	E24	E24_R1	10um	86	50	10_Interstitial cells
E24_R1_33x73	E24	E24_R1	10um	33	73	1_Undifferentiated gonadal somatic cells
E24_R1_32x32	E24	E24_R1	10um	32	32	3_Pre-granulosa cells
E24_R1_44x32	E24	E24_R1	10um	44	32	6_Female germ cells
E24_R1_73x16	E24	E24_R1	10um	73	16	1_Undifferentiated gonadal somatic cells
E24_R1_62x26	E24	E24_R1	10um	62	26	6_Female germ cells
E24_R1_41x69	E24	E24_R1	10um	41	69	3_Pre-granulosa cells
E24_R1_22x41	E24	E24_R1	10um	22	41	2_Steroidogenic cells
E24_R1_65x33	E24	E24_R1	10um	65	33	4_Mesonephros
E24_R1_75x41	E24	E24_R1	10um	75	41	4_Mesonephros
E24_R1_83x55	E24	E24_R1	10um	83	55	4_Mesonephros
E24_R1_58x55	E24	E24_R1	10um	58	55	5_Stromal Progenitor Cells
E24_R1_29x43	E24	E24_R1	10um	29	43	3_Pre-granulosa cells
E24_R1_42x36	E24	E24_R1	10um	42	36	6_Female germ cells
E24_R1_50x25	E24	E24_R1	10um	50	25	6_Female germ cells
E24_R1_81x31	E24	E24_R1	10um	81	31	10_Interstitial cells
E24_R1_38x73	E24	E24_R1	10um	38	73	1_Undifferentiated gonadal somatic cells
E24_R1_69x28	E24	E24_R1	10um	69	28	5_Stromal Progenitor Cells
E24_R1_35x29	E24	E24_R1	10um	35	29	3_Pre-granulosa cells
E24_R1_28x36	E24	E24_R1	10um	28	36	3_Pre-granulosa cells
E24_R1_60x29	E24	E24_R1	10um	60	29	10_Interstitial cells
E24_R1_37x70	E24	E24_R1	10um	37	70	2_Steroidogenic cells
E24_R1_42x41	E24	E24_R1	10um	42	41	11_Interstitial cells
E24_R1_49x36	E24	E24_R1	10um	49	36	10_Interstitial cells
E24_R1_91x30	E24	E24_R1	10um	91	30	5_Stromal Progenitor Cells
E24_R1_77x55	E24	E24_R1	10um	77	55	8_Endothelial cells
E24_R1_84x25	E24	E24_R1	10um	84	25	5_Stromal Progenitor Cells
E24_R1_58x25	E24	E24_R1	10um	58	25	3_Pre-granulosa cells
E24_R1_32x65	E24	E24_R1	10um	32	65	2_Steroidogenic cells
E24_R1_77x25	E24	E24_R1	10um	77	25	3_Pre-granulosa cells
E24_R1_29x36	E24	E24_R1	10um	29	36	3_Pre-granulosa cells
E24_R1_73x26	E24	E24_R1	10um	73	26	3_Pre-granulosa cells
E24_R1_27x35	E24	E24_R1	10um	27	35	5_Stromal Progenitor Cells
E24_R1_48x27	E24	E24_R1	10um	48	27	3_Pre-granulosa cells
E24_R1_30x36	E24	E24_R1	10um	30	36	9_Endothelial cells
E24_R1_67x35	E24	E24_R1	10um	67	35	4_Mesonephros
E24_R1_78x18	E24	E24_R1	10um	78	18	2_Steroidogenic cells
E24_R1_49x67	E24	E24_R1	10um	49	67	3_Pre-granulosa cells
E24_R1_63x55	E24	E24_R1	10um	63	55	10_Interstitial cells
E24_R1_83x25	E24	E24_R1	10um	83	25	3_Pre-granulosa cells
E24_R1_43x29	E24	E24_R1	10um	43	29	6_Female germ cells
E24_R1_70x29	E24	E24_R1	10um	70	29	10_Interstitial cells
E24_R1_58x27	E24	E24_R1	10um	58	27	5_Stromal Progenitor Cells
E24_R1_34x38	E24	E24_R1	10um	34	38	9_Endothelial cells
E24_R1_64x21	E24	E24_R1	10um	64	21	3_Pre-granulosa cells
E24_R1_25x68	E24	E24_R1	10um	25	68	1_Undifferentiated gonadal somatic cells
E24_R1_35x71	E24	E24_R1	10um	35	71	2_Steroidogenic cells
E24_R1_48x61	E24	E24_R1	10um	48	61	3_Pre-granulosa cells
E24_R1_70x41	E24	E24_R1	10um	70	41	4_Mesonephros
E24_R1_55x59	E24	E24_R1	10um	55	59	5_Stromal Progenitor Cells
E24_R1_65x39	E24	E24_R1	10um	65	39	4_Mesonephros
E24_R1_69x40	E24	E24_R1	10um	69	40	4_Mesonephros
E24_R1_55x26	E24	E24_R1	10um	55	26	7_Immune Cells
E24_R1_91x26	E24	E24_R1	10um	91	26	1_Undifferentiated gonadal somatic cells
E24_R1_21x48	E24	E24_R1	10um	21	48	6_Female germ cells
E24_R1_18x46	E24	E24_R1	10um	18	46	1_Undifferentiated gonadal somatic cells
E24_R1_85x35	E24	E24_R1	10um	85	35	4_Mesonephros
E24_R1_19x43	E24	E24_R1	10um	19	43	1_Undifferentiated gonadal somatic cells
E24_R1_64x58	E24	E24_R1	10um	64	58	10_Interstitial cells
E24_R1_62x53	E24	E24_R1	10um	62	53	5_Stromal Progenitor Cells
E24_R1_55x61	E24	E24_R1	10um	55	61	5_Stromal Progenitor Cells
E24_R1_85x27	E24	E24_R1	10um	85	27	5_Stromal Progenitor Cells
E24_R1_95x55	E24	E24_R1	10um	95	55	2_Steroidogenic cells
E24_R1_44x22	E24	E24_R1	10um	44	22	3_Pre-granulosa cells
E24_R1_47x55	E24	E24_R1	10um	47	55	1_Undifferentiated gonadal somatic cells
E24_R1_57x50	E24	E24_R1	10um	57	50	1_Undifferentiated gonadal somatic cells
E24_R1_45x58	E24	E24_R1	10um	45	58	2_Steroidogenic cells
E24_R1_35x65	E24	E24_R1	10um	35	65	3_Pre-granulosa cells
E24_R1_35x34	E24	E24_R1	10um	35	34	3_Pre-granulosa cells
E24_R1_31x60	E24	E24_R1	10um	31	60	2_Steroidogenic cells
E24_R1_52x53	E24	E24_R1	10um	52	53	1_Undifferentiated gonadal somatic cells
E24_R1_89x28	E24	E24_R1	10um	89	28	5_Stromal Progenitor Cells
E24_R1_64x27	E24	E24_R1	10um	64	27	5_Stromal Progenitor Cells
E24_R1_48x70	E24	E24_R1	10um	48	70	6_Female germ cells
E24_R1_66x30	E24	E24_R1	10um	66	30	10_Interstitial cells
E24_R1_69x48	E24	E24_R1	10um	69	48	11_Interstitial cells
E24_R1_49x19	E24	E24_R1	10um	49	19	2_Steroidogenic cells
E24_R1_56x26	E24	E24_R1	10um	56	26	7_Immune Cells
E24_R1_76x23	E24	E24_R1	10um	76	23	3_Pre-granulosa cells
E24_R1_63x33	E24	E24_R1	10um	63	33	4_Mesonephros
E24_R1_72x22	E24	E24_R1	10um	72	22	3_Pre-granulosa cells
E24_R1_93x57	E24	E24_R1	10um	93	57	8_Endothelial cells
E24_R1_74x44	E24	E24_R1	10um	74	44	4_Mesonephros
E24_R1_60x38	E24	E24_R1	10um	60	38	4_Mesonephros
E24_R1_86x58	E24	E24_R1	10um	86	58	8_Endothelial cells
E24_R1_44x30	E24	E24_R1	10um	44	30	9_Endothelial cells
E24_R1_42x69	E24	E24_R1	10um	42	69	6_Female germ cells
E24_R1_60x37	E24	E24_R1	10um	60	37	4_Mesonephros
E24_R1_43x36	E24	E24_R1	10um	43	36	5_Stromal Progenitor Cells
E24_R1_74x19	E24	E24_R1	10um	74	19	3_Pre-granulosa cells
E24_R1_40x59	E24	E24_R1	10um	40	59	2_Steroidogenic cells
E24_R1_86x61	E24	E24_R1	10um	86	61	8_Endothelial cells
E24_R1_59x22	E24	E24_R1	10um	59	22	3_Pre-granulosa cells
E24_R1_80x54	E24	E24_R1	10um	80	54	4_Mesonephros
E24_R1_27x64	E24	E24_R1	10um	27	64	1_Undifferentiated gonadal somatic cells
E24_R1_33x38	E24	E24_R1	10um	33	38	3_Pre-granulosa cells
E24_R1_68x61	E24	E24_R1	10um	68	61	10_Interstitial cells
E24_R1_32x66	E24	E24_R1	10um	32	66	2_Steroidogenic cells
E24_R1_38x42	E24	E24_R1	10um	38	42	6_Female germ cells
E24_R1_32x70	E24	E24_R1	10um	32	70	2_Steroidogenic cells
E24_R1_39x69	E24	E24_R1	10um	39	69	9_Endothelial cells
E24_R1_58x58	E24	E24_R1	10um	58	58	5_Stromal Progenitor Cells
E24_R1_84x50	E24	E24_R1	10um	84	50	10_Interstitial cells
E24_R1_20x53	E24	E24_R1	10um	20	53	1_Undifferentiated gonadal somatic cells
E24_R1_65x56	E24	E24_R1	10um	65	56	10_Interstitial cells
E24_R1_56x34	E24	E24_R1	10um	56	34	10_Interstitial cells
E24_R1_42x33	E24	E24_R1	10um	42	33	5_Stromal Progenitor Cells
E24_R1_35x47	E24	E24_R1	10um	35	47	1_Undifferentiated gonadal somatic cells
E24_R1_65x30	E24	E24_R1	10um	65	30	8_Endothelial cells
E24_R1_49x35	E24	E24_R1	10um	49	35	10_Interstitial cells
E24_R1_59x16	E24	E24_R1	10um	59	16	2_Steroidogenic cells
E24_R1_81x56	E24	E24_R1	10um	81	56	4_Mesonephros
E24_R1_74x62	E24	E24_R1	10um	74	62	4_Mesonephros
E24_R1_27x47	E24	E24_R1	10um	27	47	3_Pre-granulosa cells
E24_R1_47x67	E24	E24_R1	10um	47	67	3_Pre-granulosa cells
E24_R1_52x59	E24	E24_R1	10um	52	59	3_Pre-granulosa cells
E24_R1_74x17	E24	E24_R1	10um	74	17	1_Undifferentiated gonadal somatic cells
E24_R1_83x24	E24	E24_R1	10um	83	24	2_Steroidogenic cells
E24_R1_87x53	E24	E24_R1	10um	87	53	10_Interstitial cells
E24_R1_86x25	E24	E24_R1	10um	86	25	2_Steroidogenic cells
E24_R1_86x30	E24	E24_R1	10um	86	30	4_Mesonephros
E24_R1_76x62	E24	E24_R1	10um	76	62	4_Mesonephros
E24_R1_76x52	E24	E24_R1	10um	76	52	8_Endothelial cells
E24_R1_84x56	E24	E24_R1	10um	84	56	8_Endothelial cells
E24_R1_94x60	E24	E24_R1	10um	94	60	5_Stromal Progenitor Cells
E24_R1_57x34	E24	E24_R1	10um	57	34	4_Mesonephros
E24_R1_32x67	E24	E24_R1	10um	32	67	6_Female germ cells
E24_R1_49x64	E24	E24_R1	10um	49	64	3_Pre-granulosa cells
E24_R1_47x27	E24	E24_R1	10um	47	27	3_Pre-granulosa cells
E24_R1_73x54	E24	E24_R1	10um	73	54	8_Endothelial cells
E24_R1_69x29	E24	E24_R1	10um	69	29	10_Interstitial cells
E24_R1_33x66	E24	E24_R1	10um	33	66	9_Endothelial cells
E24_R1_55x40	E24	E24_R1	10um	55	40	8_Endothelial cells
E24_R1_47x37	E24	E24_R1	10um	47	37	10_Interstitial cells
E24_R1_27x52	E24	E24_R1	10um	27	52	1_Undifferentiated gonadal somatic cells
E24_R1_21x57	E24	E24_R1	10um	21	57	1_Undifferentiated gonadal somatic cells
E24_R1_24x57	E24	E24_R1	10um	24	57	1_Undifferentiated gonadal somatic cells
E24_R1_57x44	E24	E24_R1	10um	57	44	4_Mesonephros
E24_R1_57x68	E24	E24_R1	10um	57	68	10_Interstitial cells
E24_R1_47x64	E24	E24_R1	10um	47	64	3_Pre-granulosa cells
E24_R1_36x66	E24	E24_R1	10um	36	66	3_Pre-granulosa cells
E24_R1_41x35	E24	E24_R1	10um	41	35	5_Stromal Progenitor Cells
E24_R1_82x23	E24	E24_R1	10um	82	23	3_Pre-granulosa cells
E24_R1_71x59	E24	E24_R1	10um	71	59	8_Endothelial cells
E24_R1_37x38	E24	E24_R1	10um	37	38	3_Pre-granulosa cells
E24_R1_49x69	E24	E24_R1	10um	49	69	3_Pre-granulosa cells
E24_R1_46x60	E24	E24_R1	10um	46	60	3_Pre-granulosa cells
E24_R1_77x27	E24	E24_R1	10um	77	27	5_Stromal Progenitor Cells
E24_R1_24x41	E24	E24_R1	10um	24	41	3_Pre-granulosa cells
E24_R1_55x57	E24	E24_R1	10um	55	57	2_Steroidogenic cells
E24_R1_89x27	E24	E24_R1	10um	89	27	2_Steroidogenic cells
E24_R1_50x61	E24	E24_R1	10um	50	61	3_Pre-granulosa cells
E24_R1_60x22	E24	E24_R1	10um	60	22	3_Pre-granulosa cells
E24_R1_60x27	E24	E24_R1	10um	60	27	5_Stromal Progenitor Cells
E24_R1_72x23	E24	E24_R1	10um	72	23	3_Pre-granulosa cells
E24_R1_34x71	E24	E24_R1	10um	34	71	2_Steroidogenic cells
E24_R1_44x40	E24	E24_R1	10um	44	40	10_Interstitial cells
E24_R1_40x72	E24	E24_R1	10um	40	72	2_Steroidogenic cells
E24_R1_88x57	E24	E24_R1	10um	88	57	8_Endothelial cells
E24_R1_50x26	E24	E24_R1	10um	50	26	3_Pre-granulosa cells
E24_R1_32x45	E24	E24_R1	10um	32	45	3_Pre-granulosa cells
E24_R1_81x54	E24	E24_R1	10um	81	54	4_Mesonephros
E24_R1_64x17	E24	E24_R1	10um	64	17	1_Undifferentiated gonadal somatic cells
E24_R1_39x37	E24	E24_R1	10um	39	37	6_Female germ cells
E24_R1_62x42	E24	E24_R1	10um	62	42	4_Mesonephros
E24_R1_55x51	E24	E24_R1	10um	55	51	1_Undifferentiated gonadal somatic cells
E24_R1_24x36	E24	E24_R1	10um	24	36	1_Undifferentiated gonadal somatic cells
E24_R1_64x23	E24	E24_R1	10um	64	23	3_Pre-granulosa cells
E24_R1_51x28	E24	E24_R1	10um	51	28	5_Stromal Progenitor Cells
E24_R1_42x72	E24	E24_R1	10um	42	72	2_Steroidogenic cells
E24_R1_78x51	E24	E24_R1	10um	78	51	8_Endothelial cells
E24_R1_55x56	E24	E24_R1	10um	55	56	2_Steroidogenic cells
E24_R1_81x32	E24	E24_R1	10um	81	32	8_Endothelial cells
E24_R1_81x50	E24	E24_R1	10um	81	50	10_Interstitial cells
E24_R1_83x46	E24	E24_R1	10um	83	46	10_Interstitial cells
E24_R1_67x53	E24	E24_R1	10um	67	53	10_Interstitial cells
E24_R1_85x54	E24	E24_R1	10um	85	54	8_Endothelial cells
E24_R1_90x62	E24	E24_R1	10um	90	62	10_Interstitial cells
E24_R1_65x54	E24	E24_R1	10um	65	54	10_Interstitial cells
E24_R1_34x65	E24	E24_R1	10um	34	65	3_Pre-granulosa cells
E24_R1_25x43	E24	E24_R1	10um	25	43	3_Pre-granulosa cells
E24_R1_37x26	E24	E24_R1	10um	37	26	3_Pre-granulosa cells
E24_R1_57x24	E24	E24_R1	10um	57	24	3_Pre-granulosa cells
E24_R1_72x25	E24	E24_R1	10um	72	25	5_Stromal Progenitor Cells
E24_R1_95x59	E24	E24_R1	10um	95	59	5_Stromal Progenitor Cells
E24_R1_24x33	E24	E24_R1	10um	24	33	1_Undifferentiated gonadal somatic cells
E24_R1_36x69	E24	E24_R1	10um	36	69	5_Stromal Progenitor Cells
E24_R1_81x22	E24	E24_R1	10um	81	22	3_Pre-granulosa cells
E24_R1_78x61	E24	E24_R1	10um	78	61	4_Mesonephros
E24_R1_35x62	E24	E24_R1	10um	35	62	2_Steroidogenic cells
E24_R1_48x59	E24	E24_R1	10um	48	59	3_Pre-granulosa cells
E24_R1_21x50	E24	E24_R1	10um	21	50	6_Female germ cells
E24_R1_64x43	E24	E24_R1	10um	64	43	4_Mesonephros
E24_R1_70x27	E24	E24_R1	10um	70	27	5_Stromal Progenitor Cells
E24_R1_42x61	E24	E24_R1	10um	42	61	6_Female germ cells
E24_R1_61x36	E24	E24_R1	10um	61	36	4_Mesonephros
E24_R1_30x67	E24	E24_R1	10um	30	67	2_Steroidogenic cells
E24_R1_36x43	E24	E24_R1	10um	36	43	6_Female germ cells
E24_R1_32x46	E24	E24_R1	10um	32	46	3_Pre-granulosa cells
E24_R1_37x63	E24	E24_R1	10um	37	63	3_Pre-granulosa cells
E24_R1_57x58	E24	E24_R1	10um	57	58	5_Stromal Progenitor Cells
E24_R1_42x26	E24	E24_R1	10um	42	26	3_Pre-granulosa cells
E24_R1_86x28	E24	E24_R1	10um	86	28	5_Stromal Progenitor Cells
E24_R1_44x67	E24	E24_R1	10um	44	67	3_Pre-granulosa cells
E24_R1_77x20	E24	E24_R1	10um	77	20	3_Pre-granulosa cells
E24_R1_45x22	E24	E24_R1	10um	45	22	3_Pre-granulosa cells
E24_R1_22x42	E24	E24_R1	10um	22	42	3_Pre-granulosa cells
E24_R1_66x61	E24	E24_R1	10um	66	61	8_Endothelial cells
E24_R1_26x39	E24	E24_R1	10um	26	39	3_Pre-granulosa cells
E24_R1_27x38	E24	E24_R1	10um	27	38	3_Pre-granulosa cells
E24_R1_40x31	E24	E24_R1	10um	40	31	3_Pre-granulosa cells
E24_R1_24x43	E24	E24_R1	10um	24	43	3_Pre-granulosa cells
E24_R1_23x37	E24	E24_R1	10um	23	37	1_Undifferentiated gonadal somatic cells
E24_R1_96x62	E24	E24_R1	10um	96	62	5_Stromal Progenitor Cells
E24_R1_96x53	E24	E24_R1	10um	96	53	1_Undifferentiated gonadal somatic cells
E24_R1_34x30	E24	E24_R1	10um	34	30	6_Female germ cells
E24_R1_65x65	E24	E24_R1	10um	65	65	10_Interstitial cells
E24_R1_63x54	E24	E24_R1	10um	63	54	10_Interstitial cells
E24_R1_50x29	E24	E24_R1	10um	50	29	5_Stromal Progenitor Cells
E24_R1_86x29	E24	E24_R1	10um	86	29	5_Stromal Progenitor Cells
E24_R1_70x55	E24	E24_R1	10um	70	55	10_Interstitial cells
E24_R1_30x46	E24	E24_R1	10um	30	46	3_Pre-granulosa cells
E24_R1_47x26	E24	E24_R1	10um	47	26	6_Female germ cells
E24_R1_31x40	E24	E24_R1	10um	31	40	3_Pre-granulosa cells
E24_R1_27x50	E24	E24_R1	10um	27	50	2_Steroidogenic cells
E24_R1_72x61	E24	E24_R1	10um	72	61	4_Mesonephros
E24_R1_33x48	E24	E24_R1	10um	33	48	6_Female germ cells
E24_R1_45x55	E24	E24_R1	10um	45	55	1_Undifferentiated gonadal somatic cells
E24_R1_85x59	E24	E24_R1	10um	85	59	4_Mesonephros
E24_R1_27x43	E24	E24_R1	10um	27	43	3_Pre-granulosa cells
E24_R1_55x50	E24	E24_R1	10um	55	50	1_Undifferentiated gonadal somatic cells
E24_R1_77x57	E24	E24_R1	10um	77	57	4_Mesonephros
E24_R1_33x43	E24	E24_R1	10um	33	43	6_Female germ cells
E24_R1_40x34	E24	E24_R1	10um	40	34	5_Stromal Progenitor Cells
E24_R1_29x45	E24	E24_R1	10um	29	45	3_Pre-granulosa cells
E24_R1_45x36	E24	E24_R1	10um	45	36	8_Endothelial cells
E24_R1_26x43	E24	E24_R1	10um	26	43	3_Pre-granulosa cells
E24_R1_89x24	E24	E24_R1	10um	89	24	2_Steroidogenic cells
E24_R1_36x23	E24	E24_R1	10um	36	23	1_Undifferentiated gonadal somatic cells
E24_R1_49x41	E24	E24_R1	10um	49	41	11_Interstitial cells
E24_R1_39x61	E24	E24_R1	10um	39	61	2_Steroidogenic cells
E24_R1_88x32	E24	E24_R1	10um	88	32	4_Mesonephros
E24_R1_91x46	E24	E24_R1	10um	91	46	5_Stromal Progenitor Cells
E24_R1_58x62	E24	E24_R1	10um	58	62	5_Stromal Progenitor Cells
E24_R1_62x41	E24	E24_R1	10um	62	41	4_Mesonephros
E24_R1_43x33	E24	E24_R1	10um	43	33	6_Female germ cells
E24_R1_52x39	E24	E24_R1	10um	52	39	4_Mesonephros
E24_R1_34x37	E24	E24_R1	10um	34	37	5_Stromal Progenitor Cells
E24_R1_31x37	E24	E24_R1	10um	31	37	3_Pre-granulosa cells
E24_R1_91x50	E24	E24_R1	10um	91	50	10_Interstitial cells
E24_R1_84x58	E24	E24_R1	10um	84	58	4_Mesonephros
E24_R1_31x27	E24	E24_R1	10um	31	27	1_Undifferentiated gonadal somatic cells
E24_R1_49x33	E24	E24_R1	10um	49	33	8_Endothelial cells
E24_R1_88x28	E24	E24_R1	10um	88	28	2_Steroidogenic cells
E24_R1_94x57	E24	E24_R1	10um	94	57	5_Stromal Progenitor Cells
E24_R1_71x23	E24	E24_R1	10um	71	23	3_Pre-granulosa cells
E24_R1_44x65	E24	E24_R1	10um	44	65	3_Pre-granulosa cells
E24_R1_59x61	E24	E24_R1	10um	59	61	5_Stromal Progenitor Cells
E24_R1_39x57	E24	E24_R1	10um	39	57	1_Undifferentiated gonadal somatic cells
E24_R1_59x51	E24	E24_R1	10um	59	51	1_Undifferentiated gonadal somatic cells
E24_R1_49x31	E24	E24_R1	10um	49	31	7_Immune Cells
E24_R1_36x37	E24	E24_R1	10um	36	37	5_Stromal Progenitor Cells
E24_R1_39x56	E24	E24_R1	10um	39	56	2_Steroidogenic cells
E24_R1_87x24	E24	E24_R1	10um	87	24	2_Steroidogenic cells
E24_R1_41x27	E24	E24_R1	10um	41	27	3_Pre-granulosa cells
E24_R1_42x39	E24	E24_R1	10um	42	39	10_Interstitial cells
E24_R1_46x58	E24	E24_R1	10um	46	58	3_Pre-granulosa cells
E24_R1_33x70	E24	E24_R1	10um	33	70	2_Steroidogenic cells
E24_R1_91x54	E24	E24_R1	10um	91	54	8_Endothelial cells
E24_R1_72x29	E24	E24_R1	10um	72	29	10_Interstitial cells
E24_R1_59x60	E24	E24_R1	10um	59	60	8_Endothelial cells
E24_R1_57x29	E24	E24_R1	10um	57	29	10_Interstitial cells
E24_R1_44x26	E24	E24_R1	10um	44	26	3_Pre-granulosa cells
E24_R1_73x18	E24	E24_R1	10um	73	18	2_Steroidogenic cells
E24_R1_55x25	E24	E24_R1	10um	55	25	9_Endothelial cells
E24_R1_38x41	E24	E24_R1	10um	38	41	5_Stromal Progenitor Cells
E24_R1_52x33	E24	E24_R1	10um	52	33	8_Endothelial cells
E24_R1_37x32	E24	E24_R1	10um	37	32	3_Pre-granulosa cells
E24_R1_88x53	E24	E24_R1	10um	88	53	8_Endothelial cells
E24_R1_89x50	E24	E24_R1	10um	89	50	10_Interstitial cells
E24_R1_58x60	E24	E24_R1	10um	58	60	9_Endothelial cells
E24_R1_49x32	E24	E24_R1	10um	49	32	10_Interstitial cells
E24_R1_64x39	E24	E24_R1	10um	64	39	4_Mesonephros
E24_R1_65x67	E24	E24_R1	10um	65	67	4_Mesonephros
E24_R1_42x71	E24	E24_R1	10um	42	71	5_Stromal Progenitor Cells
E24_R1_56x54	E24	E24_R1	10um	56	54	2_Steroidogenic cells
E24_R1_43x27	E24	E24_R1	10um	43	27	3_Pre-granulosa cells
E24_R1_70x56	E24	E24_R1	10um	70	56	8_Endothelial cells
E24_R1_73x22	E24	E24_R1	10um	73	22	3_Pre-granulosa cells
E24_R1_90x56	E24	E24_R1	10um	90	56	8_Endothelial cells
E24_R1_65x25	E24	E24_R1	10um	65	25	3_Pre-granulosa cells
E24_R1_58x30	E24	E24_R1	10um	58	30	10_Interstitial cells
E24_R1_50x67	E24	E24_R1	10um	50	67	5_Stromal Progenitor Cells
E24_R1_92x23	E24	E24_R1	10um	92	23	1_Undifferentiated gonadal somatic cells
E24_R1_32x42	E24	E24_R1	10um	32	42	3_Pre-granulosa cells
E24_R1_78x29	E24	E24_R1	10um	78	29	10_Interstitial cells
E24_R1_50x23	E24	E24_R1	10um	50	23	3_Pre-granulosa cells
E24_R1_50x19	E24	E24_R1	10um	50	19	3_Pre-granulosa cells
E24_R1_57x36	E24	E24_R1	10um	57	36	4_Mesonephros
E24_R1_50x62	E24	E24_R1	10um	50	62	3_Pre-granulosa cells
E24_R1_86x22	E24	E24_R1	10um	86	22	2_Steroidogenic cells
E24_R1_36x40	E24	E24_R1	10um	36	40	5_Stromal Progenitor Cells
E24_R1_74x45	E24	E24_R1	10um	74	45	4_Mesonephros
E24_R1_46x38	E24	E24_R1	10um	46	38	10_Interstitial cells
E24_R1_65x41	E24	E24_R1	10um	65	41	4_Mesonephros
E24_R1_63x40	E24	E24_R1	10um	63	40	4_Mesonephros
E24_R1_93x33	E24	E24_R1	10um	93	33	5_Stromal Progenitor Cells
E24_R1_31x29	E24	E24_R1	10um	31	29	2_Steroidogenic cells
E24_R1_64x31	E24	E24_R1	10um	64	31	8_Endothelial cells
E24_R1_77x34	E24	E24_R1	10um	77	34	4_Mesonephros
E24_R1_84x32	E24	E24_R1	10um	84	32	10_Interstitial cells
E24_R1_50x31	E24	E24_R1	10um	50	31	5_Stromal Progenitor Cells
E24_R1_70x62	E24	E24_R1	10um	70	62	4_Mesonephros
E24_R1_51x40	E24	E24_R1	10um	51	40	11_Interstitial cells
E24_R1_20x39	E24	E24_R1	10um	20	39	1_Undifferentiated gonadal somatic cells
E24_R1_86x16	E24	E24_R1	10um	86	16	1_Undifferentiated gonadal somatic cells
E24_R1_59x55	E24	E24_R1	10um	59	55	5_Stromal Progenitor Cells
E24_R1_34x75	E24	E24_R1	10um	34	75	1_Undifferentiated gonadal somatic cells
E24_R1_81x17	E24	E24_R1	10um	81	17	1_Undifferentiated gonadal somatic cells
E24_R1_82x27	E24	E24_R1	10um	82	27	5_Stromal Progenitor Cells
E24_R1_52x35	E24	E24_R1	10um	52	35	10_Interstitial cells
E24_R1_55x23	E24	E24_R1	10um	55	23	3_Pre-granulosa cells
E24_R1_43x64	E24	E24_R1	10um	43	64	3_Pre-granulosa cells
E24_R1_74x33	E24	E24_R1	10um	74	33	4_Mesonephros
E24_R1_59x36	E24	E24_R1	10um	59	36	4_Mesonephros
E24_R1_80x61	E24	E24_R1	10um	80	61	4_Mesonephros
E24_R1_75x63	E24	E24_R1	10um	75	63	8_Endothelial cells
E24_R1_67x56	E24	E24_R1	10um	67	56	10_Interstitial cells
E24_R1_47x39	E24	E24_R1	10um	47	39	10_Interstitial cells
E24_R1_71x25	E24	E24_R1	10um	71	25	5_Stromal Progenitor Cells
E24_R1_38x39	E24	E24_R1	10um	38	39	5_Stromal Progenitor Cells
E24_R1_57x57	E24	E24_R1	10um	57	57	5_Stromal Progenitor Cells
E24_R1_49x22	E24	E24_R1	10um	49	22	3_Pre-granulosa cells
E24_R1_73x62	E24	E24_R1	10um	73	62	4_Mesonephros
E24_R1_81x62	E24	E24_R1	10um	81	62	4_Mesonephros
E24_R1_34x33	E24	E24_R1	10um	34	33	3_Pre-granulosa cells
E24_R1_82x43	E24	E24_R1	10um	82	43	11_Interstitial cells
E24_R1_46x26	E24	E24_R1	10um	46	26	3_Pre-granulosa cells
E24_R1_36x46	E24	E24_R1	10um	36	46	6_Female germ cells
E24_R1_88x24	E24	E24_R1	10um	88	24	5_Stromal Progenitor Cells
E24_R1_68x17	E24	E24_R1	10um	68	17	1_Undifferentiated gonadal somatic cells
E24_R1_61x41	E24	E24_R1	10um	61	41	4_Mesonephros
E24_R1_78x31	E24	E24_R1	10um	78	31	10_Interstitial cells
E24_R1_57x37	E24	E24_R1	10um	57	37	4_Mesonephros
E24_R1_37x64	E24	E24_R1	10um	37	64	3_Pre-granulosa cells
E24_R1_47x60	E24	E24_R1	10um	47	60	9_Endothelial cells
E24_R1_95x53	E24	E24_R1	10um	95	53	2_Steroidogenic cells
E24_R1_37x43	E24	E24_R1	10um	37	43	6_Female germ cells
E24_R1_36x30	E24	E24_R1	10um	36	30	3_Pre-granulosa cells
E24_R1_59x31	E24	E24_R1	10um	59	31	10_Interstitial cells
E24_R1_52x52	E24	E24_R1	10um	52	52	1_Undifferentiated gonadal somatic cells
E24_R1_39x67	E24	E24_R1	10um	39	67	4_Mesonephros
E24_R1_60x57	E24	E24_R1	10um	60	57	8_Endothelial cells
E24_R1_56x56	E24	E24_R1	10um	56	56	5_Stromal Progenitor Cells
E24_R1_81x23	E24	E24_R1	10um	81	23	3_Pre-granulosa cells
E24_R1_32x26	E24	E24_R1	10um	32	26	1_Undifferentiated gonadal somatic cells
E24_R1_63x20	E24	E24_R1	10um	63	20	3_Pre-granulosa cells
E24_R1_73x33	E24	E24_R1	10um	73	33	4_Mesonephros
E24_R1_54x37	E24	E24_R1	10um	54	37	8_Endothelial cells
E24_R1_68x31	E24	E24_R1	10um	68	31	4_Mesonephros
E24_R1_33x40	E24	E24_R1	10um	33	40	5_Stromal Progenitor Cells
E24_R1_59x27	E24	E24_R1	10um	59	27	5_Stromal Progenitor Cells
E24_R1_82x19	E24	E24_R1	10um	82	19	2_Steroidogenic cells
E24_R1_29x31	E24	E24_R1	10um	29	31	2_Steroidogenic cells
E24_R1_58x36	E24	E24_R1	10um	58	36	4_Mesonephros
E24_R1_67x37	E24	E24_R1	10um	67	37	4_Mesonephros
E24_R1_37x27	E24	E24_R1	10um	37	27	3_Pre-granulosa cells
E24_R1_29x48	E24	E24_R1	10um	29	48	3_Pre-granulosa cells
E24_R1_93x55	E24	E24_R1	10um	93	55	5_Stromal Progenitor Cells
E24_R1_54x26	E24	E24_R1	10um	54	26	3_Pre-granulosa cells
E24_R1_49x62	E24	E24_R1	10um	49	62	3_Pre-granulosa cells
E24_R1_60x41	E24	E24_R1	10um	60	41	4_Mesonephros
E24_R1_73x25	E24	E24_R1	10um	73	25	3_Pre-granulosa cells
E24_R1_66x25	E24	E24_R1	10um	66	25	3_Pre-granulosa cells
E24_R1_24x48	E24	E24_R1	10um	24	48	9_Endothelial cells
E24_R1_60x33	E24	E24_R1	10um	60	33	4_Mesonephros
E24_R1_47x35	E24	E24_R1	10um	47	35	8_Endothelial cells
E24_R1_60x28	E24	E24_R1	10um	60	28	5_Stromal Progenitor Cells
E24_R1_25x50	E24	E24_R1	10um	25	50	2_Steroidogenic cells
E24_R1_40x44	E24	E24_R1	10um	40	44	11_Interstitial cells
E24_R1_34x47	E24	E24_R1	10um	34	47	2_Steroidogenic cells
E24_R1_63x63	E24	E24_R1	10um	63	63	10_Interstitial cells
E24_R1_55x55	E24	E24_R1	10um	55	55	3_Pre-granulosa cells
E24_R1_24x44	E24	E24_R1	10um	24	44	9_Endothelial cells
E24_R1_22x46	E24	E24_R1	10um	22	46	3_Pre-granulosa cells
E24_R1_34x34	E24	E24_R1	10um	34	34	3_Pre-granulosa cells
E24_R1_58x39	E24	E24_R1	10um	58	39	4_Mesonephros
E24_R1_84x35	E24	E24_R1	10um	84	35	4_Mesonephros
E24_R1_44x72	E24	E24_R1	10um	44	72	1_Undifferentiated gonadal somatic cells
E24_R1_50x64	E24	E24_R1	10um	50	64	5_Stromal Progenitor Cells
E24_R1_66x59	E24	E24_R1	10um	66	59	10_Interstitial cells
E24_R1_71x20	E24	E24_R1	10um	71	20	3_Pre-granulosa cells
E24_R1_87x31	E24	E24_R1	10um	87	31	9_Endothelial cells
E24_R1_33x27	E24	E24_R1	10um	33	27	2_Steroidogenic cells
E24_R1_43x39	E24	E24_R1	10um	43	39	10_Interstitial cells
E24_R1_87x26	E24	E24_R1	10um	87	26	6_Female germ cells
E24_R1_39x74	E24	E24_R1	10um	39	74	1_Undifferentiated gonadal somatic cells
E24_R1_59x41	E24	E24_R1	10um	59	41	4_Mesonephros
E24_R1_78x62	E24	E24_R1	10um	78	62	4_Mesonephros
E24_R1_64x22	E24	E24_R1	10um	64	22	3_Pre-granulosa cells
E24_R1_16x58	E24	E24_R1	10um	16	58	1_Undifferentiated gonadal somatic cells
E24_R1_29x40	E24	E24_R1	10um	29	40	3_Pre-granulosa cells
E24_R1_43x58	E24	E24_R1	10um	43	58	2_Steroidogenic cells
E24_R1_45x29	E24	E24_R1	10um	45	29	3_Pre-granulosa cells
E24_R1_92x62	E24	E24_R1	10um	92	62	10_Interstitial cells
E24_R1_88x51	E24	E24_R1	10um	88	51	8_Endothelial cells
E24_R1_84x26	E24	E24_R1	10um	84	26	5_Stromal Progenitor Cells
E24_R1_50x17	E24	E24_R1	10um	50	17	1_Undifferentiated gonadal somatic cells
E24_R1_27x69	E24	E24_R1	10um	27	69	1_Undifferentiated gonadal somatic cells
E24_R1_40x23	E24	E24_R1	10um	40	23	2_Steroidogenic cells
E24_R1_40x28	E24	E24_R1	10um	40	28	3_Pre-granulosa cells
E24_R1_50x60	E24	E24_R1	10um	50	60	3_Pre-granulosa cells
E24_R1_33x28	E24	E24_R1	10um	33	28	6_Female germ cells
E24_R1_67x59	E24	E24_R1	10um	67	59	10_Interstitial cells
E24_R1_72x58	E24	E24_R1	10um	72	58	4_Mesonephros
E24_R1_30x68	E24	E24_R1	10um	30	68	2_Steroidogenic cells
E24_R1_35x43	E24	E24_R1	10um	35	43	6_Female germ cells
E24_R1_66x33	E24	E24_R1	10um	66	33	8_Endothelial cells
E24_R1_69x19	E24	E24_R1	10um	69	19	3_Pre-granulosa cells
E24_R1_41x65	E24	E24_R1	10um	41	65	9_Endothelial cells
E24_R1_84x31	E24	E24_R1	10um	84	31	10_Interstitial cells
E24_R1_27x29	E24	E24_R1	10um	27	29	2_Steroidogenic cells
E24_R1_60x58	E24	E24_R1	10um	60	58	10_Interstitial cells
E24_R1_60x56	E24	E24_R1	10um	60	56	5_Stromal Progenitor Cells
E24_R1_63x25	E24	E24_R1	10um	63	25	3_Pre-granulosa cells
E24_R1_47x63	E24	E24_R1	10um	47	63	3_Pre-granulosa cells
E24_R1_90x24	E24	E24_R1	10um	90	24	1_Undifferentiated gonadal somatic cells
E24_R1_31x33	E24	E24_R1	10um	31	33	3_Pre-granulosa cells
E24_R1_35x37	E24	E24_R1	10um	35	37	3_Pre-granulosa cells
E24_R1_67x39	E24	E24_R1	10um	67	39	4_Mesonephros
E24_R1_65x27	E24	E24_R1	10um	65	27	5_Stromal Progenitor Cells
E24_R1_38x36	E24	E24_R1	10um	38	36	3_Pre-granulosa cells
E24_R1_63x23	E24	E24_R1	10um	63	23	3_Pre-granulosa cells
E24_R1_46x64	E24	E24_R1	10um	46	64	6_Female germ cells
E24_R1_84x62	E24	E24_R1	10um	84	62	8_Endothelial cells
E24_R1_32x27	E24	E24_R1	10um	32	27	1_Undifferentiated gonadal somatic cells
E24_R1_56x37	E24	E24_R1	10um	56	37	4_Mesonephros
E24_R1_28x63	E24	E24_R1	10um	28	63	1_Undifferentiated gonadal somatic cells
E24_R1_48x38	E24	E24_R1	10um	48	38	10_Interstitial cells
E24_R1_55x63	E24	E24_R1	10um	55	63	6_Female germ cells
E24_R1_24x40	E24	E24_R1	10um	24	40	3_Pre-granulosa cells
E24_R1_71x62	E24	E24_R1	10um	71	62	4_Mesonephros
E24_R1_57x23	E24	E24_R1	10um	57	23	3_Pre-granulosa cells
E24_R1_26x36	E24	E24_R1	10um	26	36	6_Female germ cells
E24_R1_55x58	E24	E24_R1	10um	55	58	5_Stromal Progenitor Cells
E24_R1_62x19	E24	E24_R1	10um	62	19	6_Female germ cells
E24_R1_63x62	E24	E24_R1	10um	63	62	10_Interstitial cells
E24_R1_77x21	E24	E24_R1	10um	77	21	9_Endothelial cells
E24_R1_69x51	E24	E24_R1	10um	69	51	10_Interstitial cells
E24_R1_38x65	E24	E24_R1	10um	38	65	3_Pre-granulosa cells
E24_R1_42x67	E24	E24_R1	10um	42	67	3_Pre-granulosa cells
E24_R1_91x44	E24	E24_R1	10um	91	44	11_Interstitial cells
E24_R1_42x59	E24	E24_R1	10um	42	59	2_Steroidogenic cells
E24_R1_54x56	E24	E24_R1	10um	54	56	5_Stromal Progenitor Cells
E24_R1_63x39	E24	E24_R1	10um	63	39	4_Mesonephros
E24_R1_56x32	E24	E24_R1	10um	56	32	10_Interstitial cells
E24_R1_52x65	E24	E24_R1	10um	52	65	5_Stromal Progenitor Cells
E24_R1_27x41	E24	E24_R1	10um	27	41	9_Endothelial cells
E24_R1_81x34	E24	E24_R1	10um	81	34	4_Mesonephros
E24_R1_30x30	E24	E24_R1	10um	30	30	2_Steroidogenic cells
E24_R1_52x23	E24	E24_R1	10um	52	23	3_Pre-granulosa cells
E24_R1_40x30	E24	E24_R1	10um	40	30	3_Pre-granulosa cells
E24_R1_46x72	E24	E24_R1	10um	46	72	1_Undifferentiated gonadal somatic cells
E24_R1_56x29	E24	E24_R1	10um	56	29	6_Female germ cells
E24_R1_66x51	E24	E24_R1	10um	66	51	5_Stromal Progenitor Cells
E24_R1_29x46	E24	E24_R1	10um	29	46	3_Pre-granulosa cells
E24_R1_54x61	E24	E24_R1	10um	54	61	5_Stromal Progenitor Cells
E24_R1_58x28	E24	E24_R1	10um	58	28	5_Stromal Progenitor Cells
E24_R1_78x34	E24	E24_R1	10um	78	34	4_Mesonephros
E24_R1_69x35	E24	E24_R1	10um	69	35	4_Mesonephros
E24_R1_23x45	E24	E24_R1	10um	23	45	3_Pre-granulosa cells
E24_R1_73x52	E24	E24_R1	10um	73	52	4_Mesonephros
E24_R1_77x32	E24	E24_R1	10um	77	32	10_Interstitial cells
E24_R1_43x62	E24	E24_R1	10um	43	62	3_Pre-granulosa cells
E24_R1_76x26	E24	E24_R1	10um	76	26	9_Endothelial cells
E24_R1_31x69	E24	E24_R1	10um	31	69	2_Steroidogenic cells
E24_R1_59x30	E24	E24_R1	10um	59	30	8_Endothelial cells
E24_R1_29x51	E24	E24_R1	10um	29	51	1_Undifferentiated gonadal somatic cells
E24_R1_25x52	E24	E24_R1	10um	25	52	1_Undifferentiated gonadal somatic cells
E24_R1_71x18	E24	E24_R1	10um	71	18	2_Steroidogenic cells
E24_R1_52x28	E24	E24_R1	10um	52	28	9_Endothelial cells
E24_R1_87x56	E24	E24_R1	10um	87	56	10_Interstitial cells
E24_R1_55x28	E24	E24_R1	10um	55	28	5_Stromal Progenitor Cells
E24_R1_60x60	E24	E24_R1	10um	60	60	8_Endothelial cells
E24_R1_84x47	E24	E24_R1	10um	84	47	10_Interstitial cells
E24_R1_57x32	E24	E24_R1	10um	57	32	10_Interstitial cells
E24_R1_85x45	E24	E24_R1	10um	85	45	11_Interstitial cells
E24_R1_36x26	E24	E24_R1	10um	36	26	2_Steroidogenic cells
E24_R1_67x46	E24	E24_R1	10um	67	46	11_Interstitial cells
E24_R1_88x61	E24	E24_R1	10um	88	61	10_Interstitial cells
E24_R1_71x37	E24	E24_R1	10um	71	37	4_Mesonephros
E24_R1_66x68	E24	E24_R1	10um	66	68	4_Mesonephros
E24_R1_29x32	E24	E24_R1	10um	29	32	2_Steroidogenic cells
E24_R1_82x31	E24	E24_R1	10um	82	31	10_Interstitial cells
E24_R1_81x30	E24	E24_R1	10um	81	30	10_Interstitial cells
E24_R1_72x51	E24	E24_R1	10um	72	51	10_Interstitial cells
E24_R1_32x39	E24	E24_R1	10um	32	39	3_Pre-granulosa cells
E24_R1_46x39	E24	E24_R1	10um	46	39	4_Mesonephros
E24_R1_86x59	E24	E24_R1	10um	86	59	8_Endothelial cells
E24_R1_45x56	E24	E24_R1	10um	45	56	1_Undifferentiated gonadal somatic cells
E24_R1_57x33	E24	E24_R1	10um	57	33	10_Interstitial cells
E24_R1_39x38	E24	E24_R1	10um	39	38	6_Female germ cells
E24_R1_66x38	E24	E24_R1	10um	66	38	4_Mesonephros
E24_R1_82x22	E24	E24_R1	10um	82	22	2_Steroidogenic cells
E24_R1_71x42	E24	E24_R1	10um	71	42	4_Mesonephros
E24_R1_29x65	E24	E24_R1	10um	29	65	2_Steroidogenic cells
E24_R1_24x37	E24	E24_R1	10um	24	37	1_Undifferentiated gonadal somatic cells
E24_R1_53x65	E24	E24_R1	10um	53	65	5_Stromal Progenitor Cells
E24_R1_81x19	E24	E24_R1	10um	81	19	2_Steroidogenic cells
E24_R1_59x69	E24	E24_R1	10um	59	69	10_Interstitial cells
E24_R1_45x57	E24	E24_R1	10um	45	57	1_Undifferentiated gonadal somatic cells
E24_R1_49x23	E24	E24_R1	10um	49	23	3_Pre-granulosa cells
E24_R1_56x58	E24	E24_R1	10um	56	58	5_Stromal Progenitor Cells
E24_R1_79x50	E24	E24_R1	10um	79	50	4_Mesonephros
E24_R1_40x70	E24	E24_R1	10um	40	70	5_Stromal Progenitor Cells
E24_R1_46x73	E24	E24_R1	10um	46	73	1_Undifferentiated gonadal somatic cells
E24_R1_19x48	E24	E24_R1	10um	19	48	2_Steroidogenic cells
E24_R1_34x43	E24	E24_R1	10um	34	43	6_Female germ cells
E24_R1_24x50	E24	E24_R1	10um	24	50	2_Steroidogenic cells
E24_R1_27x65	E24	E24_R1	10um	27	65	1_Undifferentiated gonadal somatic cells
E24_R1_90x26	E24	E24_R1	10um	90	26	1_Undifferentiated gonadal somatic cells
E24_R1_72x54	E24	E24_R1	10um	72	54	8_Endothelial cells
E24_R1_28x42	E24	E24_R1	10um	28	42	3_Pre-granulosa cells
E24_R1_51x35	E24	E24_R1	10um	51	35	10_Interstitial cells
E24_R1_59x26	E24	E24_R1	10um	59	26	3_Pre-granulosa cells
E24_R1_35x30	E24	E24_R1	10um	35	30	3_Pre-granulosa cells
E24_R1_31x36	E24	E24_R1	10um	31	36	5_Stromal Progenitor Cells
E24_R1_52x36	E24	E24_R1	10um	52	36	8_Endothelial cells
E24_R1_18x50	E24	E24_R1	10um	18	50	1_Undifferentiated gonadal somatic cells
E24_R1_68x35	E24	E24_R1	10um	68	35	4_Mesonephros
E24_R1_61x24	E24	E24_R1	10um	61	24	3_Pre-granulosa cells
E24_R1_69x30	E24	E24_R1	10um	69	30	4_Mesonephros
E24_R1_76x20	E24	E24_R1	10um	76	20	3_Pre-granulosa cells
E24_R1_52x24	E24	E24_R1	10um	52	24	3_Pre-granulosa cells
E24_R1_81x48	E24	E24_R1	10um	81	48	10_Interstitial cells
E24_R1_38x68	E24	E24_R1	10um	38	68	3_Pre-granulosa cells
E24_R1_85x63	E24	E24_R1	10um	85	63	10_Interstitial cells
E24_R1_73x46	E24	E24_R1	10um	73	46	11_Interstitial cells
E24_R1_53x60	E24	E24_R1	10um	53	60	5_Stromal Progenitor Cells
E24_R1_34x24	E24	E24_R1	10um	34	24	1_Undifferentiated gonadal somatic cells
E24_R1_29x37	E24	E24_R1	10um	29	37	5_Stromal Progenitor Cells
E24_R1_73x56	E24	E24_R1	10um	73	56	8_Endothelial cells
E24_R1_56x68	E24	E24_R1	10um	56	68	5_Stromal Progenitor Cells
E24_R1_29x68	E24	E24_R1	10um	29	68	2_Steroidogenic cells
E24_R1_91x53	E24	E24_R1	10um	91	53	10_Interstitial cells
E24_R1_60x59	E24	E24_R1	10um	60	59	10_Interstitial cells
E24_R1_73x57	E24	E24_R1	10um	73	57	8_Endothelial cells
E24_R1_33x31	E24	E24_R1	10um	33	31	6_Female germ cells
E24_R1_40x62	E24	E24_R1	10um	40	62	9_Endothelial cells
E24_R1_68x33	E24	E24_R1	10um	68	33	4_Mesonephros
E24_R1_63x30	E24	E24_R1	10um	63	30	10_Interstitial cells
E24_R1_77x30	E24	E24_R1	10um	77	30	10_Interstitial cells
E24_R1_71x19	E24	E24_R1	10um	71	19	6_Female germ cells
E24_R1_62x48	E24	E24_R1	10um	62	48	1_Undifferentiated gonadal somatic cells
E24_R1_32x47	E24	E24_R1	10um	32	47	2_Steroidogenic cells
E24_R1_17x45	E24	E24_R1	10um	17	45	1_Undifferentiated gonadal somatic cells
E24_R1_40x69	E24	E24_R1	10um	40	69	2_Steroidogenic cells
E24_R1_89x56	E24	E24_R1	10um	89	56	10_Interstitial cells
E24_R1_27x68	E24	E24_R1	10um	27	68	2_Steroidogenic cells
E24_R1_33x63	E24	E24_R1	10um	33	63	6_Female germ cells
E24_R1_78x24	E24	E24_R1	10um	78	24	3_Pre-granulosa cells
E24_R1_58x57	E24	E24_R1	10um	58	57	5_Stromal Progenitor Cells
E24_R1_77x24	E24	E24_R1	10um	77	24	3_Pre-granulosa cells
E24_R1_81x49	E24	E24_R1	10um	81	49	10_Interstitial cells
E24_R1_96x60	E24	E24_R1	10um	96	60	1_Undifferentiated gonadal somatic cells
E24_R1_87x48	E24	E24_R1	10um	87	48	10_Interstitial cells
E24_R1_32x30	E24	E24_R1	10um	32	30	3_Pre-granulosa cells
E24_R1_17x50	E24	E24_R1	10um	17	50	1_Undifferentiated gonadal somatic cells
E24_R1_31x64	E24	E24_R1	10um	31	64	2_Steroidogenic cells
E24_R1_38x43	E24	E24_R1	10um	38	43	5_Stromal Progenitor Cells
E24_R1_76x50	E24	E24_R1	10um	76	50	10_Interstitial cells
E24_R1_84x57	E24	E24_R1	10um	84	57	4_Mesonephros
E24_R1_81x45	E24	E24_R1	10um	81	45	11_Interstitial cells
E24_R1_60x18	E24	E24_R1	10um	60	18	3_Pre-granulosa cells
E24_R1_49x27	E24	E24_R1	10um	49	27	3_Pre-granulosa cells
E24_R1_80x56	E24	E24_R1	10um	80	56	4_Mesonephros
E24_R1_24x46	E24	E24_R1	10um	24	46	9_Endothelial cells
E24_R1_65x37	E24	E24_R1	10um	65	37	4_Mesonephros
E24_R1_31x65	E24	E24_R1	10um	31	65	2_Steroidogenic cells
E24_R1_90x23	E24	E24_R1	10um	90	23	1_Undifferentiated gonadal somatic cells
E24_R1_34x67	E24	E24_R1	10um	34	67	3_Pre-granulosa cells
E24_R1_37x68	E24	E24_R1	10um	37	68	3_Pre-granulosa cells
E24_R1_43x38	E24	E24_R1	10um	43	38	10_Interstitial cells
E24_R1_28x38	E24	E24_R1	10um	28	38	3_Pre-granulosa cells
E24_R1_51x57	E24	E24_R1	10um	51	57	3_Pre-granulosa cells
E24_R1_50x68	E24	E24_R1	10um	50	68	3_Pre-granulosa cells
E24_R1_43x59	E24	E24_R1	10um	43	59	2_Steroidogenic cells
E24_R1_59x24	E24	E24_R1	10um	59	24	3_Pre-granulosa cells
E24_R1_66x29	E24	E24_R1	10um	66	29	10_Interstitial cells
E24_R1_31x61	E24	E24_R1	10um	31	61	1_Undifferentiated gonadal somatic cells
E24_R1_52x57	E24	E24_R1	10um	52	57	3_Pre-granulosa cells
E24_R1_27x39	E24	E24_R1	10um	27	39	3_Pre-granulosa cells
E24_R1_50x35	E24	E24_R1	10um	50	35	10_Interstitial cells
E24_R1_70x36	E24	E24_R1	10um	70	36	4_Mesonephros
E24_R1_75x27	E24	E24_R1	10um	75	27	5_Stromal Progenitor Cells
E24_R1_34x36	E24	E24_R1	10um	34	36	3_Pre-granulosa cells
E24_R1_90x49	E24	E24_R1	10um	90	49	10_Interstitial cells
E24_R1_30x43	E24	E24_R1	10um	30	43	3_Pre-granulosa cells
E24_R1_46x23	E24	E24_R1	10um	46	23	3_Pre-granulosa cells
E24_R1_42x27	E24	E24_R1	10um	42	27	3_Pre-granulosa cells
E24_R1_91x35	E24	E24_R1	10um	91	35	2_Steroidogenic cells
E24_R1_38x37	E24	E24_R1	10um	38	37	6_Female germ cells
E24_R1_35x67	E24	E24_R1	10um	35	67	3_Pre-granulosa cells
E24_R1_66x27	E24	E24_R1	10um	66	27	8_Endothelial cells
E24_R1_85x31	E24	E24_R1	10um	85	31	10_Interstitial cells
E24_R1_96x50	E24	E24_R1	10um	96	50	1_Undifferentiated gonadal somatic cells
E24_R1_86x60	E24	E24_R1	10um	86	60	8_Endothelial cells
E24_R1_82x26	E24	E24_R1	10um	82	26	5_Stromal Progenitor Cells
E24_R1_92x53	E24	E24_R1	10um	92	53	10_Interstitial cells
E24_R1_95x61	E24	E24_R1	10um	95	61	5_Stromal Progenitor Cells
E24_R1_81x64	E24	E24_R1	10um	81	64	4_Mesonephros
E24_R1_56x33	E24	E24_R1	10um	56	33	8_Endothelial cells
E24_R1_52x30	E24	E24_R1	10um	52	30	10_Interstitial cells
E24_R1_77x22	E24	E24_R1	10um	77	22	3_Pre-granulosa cells
E24_R1_23x49	E24	E24_R1	10um	23	49	3_Pre-granulosa cells
E24_R1_81x18	E24	E24_R1	10um	81	18	2_Steroidogenic cells
E24_R1_71x26	E24	E24_R1	10um	71	26	5_Stromal Progenitor Cells
E24_R1_84x34	E24	E24_R1	10um	84	34	10_Interstitial cells
E24_R1_55x30	E24	E24_R1	10um	55	30	10_Interstitial cells
E24_R1_50x22	E24	E24_R1	10um	50	22	3_Pre-granulosa cells
E24_R1_87x58	E24	E24_R1	10um	87	58	8_Endothelial cells
E24_R1_50x33	E24	E24_R1	10um	50	33	10_Interstitial cells
E24_R1_27x33	E24	E24_R1	10um	27	33	2_Steroidogenic cells
E24_R1_54x53	E24	E24_R1	10um	54	53	2_Steroidogenic cells
E24_R1_49x18	E24	E24_R1	10um	49	18	2_Steroidogenic cells
E24_R1_77x46	E24	E24_R1	10um	77	46	11_Interstitial cells
E24_R1_91x32	E24	E24_R1	10um	91	32	5_Stromal Progenitor Cells
E24_R1_92x61	E24	E24_R1	10um	92	61	10_Interstitial cells
E24_R1_65x23	E24	E24_R1	10um	65	23	3_Pre-granulosa cells
E24_R1_88x33	E24	E24_R1	10um	88	33	5_Stromal Progenitor Cells
E24_R1_48x23	E24	E24_R1	10um	48	23	3_Pre-granulosa cells
E24_R1_90x54	E24	E24_R1	10um	90	54	8_Endothelial cells
E24_R1_61x16	E24	E24_R1	10um	61	16	1_Undifferentiated gonadal somatic cells
E24_R1_39x60	E24	E24_R1	10um	39	60	2_Steroidogenic cells
E24_R1_68x57	E24	E24_R1	10um	68	57	10_Interstitial cells
E24_R1_26x48	E24	E24_R1	10um	26	48	3_Pre-granulosa cells
E24_R1_66x56	E24	E24_R1	10um	66	56	10_Interstitial cells
E24_R1_27x40	E24	E24_R1	10um	27	40	9_Endothelial cells
E24_R1_38x31	E24	E24_R1	10um	38	31	3_Pre-granulosa cells
E24_R1_59x19	E24	E24_R1	10um	59	19	3_Pre-granulosa cells
E24_R1_75x20	E24	E24_R1	10um	75	20	3_Pre-granulosa cells
E24_R1_55x69	E24	E24_R1	10um	55	69	5_Stromal Progenitor Cells
E24_R1_25x71	E24	E24_R1	10um	25	71	1_Undifferentiated gonadal somatic cells
E24_R1_86x27	E24	E24_R1	10um	86	27	5_Stromal Progenitor Cells
E24_R1_30x39	E24	E24_R1	10um	30	39	3_Pre-granulosa cells
E24_R1_83x28	E24	E24_R1	10um	83	28	6_Female germ cells
E24_R1_69x56	E24	E24_R1	10um	69	56	10_Interstitial cells
E24_R1_48x39	E24	E24_R1	10um	48	39	10_Interstitial cells
E24_R1_21x45	E24	E24_R1	10um	21	45	3_Pre-granulosa cells
E24_R1_65x40	E24	E24_R1	10um	65	40	4_Mesonephros
E24_R1_35x39	E24	E24_R1	10um	35	39	5_Stromal Progenitor Cells
E24_R1_78x40	E24	E24_R1	10um	78	40	4_Mesonephros
E24_R1_56x46	E24	E24_R1	10um	56	46	4_Mesonephros
E24_R1_22x47	E24	E24_R1	10um	22	47	3_Pre-granulosa cells
E24_R1_78x57	E24	E24_R1	10um	78	57	8_Endothelial cells
E24_R1_85x34	E24	E24_R1	10um	85	34	8_Endothelial cells
E24_R1_60x43	E24	E24_R1	10um	60	43	4_Mesonephros
E24_R1_45x43	E24	E24_R1	10um	45	43	11_Interstitial cells
E24_R1_24x49	E24	E24_R1	10um	24	49	3_Pre-granulosa cells
E24_R1_32x38	E24	E24_R1	10um	32	38	3_Pre-granulosa cells
E24_R1_39x32	E24	E24_R1	10um	39	32	3_Pre-granulosa cells
E24_R1_51x21	E24	E24_R1	10um	51	21	3_Pre-granulosa cells
E24_R1_28x64	E24	E24_R1	10um	28	64	1_Undifferentiated gonadal somatic cells
E24_R1_54x70	E24	E24_R1	10um	54	70	2_Steroidogenic cells
E24_R1_64x36	E24	E24_R1	10um	64	36	4_Mesonephros
E24_R1_53x28	E24	E24_R1	10um	53	28	5_Stromal Progenitor Cells
E24_R1_41x71	E24	E24_R1	10um	41	71	5_Stromal Progenitor Cells
E24_R1_74x21	E24	E24_R1	10um	74	21	9_Endothelial cells
E24_R1_66x23	E24	E24_R1	10um	66	23	3_Pre-granulosa cells
E24_R1_90x52	E24	E24_R1	10um	90	52	8_Endothelial cells
E24_R1_70x21	E24	E24_R1	10um	70	21	3_Pre-granulosa cells
E24_R1_57x25	E24	E24_R1	10um	57	25	6_Female germ cells
E24_R1_67x50	E24	E24_R1	10um	67	50	5_Stromal Progenitor Cells
E24_R1_49x30	E24	E24_R1	10um	49	30	5_Stromal Progenitor Cells
E24_R1_55x38	E24	E24_R1	10um	55	38	4_Mesonephros
E24_R1_38x26	E24	E24_R1	10um	38	26	3_Pre-granulosa cells
E24_R1_86x37	E24	E24_R1	10um	86	37	4_Mesonephros
E24_R1_76x21	E24	E24_R1	10um	76	21	3_Pre-granulosa cells
E24_R1_51x20	E24	E24_R1	10um	51	20	3_Pre-granulosa cells
E24_R1_56x59	E24	E24_R1	10um	56	59	5_Stromal Progenitor Cells
E24_R1_92x31	E24	E24_R1	10um	92	31	5_Stromal Progenitor Cells
E24_R1_76x58	E24	E24_R1	10um	76	58	4_Mesonephros
E24_R1_93x53	E24	E24_R1	10um	93	53	5_Stromal Progenitor Cells
E24_R1_36x64	E24	E24_R1	10um	36	64	3_Pre-granulosa cells
E24_R1_78x65	E24	E24_R1	10um	78	65	4_Mesonephros
E24_R1_69x21	E24	E24_R1	10um	69	21	9_Endothelial cells
E24_R1_21x46	E24	E24_R1	10um	21	46	3_Pre-granulosa cells
E24_R1_63x53	E24	E24_R1	10um	63	53	5_Stromal Progenitor Cells
E24_R1_72x62	E24	E24_R1	10um	72	62	4_Mesonephros
E24_R1_84x22	E24	E24_R1	10um	84	22	2_Steroidogenic cells
E24_R1_58x34	E24	E24_R1	10um	58	34	4_Mesonephros
E24_R1_91x61	E24	E24_R1	10um	91	61	10_Interstitial cells
E24_R1_54x33	E24	E24_R1	10um	54	33	8_Endothelial cells
E24_R1_76x53	E24	E24_R1	10um	76	53	10_Interstitial cells
E24_R1_57x42	E24	E24_R1	10um	57	42	4_Mesonephros
E24_R1_24x42	E24	E24_R1	10um	24	42	3_Pre-granulosa cells
E24_R1_48x29	E24	E24_R1	10um	48	29	3_Pre-granulosa cells
E24_R1_59x28	E24	E24_R1	10um	59	28	10_Interstitial cells
E24_R1_91x56	E24	E24_R1	10um	91	56	8_Endothelial cells
E24_R1_57x54	E24	E24_R1	10um	57	54	2_Steroidogenic cells
E24_R1_50x57	E24	E24_R1	10um	50	57	3_Pre-granulosa cells
E24_R1_29x70	E24	E24_R1	10um	29	70	2_Steroidogenic cells
E24_R1_75x50	E24	E24_R1	10um	75	50	10_Interstitial cells
E24_R1_94x50	E24	E24_R1	10um	94	50	5_Stromal Progenitor Cells
E24_R1_31x66	E24	E24_R1	10um	31	66	2_Steroidogenic cells
E24_R1_27x36	E24	E24_R1	10um	27	36	3_Pre-granulosa cells
E24_R1_67x26	E24	E24_R1	10um	67	26	5_Stromal Progenitor Cells
E24_R1_34x72	E24	E24_R1	10um	34	72	1_Undifferentiated gonadal somatic cells
E24_R1_47x34	E24	E24_R1	10um	47	34	10_Interstitial cells
E24_R1_76x43	E24	E24_R1	10um	76	43	4_Mesonephros
E24_R1_72x16	E24	E24_R1	10um	72	16	1_Undifferentiated gonadal somatic cells
E24_R1_42x24	E24	E24_R1	10um	42	24	9_Endothelial cells
E24_R1_55x46	E24	E24_R1	10um	55	46	2_Steroidogenic cells
E24_R1_94x56	E24	E24_R1	10um	94	56	5_Stromal Progenitor Cells
E24_R1_68x29	E24	E24_R1	10um	68	29	10_Interstitial cells
E24_R1_72x21	E24	E24_R1	10um	72	21	3_Pre-granulosa cells
E24_R1_61x37	E24	E24_R1	10um	61	37	4_Mesonephros
E24_R1_51x23	E24	E24_R1	10um	51	23	3_Pre-granulosa cells
E24_R1_43x32	E24	E24_R1	10um	43	32	6_Female germ cells
E24_R1_43x37	E24	E24_R1	10um	43	37	10_Interstitial cells
E24_R1_74x23	E24	E24_R1	10um	74	23	3_Pre-granulosa cells
E24_R1_74x56	E24	E24_R1	10um	74	56	4_Mesonephros
E24_R1_91x23	E24	E24_R1	10um	91	23	1_Undifferentiated gonadal somatic cells
E24_R1_60x54	E24	E24_R1	10um	60	54	5_Stromal Progenitor Cells
E24_R1_61x54	E24	E24_R1	10um	61	54	5_Stromal Progenitor Cells
E24_R1_58x59	E24	E24_R1	10um	58	59	9_Endothelial cells
E24_R1_45x68	E24	E24_R1	10um	45	68	9_Endothelial cells
E24_R1_74x37	E24	E24_R1	10um	74	37	4_Mesonephros
E24_R1_68x56	E24	E24_R1	10um	68	56	10_Interstitial cells
E24_R1_23x50	E24	E24_R1	10um	23	50	3_Pre-granulosa cells
E24_R1_61x22	E24	E24_R1	10um	61	22	3_Pre-granulosa cells
E24_R1_84x60	E24	E24_R1	10um	84	60	8_Endothelial cells
E24_R1_80x58	E24	E24_R1	10um	80	58	4_Mesonephros
E24_R1_59x58	E24	E24_R1	10um	59	58	10_Interstitial cells
E24_R1_49x39	E24	E24_R1	10um	49	39	10_Interstitial cells
E24_R1_95x49	E24	E24_R1	10um	95	49	1_Undifferentiated gonadal somatic cells
E24_R1_75x32	E24	E24_R1	10um	75	32	10_Interstitial cells
E24_R1_83x19	E24	E24_R1	10um	83	19	2_Steroidogenic cells
E24_R1_65x45	E24	E24_R1	10um	65	45	4_Mesonephros
E24_R1_80x30	E24	E24_R1	10um	80	30	10_Interstitial cells
E24_R1_46x29	E24	E24_R1	10um	46	29	3_Pre-granulosa cells
E24_R1_39x75	E24	E24_R1	10um	39	75	1_Undifferentiated gonadal somatic cells
E24_R1_20x45	E24	E24_R1	10um	20	45	6_Female germ cells
E24_R1_44x66	E24	E24_R1	10um	44	66	3_Pre-granulosa cells
E24_R1_36x65	E24	E24_R1	10um	36	65	3_Pre-granulosa cells
E24_R1_17x52	E24	E24_R1	10um	17	52	1_Undifferentiated gonadal somatic cells
E24_R1_29x50	E24	E24_R1	10um	29	50	2_Steroidogenic cells
E24_R1_82x32	E24	E24_R1	10um	82	32	8_Endothelial cells
E24_R1_57x61	E24	E24_R1	10um	57	61	5_Stromal Progenitor Cells
E24_R1_67x62	E24	E24_R1	10um	67	62	8_Endothelial cells
E24_R1_59x42	E24	E24_R1	10um	59	42	4_Mesonephros
E24_R1_64x28	E24	E24_R1	10um	64	28	10_Interstitial cells
E24_R1_66x35	E24	E24_R1	10um	66	35	4_Mesonephros
E24_R1_73x43	E24	E24_R1	10um	73	43	4_Mesonephros
E24_R1_21x51	E24	E24_R1	10um	21	51	2_Steroidogenic cells
E24_R1_62x28	E24	E24_R1	10um	62	28	5_Stromal Progenitor Cells
E24_R1_92x47	E24	E24_R1	10um	92	47	5_Stromal Progenitor Cells
E24_R1_52x69	E24	E24_R1	10um	52	69	6_Female germ cells
E24_R1_37x30	E24	E24_R1	10um	37	30	3_Pre-granulosa cells
E24_R1_76x57	E24	E24_R1	10um	76	57	4_Mesonephros
E24_R1_47x30	E24	E24_R1	10um	47	30	5_Stromal Progenitor Cells
E24_R1_27x30	E24	E24_R1	10um	27	30	2_Steroidogenic cells
E24_R1_31x48	E24	E24_R1	10um	31	48	6_Female germ cells
E24_R1_55x47	E24	E24_R1	10um	55	47	2_Steroidogenic cells
E24_R1_33x74	E24	E24_R1	10um	33	74	1_Undifferentiated gonadal somatic cells
E24_R1_39x73	E24	E24_R1	10um	39	73	2_Steroidogenic cells
E24_R1_26x50	E24	E24_R1	10um	26	50	3_Pre-granulosa cells
E24_R1_34x44	E24	E24_R1	10um	34	44	9_Endothelial cells
E24_R1_34x66	E24	E24_R1	10um	34	66	2_Steroidogenic cells
E24_R1_33x41	E24	E24_R1	10um	33	41	6_Female germ cells
E24_R1_17x51	E24	E24_R1	10um	17	51	1_Undifferentiated gonadal somatic cells
E24_R1_86x52	E24	E24_R1	10um	86	52	8_Endothelial cells
E24_R1_90x55	E24	E24_R1	10um	90	55	8_Endothelial cells
E24_R1_26x41	E24	E24_R1	10um	26	41	9_Endothelial cells
E24_R1_66x31	E24	E24_R1	10um	66	31	8_Endothelial cells
E24_R1_87x34	E24	E24_R1	10um	87	34	4_Mesonephros
E24_R1_49x28	E24	E24_R1	10um	49	28	7_Immune Cells
E24_R1_35x31	E24	E24_R1	10um	35	31	3_Pre-granulosa cells
E24_R1_28x67	E24	E24_R1	10um	28	67	2_Steroidogenic cells
E24_R1_69x53	E24	E24_R1	10um	69	53	10_Interstitial cells
E24_R1_30x53	E24	E24_R1	10um	30	53	1_Undifferentiated gonadal somatic cells
E24_R1_46x35	E24	E24_R1	10um	46	35	8_Endothelial cells
E24_R1_61x55	E24	E24_R1	10um	61	55	5_Stromal Progenitor Cells
E24_R1_71x16	E24	E24_R1	10um	71	16	1_Undifferentiated gonadal somatic cells
E24_R1_61x26	E24	E24_R1	10um	61	26	3_Pre-granulosa cells
E24_R1_83x51	E24	E24_R1	10um	83	51	10_Interstitial cells
E24_R1_57x30	E24	E24_R1	10um	57	30	10_Interstitial cells
E24_R1_86x24	E24	E24_R1	10um	86	24	2_Steroidogenic cells
E24_R1_67x43	E24	E24_R1	10um	67	43	4_Mesonephros
E24_R1_47x40	E24	E24_R1	10um	47	40	10_Interstitial cells
E24_R1_73x39	E24	E24_R1	10um	73	39	4_Mesonephros
E24_R1_33x29	E24	E24_R1	10um	33	29	6_Female germ cells
E24_R1_52x17	E24	E24_R1	10um	52	17	1_Undifferentiated gonadal somatic cells
E24_R1_47x42	E24	E24_R1	10um	47	42	11_Interstitial cells
E24_R1_75x57	E24	E24_R1	10um	75	57	4_Mesonephros
E24_R1_77x35	E24	E24_R1	10um	77	35	4_Mesonephros
E24_R1_60x46	E24	E24_R1	10um	60	46	4_Mesonephros
E24_R1_45x62	E24	E24_R1	10um	45	62	3_Pre-granulosa cells
E24_R1_83x39	E24	E24_R1	10um	83	39	4_Mesonephros
E24_R1_83x22	E24	E24_R1	10um	83	22	2_Steroidogenic cells
E24_R1_25x37	E24	E24_R1	10um	25	37	9_Endothelial cells
E24_R1_33x25	E24	E24_R1	10um	33	25	1_Undifferentiated gonadal somatic cells
E24_R1_31x46	E24	E24_R1	10um	31	46	3_Pre-granulosa cells
E24_R1_64x66	E24	E24_R1	10um	64	66	10_Interstitial cells
E24_R1_82x56	E24	E24_R1	10um	82	56	4_Mesonephros
E24_R1_49x58	E24	E24_R1	10um	49	58	3_Pre-granulosa cells
E24_R1_77x51	E24	E24_R1	10um	77	51	8_Endothelial cells
E24_R1_51x67	E24	E24_R1	10um	51	67	5_Stromal Progenitor Cells
E24_R1_18x51	E24	E24_R1	10um	18	51	1_Undifferentiated gonadal somatic cells
E24_R1_68x23	E24	E24_R1	10um	68	23	3_Pre-granulosa cells
E24_R1_37x58	E24	E24_R1	10um	37	58	1_Undifferentiated gonadal somatic cells
E24_R1_70x64	E24	E24_R1	10um	70	64	4_Mesonephros
E24_R1_85x56	E24	E24_R1	10um	85	56	8_Endothelial cells
E24_R1_92x36	E24	E24_R1	10um	92	36	4_Mesonephros
E24_R1_92x64	E24	E24_R1	10um	92	64	4_Mesonephros
E24_R1_33x64	E24	E24_R1	10um	33	64	3_Pre-granulosa cells
E24_R1_89x51	E24	E24_R1	10um	89	51	8_Endothelial cells
E24_R1_47x57	E24	E24_R1	10um	47	57	3_Pre-granulosa cells
E24_R1_70x18	E24	E24_R1	10um	70	18	2_Steroidogenic cells
E24_R1_73x48	E24	E24_R1	10um	73	48	11_Interstitial cells
E24_R1_41x64	E24	E24_R1	10um	41	64	3_Pre-granulosa cells
E24_R1_26x70	E24	E24_R1	10um	26	70	1_Undifferentiated gonadal somatic cells
E24_R1_51x53	E24	E24_R1	10um	51	53	1_Undifferentiated gonadal somatic cells
E24_R1_90x33	E24	E24_R1	10um	90	33	5_Stromal Progenitor Cells
E24_R1_51x25	E24	E24_R1	10um	51	25	3_Pre-granulosa cells
E24_R1_72x47	E24	E24_R1	10um	72	47	11_Interstitial cells
E24_R1_29x52	E24	E24_R1	10um	29	52	1_Undifferentiated gonadal somatic cells
E24_R1_39x29	E24	E24_R1	10um	39	29	3_Pre-granulosa cells
E24_R1_30x35	E24	E24_R1	10um	30	35	3_Pre-granulosa cells
E24_R1_42x22	E24	E24_R1	10um	42	22	3_Pre-granulosa cells
E24_R1_78x59	E24	E24_R1	10um	78	59	4_Mesonephros
E24_R1_35x24	E24	E24_R1	10um	35	24	1_Undifferentiated gonadal somatic cells
E24_R1_94x47	E24	E24_R1	10um	94	47	6_Female germ cells
E24_R1_71x15	E24	E24_R1	10um	71	15	1_Undifferentiated gonadal somatic cells
E24_R1_51x26	E24	E24_R1	10um	51	26	9_Endothelial cells
E24_R1_53x29	E24	E24_R1	10um	53	29	5_Stromal Progenitor Cells
E24_R1_56x17	E24	E24_R1	10um	56	17	1_Undifferentiated gonadal somatic cells
E24_R1_54x65	E24	E24_R1	10um	54	65	5_Stromal Progenitor Cells
E24_R1_59x18	E24	E24_R1	10um	59	18	3_Pre-granulosa cells
E24_R1_75x62	E24	E24_R1	10um	75	62	4_Mesonephros
E24_R1_30x70	E24	E24_R1	10um	30	70	2_Steroidogenic cells
E24_R1_77x53	E24	E24_R1	10um	77	53	8_Endothelial cells
E24_R1_69x42	E24	E24_R1	10um	69	42	4_Mesonephros
E24_R1_83x31	E24	E24_R1	10um	83	31	10_Interstitial cells
E24_R1_21x55	E24	E24_R1	10um	21	55	1_Undifferentiated gonadal somatic cells
E24_R1_64x26	E24	E24_R1	10um	64	26	9_Endothelial cells
E24_R1_35x26	E24	E24_R1	10um	35	26	1_Undifferentiated gonadal somatic cells
E24_R1_39x30	E24	E24_R1	10um	39	30	3_Pre-granulosa cells
E24_R1_76x48	E24	E24_R1	10um	76	48	4_Mesonephros
E24_R1_62x22	E24	E24_R1	10um	62	22	3_Pre-granulosa cells
E24_R1_25x31	E24	E24_R1	10um	25	31	1_Undifferentiated gonadal somatic cells
E24_R1_25x34	E24	E24_R1	10um	25	34	1_Undifferentiated gonadal somatic cells
E24_R1_26x33	E24	E24_R1	10um	26	33	1_Undifferentiated gonadal somatic cells
E24_R1_35x64	E24	E24_R1	10um	35	64	3_Pre-granulosa cells
E24_R1_26x54	E24	E24_R1	10um	26	54	1_Undifferentiated gonadal somatic cells
E24_R1_48x36	E24	E24_R1	10um	48	36	10_Interstitial cells
E24_R1_37x71	E24	E24_R1	10um	37	71	2_Steroidogenic cells
E24_R1_33x69	E24	E24_R1	10um	33	69	2_Steroidogenic cells
E24_R1_44x31	E24	E24_R1	10um	44	31	6_Female germ cells
E24_R1_41x67	E24	E24_R1	10um	41	67	9_Endothelial cells
E24_R1_73x38	E24	E24_R1	10um	73	38	4_Mesonephros
E24_R1_24x35	E24	E24_R1	10um	24	35	1_Undifferentiated gonadal somatic cells
E24_R1_38x57	E24	E24_R1	10um	38	57	1_Undifferentiated gonadal somatic cells
E24_R1_67x64	E24	E24_R1	10um	67	64	4_Mesonephros
E24_R1_48x55	E24	E24_R1	10um	48	55	1_Undifferentiated gonadal somatic cells
E24_R1_26x46	E24	E24_R1	10um	26	46	9_Endothelial cells
E24_R1_43x44	E24	E24_R1	10um	43	44	11_Interstitial cells
E24_R1_68x50	E24	E24_R1	10um	68	50	10_Interstitial cells
E24_R1_34x42	E24	E24_R1	10um	34	42	3_Pre-granulosa cells
E24_R1_16x50	E24	E24_R1	10um	16	50	1_Undifferentiated gonadal somatic cells
E24_R1_28x49	E24	E24_R1	10um	28	49	3_Pre-granulosa cells
E24_R1_84x17	E24	E24_R1	10um	84	17	1_Undifferentiated gonadal somatic cells
E24_R1_32x31	E24	E24_R1	10um	32	31	3_Pre-granulosa cells
E24_R1_46x69	E24	E24_R1	10um	46	69	3_Pre-granulosa cells
E24_R1_35x61	E24	E24_R1	10um	35	61	2_Steroidogenic cells
E24_R1_65x52	E24	E24_R1	10um	65	52	5_Stromal Progenitor Cells
E24_R1_45x28	E24	E24_R1	10um	45	28	3_Pre-granulosa cells
E24_R1_47x33	E24	E24_R1	10um	47	33	5_Stromal Progenitor Cells
E24_R1_67x32	E24	E24_R1	10um	67	32	4_Mesonephros
E24_R1_24x38	E24	E24_R1	10um	24	38	2_Steroidogenic cells
E24_R1_66x28	E24	E24_R1	10um	66	28	10_Interstitial cells
E24_R1_36x39	E24	E24_R1	10um	36	39	6_Female germ cells
E24_R1_51x65	E24	E24_R1	10um	51	65	6_Female germ cells
E24_R1_71x49	E24	E24_R1	10um	71	49	10_Interstitial cells
E24_R1_46x36	E24	E24_R1	10um	46	36	10_Interstitial cells
E24_R1_80x28	E24	E24_R1	10um	80	28	10_Interstitial cells
E24_R1_81x61	E24	E24_R1	10um	81	61	4_Mesonephros
E24_R1_36x32	E24	E24_R1	10um	36	32	3_Pre-granulosa cells
E24_R1_40x27	E24	E24_R1	10um	40	27	3_Pre-granulosa cells
E24_R1_59x39	E24	E24_R1	10um	59	39	4_Mesonephros
E24_R1_71x35	E24	E24_R1	10um	71	35	4_Mesonephros
E24_R1_66x42	E24	E24_R1	10um	66	42	4_Mesonephros
E24_R1_44x42	E24	E24_R1	10um	44	42	11_Interstitial cells
E24_R1_20x57	E24	E24_R1	10um	20	57	1_Undifferentiated gonadal somatic cells
E24_R1_75x55	E24	E24_R1	10um	75	55	4_Mesonephros
E24_R1_78x49	E24	E24_R1	10um	78	49	10_Interstitial cells
E24_R1_31x28	E24	E24_R1	10um	31	28	2_Steroidogenic cells
E24_R1_38x59	E24	E24_R1	10um	38	59	1_Undifferentiated gonadal somatic cells
E24_R1_82x38	E24	E24_R1	10um	82	38	4_Mesonephros
E24_R1_83x47	E24	E24_R1	10um	83	47	10_Interstitial cells
E24_R1_41x43	E24	E24_R1	10um	41	43	2_Steroidogenic cells
E24_R1_53x61	E24	E24_R1	10um	53	61	5_Stromal Progenitor Cells
E24_R1_47x32	E24	E24_R1	10um	47	32	5_Stromal Progenitor Cells
E24_R1_91x62	E24	E24_R1	10um	91	62	10_Interstitial cells
E24_R1_26x66	E24	E24_R1	10um	26	66	1_Undifferentiated gonadal somatic cells
E24_R1_87x51	E24	E24_R1	10um	87	51	10_Interstitial cells
E24_R1_33x51	E24	E24_R1	10um	33	51	2_Steroidogenic cells
E24_R1_73x30	E24	E24_R1	10um	73	30	8_Endothelial cells
E24_R1_71x51	E24	E24_R1	10um	71	51	10_Interstitial cells
E24_R1_58x40	E24	E24_R1	10um	58	40	4_Mesonephros
E24_R1_61x31	E24	E24_R1	10um	61	31	10_Interstitial cells
E24_R1_69x39	E24	E24_R1	10um	69	39	4_Mesonephros
E24_R1_38x38	E24	E24_R1	10um	38	38	6_Female germ cells
E24_R1_35x28	E24	E24_R1	10um	35	28	3_Pre-granulosa cells
E24_R1_59x54	E24	E24_R1	10um	59	54	5_Stromal Progenitor Cells
E24_R1_75x33	E24	E24_R1	10um	75	33	4_Mesonephros
E24_R1_64x33	E24	E24_R1	10um	64	33	4_Mesonephros
E24_R1_92x57	E24	E24_R1	10um	92	57	8_Endothelial cells
E24_R1_74x30	E24	E24_R1	10um	74	30	10_Interstitial cells
E24_R1_32x71	E24	E24_R1	10um	32	71	2_Steroidogenic cells
E24_R1_66x22	E24	E24_R1	10um	66	22	3_Pre-granulosa cells
E24_R1_39x59	E24	E24_R1	10um	39	59	2_Steroidogenic cells
E24_R1_81x33	E24	E24_R1	10um	81	33	8_Endothelial cells
E24_R1_40x36	E24	E24_R1	10um	40	36	5_Stromal Progenitor Cells
E24_R1_43x24	E24	E24_R1	10um	43	24	3_Pre-granulosa cells
E24_R1_76x17	E24	E24_R1	10um	76	17	6_Female germ cells
E24_R1_61x35	E24	E24_R1	10um	61	35	4_Mesonephros
E24_R1_49x60	E24	E24_R1	10um	49	60	3_Pre-granulosa cells
E24_R1_63x65	E24	E24_R1	10um	63	65	10_Interstitial cells
E24_R1_45x26	E24	E24_R1	10um	45	26	3_Pre-granulosa cells
E24_R1_67x34	E24	E24_R1	10um	67	34	4_Mesonephros
E24_R1_44x23	E24	E24_R1	10um	44	23	3_Pre-granulosa cells
E24_R1_34x46	E24	E24_R1	10um	34	46	5_Stromal Progenitor Cells
E24_R1_48x40	E24	E24_R1	10um	48	40	11_Interstitial cells
E24_R1_72x30	E24	E24_R1	10um	72	30	8_Endothelial cells
E24_R1_62x56	E24	E24_R1	10um	62	56	10_Interstitial cells
E24_R1_40x35	E24	E24_R1	10um	40	35	3_Pre-granulosa cells
E24_R1_36x49	E24	E24_R1	10um	36	49	2_Steroidogenic cells
E24_R1_86x20	E24	E24_R1	10um	86	20	1_Undifferentiated gonadal somatic cells
E24_R1_50x63	E24	E24_R1	10um	50	63	3_Pre-granulosa cells
E24_R1_55x29	E24	E24_R1	10um	55	29	10_Interstitial cells
E24_R1_41x59	E24	E24_R1	10um	41	59	2_Steroidogenic cells
E24_R1_43x56	E24	E24_R1	10um	43	56	1_Undifferentiated gonadal somatic cells
E24_R1_63x18	E24	E24_R1	10um	63	18	3_Pre-granulosa cells
E24_R1_65x38	E24	E24_R1	10um	65	38	4_Mesonephros
E24_R1_62x55	E24	E24_R1	10um	62	55	10_Interstitial cells
E24_R1_55x17	E24	E24_R1	10um	55	17	1_Undifferentiated gonadal somatic cells
E24_R1_63x19	E24	E24_R1	10um	63	19	3_Pre-granulosa cells
E24_R1_72x33	E24	E24_R1	10um	72	33	8_Endothelial cells
E24_R1_72x53	E24	E24_R1	10um	72	53	10_Interstitial cells
E24_R1_78x39	E24	E24_R1	10um	78	39	4_Mesonephros
E24_R1_73x61	E24	E24_R1	10um	73	61	4_Mesonephros
E24_R1_72x31	E24	E24_R1	10um	72	31	4_Mesonephros
E24_R1_84x27	E24	E24_R1	10um	84	27	6_Female germ cells
E24_R1_56x16	E24	E24_R1	10um	56	16	1_Undifferentiated gonadal somatic cells
E24_R1_87x57	E24	E24_R1	10um	87	57	4_Mesonephros
E24_R1_54x32	E24	E24_R1	10um	54	32	10_Interstitial cells
E24_R1_70x59	E24	E24_R1	10um	70	59	10_Interstitial cells
E24_R1_57x16	E24	E24_R1	10um	57	16	1_Undifferentiated gonadal somatic cells
E24_R1_28x65	E24	E24_R1	10um	28	65	2_Steroidogenic cells
E24_R1_62x64	E24	E24_R1	10um	62	64	10_Interstitial cells
E24_R1_18x52	E24	E24_R1	10um	18	52	1_Undifferentiated gonadal somatic cells
E24_R1_75x26	E24	E24_R1	10um	75	26	5_Stromal Progenitor Cells
E24_R1_44x19	E24	E24_R1	10um	44	19	1_Undifferentiated gonadal somatic cells
E24_R1_68x34	E24	E24_R1	10um	68	34	4_Mesonephros
E24_R1_31x50	E24	E24_R1	10um	31	50	1_Undifferentiated gonadal somatic cells
E24_R1_71x21	E24	E24_R1	10um	71	21	9_Endothelial cells
E24_R1_84x55	E24	E24_R1	10um	84	55	8_Endothelial cells
E24_R1_39x35	E24	E24_R1	10um	39	35	3_Pre-granulosa cells
E24_R1_61x59	E24	E24_R1	10um	61	59	5_Stromal Progenitor Cells
E24_R1_82x62	E24	E24_R1	10um	82	62	4_Mesonephros
E24_R1_50x27	E24	E24_R1	10um	50	27	3_Pre-granulosa cells
E24_R1_53x35	E24	E24_R1	10um	53	35	10_Interstitial cells
E24_R1_58x63	E24	E24_R1	10um	58	63	5_Stromal Progenitor Cells
E24_R1_34x76	E24	E24_R1	10um	34	76	2_Steroidogenic cells
E24_R1_32x35	E24	E24_R1	10um	32	35	5_Stromal Progenitor Cells
E24_R1_27x44	E24	E24_R1	10um	27	44	9_Endothelial cells
E24_R1_61x19	E24	E24_R1	10um	61	19	3_Pre-granulosa cells
E24_R1_60x65	E24	E24_R1	10um	60	65	10_Interstitial cells
E24_R1_34x35	E24	E24_R1	10um	34	35	3_Pre-granulosa cells
E24_R1_74x49	E24	E24_R1	10um	74	49	4_Mesonephros
E24_R1_82x17	E24	E24_R1	10um	82	17	1_Undifferentiated gonadal somatic cells
E24_R1_95x51	E24	E24_R1	10um	95	51	2_Steroidogenic cells
E24_R1_33x42	E24	E24_R1	10um	33	42	6_Female germ cells
E24_R1_66x37	E24	E24_R1	10um	66	37	4_Mesonephros
E24_R1_55x33	E24	E24_R1	10um	55	33	8_Endothelial cells
E24_R1_68x26	E24	E24_R1	10um	68	26	5_Stromal Progenitor Cells
E24_R1_74x31	E24	E24_R1	10um	74	31	10_Interstitial cells
E24_R1_63x34	E24	E24_R1	10um	63	34	4_Mesonephros
E24_R1_72x65	E24	E24_R1	10um	72	65	4_Mesonephros
E24_R1_62x65	E24	E24_R1	10um	62	65	10_Interstitial cells
E24_R1_38x56	E24	E24_R1	10um	38	56	2_Steroidogenic cells
E24_R1_67x51	E24	E24_R1	10um	67	51	5_Stromal Progenitor Cells
E24_R1_67x29	E24	E24_R1	10um	67	29	10_Interstitial cells
E24_R1_67x18	E24	E24_R1	10um	67	18	2_Steroidogenic cells
E24_R1_96x63	E24	E24_R1	10um	96	63	5_Stromal Progenitor Cells
E24_R1_52x72	E24	E24_R1	10um	52	72	11_Interstitial cells
E24_R1_69x58	E24	E24_R1	10um	69	58	8_Endothelial cells
E24_R1_53x24	E24	E24_R1	10um	53	24	9_Endothelial cells
E24_R1_40x42	E24	E24_R1	10um	40	42	5_Stromal Progenitor Cells
E24_R1_34x50	E24	E24_R1	10um	34	50	1_Undifferentiated gonadal somatic cells
E24_R1_65x31	E24	E24_R1	10um	65	31	10_Interstitial cells
E24_R1_73x42	E24	E24_R1	10um	73	42	4_Mesonephros
E24_R1_66x19	E24	E24_R1	10um	66	19	3_Pre-granulosa cells
E24_R1_21x42	E24	E24_R1	10um	21	42	2_Steroidogenic cells
E24_R1_60x66	E24	E24_R1	10um	60	66	10_Interstitial cells
E24_R1_50x28	E24	E24_R1	10um	50	28	3_Pre-granulosa cells
E24_R1_78x47	E24	E24_R1	10um	78	47	10_Interstitial cells
E24_R1_78x28	E24	E24_R1	10um	78	28	10_Interstitial cells
E24_R1_68x16	E24	E24_R1	10um	68	16	1_Undifferentiated gonadal somatic cells
E24_R1_62x18	E24	E24_R1	10um	62	18	2_Steroidogenic cells
E24_R1_43x72	E24	E24_R1	10um	43	72	2_Steroidogenic cells
E24_R1_66x50	E24	E24_R1	10um	66	50	10_Interstitial cells
E24_R1_29x67	E24	E24_R1	10um	29	67	2_Steroidogenic cells
E24_R1_54x57	E24	E24_R1	10um	54	57	5_Stromal Progenitor Cells
E24_R1_67x19	E24	E24_R1	10um	67	19	3_Pre-granulosa cells
E24_R1_93x46	E24	E24_R1	10um	93	46	5_Stromal Progenitor Cells
E24_R1_50x69	E24	E24_R1	10um	50	69	3_Pre-granulosa cells
E24_R1_26x53	E24	E24_R1	10um	26	53	1_Undifferentiated gonadal somatic cells
E24_R1_28x71	E24	E24_R1	10um	28	71	1_Undifferentiated gonadal somatic cells
E24_R1_22x45	E24	E24_R1	10um	22	45	9_Endothelial cells
E24_R1_39x63	E24	E24_R1	10um	39	63	3_Pre-granulosa cells
E24_R1_73x24	E24	E24_R1	10um	73	24	6_Female germ cells
E24_R1_46x65	E24	E24_R1	10um	46	65	3_Pre-granulosa cells
E24_R1_20x47	E24	E24_R1	10um	20	47	3_Pre-granulosa cells
E24_R1_38x45	E24	E24_R1	10um	38	45	1_Undifferentiated gonadal somatic cells
E24_R1_71x63	E24	E24_R1	10um	71	63	4_Mesonephros
E24_R1_81x55	E24	E24_R1	10um	81	55	4_Mesonephros
E24_R1_87x61	E24	E24_R1	10um	87	61	8_Endothelial cells
E24_R1_36x67	E24	E24_R1	10um	36	67	3_Pre-granulosa cells
E24_R1_67x25	E24	E24_R1	10um	67	25	7_Immune Cells
E24_R1_41x28	E24	E24_R1	10um	41	28	3_Pre-granulosa cells
E24_R1_67x30	E24	E24_R1	10um	67	30	10_Interstitial cells
E24_R1_63x52	E24	E24_R1	10um	63	52	5_Stromal Progenitor Cells
E24_R1_82x25	E24	E24_R1	10um	82	25	5_Stromal Progenitor Cells
E24_R1_76x47	E24	E24_R1	10um	76	47	10_Interstitial cells
E24_R1_27x51	E24	E24_R1	10um	27	51	2_Steroidogenic cells
E24_R1_67x16	E24	E24_R1	10um	67	16	1_Undifferentiated gonadal somatic cells
E24_R1_84x15	E24	E24_R1	10um	84	15	1_Undifferentiated gonadal somatic cells
E24_R1_47x31	E24	E24_R1	10um	47	31	3_Pre-granulosa cells
E24_R1_30x32	E24	E24_R1	10um	30	32	3_Pre-granulosa cells
E24_R1_93x60	E24	E24_R1	10um	93	60	10_Interstitial cells
E24_R1_41x34	E24	E24_R1	10um	41	34	5_Stromal Progenitor Cells
E24_R1_59x40	E24	E24_R1	10um	59	40	4_Mesonephros
E24_R1_88x29	E24	E24_R1	10um	88	29	5_Stromal Progenitor Cells
E24_R1_78x36	E24	E24_R1	10um	78	36	4_Mesonephros
E24_R1_78x41	E24	E24_R1	10um	78	41	4_Mesonephros
E24_R1_48x72	E24	E24_R1	10um	48	72	1_Undifferentiated gonadal somatic cells
E24_R1_85x61	E24	E24_R1	10um	85	61	8_Endothelial cells
E24_R1_43x74	E24	E24_R1	10um	43	74	2_Steroidogenic cells
E24_R1_78x42	E24	E24_R1	10um	78	42	4_Mesonephros
E24_R1_52x37	E24	E24_R1	10um	52	37	8_Endothelial cells
E24_R1_67x23	E24	E24_R1	10um	67	23	3_Pre-granulosa cells
[truncated: 48,632 more rows]

## Sheet: oligo
These are some oligo sequences we used during the library construction process.
Name	Sequence
Round1_linker	CATGGCACGACTGCATCGGACGATCATGGG
Round1_blocking	CCCATGATCGTCCGATGCAGTCGTGCCATG
Round 2 linker	CAAGTATGCAGCGCGCTCAAGCACGTGGAT
Round 2 blocking	ATCCACGTGCTTGAGCGCGCTGCATACTTG
RT_primer	/5Phos/TGCAGTCGTGCCATGAGATGTGTATAAGAGACAGNNNNNNNNNN/iBiodT/TTTTTTTTTTTTTTVN
TSO	AAGCAGTGGTATCAACGCAGAGTGAATrGrG+G
P7	GTCTCGTGGGCTCGGAGATGTGTATAAGAGACAGCATCGGCGTACGACT
RNA_PCR_primer	AAGCAGTGGTATCAACGCAGAGT
Round1_01	/5Phos/CGCGCTGCATACTTGAACGTGATCCCATGATCGTCCGA
Round1_02	/5Phos/CGCGCTGCATACTTGAAACATCGCCCATGATCGTCCGA
Round1_03	/5Phos/CGCGCTGCATACTTGATGCCTAACCCATGATCGTCCGA
Round1_04	/5Phos/CGCGCTGCATACTTGAGTGGTCACCCATGATCGTCCGA
Round1_05	/5Phos/CGCGCTGCATACTTGACCACTGTCCCATGATCGTCCGA
Round1_06	/5Phos/CGCGCTGCATACTTGACATTGGCCCCATGATCGTCCGA
Round1_07	/5Phos/CGCGCTGCATACTTGCAGATCTGCCCATGATCGTCCGA
Round1_08	/5Phos/CGCGCTGCATACTTGCATCAAGTCCCATGATCGTCCGA
Round1_09	/5Phos/CGCGCTGCATACTTGCGCTGATCCCCATGATCGTCCGA
Round1_10	/5Phos/CGCGCTGCATACTTGACAAGCTACCCATGATCGTCCGA
Round1_11	/5Phos/CGCGCTGCATACTTGCTGTAGCCCCCATGATCGTCCGA
Round1_12	/5Phos/CGCGCTGCATACTTGAGTACAAGCCCATGATCGTCCGA
Round1_13	/5Phos/CGCGCTGCATACTTGAACAACCACCCATGATCGTCCGA
Round1_14	/5Phos/CGCGCTGCATACTTGAACCGAGACCCATGATCGTCCGA
Round1_15	/5Phos/CGCGCTGCATACTTGAACGCTTACCCATGATCGTCCGA
Round1_16	/5Phos/CGCGCTGCATACTTGAAGACGGACCCATGATCGTCCGA
Round1_17	/5Phos/CGCGCTGCATACTTGAAGGTACACCCATGATCGTCCGA
Round1_18	/5Phos/CGCGCTGCATACTTGACACAGAACCCATGATCGTCCGA
Round1_19	/5Phos/CGCGCTGCATACTTGACAGCAGACCCATGATCGTCCGA
Round1_20	/5Phos/CGCGCTGCATACTTGACCTCCAACCCATGATCGTCCGA
Round1_21	/5Phos/CGCGCTGCATACTTGACGCTCGACCCATGATCGTCCGA
Round1_22	/5Phos/CGCGCTGCATACTTGACGTATCACCCATGATCGTCCGA
Round1_23	/5Phos/CGCGCTGCATACTTGACTATGCACCCATGATCGTCCGA
Round1_24	/5Phos/CGCGCTGCATACTTGAGAGTCAACCCATGATCGTCCGA
Round1_25	/5Phos/CGCGCTGCATACTTGAGATCGCACCCATGATCGTCCGA
Round1_26	/5Phos/CGCGCTGCATACTTGAGCAGGAACCCATGATCGTCCGA
Round1_27	/5Phos/CGCGCTGCATACTTGAGTCACTACCCATGATCGTCCGA
Round1_28	/5Phos/CGCGCTGCATACTTGATCCTGTACCCATGATCGTCCGA
Round1_29	/5Phos/CGCGCTGCATACTTGATTGAGGACCCATGATCGTCCGA
Round1_30	/5Phos/CGCGCTGCATACTTGCAACCACACCCATGATCGTCCGA
Round1_31	/5Phos/CGCGCTGCATACTTGGACTAGTACCCATGATCGTCCGA
Round1_32	/5Phos/CGCGCTGCATACTTGCAATGGAACCCATGATCGTCCGA
Round1_33	/5Phos/CGCGCTGCATACTTGCACTTCGACCCATGATCGTCCGA
Round1_34	/5Phos/CGCGCTGCATACTTGCAGCGTTACCCATGATCGTCCGA
Round1_35	/5Phos/CGCGCTGCATACTTGCATACCAACCCATGATCGTCCGA
Round1_36	/5Phos/CGCGCTGCATACTTGCCAGTTCACCCATGATCGTCCGA
Round1_37	/5Phos/CGCGCTGCATACTTGCCGAAGTACCCATGATCGTCCGA
Round1_38	/5Phos/CGCGCTGCATACTTGCCGTGAGACCCATGATCGTCCGA
Round1_39	/5Phos/CGCGCTGCATACTTGCCTCCTGACCCATGATCGTCCGA
Round1_40	/5Phos/CGCGCTGCATACTTGCGAACTTACCCATGATCGTCCGA
Round1_41	/5Phos/CGCGCTGCATACTTGCGACTGGACCCATGATCGTCCGA
Round1_42	/5Phos/CGCGCTGCATACTTGCGCATACACCCATGATCGTCCGA
Round1_43	/5Phos/CGCGCTGCATACTTGCTCAATGACCCATGATCGTCCGA
Round1_44	/5Phos/CGCGCTGCATACTTGCTGAGCCACCCATGATCGTCCGA
Round1_45	/5Phos/CGCGCTGCATACTTGCTGGCATACCCATGATCGTCCGA
Round1_46	/5Phos/CGCGCTGCATACTTGGAATCTGACCCATGATCGTCCGA
Round1_47	/5Phos/CGCGCTGCATACTTGCAAGACTACCCATGATCGTCCGA
Round1_48	/5Phos/CGCGCTGCATACTTGGAGCTGAACCCATGATCGTCCGA
Round1_49	/5Phos/CGCGCTGCATACTTGGATAGACACCCATGATCGTCCGA
Round1_50	/5Phos/CGCGCTGCATACTTGGCCACATACCCATGATCGTCCGA
Round1_51	/5Phos/CGCGCTGCATACTTGGCGAGTAACCCATGATCGTCCGA
Round1_52	/5Phos/CGCGCTGCATACTTGGCTAACGACCCATGATCGTCCGA
Round1_53	/5Phos/CGCGCTGCATACTTGGCTCGGTACCCATGATCGTCCGA
Round1_54	/5Phos/CGCGCTGCATACTTGGGAGAACACCCATGATCGTCCGA
Round1_55	/5Phos/CGCGCTGCATACTTGGGTGCGAACCCATGATCGTCCGA
Round1_56	/5Phos/CGCGCTGCATACTTGGTACGCAACCCATGATCGTCCGA
Round1_57	/5Phos/CGCGCTGCATACTTGGTCGTAGACCCATGATCGTCCGA
Round1_58	/5Phos/CGCGCTGCATACTTGGTCTGTCACCCATGATCGTCCGA
Round1_59	/5Phos/CGCGCTGCATACTTGGTGTTCTACCCATGATCGTCCGA
Round1_60	/5Phos/CGCGCTGCATACTTGTAGGATGACCCATGATCGTCCGA
Round1_61	/5Phos/CGCGCTGCATACTTGTATCAGCACCCATGATCGTCCGA
Round1_62	/5Phos/CGCGCTGCATACTTGTCCGTCTACCCATGATCGTCCGA
Round1_63	/5Phos/CGCGCTGCATACTTGTCTTCACACCCATGATCGTCCGA
Round1_64	/5Phos/CGCGCTGCATACTTGTGAAGAGACCCATGATCGTCCGA
Round1_65	/5Phos/CGCGCTGCATACTTGTGGAACAACCCATGATCGTCCGA
Round1_66	/5Phos/CGCGCTGCATACTTGTGGCTTCACCCATGATCGTCCGA
Round1_67	/5Phos/CGCGCTGCATACTTGTGGTGGTACCCATGATCGTCCGA
Round1_68	/5Phos/CGCGCTGCATACTTGTTCACGCACCCATGATCGTCCGA
Round1_69	/5Phos/CGCGCTGCATACTTGAACTCACCCCCATGATCGTCCGA
Round1_70	/5Phos/CGCGCTGCATACTTGAAGAGATCCCCATGATCGTCCGA
Round1_71	/5Phos/CGCGCTGCATACTTGAAGGACACCCCATGATCGTCCGA
Round1_72	/5Phos/CGCGCTGCATACTTGAATCCGTCCCCATGATCGTCCGA
Round1_73	/5Phos/CGCGCTGCATACTTGAATGTTGCCCCATGATCGTCCGA
Round1_74	/5Phos/CGCGCTGCATACTTGACACGACCCCCATGATCGTCCGA
Round1_75	/5Phos/CGCGCTGCATACTTGACAGATTCCCCATGATCGTCCGA
Round1_76	/5Phos/CGCGCTGCATACTTGAGATGTACCCCATGATCGTCCGA
Round1_77	/5Phos/CGCGCTGCATACTTGAGCACCTCCCCATGATCGTCCGA
Round1_78	/5Phos/CGCGCTGCATACTTGAGCCATGCCCCATGATCGTCCGA
Round1_79	/5Phos/CGCGCTGCATACTTGAGGCTAACCCCATGATCGTCCGA
Round1_80	/5Phos/CGCGCTGCATACTTGATAGCGACCCCATGATCGTCCGA
Round1_81	/5Phos/CGCGCTGCATACTTGATCATTCCCCCATGATCGTCCGA
Round1_82	/5Phos/CGCGCTGCATACTTGATTGGCTCCCCATGATCGTCCGA
Round1_83	/5Phos/CGCGCTGCATACTTGCAAGGAGCCCCATGATCGTCCGA
Round1_84	/5Phos/CGCGCTGCATACTTGCACCTTACCCCATGATCGTCCGA
Round1_85	/5Phos/CGCGCTGCATACTTGCCATCCTCCCCATGATCGTCCGA
Round1_86	/5Phos/CGCGCTGCATACTTGCCGACAACCCCATGATCGTCCGA
Round1_87	/5Phos/CGCGCTGCATACTTGCCTAATCCCCCATGATCGTCCGA
Round1_88	/5Phos/CGCGCTGCATACTTGCCTCTATCCCCATGATCGTCCGA
Round1_89	/5Phos/CGCGCTGCATACTTGCGACACACCCCATGATCGTCCGA
Round1_90	/5Phos/CGCGCTGCATACTTGCGGATTGCCCCATGATCGTCCGA
Round1_91	/5Phos/CGCGCTGCATACTTGCTAAGGTCCCCATGATCGTCCGA
Round1_92	/5Phos/CGCGCTGCATACTTGGAACAGGCCCCATGATCGTCCGA
Round1_93	/5Phos/CGCGCTGCATACTTGGACAGTGCCCCATGATCGTCCGA
Round1_94	/5Phos/CGCGCTGCATACTTGGAGTTAGCCCCATGATCGTCCGA
Round1_95	/5Phos/CGCGCTGCATACTTGGATGAATCCCCATGATCGTCCGA
Round1_96	/5Phos/CGCGCTGCATACTTGGCCAAGACCCCATGATCGTCCGA
Round2_01	/5Phos/CATCGGCGTACGACTAACGTGATATCCACGTGCTTGAG
Round2_02	/5Phos/CATCGGCGTACGACTAAACATCGATCCACGTGCTTGAG
Round2_03	/5Phos/CATCGGCGTACGACTATGCCTAAATCCACGTGCTTGAG
Round2_04	/5Phos/CATCGGCGTACGACTAGTGGTCAATCCACGTGCTTGAG
Round2_05	/5Phos/CATCGGCGTACGACTACCACTGTATCCACGTGCTTGAG
Round2_06	/5Phos/CATCGGCGTACGACTACATTGGCATCCACGTGCTTGAG
Round2_07	/5Phos/CATCGGCGTACGACTCAGATCTGATCCACGTGCTTGAG
Round2_08	/5Phos/CATCGGCGTACGACTCATCAAGTATCCACGTGCTTGAG
Round2_09	/5Phos/CATCGGCGTACGACTCGCTGATCATCCACGTGCTTGAG
Round2_10	/5Phos/CATCGGCGTACGACTACAAGCTAATCCACGTGCTTGAG
Round2_11	/5Phos/CATCGGCGTACGACTCTGTAGCCATCCACGTGCTTGAG
Round2_12	/5Phos/CATCGGCGTACGACTAGTACAAGATCCACGTGCTTGAG
Round2_13	/5Phos/CATCGGCGTACGACTAACAACCAATCCACGTGCTTGAG
Round2_14	/5Phos/CATCGGCGTACGACTAACCGAGAATCCACGTGCTTGAG
Round2_15	/5Phos/CATCGGCGTACGACTAACGCTTAATCCACGTGCTTGAG
Round2_16	/5Phos/CATCGGCGTACGACTAAGACGGAATCCACGTGCTTGAG
Round2_17	/5Phos/CATCGGCGTACGACTAAGGTACAATCCACGTGCTTGAG
Round2_18	/5Phos/CATCGGCGTACGACTACACAGAAATCCACGTGCTTGAG
Round2_19	/5Phos/CATCGGCGTACGACTACAGCAGAATCCACGTGCTTGAG
Round2_20	/5Phos/CATCGGCGTACGACTACCTCCAAATCCACGTGCTTGAG
Round2_21	/5Phos/CATCGGCGTACGACTACGCTCGAATCCACGTGCTTGAG
Round2_22	/5Phos/CATCGGCGTACGACTACGTATCAATCCACGTGCTTGAG
Round2_23	/5Phos/CATCGGCGTACGACTACTATGCAATCCACGTGCTTGAG
Round2_24	/5Phos/CATCGGCGTACGACTAGAGTCAAATCCACGTGCTTGAG
Round2_25	/5Phos/CATCGGCGTACGACTAGATCGCAATCCACGTGCTTGAG
Round2_26	/5Phos/CATCGGCGTACGACTAGCAGGAAATCCACGTGCTTGAG
Round2_27	/5Phos/CATCGGCGTACGACTAGTCACTAATCCACGTGCTTGAG
Round2_28	/5Phos/CATCGGCGTACGACTATCCTGTAATCCACGTGCTTGAG
Round2_29	/5Phos/CATCGGCGTACGACTATTGAGGAATCCACGTGCTTGAG
Round2_30	/5Phos/CATCGGCGTACGACTCAACCACAATCCACGTGCTTGAG
Round2_31	/5Phos/CATCGGCGTACGACTGACTAGTAATCCACGTGCTTGAG
Round2_32	/5Phos/CATCGGCGTACGACTCAATGGAAATCCACGTGCTTGAG
Round2_33	/5Phos/CATCGGCGTACGACTCACTTCGAATCCACGTGCTTGAG
Round2_34	/5Phos/CATCGGCGTACGACTCAGCGTTAATCCACGTGCTTGAG
Round2_35	/5Phos/CATCGGCGTACGACTCATACCAAATCCACGTGCTTGAG
Round2_36	/5Phos/CATCGGCGTACGACTCCAGTTCAATCCACGTGCTTGAG
Round2_37	/5Phos/CATCGGCGTACGACTCCGAAGTAATCCACGTGCTTGAG
Round2_38	/5Phos/CATCGGCGTACGACTCCGTGAGAATCCACGTGCTTGAG
Round2_39	/5Phos/CATCGGCGTACGACTCCTCCTGAATCCACGTGCTTGAG
Round2_40	/5Phos/CATCGGCGTACGACTCGAACTTAATCCACGTGCTTGAG
Round2_41	/5Phos/CATCGGCGTACGACTCGACTGGAATCCACGTGCTTGAG
Round2_42	/5Phos/CATCGGCGTACGACTCGCATACAATCCACGTGCTTGAG
Round2_43	/5Phos/CATCGGCGTACGACTCTCAATGAATCCACGTGCTTGAG
Round2_44	/5Phos/CATCGGCGTACGACTCTGAGCCAATCCACGTGCTTGAG
Round2_45	/5Phos/CATCGGCGTACGACTCTGGCATAATCCACGTGCTTGAG
Round2_46	/5Phos/CATCGGCGTACGACTGAATCTGAATCCACGTGCTTGAG
Round2_47	/5Phos/CATCGGCGTACGACTCAAGACTAATCCACGTGCTTGAG
Round2_48	/5Phos/CATCGGCGTACGACTGAGCTGAAATCCACGTGCTTGAG
Round2_49	/5Phos/CATCGGCGTACGACTGATAGACAATCCACGTGCTTGAG
Round2_50	/5Phos/CATCGGCGTACGACTGCCACATAATCCACGTGCTTGAG
Round2_51	/5Phos/CATCGGCGTACGACTGCGAGTAAATCCACGTGCTTGAG
Round2_52	/5Phos/CATCGGCGTACGACTGCTAACGAATCCACGTGCTTGAG
Round2_53	/5Phos/CATCGGCGTACGACTGCTCGGTAATCCACGTGCTTGAG
Round2_54	/5Phos/CATCGGCGTACGACTGGAGAACAATCCACGTGCTTGAG
Round2_55	/5Phos/CATCGGCGTACGACTGGTGCGAAATCCACGTGCTTGAG
Round2_56	/5Phos/CATCGGCGTACGACTGTACGCAAATCCACGTGCTTGAG
Round2_57	/5Phos/CATCGGCGTACGACTGTCGTAGAATCCACGTGCTTGAG
Round2_58	/5Phos/CATCGGCGTACGACTGTCTGTCAATCCACGTGCTTGAG
Round2_59	/5Phos/CATCGGCGTACGACTGTGTTCTAATCCACGTGCTTGAG
Round2_60	/5Phos/CATCGGCGTACGACTTAGGATGAATCCACGTGCTTGAG
Round2_61	/5Phos/CATCGGCGTACGACTTATCAGCAATCCACGTGCTTGAG
Round2_62	/5Phos/CATCGGCGTACGACTTCCGTCTAATCCACGTGCTTGAG
Round2_63	/5Phos/CATCGGCGTACGACTTCTTCACAATCCACGTGCTTGAG
Round2_64	/5Phos/CATCGGCGTACGACTTGAAGAGAATCCACGTGCTTGAG
Round2_65	/5Phos/CATCGGCGTACGACTTGGAACAAATCCACGTGCTTGAG
Round2_66	/5Phos/CATCGGCGTACGACTTGGCTTCAATCCACGTGCTTGAG
Round2_67	/5Phos/CATCGGCGTACGACTTGGTGGTAATCCACGTGCTTGAG
Round2_68	/5Phos/CATCGGCGTACGACTTTCACGCAATCCACGTGCTTGAG
Round2_69	/5Phos/CATCGGCGTACGACTAACTCACCATCCACGTGCTTGAG
Round2_70	/5Phos/CATCGGCGTACGACTAAGAGATCATCCACGTGCTTGAG
Round2_71	/5Phos/CATCGGCGTACGACTAAGGACACATCCACGTGCTTGAG
Round2_72	/5Phos/CATCGGCGTACGACTAATCCGTCATCCACGTGCTTGAG
Round2_73	/5Phos/CATCGGCGTACGACTAATGTTGCATCCACGTGCTTGAG
Round2_74	/5Phos/CATCGGCGTACGACTACACGACCATCCACGTGCTTGAG
Round2_75	/5Phos/CATCGGCGTACGACTACAGATTCATCCACGTGCTTGAG
Round2_76	/5Phos/CATCGGCGTACGACTAGATGTACATCCACGTGCTTGAG
Round2_77	/5Phos/CATCGGCGTACGACTAGCACCTCATCCACGTGCTTGAG
Round2_78	/5Phos/CATCGGCGTACGACTAGCCATGCATCCACGTGCTTGAG
Round2_79	/5Phos/CATCGGCGTACGACTAGGCTAACATCCACGTGCTTGAG
Round2_80	/5Phos/CATCGGCGTACGACTATAGCGACATCCACGTGCTTGAG
Round2_81	/5Phos/CATCGGCGTACGACTATCATTCCATCCACGTGCTTGAG
Round2_82	/5Phos/CATCGGCGTACGACTATTGGCTCATCCACGTGCTTGAG
Round2_83	/5Phos/CATCGGCGTACGACTCAAGGAGCATCCACGTGCTTGAG
Round2_84	/5Phos/CATCGGCGTACGACTCACCTTACATCCACGTGCTTGAG
Round2_85	/5Phos/CATCGGCGTACGACTCCATCCTCATCCACGTGCTTGAG
Round2_86	/5Phos/CATCGGCGTACGACTCCGACAACATCCACGTGCTTGAG
Round2_87	/5Phos/CATCGGCGTACGACTCCTAATCCATCCACGTGCTTGAG
Round2_88	/5Phos/CATCGGCGTACGACTCCTCTATCATCCACGTGCTTGAG
Round2_89	/5Phos/CATCGGCGTACGACTCGACACACATCCACGTGCTTGAG
Round2_90	/5Phos/CATCGGCGTACGACTCGGATTGCATCCACGTGCTTGAG
Round2_91	/5Phos/CATCGGCGTACGACTCTAAGGTCATCCACGTGCTTGAG
Round2_92	/5Phos/CATCGGCGTACGACTGAACAGGCATCCACGTGCTTGAG
Round2_93	/5Phos/CATCGGCGTACGACTGACAGTGCATCCACGTGCTTGAG
Round2_94	/5Phos/CATCGGCGTACGACTGAGTTAGCATCCACGTGCTTGAG
Round2_95	/5Phos/CATCGGCGTACGACTGATGAATCATCCACGTGCTTGAG
Round2_96	/5Phos/CATCGGCGTACGACTGCCAAGACATCCACGTGCTTGAG

## Sheet: DEG
Here are the differentially expressed genes found in different cell types analyzed.
cell_type	gene	p_val	avg_log2FC	pct.1	pct.2	p_val_adj
1_Ovaian surface epithelium cells	KRT19	0	2.73721676823287	0.42	0.104	0
1_Ovaian surface epithelium cells	SBSPON	0	2.65429878969006	0.263	0.06	0
1_Ovaian surface epithelium cells	RADX	0	2.48525430630309	0.209	0.051	0
1_Ovaian surface epithelium cells	ENSSSCG00000047270	5.33835619474883e-212	2.29259157107348	0.142	0.037	1.77398914707698e-207
1_Ovaian surface epithelium cells	LHX9	0	2.2807745231622	0.743	0.336	0
1_Ovaian surface epithelium cells	BNC1	0	2.19890572353404	0.287	0.085	0
1_Ovaian surface epithelium cells	DGKI	0	1.95507948649062	0.627	0.366	0
1_Ovaian surface epithelium cells	OCA2	2.39009600072156e-135	1.76673356283632	0.194	0.081	7.94252801999782e-131
1_Ovaian surface epithelium cells	EMX2	5.02155721254249e-275	1.75003131561788	0.382	0.173	1.6687136773e-270
1_Ovaian surface epithelium cells	MAMDC2	8.61960240333209e-156	1.7097191249078	0.233	0.101	2.86438007465129e-151
1_Ovaian surface epithelium cells	APBA1	0	1.70001466566498	0.706	0.454	0
1_Ovaian surface epithelium cells	KRT8	0	1.6639460087304	0.529	0.283	0
1_Ovaian surface epithelium cells	GRIK1	0	1.65541902346017	0.755	0.555	0
1_Ovaian surface epithelium cells	ERBB4	0	1.64525018117307	0.687	0.448	0
1_Ovaian surface epithelium cells	SEMA3E	0	1.60314294746198	0.522	0.271	0
1_Ovaian surface epithelium cells	ENSSSCG00000013078	2.71660564120853e-134	1.59846855423671	0.214	0.095	9.02755220630006e-130
1_Ovaian surface epithelium cells	ESRRG	4.63162023815711e-274	1.58178177046856	0.433	0.214	1.53913372134199e-269
1_Ovaian surface epithelium cells	BACH2	0	1.54784956657284	0.952	0.835	0
1_Ovaian surface epithelium cells	SOX6	0	1.53732962484724	0.6	0.372	0
1_Ovaian surface epithelium cells	FRMD5	3.53322260815086e-149	1.51304564663978	0.461	0.311	1.17412520491461e-144
1_Ovaian surface epithelium cells	RBP1	0	1.51189296537543	0.626	0.395	0
1_Ovaian surface epithelium cells	TOX3	0	1.47286547925511	0.617	0.369	0
1_Ovaian surface epithelium cells	EPHA5	0	1.43322859231103	0.807	0.554	0
1_Ovaian surface epithelium cells	KCNQ5	7.13365668968209e-132	1.43228826009095	0.447	0.303	2.37058545454826e-127
1_Ovaian surface epithelium cells	RAB3C	8.16900377082457e-153	1.39924929361501	0.383	0.223	2.71464164308271e-148
1_Ovaian surface epithelium cells	ENSSSCG00000016548	3.27312460963675e-306	1.38813383031121	0.634	0.416	1.08769203902839e-301
1_Ovaian surface epithelium cells	ENSSSCG00000031922	1.06028736225529e-135	1.36290123930294	0.36	0.209	3.52344093351055e-131
1_Ovaian surface epithelium cells	TPI1	1.83444067802336e-221	1.3482729006868	0.455	0.249	6.09602981713943e-217
1_Ovaian surface epithelium cells	FRAS1	0	1.34772131198019	0.884	0.744	0
1_Ovaian surface epithelium cells	ENSSSCG00000062187	0	1.33423045786189	0.88	0.668	0
1_Ovaian surface epithelium cells	CRACDL	1.60614413256739e-139	1.3332243869358	0.333	0.183	5.3373775669347e-135
1_Ovaian surface epithelium cells	DENND1B	4.41134629905358e-296	1.32063601771485	0.687	0.516	1.46593448863849e-291
1_Ovaian surface epithelium cells	ARHGAP18	0	1.31114450029778	0.815	0.609	0
1_Ovaian surface epithelium cells	RAB36	9.33904726080698e-90	1.2523496501675	0.244	0.134	3.10345879523877e-85
1_Ovaian surface epithelium cells	CIP2A	6.05516633092606e-88	1.24551339864556	0.306	0.192	2.01219232343004e-83
1_Ovaian surface epithelium cells	SLC35F4	1.44178158112977e-96	1.24245659931497	0.237	0.125	4.79118437225234e-92
1_Ovaian surface epithelium cells	GAPDH	0	1.23631431426616	0.807	0.597	0
1_Ovaian surface epithelium cells	GABRG2	1.64854455028477e-262	1.21716110838615	0.662	0.467	5.47827839505132e-258
1_Ovaian surface epithelium cells	HOMER2	7.81811090279203e-126	1.20724473546273	0.349	0.204	2.59803643410682e-121
1_Ovaian surface epithelium cells	TAFA2	3.39144030499851e-129	1.19267378896097	0.399	0.248	1.12700952775405e-124
1_Ovaian surface epithelium cells	UCHL1	3.67088260008453e-143	1.1922917144397	0.525	0.368	1.21987099683409e-138
1_Ovaian surface epithelium cells	COL11A1	1.68276241857331e-259	1.18251217194495	0.711	0.567	5.59198779316096e-255
1_Ovaian surface epithelium cells	PTH2R	9.07613358723687e-125	1.18151591890579	0.344	0.199	3.01608995237469e-120
1_Ovaian surface epithelium cells	NME2	8.14219584287922e-106	1.17917053550256	0.44	0.3	2.70573310054719e-101
1_Ovaian surface epithelium cells	ENSSSCG00000059925	1.47649219499478e-101	1.17118111414903	0.313	0.187	4.90653121318714e-97
1_Ovaian surface epithelium cells	MED12L	2.57962640383702e-292	1.16585127726898	0.694	0.493	8.57235650259081e-288
1_Ovaian surface epithelium cells	SGCZ	1.42483929591726e-197	1.16044242733177	0.66	0.52	4.73488346426266e-193
1_Ovaian surface epithelium cells	HHLA2	1.52767377398167e-107	1.15399084784579	0.345	0.211	5.07661271831848e-103
1_Ovaian surface epithelium cells	ENO1	0	1.13833922859063	0.808	0.653	0
1_Ovaian surface epithelium cells	ISYNA1	8.07092192670667e-144	1.13198627968511	0.455	0.291	2.6820480654639e-139
1_Ovaian surface epithelium cells	TMEFF2	1.96978517741708e-207	1.11437446270417	0.498	0.299	6.54579312307469e-203
1_Ovaian surface epithelium cells	CDH20	1.53082671284601e-135	1.1042882252704	0.476	0.322	5.08709024945857e-131
1_Ovaian surface epithelium cells	CLU	7.90256925724746e-94	1.10334680325038	0.291	0.166	2.6261027898759e-89
1_Ovaian surface epithelium cells	SLC16A7	8.79612505771396e-143	1.09590028340483	0.444	0.281	2.92304031792893e-138
1_Ovaian surface epithelium cells	KANK1	8.25367596162066e-77	1.09544073123091	0.27	0.164	2.74277905880616e-72
1_Ovaian surface epithelium cells	NT5E	4.40328127564222e-79	1.09168260622857	0.284	0.173	1.46325440070867e-74
1_Ovaian surface epithelium cells	SLC9A4	1.53011621811299e-212	1.08819001893629	0.689	0.533	5.08472920441127e-208
1_Ovaian surface epithelium cells	HMGA1	2.23871988112926e-75	1.08713325598788	0.242	0.138	7.43949003698065e-71
1_Ovaian surface epithelium cells	LGALS1	8.19045679103389e-284	1.06870049840758	0.787	0.615	2.72177069622847e-279
1_Ovaian surface epithelium cells	TMEM98	2.24506552142554e-84	1.05593788875491	0.376	0.257	7.4605772342492e-80
1_Ovaian surface epithelium cells	ENSSSCG00000016571	2.64798909244584e-107	1.05212381397477	0.414	0.273	8.79953255310678e-103
1_Ovaian surface epithelium cells	ENSSSCG00000033019	2.3858088908522e-257	1.05022049832072	0.768	0.62	7.92828152519096e-253
1_Ovaian surface epithelium cells	ENSSSCG00000004261	5.43677667555429e-108	1.04841860047015	0.354	0.215	1.80669525705345e-103
1_Ovaian surface epithelium cells	MIF	5.01106136834383e-166	1.04648229519934	0.534	0.355	1.66522580331434e-161
1_Ovaian surface epithelium cells	H2AZ1	2.46633068268434e-79	1.04264618985939	0.384	0.267	8.19586349162834e-75
1_Ovaian surface epithelium cells	RPS12	0	1.04156019138508	0.948	0.842	0
1_Ovaian surface epithelium cells	RPL27A	0	1.02212	0.879	0.736	0
1_Ovaian surface epithelium cells	MAP3K21	9.50828712061034e-88	1.0078636781778	0.362	0.24	3.15969889305002e-83
1_Ovaian surface epithelium cells	RCAN2	4.51023301462168e-76	1.00769200551836	0.362	0.25	1.49879553308893e-71
1_Ovaian surface epithelium cells	RAB11FIP2	2.45288190678791e-129	0.990860578745508	0.515	0.372	8.15117186444689e-125
1_Ovaian surface epithelium cells	MYL6	1.51865405647675e-97	0.98470070612726	0.439	0.307	5.04663929507787e-93
1_Ovaian surface epithelium cells	RPL35	0	0.972698400127551	0.897	0.772	0
1_Ovaian surface epithelium cells	ENSSSCG00000060915	5.34211950877463e-86	0.969405264945456	0.423	0.299	1.7752397339609e-81
1_Ovaian surface epithelium cells	RPS9	3.08075710923487e-237	0.962254948374723	0.801	0.669	1.02376639496984e-232
1_Ovaian surface epithelium cells	ENSSSCG00000003165	0	0.960143652530526	0.94	0.83	0
1_Ovaian surface epithelium cells	ENSSSCG00000045485	2.33320630511041e-68	0.958695390232427	0.416	0.31	7.75347787251242e-64
1_Ovaian surface epithelium cells	DSP	1.05740671018143e-101	0.956395385243398	0.421	0.285	3.51386823860392e-97
1_Ovaian surface epithelium cells	ENSSSCG00000054693	3.89103687829993e-135	0.956074050045864	0.563	0.409	1.29303046502785e-130
1_Ovaian surface epithelium cells	RPLP0	0	0.953359903697425	0.893	0.754	0
1_Ovaian surface epithelium cells	SEMA3D	9.00953808120459e-167	0.953229821793153	0.665	0.516	2.9939595997651e-162
1_Ovaian surface epithelium cells	ENSSSCG00000038865	3.43383934738292e-101	0.952454920235647	0.383	0.244	1.14109915352882e-96
1_Ovaian surface epithelium cells	RPL8	0	0.940825829879644	0.863	0.73	0
1_Ovaian surface epithelium cells	RPS13	4.46515662549819e-182	0.940726530707762	0.734	0.598	1.48381619821931e-177
1_Ovaian surface epithelium cells	FAU	5.53061634646076e-277	0.940593562598438	0.821	0.671	1.83787911809238e-272
1_Ovaian surface epithelium cells	ENSSSCG00000008767	7.11072198895755e-103	0.938548137565958	0.458	0.317	2.36296402415048e-98
1_Ovaian surface epithelium cells	ENSSSCG00000059584	4.18073912770998e-68	0.938129917114961	0.307	0.199	1.3893014195293e-63
1_Ovaian surface epithelium cells	TMSB10	3.54495570822166e-305	0.937146786800881	0.877	0.752	1.17802423139914e-300
1_Ovaian surface epithelium cells	SORCS3	1.00249452215777e-210	0.931260725876405	0.677	0.499	3.33138954658248e-206
1_Ovaian surface epithelium cells	RPS7	0	0.924546753034328	0.872	0.746	0
1_Ovaian surface epithelium cells	RPLP2	2.14840715261088e-287	0.915443853805227	0.83	0.686	7.13937180884121e-283
1_Ovaian surface epithelium cells	RPL24	1.50165780826137e-259	0.912994231494261	0.853	0.742	4.99015906263335e-255
1_Ovaian surface epithelium cells	RPL10A	1.60968328333368e-211	0.911422021587939	0.789	0.656	5.34913851884617e-207
1_Ovaian surface epithelium cells	PKM	5.8406325568286e-165	0.911363004028205	0.675	0.538	1.94090060495971e-160
1_Ovaian surface epithelium cells	MYO1D	1.52887844059705e-115	0.906721044419376	0.559	0.427	5.08061594594804e-111
1_Ovaian surface epithelium cells	RPS17	3.54750280091482e-275	0.897507394093422	0.86	0.721	1.178870655772e-270
1_Ovaian surface epithelium cells	ENSSSCG00000057567	4.12053349237764e-111	0.88884760032331	0.528	0.394	1.36929448485201e-106
1_Ovaian surface epithelium cells	CENPF	5.99726220324007e-135	0.887512861572465	0.636	0.503	1.99295020275871e-130
1_Ovaian surface epithelium cells	ENSSSCG00000029003	3.57587067245882e-144	0.883747349609326	0.631	0.487	1.18829758316479e-139
1_Ovaian surface epithelium cells	ENSSSCG00000004054	8.5293853557451e-118	0.880189788544126	0.518	0.367	2.83440004756765e-113
1_Ovaian surface epithelium cells	RESF1	0	0.879546737370771	0.863	0.723	0
1_Ovaian surface epithelium cells	RPS15A	4.45340920073002e-204	0.87907261223212	0.802	0.675	1.47991241149459e-199
1_Ovaian surface epithelium cells	HMGN1	3.9083399265058e-144	0.878352853847248	0.594	0.447	1.29878044097714e-139
1_Ovaian surface epithelium cells	KMO	2.22377294047405e-83	0.877206129890655	0.459	0.341	7.38981985848932e-79
1_Ovaian surface epithelium cells	RPS2	0	0.872865878747471	0.859	0.733	0
1_Ovaian surface epithelium cells	ENSSSCG00000055400	9.69521916003116e-174	0.872459106991187	0.662	0.49	3.22181827906995e-169
1_Ovaian surface epithelium cells	CCBE1	8.78948309945974e-274	0.871674697215253	0.858	0.743	2.92083312878147e-269
1_Ovaian surface epithelium cells	ENSSSCG00000024660	6.79898486158509e-103	0.869034294692959	0.484	0.345	2.25937065935334e-98
1_Ovaian surface epithelium cells	ENSSSCG00000013889	7.48695180191658e-251	0.863593031525318	0.857	0.75	2.4879889532949e-246
1_Ovaian surface epithelium cells	RPS25	1.50416197346898e-217	0.860173164769148	0.812	0.691	4.99848065403477e-213
1_Ovaian surface epithelium cells	RPL10	1.33107824506383e-258	0.849771557421545	0.875	0.747	4.4233061161716e-254
1_Ovaian surface epithelium cells	SYN2	4.75843544361902e-72	0.849312843672655	0.403	0.292	1.58127568226904e-67
1_Ovaian surface epithelium cells	RPL28	0	0.841818980883274	0.915	0.81	0
1_Ovaian surface epithelium cells	NPM1	3.74069066597344e-163	0.841320059512449	0.747	0.635	1.24306891520963e-158
1_Ovaian surface epithelium cells	RPL22	2.54130134660755e-196	0.838814487865852	0.763	0.625	8.44499850491154e-192
1_Ovaian surface epithelium cells	DOCK11	1.4491441917749e-85	0.829108988123576	0.518	0.408	4.81565106368716e-81
1_Ovaian surface epithelium cells	RPL14	2.89723673898432e-225	0.824132680740896	0.833	0.717	9.6278074073188e-221
1_Ovaian surface epithelium cells	ENSSSCG00000059638	1.66078741777463e-118	0.819785467560451	0.596	0.457	5.51896266800686e-114
1_Ovaian surface epithelium cells	ENSSSCG00000025403	4.99495753831236e-117	0.813968462972113	0.557	0.408	1.65987433955658e-112
1_Ovaian surface epithelium cells	RACK1	2.35359690763373e-192	0.813657808345938	0.813	0.706	7.82123788375766e-188
1_Ovaian surface epithelium cells	ENSSSCG00000009303	8.00281273660728e-177	0.813483990333796	0.79	0.673	2.65941470050197e-172
1_Ovaian surface epithelium cells	RPS20	1.14552741352182e-239	0.809857806820137	0.858	0.739	3.80670214787437e-235
1_Ovaian surface epithelium cells	RPS5	5.38094647322454e-167	0.807971843858591	0.754	0.614	1.78814232251725e-162
1_Ovaian surface epithelium cells	ENSSSCG00000055848	1.89631482880319e-125	0.805274701803591	0.624	0.496	6.3016438075959e-121
1_Ovaian surface epithelium cells	ENSSSCG00000008061	1.07428445036387e-66	0.787812105373316	0.495	0.39	3.56995465700419e-62
1_Ovaian surface epithelium cells	ENSSSCG00000028092	9.84135524982503e-158	0.786311345930054	0.728	0.616	3.27038076306935e-153
1_Ovaian surface epithelium cells	ENSSSCG00000060493	1.34742965312491e-132	0.784920387549017	0.696	0.57	4.47764348029939e-128
1_Ovaian surface epithelium cells	TUBA1A	3.131610269409e-88	0.780451346876061	0.544	0.431	1.0406654086273e-83
1_Ovaian surface epithelium cells	S100A11	2.55659293971314e-59	0.778567996101818	0.456	0.354	8.49581399796075e-55
1_Ovaian surface epithelium cells	ENSSSCG00000005432	4.70195466101312e-97	0.774407300055794	0.576	0.453	1.56250655340127e-92
1_Ovaian surface epithelium cells	CFL1	1.32102486609687e-113	0.772746626099883	0.6	0.464	4.38989773252649e-109
1_Ovaian surface epithelium cells	ENSSSCG00000002850	5.7013515075858e-116	0.771026986387168	0.54	0.385	1.89461611948584e-111
1_Ovaian surface epithelium cells	UBA52	1.25844734577036e-134	0.77058672614436	0.723	0.6	4.18194637472949e-130
1_Ovaian surface epithelium cells	ENSSSCG00000039046	1.8566579651268e-104	0.752219309347853	0.606	0.48	6.16986008391286e-100
1_Ovaian surface epithelium cells	FTL	1.37426992412887e-139	0.747618838108787	0.715	0.572	4.56683638487266e-135
1_Ovaian surface epithelium cells	ENSSSCG00000014540	1.24531255037681e-263	0.746267383135836	0.877	0.744	4.13829813615719e-259
1_Ovaian surface epithelium cells	KAT2B	2.86830294485708e-72	0.738879666205913	0.488	0.382	9.53165751605456e-68
1_Ovaian surface epithelium cells	ENSSSCG00000022842	1.43596197063316e-94	0.738480038849187	0.579	0.457	4.77184522461107e-90
1_Ovaian surface epithelium cells	RPS14	2.19160033712693e-235	0.737190167553198	0.888	0.786	7.28290708030651e-231
1_Ovaian surface epithelium cells	RPS26	1.26835114057795e-188	0.73045855235051	0.81	0.671	4.21485767525459e-184
1_Ovaian surface epithelium cells	ENSSSCG00000025928	1.62948686714473e-122	0.726212338272868	0.767	0.666	5.41494780820865e-118
1_Ovaian surface epithelium cells	ENSSSCG00000013064	9.28165952914243e-115	0.723534899923477	0.699	0.589	3.08438827812932e-110
1_Ovaian surface epithelium cells	TOP2A	1.39913399982488e-99	0.720261253560348	0.67	0.57	4.64946219481805e-95
1_Ovaian surface epithelium cells	EPHA7	4.61619580146474e-99	0.711699133344354	0.658	0.544	1.53400802678475e-94
1_Ovaian surface epithelium cells	RPL27	1.46241395375216e-83	0.709919228635484	0.647	0.546	4.85974780971379e-79
1_Ovaian surface epithelium cells	RPSA	9.51335966037962e-159	0.706467756417588	0.78	0.67	3.16138454874075e-154
1_Ovaian surface epithelium cells	SLC26A7	9.62892190913425e-62	0.70529565270332	0.467	0.366	3.1997870396244e-57
1_Ovaian surface epithelium cells	ENSSSCG00000059774	1.01331230439923e-75	0.70213427705266	0.516	0.408	3.36733811874908e-71
1_Ovaian surface epithelium cells	ENSSSCG00000006081	2.38521008380119e-128	0.700784401163562	0.738	0.624	7.92629162947974e-124
1_Ovaian surface epithelium cells	RPL32	1.28004699087886e-145	0.69390530536251	0.785	0.671	4.25372415538955e-141
1_Ovaian surface epithelium cells	RPS18	7.71302530882366e-141	0.693288032441587	0.794	0.679	2.56311544037519e-136
1_Ovaian surface epithelium cells	RPL26	7.09261541047131e-168	0.693211267992635	0.816	0.706	2.35694702705372e-163
1_Ovaian surface epithelium cells	RPS4X	4.23006598563318e-130	0.690699805943831	0.736	0.627	1.40569322768576e-125
1_Ovaian surface epithelium cells	TUBA1B	9.59867345054039e-85	0.688629096103768	0.592	0.482	3.18973517434908e-80
1_Ovaian surface epithelium cells	EEF1B2	4.68767909395398e-119	0.681803042363543	0.719	0.606	1.55776263971185e-114
1_Ovaian surface epithelium cells	ENSSSCG00000035738	2.54304199563656e-75	0.680369482889397	0.488	0.364	8.45078285569987e-71
1_Ovaian surface epithelium cells	ENSSSCG00000008170	2.35779445947067e-148	0.676021727480882	0.768	0.648	7.83518676826698e-144
1_Ovaian surface epithelium cells	RPL29	2.62036539284373e-146	0.662377805776827	0.752	0.619	8.70773623695899e-142
1_Ovaian surface epithelium cells	ENSSSCG00000024974	2.15002237069396e-129	0.653834123524291	0.767	0.651	7.14473934005308e-125
1_Ovaian surface epithelium cells	ENSSSCG00000000207	2.58942993343693e-158	0.638076697995493	0.776	0.639	8.60493461180427e-154
1_Ovaian surface epithelium cells	RPL38	7.24212386059985e-144	0.636490436263038	0.781	0.665	2.40663018011594e-139
1_Ovaian surface epithelium cells	ELOVL6	1.5380922613138e-74	0.634070562903358	0.57	0.463	5.11123439357189e-70
1_Ovaian surface epithelium cells	HMGN2	3.41359499346337e-94	0.620493844954397	0.621	0.489	1.13437175227781e-89
1_Ovaian surface epithelium cells	SLC25A6	1.94397414488826e-65	0.615036545321761	0.561	0.459	6.46002048087819e-61
1_Ovaian surface epithelium cells	ENSSSCG00000031838	3.49097790953197e-133	0.600349568036877	0.79	0.667	1.16008686911657e-128
1_Ovaian surface epithelium cells	RPL37A	1.03977462559164e-94	0.597580671747034	0.71	0.601	3.45527505830358e-90
1_Ovaian surface epithelium cells	RPL35A	1.01071034667729e-129	0.592218076251633	0.793	0.684	3.3586915530433e-125
1_Ovaian surface epithelium cells	ENSSSCG00000012427	7.88313256470173e-117	0.591392731140489	0.746	0.637	2.61964378257603e-112
1_Ovaian surface epithelium cells	RPL36	1.56950822110487e-170	0.560074707207836	0.901	0.8	5.2156327695536e-166
1_Ovaian surface epithelium cells	RPS28	8.21352196081139e-134	0.543582523885684	0.836	0.728	2.72943548279723e-129
1_Ovaian surface epithelium cells	ENSSSCG00000030849	2.33696731583182e-74	0.529729766486413	0.684	0.581	7.76597608724072e-70
1_Ovaian surface epithelium cells	ATP8A1	1.28157139217592e-130	0.521231007219366	0.761	0.634	4.25878989333981e-126
2_Pre-granulosa cells I	ENSSSCG00000045252	0	2.69755036562156	0.82	0.286	0
2_Pre-granulosa cells I	PSP.I	0	2.54737254653357	0.176	0.03	0
2_Pre-granulosa cells I	ENSSSCG00000042134	0	2.52734700397255	0.151	0.024	0
2_Pre-granulosa cells I	ENSSSCG00000063055	0	2.43411841586663	0.139	0.023	0
2_Pre-granulosa cells I	ENSSSCG00000046454	0	2.30411960779803	0.254	0.05	0
2_Pre-granulosa cells I	MARCO	0	2.30387246492794	0.13	0.023	0
2_Pre-granulosa cells I	ENSSSCG00000061977	0	2.30354460444435	0.156	0.029	0
2_Pre-granulosa cells I	ENSSSCG00000054446	0	2.30301238108693	0.124	0.022	0
2_Pre-granulosa cells I	ENSSSCG00000059467	0	2.30174050021005	0.139	0.025	0
2_Pre-granulosa cells I	ENSSSCG00000006148	0	2.28777723689672	0.224	0.042	0
2_Pre-granulosa cells I	ENSSSCG00000061819	0	2.26803075120826	0.22	0.044	0
2_Pre-granulosa cells I	ENSSSCG00000061786	0	2.26565596560136	0.17	0.031	0
2_Pre-granulosa cells I	ENSSSCG00000055530	0	2.26351033999398	0.213	0.043	0
2_Pre-granulosa cells I	ENSSSCG00000052248	0	2.2598861612019	0.175	0.032	0
2_Pre-granulosa cells I	ENSSSCG00000047526	0	2.25568701201484	0.169	0.031	0
2_Pre-granulosa cells I	ENSSSCG00000009496	0	2.24832071749862	0.427	0.102	0
2_Pre-granulosa cells I	ENSSSCG00000059907	0	2.24403127323745	0.13	0.025	0
2_Pre-granulosa cells I	ENSSSCG00000057799	0	2.23126955225192	0.128	0.023	0
2_Pre-granulosa cells I	ENSSSCG00000053492	0	2.2279788736745	0.128	0.024	0
2_Pre-granulosa cells I	ENSSSCG00000059692	0	2.21955690715858	0.209	0.042	0
2_Pre-granulosa cells I	NAMPT	0	2.21761549901889	0.788	0.372	0
2_Pre-granulosa cells I	FN1	0	2.20956910967022	0.96	0.802	0
2_Pre-granulosa cells I	ENSSSCG00000058141	0	2.20655401018854	0.25	0.049	0
2_Pre-granulosa cells I	IL31RA	0	2.19482618011273	0.48	0.124	0
2_Pre-granulosa cells I	ENSSSCG00000047354	0	2.18682130300243	0.15	0.029	0
2_Pre-granulosa cells I	ENSSSCG00000053301	0	2.18190982866065	0.222	0.043	0
2_Pre-granulosa cells I	ACKR2	0	2.17986885422627	0.444	0.116	0
2_Pre-granulosa cells I	ENSSSCG00000061793	0	2.17750102220243	0.124	0.023	0
2_Pre-granulosa cells I	ENSSSCG00000058353	0	2.17672682316881	0.192	0.038	0
2_Pre-granulosa cells I	ENSSSCG00000058134	0	2.17292609812887	0.146	0.028	0
2_Pre-granulosa cells I	TC2N	0	2.16730003066011	0.454	0.124	0
2_Pre-granulosa cells I	ENSSSCG00000049782	0	2.16648894121842	0.148	0.028	0
2_Pre-granulosa cells I	ENSSSCG00000042794	0	2.16268881332994	0.437	0.106	0
2_Pre-granulosa cells I	ENSSSCG00000062699	0	2.15679372879396	0.125	0.024	0
2_Pre-granulosa cells I	ENSSSCG00000060287	0	2.15189250623888	0.125	0.023	0
2_Pre-granulosa cells I	ENSSSCG00000062316	0	2.14743450735814	0.174	0.034	0
2_Pre-granulosa cells I	ENSSSCG00000046047	0	2.14022680553546	0.147	0.028	0
2_Pre-granulosa cells I	CBR3	0	2.13501890871395	0.149	0.029	0
2_Pre-granulosa cells I	GRIP2	0	2.12200521226185	0.422	0.102	0
2_Pre-granulosa cells I	ENSSSCG00000050890	0	2.12199287867877	0.234	0.053	0
2_Pre-granulosa cells I	ENSSSCG00000054889	0	2.1100274830194	0.221	0.046	0
2_Pre-granulosa cells I	ENSSSCG00000052529	0	2.10626342181735	0.218	0.045	0
2_Pre-granulosa cells I	ENSSSCG00000056349	0	2.10206846436156	0.141	0.03	0
2_Pre-granulosa cells I	ENSSSCG00000038663	0	2.10083114385305	0.25	0.055	0
2_Pre-granulosa cells I	CNR1	0	2.09829477568446	0.851	0.405	0
2_Pre-granulosa cells I	ENSSSCG00000052276	0	2.09561997123528	0.255	0.055	0
2_Pre-granulosa cells I	RORC	0	2.08145865933969	0.245	0.053	0
2_Pre-granulosa cells I	ATP6V1C2	0	2.07483	0.35	0.078	0
2_Pre-granulosa cells I	FSTL4	0	2.07230527371723	0.63	0.208	0
2_Pre-granulosa cells I	ENSSSCG00000051666	0	2.06596744149221	0.161	0.034	0
2_Pre-granulosa cells I	TNN	0	2.05046563177957	0.745	0.266	0
2_Pre-granulosa cells I	ENSSSCG00000059379	0	2.04756174128364	0.167	0.035	0
2_Pre-granulosa cells I	NEXMIF	0	2.02400777230952	0.873	0.429	0
2_Pre-granulosa cells I	ENSSSCG00000029965	0	2.02400442368805	0.136	0.026	0
2_Pre-granulosa cells I	ENSSSCG00000049654	0	2.02127687244492	0.136	0.029	0
2_Pre-granulosa cells I	ENSSSCG00000052624	0	2.0202719097342	0.135	0.029	0
2_Pre-granulosa cells I	ENSSSCG00000011489	0	2.00975745428647	0.644	0.254	0
2_Pre-granulosa cells I	CSMD1	0	1.99382367890237	0.651	0.286	0
2_Pre-granulosa cells I	ENSSSCG00000060260	0	1.99286317628922	0.13	0.026	0
2_Pre-granulosa cells I	ENSSSCG00000059354	0	1.99239619143531	0.212	0.047	0
2_Pre-granulosa cells I	SNAP91	0	1.98224754193081	0.652	0.212	0
2_Pre-granulosa cells I	ENSSSCG00000054304	0	1.97796102144553	0.196	0.044	0
2_Pre-granulosa cells I	GALNT6	0	1.97242204997343	0.389	0.109	0
2_Pre-granulosa cells I	ENSSSCG00000053097	0	1.96745855924671	0.152	0.033	0
2_Pre-granulosa cells I	LGI2	0	1.96570911200886	0.479	0.141	0
2_Pre-granulosa cells I	ENSSSCG00000059971	0	1.96357188145503	0.239	0.057	0
2_Pre-granulosa cells I	ENSSSCG00000062720	0	1.95203383605339	0.137	0.031	0
2_Pre-granulosa cells I	ENSSSCG00000041915	0	1.94913394900779	0.221	0.051	0
2_Pre-granulosa cells I	DTNA	0	1.93705857608404	0.894	0.591	0
2_Pre-granulosa cells I	KCNK12	0	1.93297184701013	0.301	0.073	0
2_Pre-granulosa cells I	ENSSSCG00000058895	0	1.92641818904165	0.153	0.032	0
2_Pre-granulosa cells I	ENSSSCG00000052007	0	1.92386862993659	0.133	0.031	0
2_Pre-granulosa cells I	ENSSSCG00000060226	0	1.92193030345912	0.241	0.055	0
2_Pre-granulosa cells I	ENSSSCG00000048526	0	1.91240656861481	0.144	0.03	0
2_Pre-granulosa cells I	ENSSSCG00000055801	0	1.90833	0.168	0.039	0
2_Pre-granulosa cells I	NETO2	0	1.90690531232127	0.718	0.322	0
2_Pre-granulosa cells I	ENSSSCG00000033181	0	1.89965225270166	0.323	0.088	0
2_Pre-granulosa cells I	SYT10	0	1.89800686979312	0.181	0.043	0
2_Pre-granulosa cells I	PODN	0	1.89788717116593	0.915	0.638	0
2_Pre-granulosa cells I	ENSSSCG00000007848	0	1.89777657531818	0.749	0.284	0
2_Pre-granulosa cells I	ENSSSCG00000059480	0	1.89451257080274	0.15	0.036	0
2_Pre-granulosa cells I	BCAS1	0	1.89064406740936	0.134	0.031	0
2_Pre-granulosa cells I	ENSSSCG00000061580	0	1.89012689695525	0.142	0.031	0
2_Pre-granulosa cells I	TMEM163	0	1.88799081564508	0.834	0.398	0
2_Pre-granulosa cells I	ENSSSCG00000009499	0	1.88768706695873	0.211	0.049	0
2_Pre-granulosa cells I	ENSSSCG00000057355	0	1.88745095563931	0.187	0.043	0
2_Pre-granulosa cells I	ENSSSCG00000055257	0	1.88679523592401	0.131	0.03	0
2_Pre-granulosa cells I	ENSSSCG00000062591	0	1.88462398949473	0.233	0.054	0
2_Pre-granulosa cells I	UNC13C	0	1.88263772658455	0.892	0.505	0
2_Pre-granulosa cells I	ENSSSCG00000043011	0	1.88084086473368	0.647	0.218	0
2_Pre-granulosa cells I	FLVCR2	0	1.87979534243628	0.745	0.293	0
2_Pre-granulosa cells I	ENSSSCG00000060990	0	1.87661167591328	0.213	0.051	0
2_Pre-granulosa cells I	CASR	0	1.86609799196297	0.329	0.089	0
2_Pre-granulosa cells I	GABRA5	0	1.86004652763291	0.492	0.167	0
2_Pre-granulosa cells I	RUNX1	0	1.84422630814996	0.771	0.325	0
2_Pre-granulosa cells I	ENSSSCG00000058517	0	1.84319976528925	0.749	0.333	0
2_Pre-granulosa cells I	ENSSSCG00000041729	0	1.84168852724975	0.168	0.04	0
2_Pre-granulosa cells I	ENSSSCG00000052414	0	1.84150650566374	0.207	0.05	0
2_Pre-granulosa cells I	GATM	0	1.84107922316962	0.339	0.092	0
2_Pre-granulosa cells I	SNTG1	0	1.8390949122114	0.869	0.484	0
2_Pre-granulosa cells I	CCDC180	0	1.8366069200197	0.266	0.068	0
2_Pre-granulosa cells I	GREB1	0	1.83658790176887	0.532	0.177	0
2_Pre-granulosa cells I	ENSSSCG00000061260	0	1.82716453550881	0.131	0.03	0
2_Pre-granulosa cells I	GRM7	0	1.82715225179517	0.912	0.613	0
2_Pre-granulosa cells I	DNER	0	1.82513530839034	0.778	0.324	0
2_Pre-granulosa cells I	ELL2	0	1.81893044000673	0.725	0.306	0
2_Pre-granulosa cells I	ENSSSCG00000044410	0	1.81021722770971	0.219	0.052	0
2_Pre-granulosa cells I	TMOD1	0	1.80471855339009	0.521	0.159	0
2_Pre-granulosa cells I	ATP2C2	0	1.79902389083032	0.432	0.125	0
2_Pre-granulosa cells I	ENSSSCG00000055882	0	1.7930072569706	0.132	0.031	0
2_Pre-granulosa cells I	GRIN2A	0	1.79233869834294	0.967	0.807	0
2_Pre-granulosa cells I	NOL4	0	1.78705756483735	0.874	0.553	0
2_Pre-granulosa cells I	ENSSSCG00000047219	0	1.78645022263325	0.16	0.039	0
2_Pre-granulosa cells I	ENSSSCG00000061456	0	1.78387405236383	0.149	0.038	0
2_Pre-granulosa cells I	GABRB3	0	1.77439639751997	0.404	0.136	0
2_Pre-granulosa cells I	TAC1	0	1.77000015930696	0.189	0.045	0
2_Pre-granulosa cells I	BCL11B	0	1.7697661123607	0.192	0.05	0
2_Pre-granulosa cells I	NTN4	0	1.75489476070673	0.228	0.061	0
2_Pre-granulosa cells I	SMAD7	0	1.75006368842898	0.68	0.269	0
2_Pre-granulosa cells I	ME1	0	1.74756600151099	0.607	0.216	0
2_Pre-granulosa cells I	GPR37	0	1.74246103956803	0.287	0.077	0
2_Pre-granulosa cells I	AGBL1	0	1.72746208731603	0.463	0.164	0
2_Pre-granulosa cells I	ENSSSCG00000048636	0	1.72687343635807	0.441	0.142	0
2_Pre-granulosa cells I	ENSSSCG00000007847	0	1.7146751681564	0.225	0.057	0
2_Pre-granulosa cells I	NPY1R	0	1.70890573014451	0.591	0.2	0
2_Pre-granulosa cells I	PAPPA	0	1.70125455429356	0.83	0.399	0
2_Pre-granulosa cells I	KHDRBS2	0	1.68376352705699	0.727	0.324	0
2_Pre-granulosa cells I	ENSSSCG00000036083	0	1.67853344552612	0.713	0.327	0
2_Pre-granulosa cells I	ENSSSCG00000004415	0	1.67808943538048	0.256	0.072	0
2_Pre-granulosa cells I	FGFBP3	0	1.67443211053037	0.335	0.093	0
2_Pre-granulosa cells I	SETD1B	0	1.66609368366548	0.594	0.219	0
2_Pre-granulosa cells I	ENSSSCG00000004830	0	1.6651198239625	0.476	0.165	0
2_Pre-granulosa cells I	SLC6A4	0	1.66202669743652	0.183	0.049	0
2_Pre-granulosa cells I	DACH2	0	1.65902608417573	0.408	0.139	0
2_Pre-granulosa cells I	GRIN2B	0	1.65410282102398	0.654	0.29	0
2_Pre-granulosa cells I	ENSSSCG00000021676	0	1.63889842428078	0.255	0.072	0
2_Pre-granulosa cells I	RHOF	0	1.63603331250123	0.323	0.093	0
2_Pre-granulosa cells I	LHCGR	0	1.6347877462501	0.911	0.492	0
2_Pre-granulosa cells I	PRSS35	0	1.63287013472814	0.405	0.123	0
2_Pre-granulosa cells I	CDH10	0	1.62706151044197	0.345	0.109	0
2_Pre-granulosa cells I	ZNF527	0	1.62598905739086	0.331	0.098	0
2_Pre-granulosa cells I	GUCY1A1	0	1.61788287681386	0.58	0.235	0
2_Pre-granulosa cells I	PAK5	0	1.61127190659481	0.714	0.398	0
2_Pre-granulosa cells I	ENSSSCG00000063284	0	1.60785567806048	0.251	0.071	0
2_Pre-granulosa cells I	ENSSSCG00000057489	0	1.60528143219253	0.149	0.039	0
2_Pre-granulosa cells I	ENSSSCG00000006719	0	1.59515283479736	0.387	0.122	0
2_Pre-granulosa cells I	ENSSSCG00000046533	0	1.59511905236821	0.201	0.055	0
2_Pre-granulosa cells I	ENSSSCG00000058308	0	1.59192323426823	0.756	0.393	0
2_Pre-granulosa cells I	CMAH	0	1.58817296311049	0.277	0.088	0
2_Pre-granulosa cells I	MFAP3L	0	1.58750336047304	0.233	0.064	0
2_Pre-granulosa cells I	PSMD9	0	1.58507178356218	0.696	0.309	0
2_Pre-granulosa cells I	HMCN2	0	1.57996596201163	0.41	0.137	0
2_Pre-granulosa cells I	SLC19A2	0	1.56603349909627	0.333	0.104	0
2_Pre-granulosa cells I	FAM83D	0	1.56323128776016	0.467	0.155	0
2_Pre-granulosa cells I	TOX	0	1.55820768072529	0.765	0.402	0
2_Pre-granulosa cells I	DSCAML1	0	1.55595	0.474	0.188	0
2_Pre-granulosa cells I	ENSSSCG00000063011	0	1.55576544766699	0.755	0.347	0
2_Pre-granulosa cells I	HEPH	0	1.55266483188065	0.329	0.105	0
2_Pre-granulosa cells I	WNT6	0	1.55077363064998	0.498	0.177	0
2_Pre-granulosa cells I	ENSSSCG00000009497	0	1.5480297981471	0.253	0.075	0
2_Pre-granulosa cells I	ENSSSCG00000033386	0	1.54548551471792	0.15	0.041	0
2_Pre-granulosa cells I	ENSSSCG00000052863	0	1.54175570855865	0.56	0.218	0
2_Pre-granulosa cells I	BCAR3	0	1.54014205373786	0.757	0.397	0
2_Pre-granulosa cells I	ENSSSCG00000063441	0	1.53926658999217	0.32	0.103	0
2_Pre-granulosa cells I	SPATA6L	0	1.52873195198142	0.276	0.087	0
2_Pre-granulosa cells I	SPOCK3	0	1.52507532375291	0.951	0.651	0
2_Pre-granulosa cells I	ECHDC1	0	1.52397357975302	0.767	0.479	0
2_Pre-granulosa cells I	ENSSSCG00000056438	0	1.5235689515272	0.27	0.084	0
2_Pre-granulosa cells I	NGFR	0	1.51658148870264	0.379	0.126	0
2_Pre-granulosa cells I	CAMK2D	0	1.51287923420631	0.889	0.594	0
2_Pre-granulosa cells I	HK2	0	1.51105636004321	0.694	0.305	0
2_Pre-granulosa cells I	FANK1	0	1.50693979316549	0.703	0.312	0
2_Pre-granulosa cells I	PAMR1	0	1.50285895768611	0.181	0.059	0
2_Pre-granulosa cells I	STXBP6	0	1.49978870977985	0.922	0.632	0
2_Pre-granulosa cells I	THSD7B	0	1.49663257983099	0.549	0.225	0
2_Pre-granulosa cells I	ENSSSCG00000006694	0	1.49241605863761	0.682	0.313	0
2_Pre-granulosa cells I	RAB3B	0	1.48987781914638	0.263	0.079	0
2_Pre-granulosa cells I	ENSSSCG00000047315	0	1.48725141721836	0.45	0.163	0
2_Pre-granulosa cells I	GALNTL5	0	1.47865417274742	0.207	0.064	0
2_Pre-granulosa cells I	ENSSSCG00000044651	0	1.47727008565667	0.304	0.095	0
2_Pre-granulosa cells I	PRKCQ	0	1.47182309116374	0.433	0.16	0
2_Pre-granulosa cells I	ENSSSCG00000052737	0	1.47006029272375	0.175	0.052	0
2_Pre-granulosa cells I	GRID1	0	1.46376079689221	0.648	0.312	0
2_Pre-granulosa cells I	PTPN14	0	1.46078239110756	0.802	0.427	0
2_Pre-granulosa cells I	MYRIP	0	1.45904657211871	0.584	0.242	0
2_Pre-granulosa cells I	FHOD3	0	1.45811974572408	0.945	0.639	0
2_Pre-granulosa cells I	GRID2IP	0	1.45766267312015	0.209	0.063	0
2_Pre-granulosa cells I	GAN	0	1.44756259518856	0.637	0.307	0
2_Pre-granulosa cells I	RNF144B	0	1.44515494625998	0.325	0.115	0
2_Pre-granulosa cells I	ENSSSCG00000023012	0	1.44279303627045	0.299	0.115	0
2_Pre-granulosa cells I	ZNF37A	0	1.43893048013055	0.805	0.494	0
2_Pre-granulosa cells I	PPP4R4	0	1.43696398464683	0.855	0.466	0
2_Pre-granulosa cells I	NWD2	0	1.42937475038216	0.594	0.272	0
2_Pre-granulosa cells I	DOCK10	0	1.42196978498504	0.886	0.544	0
2_Pre-granulosa cells I	SPOCK1	0	1.41209993676973	0.8	0.448	0
2_Pre-granulosa cells I	ENSSSCG00000038275	0	1.40932395808998	0.182	0.059	0
2_Pre-granulosa cells I	LRRC4C	0	1.40915634338729	0.966	0.781	0
2_Pre-granulosa cells I	ZDHHC14	0	1.40633889848528	0.888	0.588	0
2_Pre-granulosa cells I	ADAM28	0	1.40085467299391	0.236	0.082	0
2_Pre-granulosa cells I	NKD1	0	1.39944025286714	0.874	0.516	0
2_Pre-granulosa cells I	HERC6	0	1.39342634281935	0.293	0.101	0
2_Pre-granulosa cells I	CUBN	0	1.39277403077222	0.47	0.183	0
2_Pre-granulosa cells I	CHST8	0	1.39227232518698	0.644	0.288	0
2_Pre-granulosa cells I	LGR6	0	1.38547387585296	0.428	0.159	0
2_Pre-granulosa cells I	AFF3	0	1.38297354151136	0.983	0.82	0
2_Pre-granulosa cells I	MYOM1	0	1.37689302713088	0.265	0.092	0
2_Pre-granulosa cells I	CDH18	0	1.37214423461309	0.617	0.316	0
2_Pre-granulosa cells I	ENSSSCG00000059863	0	1.36784821162171	0.271	0.088	0
2_Pre-granulosa cells I	SH3RF1	0	1.36745835549388	0.821	0.49	0
2_Pre-granulosa cells I	CDH22	0	1.36276851929503	0.35	0.121	0
2_Pre-granulosa cells I	ENOX1	0	1.3572313052057	0.877	0.585	0
2_Pre-granulosa cells I	H2BC26	0	1.35607283857697	0.325	0.116	0
2_Pre-granulosa cells I	LRP4	0	1.35572574845291	0.536	0.253	0
2_Pre-granulosa cells I	ENSSSCG00000056507	0	1.35415144671646	0.305	0.104	0
2_Pre-granulosa cells I	ENSSSCG00000026520	0	1.35293397506621	0.219	0.074	0
2_Pre-granulosa cells I	FGF14	0	1.34904072529849	0.454	0.179	0
2_Pre-granulosa cells I	HSD17B12	0	1.34903512706528	0.89	0.593	0
2_Pre-granulosa cells I	SOCS2	0	1.33824985164389	0.172	0.054	0
2_Pre-granulosa cells I	ENSSSCG00000055878	0	1.3343852293423	0.692	0.368	0
2_Pre-granulosa cells I	RASAL1	0	1.32166398136051	0.262	0.092	0
2_Pre-granulosa cells I	PLD1	0	1.32061314973384	0.901	0.581	0
2_Pre-granulosa cells I	ARSJ	0	1.31258099561277	0.401	0.161	0
2_Pre-granulosa cells I	ACAT1	0	1.31135306041072	0.711	0.371	0
2_Pre-granulosa cells I	SLC6A6	0	1.31120610160418	0.639	0.286	0
2_Pre-granulosa cells I	ENSSSCG00000053453	3.9704053858222e-295	1.31074885400108	0.177	0.059	1.31940541376258e-290
2_Pre-granulosa cells I	GRXCR1	0	1.31019857081323	0.207	0.07	0
2_Pre-granulosa cells I	ARHGEF6	0	1.30707961205641	0.413	0.16	0
2_Pre-granulosa cells I	HTR1E	0	1.30628076579726	0.284	0.104	0
2_Pre-granulosa cells I	DIPK2A	0	1.30521058771427	0.516	0.221	0
2_Pre-granulosa cells I	ENSSSCG00000014170	0	1.30128062828888	0.523	0.232	0
2_Pre-granulosa cells I	MEX3C	0	1.30030151732068	0.68	0.357	0
2_Pre-granulosa cells I	CXCR4	0	1.29740860454067	0.272	0.1	0
2_Pre-granulosa cells I	ZNF385B	0	1.29301407865569	0.416	0.181	0
2_Pre-granulosa cells I	ARHGAP10	0	1.29104388997759	0.922	0.668	0
2_Pre-granulosa cells I	MME	0	1.28915920442272	0.92	0.594	0
2_Pre-granulosa cells I	NECTIN3	0	1.2874837520487	0.913	0.696	0
2_Pre-granulosa cells I	LSAMP	0	1.28688190637939	0.953	0.77	0
2_Pre-granulosa cells I	ENSSSCG00000023467	0	1.28518833533518	0.841	0.484	0
2_Pre-granulosa cells I	ENSSSCG00000058255	0	1.28279051418684	0.986	0.841	0
2_Pre-granulosa cells I	ENSSSCG00000053204	1.55468048036729e-256	1.28167473757514	0.155	0.052	5.16635870430856e-252
2_Pre-granulosa cells I	ZNF697	0	1.27814094904862	0.636	0.278	0
2_Pre-granulosa cells I	SLITRK1	0	1.27414940705509	0.203	0.068	0
2_Pre-granulosa cells I	KCNE3	0	1.27233735466283	0.393	0.148	0
2_Pre-granulosa cells I	SFXN1	0	1.27076774282852	0.567	0.25	0
2_Pre-granulosa cells I	ENSSSCG00000058972	0	1.26059729994213	0.879	0.559	0
2_Pre-granulosa cells I	CERS6	0	1.25442927077992	0.739	0.421	0
2_Pre-granulosa cells I	KCNIP3	0	1.25038404242587	0.569	0.251	0
2_Pre-granulosa cells I	SLITRK6	8.23634293823633e-278	1.24441485555941	0.175	0.061	2.73701912180532e-273
2_Pre-granulosa cells I	SLC46A2	2.56947606536897e-293	1.24238603386783	0.199	0.072	8.53862591282764e-289
2_Pre-granulosa cells I	ST6GAL1	0	1.23885060831695	0.65	0.304	0
2_Pre-granulosa cells I	RHOU	0	1.23876207156972	0.304	0.112	0
2_Pre-granulosa cells I	ENSSSCG00000048795	6.08236617453769e-300	1.23815181213405	0.2	0.072	2.02123110346062e-295
2_Pre-granulosa cells I	NTF3	0	1.23422938356097	0.349	0.146	0
2_Pre-granulosa cells I	PRICKLE2	0	1.22966453579186	0.856	0.514	0
2_Pre-granulosa cells I	ENSSSCG00000035000	0	1.22953853763788	0.877	0.586	0
2_Pre-granulosa cells I	RNF43	0	1.22863872901355	0.481	0.198	0
2_Pre-granulosa cells I	HYCC1	0	1.21482154661156	0.904	0.66	0
2_Pre-granulosa cells I	TRABD2B	0	1.21167289761018	0.678	0.356	0
2_Pre-granulosa cells I	CADM2	0	1.21158831805146	0.277	0.1	0
2_Pre-granulosa cells I	SALL1	0	1.20478954665246	0.279	0.1	0
2_Pre-granulosa cells I	CRPPA	0	1.2031071797023	0.777	0.471	0
2_Pre-granulosa cells I	ST6GAL2	0	1.20001327667092	0.819	0.57	0
2_Pre-granulosa cells I	SLC9A9	0	1.19702623866655	0.854	0.532	0
2_Pre-granulosa cells I	PDE8A	0	1.19692114766992	0.839	0.523	0
2_Pre-granulosa cells I	BCKDHB	0	1.19633157569239	0.895	0.595	0
2_Pre-granulosa cells I	ATP1A2	0	1.19372273938824	0.655	0.314	0
2_Pre-granulosa cells I	ENSSSCG00000056984	0	1.19311147184858	0.309	0.12	0
2_Pre-granulosa cells I	ENSSSCG00000053368	0	1.18993712680056	0.319	0.13	0
2_Pre-granulosa cells I	ATP10B	1.9834801690265e-234	1.18938794924185	0.159	0.057	6.59130294969195e-230
2_Pre-granulosa cells I	ITPR2	0	1.18645	0.992	0.857	0
2_Pre-granulosa cells I	TSPAN5	0	1.18372755478355	0.896	0.613	0
2_Pre-granulosa cells I	CACNA1A	0	1.17793507862424	0.767	0.447	0
2_Pre-granulosa cells I	LIMCH1	0	1.16823476358389	0.735	0.454	0
2_Pre-granulosa cells I	ENSSSCG00000015390	0	1.16542806510434	0.288	0.115	0
2_Pre-granulosa cells I	ENSSSCG00000001934	0	1.16375487222512	0.718	0.417	0
2_Pre-granulosa cells I	CCDC73	0	1.16139982645058	0.41	0.166	0
2_Pre-granulosa cells I	ENSSSCG00000003935	0	1.15969187807688	0.552	0.265	0
2_Pre-granulosa cells I	RPS6KA5	0	1.15832732674118	0.794	0.478	0
2_Pre-granulosa cells I	CEMIP	0	1.15826645698255	0.4	0.182	0
2_Pre-granulosa cells I	SLC38A1	0	1.1562942751681	0.754	0.409	0
2_Pre-granulosa cells I	NXPH2	1.11724293639249e-236	1.15561664394436	0.241	0.111	3.71271000192589e-232
2_Pre-granulosa cells I	KCTD1	0	1.15445684286191	0.632	0.309	0
2_Pre-granulosa cells I	ENSSSCG00000054112	3.83961772820932e-282	1.15305569841019	0.219	0.087	1.27594336726124e-277
2_Pre-granulosa cells I	YPEL2	0	1.15053251719698	0.691	0.356	0
2_Pre-granulosa cells I	RCBTB1	0	1.14819713110232	0.781	0.5	0
2_Pre-granulosa cells I	EFNB2	0	1.14705728935416	0.726	0.38	0
2_Pre-granulosa cells I	PLA2R1	0	1.14526684731551	0.798	0.525	0
2_Pre-granulosa cells I	ITGA11	0	1.14424481665155	0.484	0.211	0
2_Pre-granulosa cells I	TG	0	1.14379023555703	0.38	0.147	0
2_Pre-granulosa cells I	ENSSSCG00000042799	0	1.14377093218342	0.624	0.331	0
2_Pre-granulosa cells I	TMEM245	0	1.1377936410363	0.898	0.656	0
2_Pre-granulosa cells I	ENSSSCG00000053399	0	1.13707583413046	0.415	0.183	0
2_Pre-granulosa cells I	ENSSSCG00000044675	0	1.13631874478321	0.321	0.127	0
2_Pre-granulosa cells I	ENSSSCG00000055592	0	1.13588374172382	0.275	0.109	0
2_Pre-granulosa cells I	ENSSSCG00000058970	0	1.12825811108661	0.391	0.171	0
2_Pre-granulosa cells I	SYK	0	1.12649424901506	0.356	0.147	0
2_Pre-granulosa cells I	NAF1	0	1.12561310998095	0.661	0.34	0
2_Pre-granulosa cells I	ENSSSCG00000045233	0	1.12134639233186	0.378	0.163	0
2_Pre-granulosa cells I	HSD17B11	0	1.1206274913986	0.34	0.138	0
2_Pre-granulosa cells I	ENSSSCG00000042842	0	1.11987086146232	0.695	0.371	0
2_Pre-granulosa cells I	SLC35F5	0	1.11827499150716	0.481	0.209	0
2_Pre-granulosa cells I	RALGPS2	0	1.11804607181815	0.974	0.811	0
2_Pre-granulosa cells I	ENSSSCG00000054315	0	1.11228430431391	0.297	0.119	0
2_Pre-granulosa cells I	CYP26B1	0	1.10970583283151	0.273	0.107	0
2_Pre-granulosa cells I	GRIP1	0	1.10952248863565	0.865	0.611	0
2_Pre-granulosa cells I	CTSC	0	1.1078936685134	0.546	0.254	0
2_Pre-granulosa cells I	CRYM	0	1.10768347059628	0.742	0.398	0
2_Pre-granulosa cells I	ATL2	0	1.10640560902243	0.727	0.418	0
2_Pre-granulosa cells I	MSRB2	0	1.10532178787873	0.532	0.245	0
2_Pre-granulosa cells I	ENSSSCG00000010056	0	1.10383595722497	0.302	0.123	0
2_Pre-granulosa cells I	PDE4B	0	1.10266415712838	0.684	0.397	0
2_Pre-granulosa cells I	CCDC93	0	1.10185347627812	0.713	0.4	0
2_Pre-granulosa cells I	ENSSSCG00000058810	1.05219607288875e-243	1.09745768229103	0.173	0.064	3.49655276981659e-239
2_Pre-granulosa cells I	ENSSSCG00000056155	0	1.09589243854082	0.328	0.138	0
2_Pre-granulosa cells I	ENSSSCG00000058935	5.76394903484983e-275	1.0949649287781	0.203	0.077	1.91541790377095e-270
2_Pre-granulosa cells I	SIKE1	0	1.09485047994125	0.433	0.192	0
2_Pre-granulosa cells I	SLC22A23	0	1.09351242829481	0.614	0.305	0
2_Pre-granulosa cells I	ENSSSCG00000061926	2.76602707648054e-267	1.09175176545308	0.219	0.088	9.19178457785247e-263
2_Pre-granulosa cells I	MAP1S	0	1.09084075178206	0.546	0.257	0
2_Pre-granulosa cells I	ENSSSCG00000042993	0	1.0905891826522	0.34	0.14	0
2_Pre-granulosa cells I	ALDH7A1	0	1.08718345640358	0.672	0.364	0
2_Pre-granulosa cells I	SLC44A5	1.00019630633703e-280	1.08709957834979	0.235	0.097	3.32375234558857e-276
2_Pre-granulosa cells I	UBE3D	0	1.08423860116644	0.574	0.281	0
2_Pre-granulosa cells I	NEDD1	0	1.08348026688628	0.603	0.308	0
2_Pre-granulosa cells I	NBEA	0	1.08319848476921	0.954	0.806	0
2_Pre-granulosa cells I	GNAQ	0	1.08278098622642	0.98	0.847	0
2_Pre-granulosa cells I	FERMT1	0	1.08157946436893	0.456	0.2	0
2_Pre-granulosa cells I	FOXO6	0	1.07931501026346	0.282	0.112	0
2_Pre-granulosa cells I	ENSSSCG00000057934	0	1.0755942926797	0.701	0.375	0
2_Pre-granulosa cells I	ANPEP	0	1.07434108614293	0.537	0.255	0
2_Pre-granulosa cells I	ENSSSCG00000047545	0	1.07205946185997	0.659	0.374	0
2_Pre-granulosa cells I	LEF1	0	1.07158	0.979	0.842	0
2_Pre-granulosa cells I	IRS1	0	1.07070345624692	0.483	0.232	0
2_Pre-granulosa cells I	ESR2	0	1.06977313782467	0.332	0.141	0
2_Pre-granulosa cells I	HS3ST1	0	1.06638946276884	0.607	0.306	0
2_Pre-granulosa cells I	NCKAP5	0	1.06632644738417	0.712	0.415	0
2_Pre-granulosa cells I	ENSSSCG00000033707	5.07628876845434e-241	1.06443147117896	0.181	0.069	1.68690152064506e-236
2_Pre-granulosa cells I	ENSSSCG00000060983	2.96802359759777e-299	1.06389415315236	0.252	0.104	9.86303921717716e-295
2_Pre-granulosa cells I	ENSSSCG00000058499	0	1.0635591247087	0.268	0.111	0
2_Pre-granulosa cells I	PWWP3B	0	1.06146519190514	0.696	0.378	0
2_Pre-granulosa cells I	ENSSSCG00000042498	0	1.06040773829802	0.259	0.103	0
2_Pre-granulosa cells I	AKIRIN2	0	1.06037568992516	0.63	0.326	0
2_Pre-granulosa cells I	ENSSSCG00000061071	0	1.06030758357136	0.408	0.174	0
2_Pre-granulosa cells I	ADGRG1	0	1.05778815064924	0.28	0.115	0
2_Pre-granulosa cells I	ATOSA	0	1.05497769925479	0.587	0.291	0
2_Pre-granulosa cells I	ECHDC2	0	1.05316950702713	0.406	0.175	0
2_Pre-granulosa cells I	ENSSSCG00000054631	1.98178980926078e-281	1.04794537414013	0.231	0.093	6.58568571515449e-277
2_Pre-granulosa cells I	TTC29	0	1.04384466443371	0.595	0.312	0
2_Pre-granulosa cells I	ENSSSCG00000051944	0	1.03255515897346	0.383	0.164	0
2_Pre-granulosa cells I	B3GNT2	5.86181139595013e-298	1.03067722525563	0.251	0.103	1.94793854498819e-293
2_Pre-granulosa cells I	ENSSSCG00000054466	0	1.02617784518731	0.35	0.145	0
2_Pre-granulosa cells I	ENSSSCG00000046918	0	1.02258353266259	0.315	0.135	0
2_Pre-granulosa cells I	SRGAP3	0	1.0171411315879	0.669	0.365	0
2_Pre-granulosa cells I	UBE2QL1	0	1.01623015848912	0.412	0.18	0
2_Pre-granulosa cells I	KCNQ1	0	1.01503036654533	0.735	0.413	0
2_Pre-granulosa cells I	OGFRL1	0	1.01038098326236	0.517	0.259	0
2_Pre-granulosa cells I	TAGLN3	0	1.00569225401881	0.272	0.108	0
2_Pre-granulosa cells I	BCL2	0	1.00463138132495	0.923	0.697	0
2_Pre-granulosa cells I	ENSSSCG00000009157	0	1.00371964894688	0.816	0.54	0
2_Pre-granulosa cells I	SCLT1	0	1.00235621638489	0.828	0.524	0
2_Pre-granulosa cells I	RDH11	0	0.998620670751237	0.668	0.354	0
2_Pre-granulosa cells I	ZNRF3	0	0.99289818709527	0.919	0.696	0
2_Pre-granulosa cells I	ENSSSCG00000006621	2.81971979460662e-254	0.992345618092771	0.207	0.083	9.37021084945726e-250
2_Pre-granulosa cells I	PAK1	0	0.991972777061719	0.838	0.573	0
2_Pre-granulosa cells I	ENSSSCG00000040100	0	0.990352937091086	0.456	0.22	0
2_Pre-granulosa cells I	SLC4A8	2.92548961722383e-283	0.989852367449008	0.262	0.114	9.72169454699652e-279
2_Pre-granulosa cells I	ALPK1	0	0.985983732028038	0.385	0.175	0
2_Pre-granulosa cells I	PTPRN2	0	0.985358997629829	0.668	0.372	0
2_Pre-granulosa cells I	MARVELD2	0	0.98519057379534	0.576	0.288	0
2_Pre-granulosa cells I	LYPD1	0	0.98417890286597	0.475	0.227	0
2_Pre-granulosa cells I	HSF5	2.91413099043181e-241	0.97994943501825	0.222	0.095	9.68394869430394e-237
2_Pre-granulosa cells I	RNF220	0	0.978926176496857	0.488	0.246	0
2_Pre-granulosa cells I	FGFR2	0	0.977928460346116	0.84	0.577	0
2_Pre-granulosa cells I	NLK	0	0.977465052294769	0.927	0.703	0
2_Pre-granulosa cells I	SEMA6C	0	0.975875647674714	0.287	0.118	0
2_Pre-granulosa cells I	MYH7B	1.9753942505347e-220	0.975466744072742	0.174	0.068	6.56443263395187e-216
2_Pre-granulosa cells I	LAMA1	0	0.973529473308375	0.884	0.591	0
2_Pre-granulosa cells I	CHKA	0	0.972307628494714	0.795	0.476	0
2_Pre-granulosa cells I	EPHA4	0	0.967172047469449	0.926	0.705	0
2_Pre-granulosa cells I	PRTG	0	0.965324058066852	0.827	0.534	0
2_Pre-granulosa cells I	GADD45G	1.09284910337887e-244	0.965297567139259	0.216	0.09	3.63164685543833e-240
2_Pre-granulosa cells I	HIPK2	0	0.964866418093545	0.956	0.796	0
2_Pre-granulosa cells I	SYT7	0	0.964324583899027	0.307	0.132	0
2_Pre-granulosa cells I	WDR11	0	0.963943776750678	0.663	0.361	0
2_Pre-granulosa cells I	BRPF3	0	0.962846460403078	0.533	0.267	0
2_Pre-granulosa cells I	GPT2	0	0.962259080425864	0.408	0.183	0
2_Pre-granulosa cells I	PCED1B	0	0.961297175749739	0.425	0.197	0
2_Pre-granulosa cells I	TMEFF1	0	0.959949054737979	0.581	0.303	0
2_Pre-granulosa cells I	PRKCA	0	0.959678269744102	0.859	0.601	0
2_Pre-granulosa cells I	FMN1	0	0.958574557262006	0.349	0.161	0
2_Pre-granulosa cells I	ENSSSCG00000053318	1.1715431492865e-220	0.958115186301119	0.189	0.077	3.89315503939396e-216
2_Pre-granulosa cells I	MAPK11	1.17636813894493e-267	0.956248394760038	0.23	0.095	3.9091889625279e-263
2_Pre-granulosa cells I	SHROOM2	0	0.953602245198566	0.792	0.493	0
2_Pre-granulosa cells I	CCDC3	0	0.95259267210807	0.375	0.175	0
2_Pre-granulosa cells I	VIPR1	8.30815118005506e-207	0.952506286242176	0.183	0.076	2.7608817186441e-202
2_Pre-granulosa cells I	ARHGEF26	8.84291972422886e-239	0.946672316374889	0.236	0.104	2.93859065355849e-234
2_Pre-granulosa cells I	GAREM1	0	0.943266671678275	0.776	0.513	0
2_Pre-granulosa cells I	SLC7A2	0	0.94036019813143	0.521	0.255	0
2_Pre-granulosa cells I	PITPNM2	0	0.938747686561916	0.339	0.154	0
2_Pre-granulosa cells I	ENSSSCG00000046044	3.83084866221537e-212	0.936460394688812	0.196	0.084	1.27302931894079e-207
2_Pre-granulosa cells I	ADGRL4	0	0.933138906811943	0.357	0.167	0
2_Pre-granulosa cells I	MASP1	2.4147118380198e-288	0.929688317485426	0.277	0.121	8.0243289089236e-284
2_Pre-granulosa cells I	NPNT	0	0.927363346410435	0.391	0.181	0
2_Pre-granulosa cells I	SHB	0	0.925672967978928	0.57	0.297	0
2_Pre-granulosa cells I	CA8	3.96333192417272e-249	0.925654473433159	0.235	0.102	1.31705483172184e-244
2_Pre-granulosa cells I	GRAMD1B	0	0.925138976987413	0.661	0.379	0
2_Pre-granulosa cells I	SMOC1	0	0.924936326011777	0.912	0.611	0
2_Pre-granulosa cells I	LARGE1	0	0.916935264773207	0.987	0.882	0
2_Pre-granulosa cells I	ENSSSCG00000047806	2.11112103591569e-206	0.915725110548064	0.165	0.065	7.01546631445142e-202
2_Pre-granulosa cells I	PDE4D	0	0.915701916268757	0.981	0.874	0
2_Pre-granulosa cells I	AMIGO2	0	0.90999591921563	0.323	0.143	0
2_Pre-granulosa cells I	TARS3	0	0.905714713733897	0.457	0.22	0
2_Pre-granulosa cells I	ENSSSCG00000052612	0	0.904341127332802	0.458	0.236	0
2_Pre-granulosa cells I	ABCA13	1.16936838164019e-233	0.904071469065098	0.226	0.099	3.88592806902851e-229
2_Pre-granulosa cells I	NFATC2	0	0.90395556058426	0.42	0.207	0
2_Pre-granulosa cells I	JAZF1	0	0.903685469828922	0.977	0.818	0
2_Pre-granulosa cells I	CAMK4	1.8794865004419e-224	0.901079906252272	0.303	0.155	6.24572158961848e-220
2_Pre-granulosa cells I	FOXO3	0	0.897865415193663	0.959	0.786	0
2_Pre-granulosa cells I	TXNRD1	0	0.896958101058908	0.599	0.324	0
2_Pre-granulosa cells I	PTPRJ	0	0.896388541978456	0.814	0.531	0
2_Pre-granulosa cells I	HADH	0	0.895825695226183	0.528	0.275	0
2_Pre-granulosa cells I	GPBP1L1	0	0.895305537102623	0.667	0.382	0
2_Pre-granulosa cells I	TNFAIP8	0	0.893234321565159	0.642	0.366	0
2_Pre-granulosa cells I	THRB	0	0.892896792473967	0.734	0.45	0
2_Pre-granulosa cells I	GSTA1	0	0.891545215266532	0.562	0.288	0
2_Pre-granulosa cells I	CRADD	0	0.888947468910143	0.639	0.372	0
2_Pre-granulosa cells I	ZBTB34	0	0.885966766710978	0.362	0.17	0
2_Pre-granulosa cells I	UBE2E2	0	0.882459112518605	0.952	0.781	0
2_Pre-granulosa cells I	ENSSSCG00000012362	0	0.881571084625382	0.61	0.332	0
2_Pre-granulosa cells I	OSGIN2	2.87337085898855e-190	0.880229614140195	0.207	0.095	9.54849870150485e-186
2_Pre-granulosa cells I	ENSSSCG00000054819	1.26654891565045e-208	0.876203990565624	0.212	0.095	4.20886870159801e-204
2_Pre-granulosa cells I	SYT6	2.56575705121293e-244	0.873524614257378	0.264	0.122	8.52626725688567e-240
2_Pre-granulosa cells I	DUSP6	0	0.871180371425518	0.337	0.154	0
2_Pre-granulosa cells I	NKIRAS1	0	0.869573978531963	0.305	0.136	0
2_Pre-granulosa cells I	REV3L	0	0.868689533597019	0.947	0.77	0
2_Pre-granulosa cells I	CNNM4	1.23357516222943e-220	0.864292926062733	0.214	0.093	4.09929362160462e-216
2_Pre-granulosa cells I	SCARB2	0	0.862180257174347	0.961	0.781	0
2_Pre-granulosa cells I	TMEM131L	0	0.861764747294644	0.888	0.655	0
2_Pre-granulosa cells I	CA12	4.58429340417134e-274	0.859862252849347	0.282	0.128	1.52340654114018e-269
2_Pre-granulosa cells I	ENSSSCG00000051365	7.17769597773031e-239	0.859814609371528	0.268	0.126	2.38522015035956e-234
2_Pre-granulosa cells I	FMN2	0	0.859393428931689	0.594	0.333	0
2_Pre-granulosa cells I	PABIR2	0	0.857908885090676	0.715	0.421	0
2_Pre-granulosa cells I	ENSSSCG00000044939	0	0.856220617356141	0.528	0.278	0
2_Pre-granulosa cells I	ENSSSCG00000002623	0	0.854572090831975	0.442	0.206	0
2_Pre-granulosa cells I	ENSSSCG00000008250	8.692001942997e-284	0.850359882802499	0.371	0.191	2.88843916567733e-279
2_Pre-granulosa cells I	TLCD4	0	0.848350743073021	0.928	0.687	0
2_Pre-granulosa cells I	HS3ST3B1	9.99878229595046e-264	0.847274	0.304	0.145	3.3226953447673e-259
2_Pre-granulosa cells I	SUSD6	0	0.847132012690982	0.652	0.37	0
2_Pre-granulosa cells I	SLAIN2	0	0.845910351618305	0.697	0.433	0
2_Pre-granulosa cells I	CC2D2B	1.74137431604907e-220	0.84411443506099	0.226	0.101	5.78676098966267e-216
2_Pre-granulosa cells I	CYB5A	0	0.843648032614623	0.654	0.367	0
2_Pre-granulosa cells I	SLC45A2	9.61025830297596e-220	0.839287716112242	0.219	0.096	3.19358493666194e-215
2_Pre-granulosa cells I	ELAVL4	0	0.838370025976593	0.432	0.215	0
2_Pre-granulosa cells I	TLL2	0	0.83655252310073	0.491	0.241	0
2_Pre-granulosa cells I	CDH2	0	0.834715039860138	0.833	0.621	0
2_Pre-granulosa cells I	DMD	0	0.833425633826845	0.741	0.491	0
2_Pre-granulosa cells I	PLAC1	1.7610799997772e-225	0.832757116074198	0.27	0.13	5.85224494725961e-221
2_Pre-granulosa cells I	ENSSSCG00000054183	2.46413801478687e-228	0.831275810834827	0.279	0.135	8.18857703693826e-224
2_Pre-granulosa cells I	GCA	0	0.830832503295976	0.806	0.551	0
2_Pre-granulosa cells I	ADAMTS14	7.84392630662734e-285	0.830254292228713	0.345	0.171	2.60661515095533e-280
2_Pre-granulosa cells I	GOLT1A	1.22449879434072e-273	0.828332327630431	0.365	0.187	4.06913194347366e-269
2_Pre-granulosa cells I	ATF7IP2	0	0.825768703387047	0.736	0.466	0
2_Pre-granulosa cells I	HS6ST1	0	0.821523447402634	0.502	0.264	0
2_Pre-granulosa cells I	PCSK5	0	0.819679678701758	0.834	0.55	0
2_Pre-granulosa cells I	MEF2A	0	0.818534995533284	0.951	0.78	0
2_Pre-granulosa cells I	BRINP1	5.21046596616763e-160	0.818314480738751	0.239	0.126	1.73148994521716e-155
2_Pre-granulosa cells I	HIF1A	0	0.816235242758862	0.733	0.498	0
2_Pre-granulosa cells I	TAFA5	6.42244230310076e-202	0.81342770976362	0.259	0.128	2.13424180174341e-197
2_Pre-granulosa cells I	ABCB10	1.63589209008836e-236	0.811119824801568	0.263	0.123	5.43623300457262e-232
2_Pre-granulosa cells I	CORO2B	0	0.810843111662675	0.936	0.735	0
2_Pre-granulosa cells I	TMEM132A	0	0.810828966212359	0.396	0.201	0
2_Pre-granulosa cells I	LRIG1	0	0.809407321952673	0.605	0.338	0
2_Pre-granulosa cells I	TTC9	5.00841226463858e-220	0.808706504780202	0.252	0.119	1.66434547966205e-215
2_Pre-granulosa cells I	SV2C	0	0.80763406747487	0.879	0.691	0
2_Pre-granulosa cells I	ATP8A1	0	0.807028402315212	0.79	0.613	0
2_Pre-granulosa cells I	SEMA3D	0	0.805986644715962	0.725	0.485	0
2_Pre-granulosa cells I	IQGAP2	0	0.801963101996503	0.922	0.7	0
2_Pre-granulosa cells I	AFF1	0	0.800235889487984	0.966	0.813	0
2_Pre-granulosa cells I	TSPAN14	0	0.799550189946862	0.449	0.229	0
2_Pre-granulosa cells I	EGFLAM	0	0.797160751486442	0.774	0.51	0
2_Pre-granulosa cells I	PHEX	1.74908545496816e-267	0.7945147808732	0.329	0.162	5.81238587540468e-263
2_Pre-granulosa cells I	ZNF703	0	0.793096486467661	0.49	0.253	0
2_Pre-granulosa cells I	DHTKD1	1.68401999781142e-275	0.792180607645391	0.327	0.159	5.59616685472712e-271
2_Pre-granulosa cells I	SFXN5	1.48457170381113e-282	0.78843905616575	0.353	0.176	4.93338022893476e-278
2_Pre-granulosa cells I	SH3BP5	0	0.788344685974465	0.697	0.434	0
2_Pre-granulosa cells I	ENSSSCG00000062523	6.70799550841676e-265	0.787336495556957	0.316	0.153	2.22913398740198e-260
2_Pre-granulosa cells I	CAMK1D	1.55266122876149e-183	0.784935335247072	0.576	0.413	5.1596485292973e-179
2_Pre-granulosa cells I	IFRD1	1.68132597385612e-224	0.784858516649281	0.271	0.131	5.58721434372129e-220
2_Pre-granulosa cells I	DHX32	0	0.781988314696873	0.54	0.299	0
2_Pre-granulosa cells I	BICD1	0	0.778578419384383	0.825	0.571	0
2_Pre-granulosa cells I	ANKRD6	0	0.778406235140151	0.484	0.271	0
2_Pre-granulosa cells I	MANEA	2.47851644020315e-304	0.778252958626243	0.367	0.181	8.2363579824391e-300
2_Pre-granulosa cells I	CPEB3	0	0.773474728154943	0.493	0.265	0
2_Pre-granulosa cells I	LLGL2	5.13038852344581e-182	0.772743202242556	0.197	0.09	1.70487941022628e-177
2_Pre-granulosa cells I	MLXIP	0	0.772436304754665	0.478	0.268	0
2_Pre-granulosa cells I	NPTXR	3.99841549105507e-233	0.769619434237666	0.317	0.162	1.32871345183251e-228
2_Pre-granulosa cells I	SH3BGRL2	0	0.764592637217875	0.677	0.413	0
2_Pre-granulosa cells I	ATP9A	0	0.763222702803999	0.603	0.358	0
2_Pre-granulosa cells I	ENSSSCG00000042592	0	0.763079113330688	0.461	0.246	0
2_Pre-granulosa cells I	ST6GALNAC4	4.02803269310176e-178	0.762769484389088	0.212	0.101	1.33855554424465e-173
2_Pre-granulosa cells I	SLC33A1	0	0.758690546826854	0.521	0.289	0
2_Pre-granulosa cells I	SLC3A1	0	0.757411799669456	0.931	0.73	0
2_Pre-granulosa cells I	CNTN4	0	0.75648546746064	0.863	0.655	0
2_Pre-granulosa cells I	KCTD8	4.65376818323349e-211	0.750500436712053	0.37	0.211	1.54649370497032e-206
2_Pre-granulosa cells I	PRKCE	0	0.750022274873292	0.864	0.662	0
2_Pre-granulosa cells I	PRKAR2B	0	0.74674301059653	0.611	0.359	0
2_Pre-granulosa cells I	PEPD	0	0.746161796880029	0.537	0.298	0
2_Pre-granulosa cells I	DLG1	0	0.742685978057569	0.976	0.86	0
2_Pre-granulosa cells I	SUCO	0	0.742266345361787	0.732	0.485	0
2_Pre-granulosa cells I	PPP1R16B	0	0.741031198308253	0.504	0.275	0
2_Pre-granulosa cells I	MAN2A2	1.44881610535151e-261	0.740714424803897	0.392	0.211	4.8145607996936e-257
2_Pre-granulosa cells I	PHF21B	0	0.740513956160392	0.484	0.265	0
2_Pre-granulosa cells I	NPTX2	7.15166035999067e-192	0.738560851528638	0.22	0.102	2.3765682542285e-187
2_Pre-granulosa cells I	DPF3	0	0.738508705860368	0.79	0.519	0
2_Pre-granulosa cells I	MTMR3	0	0.738401583928102	0.909	0.709	0
2_Pre-granulosa cells I	TGIF1	6.18281029470794e-264	0.738226158123318	0.402	0.221	2.0546096890344e-259
2_Pre-granulosa cells I	ENSSSCG00000007678	0	0.738199194115152	0.581	0.341	0
2_Pre-granulosa cells I	OLFML2A	2.07511708754675e-216	0.734989109066957	0.286	0.143	6.89582159362659e-212
2_Pre-granulosa cells I	UBE2H	0	0.733880520961399	0.961	0.808	0
2_Pre-granulosa cells I	TOPAZ1	1.21779117722597e-299	0.731263256958465	0.463	0.258	4.04684186103962e-295
2_Pre-granulosa cells I	ENSSSCG00000016810	1.21538580683448e-220	0.730203825719254	0.288	0.143	4.03884857469164e-216
2_Pre-granulosa cells I	DMRT1	6.42318972254033e-235	0.729530115223369	0.32	0.163	2.13449017669738e-230
2_Pre-granulosa cells I	LRRC7	0	0.728986771694966	0.675	0.42	0
2_Pre-granulosa cells I	ILDR2	0	0.72857032692955	0.518	0.287	0
2_Pre-granulosa cells I	ACP6	3.25799540620212e-181	0.727325055079773	0.213	0.101	1.08266445343503e-176
2_Pre-granulosa cells I	ENSSSCG00000053955	2.01837770868425e-222	0.727246540009854	0.315	0.164	6.70727096372863e-218
2_Pre-granulosa cells I	PROX1	3.68547720319264e-160	0.726113244405173	0.206	0.101	1.22472092939295e-155
2_Pre-granulosa cells I	BABAM2	0	0.725371257128637	0.822	0.565	0
2_Pre-granulosa cells I	ENSSSCG00000045742	4.62096369320535e-277	0.725116500248121	0.722	0.505	1.53559244488907e-272
2_Pre-granulosa cells I	RAP1GDS1	0	0.724821609909768	0.826	0.601	0
2_Pre-granulosa cells I	AXIN2	0	0.724065103912579	0.563	0.324	0
2_Pre-granulosa cells I	CARF	7.41339318800861e-296	0.723657115634113	0.44	0.24	2.46354469030714e-291
2_Pre-granulosa cells I	WT1	0	0.722045014838016	0.946	0.792	0
2_Pre-granulosa cells I	RPGRIP1L	0	0.721010476047478	0.959	0.829	0
2_Pre-granulosa cells I	NTRK3	7.77205820299756e-308	0.720547022304831	0.587	0.381	2.58273266143812e-303
2_Pre-granulosa cells I	RPS6KA3	0	0.720244871751352	0.829	0.601	0
2_Pre-granulosa cells I	HIVEP1	0	0.719820912459833	0.76	0.523	0
2_Pre-granulosa cells I	IGFBP7	0	0.719024913801686	0.837	0.603	0
2_Pre-granulosa cells I	SLC35D2	1.25816384120759e-172	0.718651786732604	0.194	0.09	4.18100426071693e-168
2_Pre-granulosa cells I	FAM174B	1.46788626453639e-183	0.71460603748053	0.225	0.108	4.87793284568087e-179
2_Pre-granulosa cells I	ENSSSCG00000035371	2.69025172581251e-242	0.714435406384229	0.334	0.171	8.93997551004756e-238
2_Pre-granulosa cells I	ENTPD1	0	0.712834157983568	0.713	0.441	0
2_Pre-granulosa cells I	WDFY2	0	0.709590970128144	0.662	0.4	0
2_Pre-granulosa cells I	ABAT	0	0.709519819456814	0.718	0.459	0
2_Pre-granulosa cells I	LRFN5	0	0.708508884190395	0.962	0.831	0
2_Pre-granulosa cells I	TENT5C	0	0.706357616115029	0.692	0.429	0
2_Pre-granulosa cells I	CSRNP2	9.67748308233823e-185	0.704982584070956	0.227	0.109	3.21592440309182e-180
2_Pre-granulosa cells I	GAB1	0	0.704701130988648	0.734	0.504	0
2_Pre-granulosa cells I	GGT5	2.28170939006921e-168	0.702808038590794	0.252	0.132	7.58234847413898e-164
2_Pre-granulosa cells I	NOTCH3	2.40366080850659e-282	0.702443048344345	0.447	0.249	7.98760523274825e-278
2_Pre-granulosa cells I	STIM2	0	0.702347284557968	0.597	0.367	0
2_Pre-granulosa cells I	ADAMTS17	0	0.700293919966194	0.76	0.537	0
2_Pre-granulosa cells I	DNAH6	0	0.696620830606684	0.523	0.296	0
2_Pre-granulosa cells I	ASIC2	6.45722693283524e-192	0.696594452092975	0.295	0.158	2.14580108205048e-187
2_Pre-granulosa cells I	ENSSSCG00000060207	3.67010277678482e-262	0.695210070825045	0.334	0.166	1.21961185375336e-257
2_Pre-granulosa cells I	MAP6	3.24806626067505e-219	0.690786003967028	0.315	0.163	1.07936489908492e-214
2_Pre-granulosa cells I	PLXNA4	0	0.690253508097162	0.893	0.683	0
2_Pre-granulosa cells I	PRKD1	0	0.689314453376868	0.87	0.686	0
2_Pre-granulosa cells I	NALF1	1.07451837803408e-265	0.688828927981806	0.701	0.5	3.57073202204506e-261
2_Pre-granulosa cells I	PIGK	0	0.687629377326672	0.646	0.4	0
2_Pre-granulosa cells I	SLC20A2	0	0.686245692354237	0.521	0.297	0
2_Pre-granulosa cells I	FOXO1	0	0.685939312077174	0.731	0.482	0
2_Pre-granulosa cells I	ENSSSCG00000011676	0	0.684100027743368	0.579	0.36	0
2_Pre-granulosa cells I	PALD1	2.04770969925732e-235	0.682977401367434	0.346	0.183	6.80474410160199e-231
2_Pre-granulosa cells I	MGAT4C	1.24963498816476e-177	0.681982864468926	0.276	0.146	4.1526620291703e-173
2_Pre-granulosa cells I	SBK1	5.78130384503675e-212	0.680996910927986	0.288	0.145	1.92118508074416e-207
2_Pre-granulosa cells I	ENSSSCG00000032439	3.62627878966495e-213	0.679275426069912	0.257	0.123	1.20504870459356e-208
2_Pre-granulosa cells I	TIPARP	3.17194765603006e-211	0.678195170223577	0.253	0.12	1.05406992557535e-206
2_Pre-granulosa cells I	FCHO2	0	0.676955185588594	0.802	0.558	0
2_Pre-granulosa cells I	TUSC3	0	0.676754669724535	0.883	0.691	0
2_Pre-granulosa cells I	ZNF317	1.09814681377427e-221	0.676165502624788	0.301	0.152	3.64925167685329e-217
2_Pre-granulosa cells I	ENSSSCG00000061752	0	0.675478638021552	0.536	0.317	0
2_Pre-granulosa cells I	FBLN2	9.78948605068589e-286	0.674554045973911	0.458	0.256	3.25314410950343e-281
2_Pre-granulosa cells I	PLTP	0	0.67350022011625	0.702	0.445	0
2_Pre-granulosa cells I	PPA2	5.98863534565043e-253	0.673168109507622	0.388	0.21	1.99008341171309e-248
2_Pre-granulosa cells I	SPIDR	0	0.667847326522191	0.77	0.538	0
2_Pre-granulosa cells I	HMBOX1	0	0.665858151279069	0.898	0.706	0
2_Pre-granulosa cells I	DAAM2	2.17546847882606e-273	0.665075816075713	0.44	0.243	7.22929930198687e-269
2_Pre-granulosa cells I	CNTNAP5	1.15072967585951e-287	0.662988825844471	0.918	0.767	3.82398978584874e-283
2_Pre-granulosa cells I	HDAC8	0	0.66080170857039	0.708	0.457	0
2_Pre-granulosa cells I	ENSSSCG00000052658	1.17661526564895e-198	0.660635351874389	0.269	0.134	3.91001018927802e-194
2_Pre-granulosa cells I	ZNF133	2.25065418692388e-236	0.659785274569552	0.352	0.186	7.47914892856676e-232
2_Pre-granulosa cells I	LCA5	3.26508494940545e-241	0.659547345810441	0.383	0.209	1.08502037953693e-236
2_Pre-granulosa cells I	FHIT	0	0.655968035249842	0.712	0.498	0
2_Pre-granulosa cells I	C3orf70	4.96812677172179e-269	0.654876253791241	0.508	0.303	1.65095820751087e-264
2_Pre-granulosa cells I	SLC24A4	6.18800854424844e-280	0.650918258193878	0.5	0.29	2.0563371193392e-275
2_Pre-granulosa cells I	INPP4B	0	0.649892991989303	0.782	0.576	0
2_Pre-granulosa cells I	PPP1R10	1.24241030093597e-271	0.64876244693535	0.439	0.244	4.12865367104033e-267
2_Pre-granulosa cells I	PCSK6	2.3404009566e-302	0.645644784157902	0.532	0.308	7.77738641887744e-298
2_Pre-granulosa cells I	RBKS	2.97634214013539e-202	0.645312427125049	0.28	0.142	9.89068256588392e-198
2_Pre-granulosa cells I	ENSSSCG00000033643	2.93638331679733e-226	0.640158088674341	0.291	0.143	9.7578954000492e-222
2_Pre-granulosa cells I	TMEM63A	7.25509982071322e-174	0.639677410473013	0.269	0.142	2.41094222142121e-169
2_Pre-granulosa cells I	ENSSSCG00000050540	2.47647286636298e-225	0.638084836969649	0.335	0.176	8.2295669822108e-221
2_Pre-granulosa cells I	ENSSSCG00000055563	0	0.636500592881068	0.68	0.442	0
2_Pre-granulosa cells I	ADGB	4.16120348743822e-200	0.634623677078203	0.311	0.165	1.3828095309106e-195
2_Pre-granulosa cells I	SNX7	3.20038625744665e-285	0.63328680312161	0.527	0.313	1.0635203572121e-280
2_Pre-granulosa cells I	KIAA0408	4.54207654627934e-153	0.631724704109782	0.229	0.119	1.50937745709409e-148
2_Pre-granulosa cells I	ARSB	1.21009108578657e-232	0.629829267098791	0.392	0.217	4.02125368717736e-228
2_Pre-granulosa cells I	MMP14	0	0.627569779330172	0.678	0.435	0
2_Pre-granulosa cells I	NRCAM	2.26488190100922e-155	0.624508768448904	0.339	0.203	7.52642904524373e-151
2_Pre-granulosa cells I	TSPAN15	4.79488554468558e-148	0.620646770639232	0.221	0.114	1.59338841535447e-143
2_Pre-granulosa cells I	APBB2	0	0.620514844694106	0.961	0.807	0
2_Pre-granulosa cells I	ARHGAP24	0	0.620282152966347	0.884	0.671	0
2_Pre-granulosa cells I	MYO1E	0	0.619210991997778	0.82	0.594	0
2_Pre-granulosa cells I	LZTS1	7.523034898701e-251	0.615707055458829	0.442	0.252	2.49997972718733e-246
2_Pre-granulosa cells I	PTPRU	1.21535860456016e-256	0.615376826742604	0.465	0.266	4.03875817881386e-252
2_Pre-granulosa cells I	PRORP	4.75570882547761e-234	0.614051952389887	0.414	0.234	1.58036959979446e-229
2_Pre-granulosa cells I	RIN3	0	0.61265132539844	0.544	0.315	0
2_Pre-granulosa cells I	NEDD4L	3.28509519379976e-276	0.611698933792811	0.708	0.497	1.0916699838516e-271
2_Pre-granulosa cells I	BICC1	0	0.61095551501053	0.946	0.777	0
2_Pre-granulosa cells I	RASAL2	0	0.610193695989546	0.863	0.682	0
2_Pre-granulosa cells I	ENSSSCG00000059575	4.56333845789328e-237	0.608382123582096	0.387	0.21	1.51644300294252e-232
2_Pre-granulosa cells I	RAPGEF4	5.41385835372531e-257	0.607989805825141	0.513	0.308	1.79907926952646e-252
2_Pre-granulosa cells I	PHKB	0	0.607333532369125	0.734	0.503	0
2_Pre-granulosa cells I	MAN1C1	1.34123326820347e-203	0.606978307262481	0.447	0.274	4.45705227356695e-199
2_Pre-granulosa cells I	PLPP4	0	0.606008248940044	0.513	0.284	0
2_Pre-granulosa cells I	NSUN7	7.31233759684039e-221	0.604926039591996	0.373	0.206	2.42996290680603e-216
2_Pre-granulosa cells I	CYBRD1	0	0.60398883493889	0.629	0.4	0
2_Pre-granulosa cells I	ENSSSCG00000052808	1.12339075442599e-151	0.603348850068661	0.241	0.128	3.73313981603302e-147
2_Pre-granulosa cells I	NSUN3	4.83432401805651e-218	0.603347608954713	0.355	0.192	1.60649421444036e-213
2_Pre-granulosa cells I	MOB3B	0	0.602894276232673	0.79	0.564	0
2_Pre-granulosa cells I	MTCL1	3.5224908909973e-141	0.602533171964633	0.248	0.136	1.17055894798731e-136
2_Pre-granulosa cells I	TDRD7	3.28937114217154e-200	0.602007273404849	0.318	0.17	1.09309092425502e-195
2_Pre-granulosa cells I	MAPK8	0	0.601687451283623	0.814	0.598	0
2_Pre-granulosa cells I	AHDC1	0	0.599666885906247	0.795	0.552	0
2_Pre-granulosa cells I	FBXO34	7.33329456969806e-300	0.599486431480955	0.604	0.38	2.43692711845636e-295
2_Pre-granulosa cells I	PANK1	1.03433840824595e-187	0.598919926105964	0.323	0.178	3.43720996444211e-183
2_Pre-granulosa cells I	RNF103	7.73766258179356e-189	0.598776783296678	0.301	0.16	2.57130265255582e-184
2_Pre-granulosa cells I	LONP2	1.77921313499488e-297	0.598625667386286	0.565	0.342	5.9125031689015e-293
2_Pre-granulosa cells I	GFRA2	6.0855183312265e-144	0.597579073761737	0.243	0.132	2.02227859664988e-139
2_Pre-granulosa cells I	NRG4	0	0.596196565497442	0.596	0.366	0
2_Pre-granulosa cells I	NCOA7	0	0.595360761784669	0.731	0.497	0
2_Pre-granulosa cells I	MBOAT1	6.48851484117212e-200	0.593465555250427	0.386	0.223	2.15619836686991e-195
2_Pre-granulosa cells I	TMEM132C	0	0.592714453373559	0.949	0.808	0
2_Pre-granulosa cells I	DNAAF4	1.73785713959274e-132	0.592570743346759	0.229	0.125	5.77507306058063e-128
2_Pre-granulosa cells I	ENSSSCG00000062906	4.01058984226014e-174	0.591680525197683	0.275	0.145	1.33275911048147e-169
2_Pre-granulosa cells I	ARG2	1.23582713408888e-163	0.590297042115363	0.282	0.155	4.10677714929076e-159
2_Pre-granulosa cells I	ENSSSCG00000063435	2.17490821940181e-174	0.588875451490875	0.276	0.145	7.22743750389416e-170
2_Pre-granulosa cells I	ENSSSCG00000044694	1.67941290725863e-294	0.588414418254553	0.623	0.399	5.58085703211116e-290
2_Pre-granulosa cells I	ENSSSCG00000041744	1.34663937258526e-146	0.587688224947731	0.207	0.104	4.47501729903808e-142
2_Pre-granulosa cells I	TCTN3	1.02040786140596e-149	0.587258894615857	0.25	0.135	3.39091736423813e-145
2_Pre-granulosa cells I	KCNIP1	1.55980504315407e-289	0.587042653538124	0.654	0.435	5.1833881389053e-285
2_Pre-granulosa cells I	ENSSSCG00000043963	3.4814587605992e-144	0.586573278256284	0.222	0.116	1.15692356073472e-139
2_Pre-granulosa cells I	ITSN1	0	0.58644336590709	0.832	0.608	0
2_Pre-granulosa cells I	SSH1	1.60934271190969e-274	0.585501841947847	0.596	0.377	5.34800676594709e-270
2_Pre-granulosa cells I	MYO5A	2.40066837010675e-298	0.58520804626981	0.611	0.391	7.97766106070174e-294
2_Pre-granulosa cells I	RIMS2	4.98969849806331e-206	0.584711773342279	0.436	0.264	1.65812670789142e-201
2_Pre-granulosa cells I	GATAD2A	0	0.583139309469247	0.678	0.454	0
2_Pre-granulosa cells I	CSTPP1	2.08980401026088e-270	0.582118963775574	0.534	0.325	6.94462770649793e-266
2_Pre-granulosa cells I	ENSSSCG00000057146	1.5959939573238e-162	0.582118698854463	0.288	0.159	5.30364751958273e-158
2_Pre-granulosa cells I	NTNG1	2.82411925386747e-186	0.582015990396778	0.63	0.47	9.384830692527e-182
2_Pre-granulosa cells I	ENSSSCG00000057867	7.7469722875043e-211	0.582011668501379	0.327	0.172	2.57439636086055e-206
2_Pre-granulosa cells I	VGLL4	0	0.580498122520803	0.884	0.679	0
2_Pre-granulosa cells I	TEAD1	0	0.579411771518187	0.963	0.844	0
2_Pre-granulosa cells I	HAO2	1.91667945374752e-149	0.578186266964415	0.277	0.155	6.3693174927484e-145
2_Pre-granulosa cells I	USP3	0	0.578086720568476	0.725	0.507	0
2_Pre-granulosa cells I	CAB39L	3.12520818614451e-214	0.576069677286064	0.394	0.223	1.03853793233768e-209
2_Pre-granulosa cells I	PHLDA1	1.14062851155383e-218	0.575818052572243	0.355	0.19	3.79042260674452e-214
2_Pre-granulosa cells I	CDK7	9.88192562913081e-239	0.574790556124283	0.481	0.287	3.28386270581646e-234
2_Pre-granulosa cells I	DUSP16	4.87781808526086e-194	0.574259359453401	0.359	0.203	1.62094772791303e-189
2_Pre-granulosa cells I	CMSS1	0	0.573371394975894	0.909	0.737	0
2_Pre-granulosa cells I	NLN	1.26458312306141e-241	0.57312345179751	0.436	0.249	4.20233617624536e-237
2_Pre-granulosa cells I	SLC4A10	8.3887837116058e-198	0.572061055779026	0.339	0.185	2.78767671520372e-193
2_Pre-granulosa cells I	PTDSS1	7.32151597151057e-190	0.570806117741565	0.344	0.193	2.43301297249268e-185
2_Pre-granulosa cells I	FNDC3B	0	0.570692016389401	0.971	0.867	0
2_Pre-granulosa cells I	ETNK2	1.24976850292483e-285	0.570564152039761	0.536	0.315	4.15310571206949e-281
2_Pre-granulosa cells I	ARID3A	5.70618494617587e-206	0.570003373206751	0.349	0.191	1.8962223194637e-201
2_Pre-granulosa cells I	BRWD3	0	0.569920531005195	0.644	0.413	0
2_Pre-granulosa cells I	TRIM8	2.93907713466273e-156	0.56776658374247	0.251	0.132	9.7668472261977e-152
2_Pre-granulosa cells I	FGL2	7.01587091211776e-133	0.567398714849825	0.242	0.133	2.33144406280585e-128
2_Pre-granulosa cells I	CTNNB1	0	0.566973811732259	0.856	0.679	0
2_Pre-granulosa cells I	FREM1	0	0.566400704334567	0.961	0.823	0
2_Pre-granulosa cells I	CLSTN1	0	0.566212414780319	0.76	0.532	0
2_Pre-granulosa cells I	AKAP6	1.61431442857052e-240	0.563448916175047	0.481	0.286	5.36452827758269e-236
2_Pre-granulosa cells I	ZNF484	1.19956948006498e-224	0.563198477679493	0.396	0.222	3.98628933920394e-220
2_Pre-granulosa cells I	ENSSSCG00000052114	7.47111960960198e-233	0.56191785793453	0.419	0.235	2.48272775746684e-228
2_Pre-granulosa cells I	LRRC3B	0	0.557456279360836	0.799	0.552	0
2_Pre-granulosa cells I	RNF128	5.2940457826576e-153	0.556243456789067	0.276	0.152	1.75926435403495e-148
2_Pre-granulosa cells I	PLEKHH1	3.17779415445374e-157	0.554895796741662	0.259	0.139	1.05601277546652e-152
2_Pre-granulosa cells I	CSNK1G3	3.33595969283402e-300	0.553863193161037	0.667	0.448	1.10857276552567e-295
2_Pre-granulosa cells I	ZBTB20	1.76094147242943e-163	0.552955498247425	0.316	0.178	5.85178460703024e-159
2_Pre-granulosa cells I	GYG2	1.68272976506731e-209	0.550386189956623	0.401	0.23	5.59187928229516e-205
2_Pre-granulosa cells I	ATXN7	9.33568126126047e-237	0.54891656073705	0.552	0.351	3.10234023992947e-232
2_Pre-granulosa cells I	ENSSSCG00000063417	4.38160254361866e-244	0.548908748358997	0.782	0.585	1.45605034126992e-239
2_Pre-granulosa cells I	JAK1	0	0.547932008763883	0.822	0.606	0
2_Pre-granulosa cells I	CNNM2	7.05732813975731e-217	0.547818685507448	0.423	0.246	2.34522071412275e-212
2_Pre-granulosa cells I	SETDB2	1.29097512720298e-225	0.547359995861341	0.44	0.257	4.29003944520821e-221
2_Pre-granulosa cells I	RNLS	8.94346623224469e-205	0.546901578992704	0.472	0.294	2.97200326363723e-200
2_Pre-granulosa cells I	INVS	2.5224094536175e-291	0.546498444760771	0.659	0.432	8.38221885531633e-287
2_Pre-granulosa cells I	SH3BP4	1.10511597529976e-209	0.545780405918093	0.437	0.26	3.67241089751863e-205
2_Pre-granulosa cells I	KDM4C	7.94753384083924e-232	0.545623901790233	0.478	0.286	2.64104497064929e-227
2_Pre-granulosa cells I	DCDC1	2.8412432357282e-211	0.545621311331108	0.44	0.263	9.44173539664838e-207
2_Pre-granulosa cells I	GALNT16	1.29048710636509e-186	0.544395094380886	0.374	0.217	4.28841770316182e-182
2_Pre-granulosa cells I	ENSSSCG00000008892	3.13356263111632e-159	0.543371950119612	0.317	0.182	1.04131419794627e-154
2_Pre-granulosa cells I	PRMT9	2.71746046943252e-149	0.543306309452223	0.262	0.143	9.03039288597121e-145
2_Pre-granulosa cells I	RAB23	9.61824683306305e-245	0.542417893305355	0.518	0.314	3.19623960509518e-240
2_Pre-granulosa cells I	DSG2	1.9194850235004e-195	0.541856922124469	0.406	0.241	6.37864068159418e-191
2_Pre-granulosa cells I	FRMPD4	0	0.539656198464446	0.727	0.501	0
2_Pre-granulosa cells I	ENSSSCG00000048017	3.03269172560194e-124	0.537869494586799	0.239	0.135	1.00779378733478e-119
2_Pre-granulosa cells I	VWA8	2.40822151520966e-254	0.537290112273512	0.586	0.377	8.00276091719322e-250
2_Pre-granulosa cells I	PPM1K	8.66244129460566e-226	0.5370718400535	0.467	0.278	2.87861586661041e-221
2_Pre-granulosa cells I	CARMIL1	3.45523627224075e-281	0.536711963390116	0.697	0.482	1.14820956562832e-276
2_Pre-granulosa cells I	SPRED1	1.20410216218047e-270	0.534491754072265	0.711	0.506	4.00135189514194e-266
2_Pre-granulosa cells I	ENSSSCG00000053261	3.46295091958049e-166	0.534329169813618	0.292	0.159	1.15077322008579e-161
2_Pre-granulosa cells I	LRP8	1.87818579908069e-180	0.532367716800121	0.341	0.193	6.24139922892504e-176
2_Pre-granulosa cells I	ADAM12	0	0.532347455321893	0.943	0.795	0
2_Pre-granulosa cells I	KLHL7	2.53014540233972e-177	0.532044911802309	0.355	0.205	8.40792618651514e-173
2_Pre-granulosa cells I	TCF7	9.37058015248515e-152	0.531938896744216	0.278	0.154	3.11393749047234e-147
2_Pre-granulosa cells I	UMAD1	1.02189244341097e-243	0.531740783060234	0.545	0.339	3.395850778699e-239
2_Pre-granulosa cells I	N4BP2L1	4.61984474703375e-141	0.531632457683025	0.258	0.143	1.53522060788679e-136
2_Pre-granulosa cells I	DZANK1	6.88545649339355e-246	0.530659006874137	0.522	0.319	2.28810604731961e-241
2_Pre-granulosa cells I	ENSSSCG00000054142	1.31424383768859e-172	0.530567407418285	0.29	0.156	4.36736369702295e-168
2_Pre-granulosa cells I	RALGAPA2	3.29088320686974e-268	0.53000096606423	0.673	0.456	1.09359339847488e-263
2_Pre-granulosa cells I	FBXO36	1.30400777989599e-125	0.529949580671058	0.22	0.119	4.33334825337238e-121
2_Pre-granulosa cells I	ENSSSCG00000062378	1.32327810988992e-159	0.529540481333937	0.264	0.141	4.39738548697521e-155
2_Pre-granulosa cells I	SLC23A2	5.87227205241069e-301	0.527209433155406	0.719	0.495	1.95141472573659e-296
2_Pre-granulosa cells I	ENSSSCG00000059839	3.4348704631798e-183	0.526807665110477	0.304	0.163	1.14144180361928e-178
2_Pre-granulosa cells I	CLCN5	0	0.526371370236995	0.897	0.689	0
2_Pre-granulosa cells I	AP2A1	1.902159766156e-266	0.52545572632035	0.575	0.359	6.32106711891302e-262
2_Pre-granulosa cells I	KIAA1958	2.45889443816952e-267	0.525399939600786	0.68	0.472	8.17115210748113e-263
2_Pre-granulosa cells I	LRBA	0	0.525069542243116	0.869	0.687	0
2_Pre-granulosa cells I	SLC41A3	5.23090765354963e-221	0.523805280042501	0.473	0.285	1.73828292235108e-216
2_Pre-granulosa cells I	EPB41L2	0	0.523539170954022	0.908	0.761	0
2_Pre-granulosa cells I	TTLL5	3.25303489238537e-269	0.523310035221216	0.636	0.417	1.08101602508858e-264
2_Pre-granulosa cells I	ENSSSCG00000062786	1.07757160603195e-169	0.523207868653364	0.293	0.159	3.58087820400479e-165
2_Pre-granulosa cells I	SLC26A7	1.23246611320989e-243	0.521818168578307	0.545	0.337	4.09560814080778e-239
2_Pre-granulosa cells I	IL6ST	0	0.52080437653794	0.851	0.664	0
2_Pre-granulosa cells I	COX10	5.84739439047544e-170	0.519467676766213	0.333	0.19	1.94314762989889e-165
2_Pre-granulosa cells I	RHOBTB3	7.61051187046148e-290	0.519464506278455	0.723	0.51	2.52904919967305e-285
2_Pre-granulosa cells I	AGBL3	1.57997356439191e-202	0.516919759190409	0.479	0.296	5.25041015183074e-198
2_Pre-granulosa cells I	BCAR1	1.63665475747961e-135	0.51585574339636	0.27	0.154	5.4387674245805e-131
2_Pre-granulosa cells I	SYNJ2BP	3.57170074946611e-237	0.513076477749604	0.568	0.361	1.18691187605508e-232
2_Pre-granulosa cells I	SLC25A26	2.36888481306412e-188	0.511893181164917	0.414	0.249	7.87204112229339e-184
2_Pre-granulosa cells I	ENSSSCG00000062832	7.28799934393244e-174	0.51140911274092	0.327	0.183	2.42187506198219e-169
2_Pre-granulosa cells I	GPAM	1.95628403075258e-219	0.511227275103673	0.468	0.281	6.50092746259391e-215
2_Pre-granulosa cells I	MAPK14	1.0175385992857e-208	0.511195261825874	0.54	0.348	3.3813825192863e-204
2_Pre-granulosa cells I	PLEKHM3	1.23646558988341e-152	0.510672281502129	0.308	0.177	4.10889880174157e-148
2_Pre-granulosa cells I	ZNF532	0	0.510194235890975	0.914	0.75	0
2_Pre-granulosa cells I	CD200	2.26113402937426e-204	0.508446891267312	0.472	0.291	7.51397449301362e-200
2_Pre-granulosa cells I	CFAP46	5.74526646167228e-149	0.507621267500923	0.35	0.211	1.90920949787831e-144
2_Pre-granulosa cells I	UBN2	9.43433631831221e-245	0.50707811523716	0.618	0.411	3.13512430193833e-240
2_Pre-granulosa cells I	ENSSSCG00000060087	5.15766402116701e-138	0.505384546836178	0.232	0.124	1.71394333087401e-133
2_Pre-granulosa cells I	SLC11A2	1.66350245056503e-213	0.505049846207163	0.463	0.279	5.52798499347266e-209
2_Pre-granulosa cells I	TEX9	1.54441204735663e-195	0.504487521725619	0.437	0.264	5.13223567457082e-191
2_Pre-granulosa cells I	INTU	1.61753610737981e-153	0.504345941433044	0.33	0.194	5.37523423843384e-149
2_Pre-granulosa cells I	ENSSSCG00000043417	2.31775109247511e-135	0.504187321663767	0.26	0.145	7.70211865540405e-131
2_Pre-granulosa cells I	LRRIQ3	3.2278870080594e-153	0.503966350768834	0.347	0.207	1.07265913164822e-148
2_Pre-granulosa cells I	MAP4K4	0	0.50393537195335	0.926	0.764	0
2_Pre-granulosa cells I	FRS2	2.85435422630569e-306	0.502074353244598	0.76	0.532	9.48530452943642e-302
2_Pre-granulosa cells I	U4	1.11232604540413e-180	0.500845302837857	0.303	0.166	3.69637068148246e-176
2_Pre-granulosa cells I	ETV1	8.82430902993325e-262	0.498918996851764	0.668	0.455	2.93240613373712e-257
2_Pre-granulosa cells I	DAB2IP	3.98486905072396e-270	0.49874948537158	0.684	0.467	1.32421183424608e-265
2_Pre-granulosa cells I	FAM169A	6.98233453723395e-248	0.498331160059732	0.594	0.387	2.32029959006822e-243
2_Pre-granulosa cells I	ZZZ3	0	0.497979426930416	0.805	0.603	0
2_Pre-granulosa cells I	LIN28B	3.70950961318308e-235	0.497499705542297	0.562	0.356	1.23270713955687e-230
2_Pre-granulosa cells I	ENSSSCG00000061077	1.9602777163539e-142	0.496872350773933	0.271	0.152	6.51419887921563e-138
2_Pre-granulosa cells I	ENSSSCG00000041465	9.45410979659688e-219	0.496327522363619	0.559	0.36	3.14169522650711e-214
2_Pre-granulosa cells I	PPARA	2.12155496298474e-152	0.495271692005929	0.354	0.214	7.05013929749459e-148
2_Pre-granulosa cells I	TRMT11	2.99403834320024e-169	0.494890869453731	0.347	0.201	9.94948881828872e-165
2_Pre-granulosa cells I	ACAD11	1.05097175387709e-130	0.494276131028113	0.259	0.147	3.49248423530894e-126
2_Pre-granulosa cells I	ZNF395	8.62221476080747e-235	0.494125455757932	0.639	0.431	2.86524818716393e-230
2_Pre-granulosa cells I	RCSD1	2.05284246608236e-224	0.493667606941796	0.556	0.353	6.8218007990383e-220
2_Pre-granulosa cells I	FDXR	1.14940922390406e-142	0.49351303862907	0.269	0.15	3.81960179195557e-138
2_Pre-granulosa cells I	STK38L	2.47947758117693e-205	0.493246514408073	0.437	0.26	8.23955195000906e-201
2_Pre-granulosa cells I	FAM117B	1.01407351737586e-221	0.493111218906259	0.574	0.374	3.36986770559172e-217
2_Pre-granulosa cells I	KSR1	1.19953749755128e-200	0.492518351474311	0.484	0.299	3.98618305811266e-196
2_Pre-granulosa cells I	SORL1	7.30035260548551e-220	0.492301854944488	0.513	0.317	2.42598017432889e-215
2_Pre-granulosa cells I	SPAG9	3.45124758195126e-288	0.492219099367966	0.786	0.594	1.14688408395822e-283
2_Pre-granulosa cells I	AKR1D1	7.32028286774663e-121	0.491701321376418	0.255	0.147	2.43260319978088e-116
2_Pre-granulosa cells I	TENM1	0	0.491058994846633	0.836	0.647	0
2_Pre-granulosa cells I	CYP39A1	5.28579776046119e-237	0.490679002871967	0.576	0.369	1.75652345377886e-232
2_Pre-granulosa cells I	MICAL3	0	0.489904092336633	0.849	0.638	0
2_Pre-granulosa cells I	FUT8	7.9212127583943e-223	0.489317074795518	0.621	0.423	2.63229821174201e-218
2_Pre-granulosa cells I	ZNF827	0	0.488768008491076	0.824	0.611	0
2_Pre-granulosa cells I	ARHGAP26	4.39716101672199e-272	0.487107578883483	0.695	0.472	1.46122057746688e-267
2_Pre-granulosa cells I	ANKRD27	1.72811878936209e-171	0.48709363695918	0.373	0.22	5.74271154892916e-167
2_Pre-granulosa cells I	MED26	2.008017947379e-140	0.486396159780159	0.301	0.176	6.67284444093516e-136
2_Pre-granulosa cells I	NMNAT2	2.21539710570301e-219	0.48544737647441	0.551	0.353	7.36198612196166e-215
2_Pre-granulosa cells I	SYNE3	3.35976161917083e-183	0.484620825786592	0.401	0.238	1.11648238366666e-178
2_Pre-granulosa cells I	ENSSSCG00000059499	2.27434980583127e-142	0.484536909110978	0.263	0.145	7.5578918397579e-138
2_Pre-granulosa cells I	SLC38A9	9.81538259345971e-186	0.482711530829907	0.449	0.278	3.2617497896326e-181
2_Pre-granulosa cells I	AK5	0	0.481914708694368	0.762	0.512	0
2_Pre-granulosa cells I	EED	6.62945312604516e-164	0.480350401269054	0.355	0.209	2.20303356831607e-159
2_Pre-granulosa cells I	PLA2G12A	3.62514645118671e-189	0.480287630586346	0.435	0.263	1.20467241719386e-184
2_Pre-granulosa cells I	PIK3R3	2.96375175505448e-257	0.4798900295563	0.724	0.51	9.84884345722154e-253
2_Pre-granulosa cells I	ENSSSCG00000054135	6.02853131973442e-237	0.479650607210434	0.667	0.46	2.00334124286095e-232
2_Pre-granulosa cells I	EPB41L4B	4.36691025363873e-121	0.47943414592605	0.258	0.15	1.45116794638669e-116
2_Pre-granulosa cells I	CCDC60	1.39072377642997e-176	0.478727206949326	0.466	0.294	4.62151418145443e-172
2_Pre-granulosa cells I	EGFR	1.82256930808059e-276	0.477824908420874	0.817	0.61	6.05658006768259e-272
2_Pre-granulosa cells I	ENSSSCG00000002260	2.79333343897194e-245	0.47755972077629	0.681	0.473	9.28252635104766e-241
2_Pre-granulosa cells I	ENSSSCG00000051325	1.46901028299798e-143	0.477536144001653	0.317	0.186	4.88166807143058e-139
2_Pre-granulosa cells I	ENSSSCG00000043719	2.54985212043584e-158	0.477464548907715	0.355	0.21	8.47341358142032e-154
2_Pre-granulosa cells I	HSPA12A	1.46568917855334e-151	0.475751377986042	0.328	0.192	4.87063170925062e-147
2_Pre-granulosa cells I	VPS37B	3.84213620383016e-167	0.473771145958366	0.371	0.22	1.2767802818948e-162
2_Pre-granulosa cells I	BCL11A	1.24037556610196e-209	0.47349644691743	0.562	0.361	4.12189204371341e-205
2_Pre-granulosa cells I	CD24	6.92847483672463e-237	0.473246322092396	0.577	0.372	2.30240147299196e-232
2_Pre-granulosa cells I	SRGAP1	0	0.47289983012993	0.888	0.723	0
2_Pre-granulosa cells I	AGPAT5	1.09080500515125e-134	0.472636293534393	0.285	0.165	3.62485411261813e-130
2_Pre-granulosa cells I	ENSSSCG00000062087	1.44444832131292e-199	0.471684624960861	0.502	0.315	4.80004621655496e-195
2_Pre-granulosa cells I	ENSSSCG00000055621	2.5285227807311e-130	0.471205381500761	0.233	0.127	8.4025340526475e-126
2_Pre-granulosa cells I	OSBPL3	0	0.470926780754492	0.82	0.56	0
2_Pre-granulosa cells I	TRA2A	5.50094493810784e-252	0.470137538689513	0.72	0.508	1.82801901238262e-247
2_Pre-granulosa cells I	SND1	7.60482804771635e-307	0.470058613511554	0.849	0.668	2.52716040853662e-302
2_Pre-granulosa cells I	ENSSSCG00000054111	0	0.468588591089685	0.89	0.727	0
2_Pre-granulosa cells I	PARD6G	2.06425190665424e-150	0.468321241900603	0.353	0.212	6.85971551100272e-146
2_Pre-granulosa cells I	ZFYVE1	1.13032300551894e-168	0.468146136042732	0.408	0.249	3.75617637964e-164
2_Pre-granulosa cells I	PAIP2B	1.21837566453406e-131	0.467743744027288	0.306	0.182	4.04878417081313e-127
2_Pre-granulosa cells I	SLC38A6	1.3853894332137e-114	0.467454160370367	0.277	0.167	4.60378762551244e-110
2_Pre-granulosa cells I	IFT80	4.42710063948476e-221	0.466217657568555	0.628	0.422	1.47116981350718e-216
2_Pre-granulosa cells I	ENSSSCG00000022925	1.11575461417537e-276	0.464454360382345	0.727	0.506	3.70776415836616e-272
2_Pre-granulosa cells I	PPM1A	1.41955537817831e-175	0.463885068649466	0.415	0.253	4.71732447722436e-171
2_Pre-granulosa cells I	ACVR1	2.00823590628749e-247	0.463456106208114	0.718	0.502	6.67356874018397e-243
2_Pre-granulosa cells I	MYO6	7.93178918258052e-215	0.461755144998332	0.569	0.372	2.63581286326333e-210
2_Pre-granulosa cells I	AVEN	4.47966089787322e-176	0.461674281734938	0.47	0.297	1.48863611297225e-171
2_Pre-granulosa cells I	ENSSSCG00000062252	3.4578031244552e-209	0.460756347245404	0.52	0.326	1.14906255628771e-204
2_Pre-granulosa cells I	PAN3	1.34551745166476e-288	0.4603531316942	0.831	0.637	4.47128904362716e-284
2_Pre-granulosa cells I	GTSF1	5.11343695299998e-228	0.459889393543533	0.616	0.406	1.69924623385142e-223
2_Pre-granulosa cells I	GPATCH2	1.77661644359746e-247	0.459651272654518	0.7	0.485	5.90387410371871e-243
2_Pre-granulosa cells I	MNAT1	3.36320626262071e-265	0.45944260434509	0.732	0.517	1.11762707313149e-260
2_Pre-granulosa cells I	GRIA3	4.26681134295749e-177	0.459126286219287	0.492	0.314	1.4179040773782e-172
2_Pre-granulosa cells I	DNMBP	8.75448990933161e-159	0.458843718036374	0.404	0.251	2.90920454176999e-154
2_Pre-granulosa cells I	GPBP1	2.32999977446676e-276	0.45853587871332	0.806	0.615	7.7428222505305e-272
2_Pre-granulosa cells I	ENSSSCG00000056777	1.39613503137817e-220	0.457434709503495	0.607	0.4	4.63949632277278e-216
2_Pre-granulosa cells I	MCCC2	2.73773612411554e-193	0.456410710368197	0.491	0.308	9.09777091404835e-189
2_Pre-granulosa cells I	ERP44	2.53959726574756e-212	0.456235484252586	0.595	0.395	8.43933567380573e-208
2_Pre-granulosa cells I	FGGY	8.56561670883317e-171	0.455482275787096	0.485	0.313	2.84644008851235e-166
2_Pre-granulosa cells I	ALG8	1.35474241758684e-145	0.454926110283841	0.32	0.188	4.50194452788283e-141
2_Pre-granulosa cells I	SLC8A1	0	0.454080710014437	0.935	0.82	0
2_Pre-granulosa cells I	TCEA3	1.67046532356937e-226	0.453190012517398	0.493	0.295	5.55112331675336e-222
2_Pre-granulosa cells I	DECR1	1.29644252853761e-179	0.45122694545051	0.475	0.301	4.30820816658334e-175
2_Pre-granulosa cells I	ASAP3	5.81832341434321e-198	0.451182489999855	0.537	0.347	1.93348705382039e-193
2_Pre-granulosa cells I	FGD5	2.9267605094899e-162	0.451090878579303	0.388	0.235	9.72591784908588e-158
2_Pre-granulosa cells I	NME7	9.34471576676048e-185	0.450729157626855	0.512	0.329	3.10534249645218e-180
2_Pre-granulosa cells I	BBS7	1.30690740902676e-128	0.448975225709466	0.262	0.15	4.34298401093684e-124
2_Pre-granulosa cells I	EXOC6B	0	0.44831989909446	0.949	0.823	0
2_Pre-granulosa cells I	CCDC90B	4.09739739612506e-171	0.447710246051441	0.463	0.296	1.36160612870632e-166
2_Pre-granulosa cells I	TLE1	1.48057282221519e-274	0.446989864351134	0.836	0.636	4.92009154550331e-270
2_Pre-granulosa cells I	ZBTB46	1.90409388376852e-127	0.445786764271092	0.301	0.18	6.32749438515117e-123
2_Pre-granulosa cells I	PELI2	3.61953565586281e-229	0.445491402323223	0.769	0.567	1.20280789379977e-224
2_Pre-granulosa cells I	RLF	3.35800628752258e-257	0.443545711394012	0.792	0.599	1.11589906940663e-252
2_Pre-granulosa cells I	SLC39A9	1.87764812266714e-172	0.442771675593828	0.433	0.267	6.23961247643518e-168
2_Pre-granulosa cells I	ENSSSCG00000048711	1.60981289950782e-115	0.441489046940897	0.241	0.138	5.34956924635442e-111
2_Pre-granulosa cells I	MTMR4	9.37065567922189e-153	0.441350419046536	0.436	0.279	3.11396258876223e-148
2_Pre-granulosa cells I	CTIF	6.07949635370786e-197	0.440783193289618	0.596	0.4	2.02027743330066e-192
2_Pre-granulosa cells I	DZIP3	3.13785492154596e-221	0.440599272351497	0.636	0.429	1.04274056897894e-216
2_Pre-granulosa cells I	CUL5	3.98182136215922e-233	0.440565660615827	0.723	0.524	1.32319905685913e-228
2_Pre-granulosa cells I	DOP1A	4.81137365545078e-184	0.440083630839304	0.488	0.311	1.59886757944285e-179
2_Pre-granulosa cells I	IP6K1	1.62690140469175e-207	0.437913686099919	0.621	0.417	5.40635605793114e-203
2_Pre-granulosa cells I	PYGL	3.52130314882991e-140	0.437819118945574	0.298	0.173	1.17016424938767e-135
2_Pre-granulosa cells I	GATA4	0	0.43779204812304	0.96	0.827	0
2_Pre-granulosa cells I	TOM1L2	9.50518647624335e-189	0.437756593308505	0.5	0.317	3.15866851792043e-184
2_Pre-granulosa cells I	ATG13	6.06283344747448e-164	0.437487217251934	0.399	0.243	2.01474018293024e-159
2_Pre-granulosa cells I	NPHP4	2.38330934382493e-122	0.436486520571519	0.303	0.184	7.91997528046464e-118
2_Pre-granulosa cells I	ENSSSCG00000042401	6.48545003371901e-131	0.436463752104867	0.299	0.177	2.15517990070517e-126
2_Pre-granulosa cells I	ENSSSCG00000050398	1.46621981260632e-103	0.436091448793649	0.256	0.155	4.87239505927205e-99
2_Pre-granulosa cells I	NOL4L	2.32524151738213e-153	0.435707703526732	0.438	0.281	7.72701008641257e-149
2_Pre-granulosa cells I	FMO4	2.48156129669145e-140	0.43541602085713	0.287	0.163	8.24647634503536e-136
2_Pre-granulosa cells I	ABHD17B	1.96780820697628e-153	0.435404696355216	0.373	0.225	6.53922345260289e-149
2_Pre-granulosa cells I	OSBPL1A	4.02103949687926e-251	0.434695475816883	0.781	0.577	1.33623163520795e-246
2_Pre-granulosa cells I	SLC35A1	1.16833047064249e-164	0.434400416476066	0.383	0.23	3.88247898699205e-160
2_Pre-granulosa cells I	TBC1D4	1.44249627540537e-218	0.434317212228648	0.747	0.544	4.79355937279959e-214
2_Pre-granulosa cells I	DGKH	1.76289248065562e-242	0.434225449423877	0.736	0.532	5.85826800246669e-238
2_Pre-granulosa cells I	CLMN	1.59633296901085e-207	0.434031766076824	0.687	0.482	5.30477408931994e-203
2_Pre-granulosa cells I	ENSSSCG00000012103	4.73817546255553e-154	0.433049057948052	0.355	0.21	1.57454308796183e-149
2_Pre-granulosa cells I	PCCB	1.5260207742799e-152	0.432934121993842	0.341	0.201	5.07111963500954e-148
2_Pre-granulosa cells I	ELF1	2.444230518815e-195	0.431166614533091	0.574	0.378	8.12242243707412e-191
2_Pre-granulosa cells I	INTS6L	1.77219535791396e-174	0.431076008487275	0.463	0.293	5.88918239388389e-170
2_Pre-granulosa cells I	NR5A1	3.3632955636927e-145	0.431044231069513	0.292	0.165	1.11765674877072e-140
2_Pre-granulosa cells I	ENSSSCG00000052042	7.96628150940922e-136	0.428211206725774	0.301	0.177	2.64727500839178e-131
2_Pre-granulosa cells I	CPNE4	3.77473086663482e-141	0.426842956618428	0.408	0.259	1.25438081429142e-136
2_Pre-granulosa cells I	UBE2E1	3.37678350754443e-234	0.426577720603004	0.765	0.559	1.12213892739209e-229
2_Pre-granulosa cells I	ELOVL6	7.65793015961741e-220	0.426256927566907	0.641	0.434	2.54480677134246e-215
2_Pre-granulosa cells I	POC1B	4.3398464395083e-132	0.426031316297697	0.295	0.173	1.442174370313e-127
2_Pre-granulosa cells I	ENSSSCG00000007826	1.2958674904758e-153	0.425957210265628	0.36	0.216	4.30629725760012e-149
2_Pre-granulosa cells I	ENSSSCG00000006344	4.91640696882842e-244	0.425920691829822	0.768	0.559	1.63377119981137e-239
2_Pre-granulosa cells I	ENSSSCG00000023850	4.13776128394351e-163	0.425833602924661	0.436	0.274	1.37501945226727e-158
2_Pre-granulosa cells I	RAB28	6.91062625091243e-185	0.425763996169018	0.545	0.357	2.29647020944071e-180
2_Pre-granulosa cells I	NR3C1	1.29063432512588e-187	0.424356853847891	0.724	0.539	4.28890692582582e-183
2_Pre-granulosa cells I	SLC5A3	1.51995795045347e-106	0.423086883350106	0.266	0.161	5.05097226515193e-102
2_Pre-granulosa cells I	HECW1	2.21736689353131e-94	0.42290333352769	0.283	0.178	7.36853192389391e-90
2_Pre-granulosa cells I	USP12	7.28412297331058e-177	0.422028760851552	0.565	0.379	2.42058690526084e-172
2_Pre-granulosa cells I	TTC23	1.07359653448083e-134	0.421615131316247	0.296	0.172	3.56766864373324e-130
2_Pre-granulosa cells I	DCBLD1	6.39438053363164e-117	0.421411908103942	0.286	0.172	2.12491659513113e-112
2_Pre-granulosa cells I	AFG2A	5.31447592194799e-220	0.421305289882312	0.733	0.537	1.76605349362254e-215
2_Pre-granulosa cells I	CEP120	1.5076921735419e-178	0.421292767626342	0.51	0.332	5.0102118618971e-174
2_Pre-granulosa cells I	MAP3K13	7.0652203693801e-187	0.421149860053052	0.583	0.392	2.3478433809487e-182
2_Pre-granulosa cells I	SLC25A13	8.02444403309528e-188	0.420944703999019	0.528	0.342	2.66660299663789e-183
2_Pre-granulosa cells I	TFCP2	1.94700952000435e-189	0.420799089616567	0.545	0.357	6.47010733592646e-185
2_Pre-granulosa cells I	ARL13B	1.4797820562408e-201	0.420392547741011	0.633	0.439	4.91746375109379e-197
2_Pre-granulosa cells I	ENSSSCG00000046677	1.33083155121488e-111	0.41981415443422	0.306	0.19	4.42248632784216e-107
2_Pre-granulosa cells I	ANTXR1	0	0.419408448983511	0.91	0.744	0
2_Pre-granulosa cells I	CEP89	3.99618570874732e-140	0.419331746273441	0.337	0.203	1.32797247287382e-135
2_Pre-granulosa cells I	RARS2	2.84822233815354e-178	0.419223476924096	0.486	0.31	9.46492765191804e-174
2_Pre-granulosa cells I	MAML3	0	0.41892614911242	0.939	0.804	0
2_Pre-granulosa cells I	UBE3A	5.08086072308889e-231	0.418665008362884	0.797	0.604	1.68842082688967e-226
2_Pre-granulosa cells I	FAM120C	1.41522711634828e-175	0.417656041798153	0.616	0.43	4.70294123033696e-171
2_Pre-granulosa cells I	ZYG11B	1.25661907995994e-161	0.416709279798181	0.484	0.316	4.17587086461487e-157
2_Pre-granulosa cells I	TOGARAM1	7.73465642120758e-178	0.416549579867316	0.482	0.306	2.57030367533149e-173
2_Pre-granulosa cells I	TRPC1	1.5617625357626e-167	0.415960379590763	0.499	0.324	5.18989308259271e-163
2_Pre-granulosa cells I	BCORL1	4.11753870048163e-122	0.415276223463481	0.297	0.178	1.36829928555705e-117
2_Pre-granulosa cells I	ENSSSCG00000041180	7.48896877784694e-111	0.413366483017806	0.3	0.186	2.48865921456632e-106
2_Pre-granulosa cells I	ULK1	1.48557812005159e-136	0.412385021368107	0.322	0.192	4.93672465074343e-132
2_Pre-granulosa cells I	SCN7A	5.6059836414167e-115	0.412171446231168	0.354	0.228	1.86292442387918e-110
2_Pre-granulosa cells I	NRDE2	5.72981937321344e-103	0.411378629503792	0.296	0.187	1.90407627591256e-98
2_Pre-granulosa cells I	PLEKHA5	2.030607651743e-299	0.411351062273953	0.89	0.711	6.74791228750717e-295
2_Pre-granulosa cells I	UBA6	1.26573045831109e-170	0.411031609125718	0.57	0.391	4.20614888601359e-166
2_Pre-granulosa cells I	LDAH	9.8241824416507e-143	0.410438913513643	0.406	0.258	3.26467406718494e-138
2_Pre-granulosa cells I	UBE2W	1.33329751819251e-212	0.410276868742098	0.69	0.485	4.43068098270553e-208
2_Pre-granulosa cells I	ENSSSCG00000039222	5.5892718696911e-204	0.409569563990886	0.69	0.493	1.85737093501705e-199
2_Pre-granulosa cells I	TBC1D19	3.33270183906445e-121	0.409256600088995	0.34	0.213	1.10749014813951e-116
2_Pre-granulosa cells I	TAB3	7.32012861730615e-112	0.409174726743433	0.317	0.198	2.43255194081701e-107
2_Pre-granulosa cells I	SRSF5	6.66082360566473e-201	0.408708290546111	0.584	0.388	2.21345829239845e-196
2_Pre-granulosa cells I	CLSTN2	2.06811368130473e-118	0.408569508664903	0.703	0.543	6.87254857434374e-114
2_Pre-granulosa cells I	TMTC2	6.34016171435928e-194	0.408317901464493	0.865	0.697	2.10689913929873e-189
2_Pre-granulosa cells I	BPNT1	6.26171512253246e-116	0.408229292546119	0.266	0.157	2.08083055236876e-111
2_Pre-granulosa cells I	ATF7IP	3.07626709844495e-221	0.407482459458115	0.79	0.613	1.02227431948424e-216
2_Pre-granulosa cells I	BTBD3	4.30220448732783e-130	0.407197984965763	0.379	0.241	1.42966557318391e-125
2_Pre-granulosa cells I	CEPT1	1.14708726537165e-126	0.40701799788371	0.321	0.197	3.81188569155652e-122
2_Pre-granulosa cells I	MFSD8	5.13594679684367e-127	0.406713866155207	0.369	0.234	1.70672648005912e-122
2_Pre-granulosa cells I	ENSSSCG00000049961	2.49700712964386e-147	0.406613914750386	0.416	0.263	8.2978043925195e-143
2_Pre-granulosa cells I	INTS9	1.64618172753714e-139	0.406538430118373	0.401	0.254	5.47042649877868e-135
2_Pre-granulosa cells I	IKZF2	1.8083434294338e-170	0.406380347246096	0.514	0.336	6.00930605035147e-166
2_Pre-granulosa cells I	KCNN2	1.60232935568652e-204	0.40607905174514	0.631	0.429	5.32470068188188e-200
2_Pre-granulosa cells I	SHOC2	2.66395040061168e-170	0.405719678673062	0.578	0.397	8.85257357627268e-166
2_Pre-granulosa cells I	CKB	9.3362663470332e-150	0.40507912008232	0.31	0.176	3.1025346697826e-145
2_Pre-granulosa cells I	LGR4	2.05754071993491e-281	0.405035348663724	0.888	0.705	6.83741356641569e-277
2_Pre-granulosa cells I	EFL1	1.03682115356589e-173	0.404988244242349	0.473	0.3	3.44546037541481e-169
2_Pre-granulosa cells I	ZC3H12C	1.15316218823319e-128	0.40497029095106	0.281	0.163	3.8320732677177e-124
2_Pre-granulosa cells I	ATP10D	2.69183566331568e-177	0.40488480611878	0.544	0.359	8.94523909276434e-173
2_Pre-granulosa cells I	CTTNBP2NL	1.14142772875055e-161	0.404826498635571	0.437	0.274	3.79307848541094e-157
2_Pre-granulosa cells I	RNF121	1.96318446743359e-140	0.404613059290147	0.4	0.253	6.52385830372858e-136
2_Pre-granulosa cells I	ENSSSCG00000052456	1.69476657696411e-249	0.403551627238084	0.635	0.417	5.63187881190942e-245
2_Pre-granulosa cells I	SGCD	1.49294152076378e-199	0.403409751678083	0.817	0.616	4.96119396765013e-195
2_Pre-granulosa cells I	NSRP1	1.95930681328385e-239	0.403383941350034	0.811	0.625	6.51097247122357e-235
2_Pre-granulosa cells I	ZEB1	0	0.402937267768863	0.941	0.803	0
2_Pre-granulosa cells I	PCDH19	8.02302321626282e-100	0.402927649007365	0.272	0.169	2.6661308449963e-95
2_Pre-granulosa cells I	NHSL1	7.26898306408471e-163	0.401989492910844	0.473	0.305	2.41555576202599e-158
2_Pre-granulosa cells I	INTS6	1.10319813804836e-193	0.401144965233985	0.685	0.492	3.66603773254849e-189
2_Pre-granulosa cells I	ENSSSCG00000051518	4.22116356409635e-86	0.400991711160708	0.298	0.196	1.40273486398486e-81
2_Pre-granulosa cells I	ECE1	5.54959214745312e-146	0.400983170000934	0.484	0.322	1.84418496652015e-141
2_Pre-granulosa cells I	ITGB5	5.28362603604386e-203	0.40094717967233	0.676	0.478	1.75580176803773e-198
2_Pre-granulosa cells I	ENSSSCG00000052253	1.95307625036407e-217	0.400781234498683	0.835	0.656	6.49026768758483e-213
2_Pre-granulosa cells I	IP6K2	3.44340966266646e-126	0.400580328520346	0.34	0.211	1.14427946500069e-121
2_Pre-granulosa cells I	ACTR3	3.11325778223743e-204	0.400296657295414	0.63	0.436	1.03456669361532e-199
2_Pre-granulosa cells I	LRCH2	8.6074722070213e-180	0.399566057629786	0.573	0.385	2.86034908911525e-175
2_Pre-granulosa cells I	NYNRIN	9.65686730497571e-129	0.399148314530044	0.355	0.221	3.20907357411648e-124
2_Pre-granulosa cells I	UBE2E3	1.33426921476165e-195	0.398690373890647	0.729	0.54	4.43391002757444e-191
2_Pre-granulosa cells I	ENSSSCG00000023172	6.28283998162695e-129	0.398605221540765	0.324	0.197	2.08785055429445e-124
2_Pre-granulosa cells I	LCLAT1	9.53485923524221e-191	0.398222490172577	0.688	0.49	3.16852907246334e-186
2_Pre-granulosa cells I	GBE1	1.0775661848084e-193	0.398117952151001	0.742	0.56	3.58086018873681e-189
2_Pre-granulosa cells I	CHM	4.66368725638357e-168	0.398009785506367	0.493	0.318	1.54978991216883e-163
2_Pre-granulosa cells I	ENSSSCG00000029600	7.23095352207374e-161	0.397902330372335	0.407	0.25	2.40291816492033e-156
2_Pre-granulosa cells I	ZNF654	3.90436193393636e-175	0.394637801305234	0.576	0.387	1.29745851426639e-170
2_Pre-granulosa cells I	ENSSSCG00000002259	1.80024430217867e-188	0.3936787904402	0.727	0.543	5.98239184056994e-184
2_Pre-granulosa cells I	RANBP9	2.02062500649144e-169	0.393433405913455	0.598	0.414	6.7147389590717e-165
2_Pre-granulosa cells I	KITLG	2.80050256817638e-196	0.392428632803494	0.754	0.579	9.30635008430693e-192
2_Pre-granulosa cells I	ENSSSCG00000047466	6.48392112022027e-158	0.391801826214873	0.464	0.298	2.1546718274604e-153
2_Pre-granulosa cells I	RSPO1	1.32437472040049e-120	0.390693755730664	0.295	0.176	4.40102963336287e-116
2_Pre-granulosa cells I	TMEM26	1.13881030698323e-109	0.39034217187516	0.303	0.187	3.78438053113598e-105
2_Pre-granulosa cells I	CCDC91	1.86726324014567e-197	0.390010127628222	0.711	0.515	6.20510247332807e-193
2_Pre-granulosa cells I	FNBP1	1.36008073133975e-202	0.389326358628447	0.727	0.534	4.51968427831511e-198
2_Pre-granulosa cells I	TBL1XR1	5.10064414863683e-284	0.388790880567801	0.93	0.816	1.69499505703351e-279
2_Pre-granulosa cells I	CHD2	3.96398520634777e-246	0.388518056378595	0.861	0.68	1.31727192392143e-241
2_Pre-granulosa cells I	ARIH1	2.34446429328831e-232	0.388409055814684	0.843	0.658	7.79088929302639e-228
2_Pre-granulosa cells I	B3GALNT2	2.11542300511362e-146	0.388138231327628	0.42	0.268	7.02976218829307e-142
2_Pre-granulosa cells I	ENSSSCG00000050687	1.89605738180476e-143	0.387982845220339	0.421	0.268	6.30078828547539e-139
2_Pre-granulosa cells I	NOTCH2	1.72555211581024e-278	0.387971655421577	0.93	0.792	5.73418223604902e-274
2_Pre-granulosa cells I	FAM222B	3.19727892334297e-196	0.387844943505094	0.729	0.53	1.0624877590161e-191
2_Pre-granulosa cells I	BTD	5.05465709008778e-123	0.387719151243892	0.305	0.183	1.67971309760707e-118
2_Pre-granulosa cells I	SUFU	1.34603477399979e-253	0.386752378301625	0.865	0.674	4.47300815747871e-249
2_Pre-granulosa cells I	UQCC1	1.56400236110335e-169	0.386539296664413	0.538	0.356	5.19733624618255e-165
2_Pre-granulosa cells I	C2CD3	3.40265846558164e-169	0.386073315172291	0.545	0.366	1.13073743469743e-164
2_Pre-granulosa cells I	NEK1	3.00841204862225e-202	0.386063873179085	0.733	0.541	9.99725407877659e-198
2_Pre-granulosa cells I	PPP2R5A	8.81706588111382e-184	0.385971791178461	0.596	0.404	2.92999916295293e-179
2_Pre-granulosa cells I	LIPG	2.59320459257223e-167	0.38550744621353	0.425	0.259	8.61747818157678e-163
2_Pre-granulosa cells I	PDE8B	1.42138169017167e-123	0.385165839066302	0.557	0.394	4.72339349460948e-119
2_Pre-granulosa cells I	ENSSSCG00000054645	1.25091309334858e-78	0.385089375283457	0.542	0.417	4.15690930050667e-74
2_Pre-granulosa cells I	CD2AP	9.85445540741958e-198	0.384989264131506	0.702	0.516	3.2747340764396e-193
2_Pre-granulosa cells I	SATB1	1.90918385771968e-129	0.38492713092675	0.341	0.21	6.34440887758826e-125
2_Pre-granulosa cells I	SHROOM4	4.70587571845591e-180	0.384616566823091	0.683	0.494	1.56380956000008e-175
2_Pre-granulosa cells I	ATF6	6.66981359461093e-195	0.384459596320868	0.712	0.517	2.21644575562516e-190
2_Pre-granulosa cells I	MOV10	7.56689909579805e-158	0.384435273663823	0.504	0.335	2.51455623852465e-153
2_Pre-granulosa cells I	USP30	1.33656496538093e-111	0.383853637515244	0.353	0.228	4.44153903645738e-107
2_Pre-granulosa cells I	SH3D19	7.75379487410643e-125	0.383229024929052	0.656	0.493	2.57666357461431e-120
2_Pre-granulosa cells I	ENSSSCG00000014062	5.2831997705301e-129	0.383027886804395	0.414	0.269	1.75566011574486e-124
2_Pre-granulosa cells I	KCNJ5	1.66437859203521e-108	0.382831353778831	0.288	0.176	5.5308964991922e-104
2_Pre-granulosa cells I	TCAIM	2.25720105403048e-162	0.38219973390297	0.447	0.281	7.5009048226487e-158
2_Pre-granulosa cells I	DHX35	4.07007854278374e-127	0.381685662042859	0.333	0.204	1.35252780055247e-122
2_Pre-granulosa cells I	TANC2	1.13773304243478e-181	0.380824664208404	0.782	0.591	3.78080067331501e-177
2_Pre-granulosa cells I	DEUP1	4.4637284377949e-111	0.380047467120418	0.322	0.203	1.48334159716362e-106
2_Pre-granulosa cells I	KIAA0319L	1.13210396045545e-152	0.379396610833348	0.517	0.348	3.76209467098949e-148
2_Pre-granulosa cells I	AFTPH	2.48614451005306e-129	0.378482132437578	0.383	0.244	8.26170682135731e-125
2_Pre-granulosa cells I	TMEM45A	7.2869831327567e-121	0.378481768876086	0.315	0.192	2.42153736484638e-116
2_Pre-granulosa cells I	CNOT2	8.13374917596249e-241	0.378001620819957	0.861	0.686	2.7029261886641e-236
2_Pre-granulosa cells I	BMT2	6.93665463203255e-162	0.377990607625204	0.629	0.448	2.30511970077074e-157
2_Pre-granulosa cells I	KIAA0825	5.74160193288644e-116	0.375812105631152	0.358	0.23	1.90799173831749e-111
2_Pre-granulosa cells I	PTPRG	4.69014281719011e-254	0.375677355815013	0.909	0.776	1.55858135958045e-249
2_Pre-granulosa cells I	GPRASP2	5.59761199375497e-180	0.375432728474257	0.691	0.503	1.86014244164472e-175
2_Pre-granulosa cells I	MAMLD1	1.98030771210791e-159	0.374138652892927	0.502	0.326	6.58076055810578e-155
2_Pre-granulosa cells I	ENSSSCG00000060529	6.00101706677014e-166	0.373167464861853	0.575	0.388	1.99419798145839e-161
2_Pre-granulosa cells I	ENAH	9.83215538921742e-268	0.372570864241945	0.931	0.798	3.26732355739084e-263
2_Pre-granulosa cells I	RNF111	1.61503809921482e-175	0.372166871499106	0.597	0.407	5.36693310750078e-171
2_Pre-granulosa cells I	TNS3	5.20900471014854e-209	0.371520737820593	0.873	0.705	1.73100435522946e-204
2_Pre-granulosa cells I	RNF24	2.48359758739868e-151	0.371348861860394	0.542	0.367	8.25324314268455e-147
2_Pre-granulosa cells I	ENSSSCG00000058312	2.51012656871487e-110	0.370973333108124	0.327	0.206	8.34140160049637e-106
2_Pre-granulosa cells I	ADAM10	2.35244423826681e-206	0.369923490644473	0.822	0.65	7.81740744818444e-202
2_Pre-granulosa cells I	ZW10	9.61463804601173e-134	0.369732059227262	0.395	0.252	3.19504036907016e-129
2_Pre-granulosa cells I	CABCOCO1	3.79953455068095e-120	0.369618421715954	0.412	0.271	1.26262332653679e-115
2_Pre-granulosa cells I	DSTYK	1.47724101064497e-125	0.369547579524909	0.349	0.217	4.90901960247429e-121
2_Pre-granulosa cells I	FNBP4	9.786675550107e-197	0.369269971147594	0.719	0.518	3.25221015205606e-192
2_Pre-granulosa cells I	UBE2Q2	3.38717147388854e-162	0.369141366056325	0.53	0.354	1.1255909524879e-157
2_Pre-granulosa cells I	GREB1L	3.6128245303231e-150	0.368846144274644	0.511	0.34	1.20057771967167e-145
2_Pre-granulosa cells I	PPHLN1	3.68599765289636e-158	0.368561768306849	0.516	0.343	1.22489388003399e-153
2_Pre-granulosa cells I	NCK2	2.19183833036299e-165	0.367839673248892	0.568	0.382	7.28369795562927e-161
2_Pre-granulosa cells I	ENSSSCG00000012452	2.67457501451412e-172	0.366431783357921	0.749	0.586	8.88788023073189e-168
2_Pre-granulosa cells I	CWC27	3.25511789159574e-174	0.365899484580338	0.625	0.435	1.08170822655618e-169
2_Pre-granulosa cells I	RNGTT	4.15740740621468e-170	0.365354717260213	0.6	0.414	1.3815480551592e-165
2_Pre-granulosa cells I	RUNX1T1	1.18471902278458e-209	0.365180998358613	0.862	0.696	3.93693978461544e-205
2_Pre-granulosa cells I	TSKU	5.68571495644918e-129	0.364807033053919	0.391	0.249	1.88941993717763e-124
2_Pre-granulosa cells I	PCCA	2.14981618463744e-186	0.364146739824409	0.745	0.558	7.14405416316869e-182
2_Pre-granulosa cells I	ACVR2A	1.02862772428752e-150	0.364059062368092	0.538	0.367	3.41823279057987e-146
2_Pre-granulosa cells I	FRYL	3.12824576397901e-240	0.36367894012807	0.859	0.672	1.03954734982786e-235
2_Pre-granulosa cells I	WNK2	5.58272504857868e-99	0.363388664849412	0.357	0.238	1.85519536089318e-94
2_Pre-granulosa cells I	MEGF11	1.84615687640326e-244	0.362869925177471	0.794	0.574	6.13496391597567e-240
2_Pre-granulosa cells I	FIG4	2.89164445032083e-153	0.36185531605833	0.51	0.339	9.60922367286116e-149
2_Pre-granulosa cells I	MRPL30	7.0296307912444e-201	0.361068900890213	0.667	0.464	2.33601660823843e-196
2_Pre-granulosa cells I	TENT2	2.73563495395148e-177	0.360938903682834	0.667	0.472	9.09078851547616e-173
2_Pre-granulosa cells I	ENSSSCG00000057763	1.59821566360384e-171	0.359466946084814	0.63	0.436	5.3110304717219e-167
2_Pre-granulosa cells I	NEGR1	2.00422116498557e-53	0.359315243290329	0.507	0.402	6.66022735336355e-49
2_Pre-granulosa cells I	PATJ	5.67126704010252e-175	0.358626437744655	0.616	0.426	1.88461875009647e-170
2_Pre-granulosa cells I	KCTD16	3.00857472343529e-197	0.358371686889119	0.719	0.508	9.99779466344781e-193
2_Pre-granulosa cells I	CHD6	1.20842951123794e-211	0.357458413847437	0.852	0.686	4.01573210879481e-207
2_Pre-granulosa cells I	UHRF2	7.23825649800967e-159	0.357000355256758	0.569	0.395	2.40534501685359e-154
2_Pre-granulosa cells I	ENSSSCG00000016543	1.86516101028835e-207	0.356207542405692	0.818	0.622	6.19811655328921e-203
2_Pre-granulosa cells I	XKR6	2.33942253506457e-186	0.356045000114072	0.714	0.513	7.77413502627307e-182
2_Pre-granulosa cells I	UACA	1.48259259610014e-148	0.35586474952122	0.592	0.421	4.92680345610038e-144
2_Pre-granulosa cells I	ENSSSCG00000051274	3.60185587185052e-222	0.355584275483258	0.698	0.473	1.19693272477465e-217
2_Pre-granulosa cells I	FBXL20	2.37229991063741e-193	0.355437505932028	0.797	0.611	7.88338983303919e-189
2_Pre-granulosa cells I	VPS13B	1.24972262155394e-245	0.355004914933925	0.92	0.784	4.15295324368589e-241
2_Pre-granulosa cells I	SOBP	1.30418560650885e-104	0.354591453081895	0.34	0.218	4.33393918898954e-100
2_Pre-granulosa cells I	METAP1D	3.44334969042595e-102	0.354355187825648	0.312	0.199	1.14425953562545e-97
2_Pre-granulosa cells I	ABCG2A	1.46321669297781e-215	0.353701199065805	0.856	0.67	4.86241539243457e-211
2_Pre-granulosa cells I	EPC1	1.26966538920311e-196	0.353153993759267	0.804	0.622	4.21922505486085e-192
2_Pre-granulosa cells I	CECR2	8.29485756189008e-182	0.352810071047405	0.705	0.505	2.75646411639169e-177
2_Pre-granulosa cells I	ENSSSCG00000003965	1.21244825771028e-124	0.351647887335322	0.342	0.212	4.02908680519704e-120
2_Pre-granulosa cells I	TOM1	1.68666742050506e-95	0.350762900588229	0.268	0.166	5.60496450508037e-91
2_Pre-granulosa cells I	MTCL2	3.76415749552019e-172	0.350572681415198	0.638	0.45	1.25086717733631e-167
2_Pre-granulosa cells I	ATP6V1H	6.23160666497843e-102	0.350236861293489	0.284	0.176	2.07082521083898e-97
2_Pre-granulosa cells I	PPP1CB	1.16791071329254e-173	0.349636974433458	0.693	0.505	3.88108409134245e-169
2_Pre-granulosa cells I	KDM4A	1.66966174922624e-138	0.348732635197289	0.447	0.294	5.54845295885373e-134
2_Pre-granulosa cells I	DNAJB4	1.51829732160754e-186	0.348412794118778	0.711	0.507	5.04545382943403e-182
2_Pre-granulosa cells I	LHFPL2	3.46455727620323e-139	0.348157328107199	0.445	0.289	1.15130702845509e-134
2_Pre-granulosa cells I	CDKN1C	4.12882259388215e-134	0.34801902392766	0.405	0.255	1.37204903617298e-129
2_Pre-granulosa cells I	RASSF3	1.68694788465918e-130	0.347828416065196	0.671	0.5	5.60589651551093e-126
2_Pre-granulosa cells I	FKBP5	1.19871449474326e-145	0.347788791351189	0.486	0.322	3.98344813748134e-141
2_Pre-granulosa cells I	SAT1	3.20553762762924e-148	0.346300144203047	0.539	0.368	1.06523220903747e-143
2_Pre-granulosa cells I	TMEM161B	7.03785690812689e-129	0.34620348146704	0.426	0.279	2.33875022913965e-124
2_Pre-granulosa cells I	AMBRA1	4.16768988475432e-177	0.346183469105374	0.73	0.536	1.38496502560271e-172
2_Pre-granulosa cells I	CDC73	3.05952862137308e-150	0.345312059398922	0.57	0.396	1.01671195616849e-145
2_Pre-granulosa cells I	PCDHAC2	1.66843771355792e-116	0.344424003716844	0.455	0.308	5.54438536592432e-112
2_Pre-granulosa cells I	PIBF1	1.11878793642716e-153	0.344115469482877	0.618	0.439	3.7178441915411e-149
2_Pre-granulosa cells I	PCNX1	1.14159494889586e-191	0.343907604088985	0.824	0.644	3.79363417467582e-187
2_Pre-granulosa cells I	WDR37	1.3822610872846e-114	0.343792968428108	0.381	0.248	4.59339181915546e-110
2_Pre-granulosa cells I	KANSL1L	2.76412120354098e-167	0.343327413028804	0.637	0.446	9.18545117148702e-163
2_Pre-granulosa cells I	ENSSSCG00000007314	3.38961258776176e-141	0.343154837329876	0.487	0.324	1.12640215903911e-136
2_Pre-granulosa cells I	ITFG1	9.2179242881588e-176	0.342424120771505	0.769	0.593	3.06320842019805e-171
2_Pre-granulosa cells I	TRIM44	6.27237019980879e-129	0.341674330845261	0.529	0.367	2.08437134109846e-124
2_Pre-granulosa cells I	ZMYM5	1.34862629226753e-135	0.341588418912639	0.463	0.307	4.48162003183423e-131
2_Pre-granulosa cells I	AHCYL1	6.6328588982375e-119	0.341533545764128	0.367	0.236	2.2041653404733e-114
2_Pre-granulosa cells I	NSMCE2	4.16109194888556e-207	0.341152761919719	0.835	0.635	1.38277246553416e-202
2_Pre-granulosa cells I	KATNIP	3.19345542714816e-125	0.340886	0.432	0.284	1.0612171729956e-120
2_Pre-granulosa cells I	ENSSSCG00000055574	8.43444989477128e-88	0.340202360558717	0.281	0.18	2.80285204453144e-83
2_Pre-granulosa cells I	IFT52	2.08444848006934e-122	0.340054894248212	0.377	0.241	6.92683074411841e-118
2_Pre-granulosa cells I	ENSSSCG00000044185	8.61482892759044e-145	0.339718075001171	0.373	0.224	2.86279380092758e-140
2_Pre-granulosa cells I	AHCYL2	1.46932077407637e-137	0.339059422094702	0.572	0.399	4.88269986433317e-133
2_Pre-granulosa cells I	C5orf15	5.62768787459199e-120	0.338919104195848	0.348	0.218	1.87013695760566e-115
2_Pre-granulosa cells I	SCAP	1.65349283600032e-115	0.338186299882879	0.365	0.234	5.49472204331267e-111
2_Pre-granulosa cells I	ENSSSCG00000031706	1.72097447788036e-157	0.337859338661317	0.674	0.481	5.71897028744422e-153
2_Pre-granulosa cells I	HPS3	2.05750635121288e-124	0.337302014538182	0.358	0.223	6.83729935571552e-120
2_Pre-granulosa cells I	HUWE1	1.84699424754986e-224	0.336995794861894	0.919	0.809	6.13774658403293e-220
2_Pre-granulosa cells I	ENSSSCG00000044128	1.7237441172408e-90	0.33606074671799	0.273	0.172	5.72817407600291e-86
2_Pre-granulosa cells I	MSRB3	4.10296516509559e-144	0.335452222739744	0.527	0.358	1.36345635401291e-139
2_Pre-granulosa cells I	ENSSSCG00000007066	7.49514659430477e-139	0.335333495620342	0.507	0.342	2.49071216475342e-134
2_Pre-granulosa cells I	SCAF4	1.64175488722909e-149	0.334986803323698	0.587	0.414	5.455715665751e-145
2_Pre-granulosa cells I	PRPF39	2.36432236501605e-138	0.334769744779775	0.492	0.329	7.85687965118485e-134
2_Pre-granulosa cells I	ENSSSCG00000060210	6.86853416295961e-94	0.333754766923723	0.274	0.172	2.28248258769311e-89
2_Pre-granulosa cells I	NBN	3.49792979148781e-137	0.333389496463955	0.504	0.341	1.16239704900931e-132
2_Pre-granulosa cells I	GSK3B	9.37714172219021e-224	0.332690803779262	0.911	0.779	3.11611796570103e-219
2_Pre-granulosa cells I	TXNDC12	2.30983797267377e-98	0.332237195017151	0.303	0.193	7.67582256699222e-94
2_Pre-granulosa cells I	SIPA1L1	1.59996691956061e-141	0.33199890059778	0.55	0.382	5.31685007039186e-137
2_Pre-granulosa cells I	TNKS2	2.86321172313009e-163	0.331566029635227	0.722	0.539	9.5147388771336e-159
2_Pre-granulosa cells I	NKTR	1.52985391794824e-169	0.331536187253368	0.776	0.606	5.0838575547338e-165
2_Pre-granulosa cells I	OMA1	2.78784109942797e-88	0.331329074134785	0.284	0.182	9.26427475750907e-84
2_Pre-granulosa cells I	PHF8	2.92975707820607e-135	0.33096763599538	0.439	0.286	9.73587574658657e-131
2_Pre-granulosa cells I	COL14A1	1.48850910001072e-118	0.330651664880336	0.491	0.344	4.94646459024562e-114
2_Pre-granulosa cells I	WDR19	2.22984377723224e-109	0.330115891541145	0.291	0.179	7.40999385612045e-105
2_Pre-granulosa cells I	CAMKMT	8.09678087945757e-176	0.330034285360032	0.757	0.569	2.69064125405255e-171
2_Pre-granulosa cells I	MYSM1	1.56371200808912e-132	0.329851780443945	0.474	0.316	5.19637137408094e-128
2_Pre-granulosa cells I	CACHD1	2.4628652028403e-248	0.329422969526588	0.952	0.838	8.18434735555859e-244
2_Pre-granulosa cells I	ENSSSCG00000042224	2.28731313475124e-138	0.329205763559384	0.441	0.284	7.60097027809184e-134
2_Pre-granulosa cells I	DCAF6	1.44013768037606e-164	0.328893268630902	0.72	0.532	4.78572152565769e-160
2_Pre-granulosa cells I	RALGPS1	3.40826547829984e-104	0.328835253405987	0.314	0.198	1.13260070109382e-99
2_Pre-granulosa cells I	ARHGAP39	1.17963984360711e-142	0.328400449008438	0.492	0.325	3.9200611642908e-138
2_Pre-granulosa cells I	TBC1D31	2.09803637408514e-143	0.327547716650895	0.593	0.414	6.97198467472232e-139
2_Pre-granulosa cells I	UBE2R2	1.87060185710179e-184	0.326306563394889	0.832	0.66	6.21619703133495e-180
2_Pre-granulosa cells I	ENSSSCG00000016548	1.08815145002146e-204	0.325583288512035	0.597	0.398	3.61603608356631e-200
2_Pre-granulosa cells I	KAT2B	1.15840402390157e-168	0.325141487829041	0.542	0.357	3.84949241182732e-164
2_Pre-granulosa cells I	MED13	1.26822010025602e-167	0.32512086162013	0.817	0.656	4.21442221516077e-163
2_Pre-granulosa cells I	CDC37L1	1.73305169633233e-98	0.325104040479769	0.287	0.179	5.75910409208196e-94
2_Pre-granulosa cells I	TMEM168	1.24747164489945e-108	0.32473576185265	0.376	0.246	4.14547302316535e-104
2_Pre-granulosa cells I	PUS10	7.60779070023209e-106	0.324556330187605	0.341	0.219	2.52814492759413e-101
2_Pre-granulosa cells I	CAPRIN2	8.56274681826413e-115	0.324423890643397	0.324	0.201	2.84548639517735e-110
2_Pre-granulosa cells I	GBF1	1.05589786356756e-164	0.324303455508162	0.717	0.526	3.50885419042134e-160
2_Pre-granulosa cells I	PTPN1	1.40137435597329e-124	0.324207254561013	0.497	0.341	4.65690712233483e-120
2_Pre-granulosa cells I	MRPS28	8.43927588294909e-104	0.324074285416886	0.369	0.242	2.80445576866281e-99
2_Pre-granulosa cells I	AASDHPPT	9.76668323075977e-154	0.323929546993902	0.694	0.511	3.24556650441378e-149
2_Pre-granulosa cells I	RMDN1	1.38703863422543e-121	0.323928669339295	0.388	0.251	4.60926808539451e-117
2_Pre-granulosa cells I	ENSSSCG00000059296	9.33175242815617e-170	0.323833290110413	0.786	0.599	3.10103464940058e-165
2_Pre-granulosa cells I	PRR14L	1.5652146096354e-143	0.323701429407628	0.616	0.437	5.20136466927938e-139
2_Pre-granulosa cells I	RECK	1.48950458853936e-128	0.32169875237104	0.48	0.324	4.94977269817515e-124
2_Pre-granulosa cells I	NFXL1	1.46776483154742e-96	0.321175058282828	0.325	0.211	4.87752931171523e-92
2_Pre-granulosa cells I	BAZ2B	3.69129786500039e-238	0.321120373615505	0.947	0.83	1.22665519351828e-233
2_Pre-granulosa cells I	HPS5	3.37297848730946e-104	0.320580219105854	0.306	0.193	1.12087448111781e-99
2_Pre-granulosa cells I	DHX29	7.34624739708991e-133	0.319383317990264	0.515	0.352	2.44123147252695e-128
2_Pre-granulosa cells I	ARID2	4.51187788261909e-183	0.319133609687932	0.87	0.703	1.49934213917315e-178
2_Pre-granulosa cells I	PAK2	1.49410897530996e-185	0.318625237548638	0.849	0.69	4.96507353585251e-181
2_Pre-granulosa cells I	NAA25	5.9780749979963e-124	0.318168192833346	0.441	0.294	1.98657410258415e-119
2_Pre-granulosa cells I	GNA14	3.50770280259669e-137	0.317541228432819	0.408	0.257	1.16564471833091e-132
2_Pre-granulosa cells I	CLMP	7.58045811047563e-131	0.31720072353255	0.623	0.45	2.51906203469216e-126
2_Pre-granulosa cells I	WWP1	8.51778376239049e-151	0.316572904251839	0.654	0.471	2.83054472207998e-146
2_Pre-granulosa cells I	ATG10	7.69009546912757e-117	0.316411079170447	0.419	0.278	2.55549562534578e-112
2_Pre-granulosa cells I	GSTCD	1.14280561028739e-104	0.315376794157031	0.392	0.262	3.79765732354603e-100
2_Pre-granulosa cells I	RNF115	1.65487276054369e-130	0.314798061699421	0.532	0.369	5.49930767056274e-126
2_Pre-granulosa cells I	DNAAF9	2.39485441624876e-156	0.314646247389296	0.72	0.53	7.95834071063626e-152
2_Pre-granulosa cells I	ENSSSCG00000063009	2.60980602700243e-89	0.314383734641132	0.301	0.195	8.67264640833176e-85
2_Pre-granulosa cells I	SNAP25	6.62973990310013e-121	0.314308071214717	0.303	0.182	2.2031288671992e-116
2_Pre-granulosa cells I	PIK3AP1	6.35198675828787e-107	0.313883199657976	0.424	0.287	2.11082871964664e-102
2_Pre-granulosa cells I	RGMA	1.24152044419931e-109	0.313836547990541	0.357	0.23	4.12569658811872e-105
2_Pre-granulosa cells I	GK5	1.72775593996301e-94	0.313726796861542	0.3	0.191	5.74150576409108e-90
2_Pre-granulosa cells I	TMEM131	4.1428197654401e-155	0.313522402189207	0.78	0.614	1.3767004362534e-150
2_Pre-granulosa cells I	AATF	2.47956821131306e-105	0.313439349656568	0.328	0.209	8.23985312301443e-101
2_Pre-granulosa cells I	ZNF146	1.18067673048417e-151	0.313147701795094	0.683	0.502	3.92350684307195e-147
2_Pre-granulosa cells I	R3HDM1	1.42754640668395e-178	0.312470869298788	0.825	0.654	4.74387946405145e-174
2_Pre-granulosa cells I	PCGF3	8.68858842042813e-171	0.312405869942044	0.699	0.497	2.88730481799247e-166
2_Pre-granulosa cells I	SPAST	1.47388547938568e-143	0.312358563229236	0.546	0.373	4.89786883654654e-139
2_Pre-granulosa cells I	MXI1	7.13027580568614e-125	0.312222978245169	0.551	0.387	2.36946195298756e-120
2_Pre-granulosa cells I	ALG9	4.32129941504757e-116	0.312141313133737	0.46	0.313	1.43601100861446e-111
2_Pre-granulosa cells I	MITF	8.92229523977758e-103	0.311588366326266	0.385	0.256	2.96496793113049e-98
2_Pre-granulosa cells I	ATRN	2.51236558079775e-148	0.311346041850605	0.736	0.557	8.34884206154902e-144
2_Pre-granulosa cells I	TNRC18	1.72360218557483e-138	0.311225387689794	0.615	0.44	5.72770242288373e-134
2_Pre-granulosa cells I	ASXL3	1.0584016708991e-142	0.311170199799137	0.555	0.38	3.51717459256481e-138
2_Pre-granulosa cells I	RALGAPA1	5.00836143794071e-158	0.310392934457508	0.811	0.644	1.66432858944208e-153
2_Pre-granulosa cells I	CCNY	2.5786287417151e-143	0.310162621798293	0.69	0.506	8.56904117159345e-139
2_Pre-granulosa cells I	DENND4C	1.50748748714254e-131	0.309620047061396	0.55	0.385	5.00953166852336e-127
2_Pre-granulosa cells I	NBEAL1	2.39680378109422e-154	0.3095026058275	0.707	0.524	7.96481864495422e-150
2_Pre-granulosa cells I	MOSMO	4.32993449421158e-133	0.309231997069417	0.466	0.308	1.43888053177145e-128
2_Pre-granulosa cells I	ZCCHC14	1.22136883539418e-142	0.308969654498851	0.667	0.489	4.0587307768984e-138
2_Pre-granulosa cells I	IPO8	1.40712935738664e-113	0.308965461054913	0.401	0.266	4.67603156753154e-109
2_Pre-granulosa cells I	CELF4	1.45045746748187e-127	0.308627483401377	0.382	0.241	4.82001521018901e-123
2_Pre-granulosa cells I	JAK2	2.17207111639396e-142	0.308251558900003	0.605	0.428	7.21800952688877e-138
2_Pre-granulosa cells I	RNF11	3.71640416374199e-105	0.308120226543301	0.364	0.237	1.2349982676531e-100
2_Pre-granulosa cells I	RIMS1	3.0191200544991e-119	0.30745077764359	0.379	0.244	1.0032837853106e-114
2_Pre-granulosa cells I	ENSSSCG00000062035	9.55660385624594e-104	0.307058226312856	0.443	0.307	3.17575502746909e-99
2_Pre-granulosa cells I	HERC4	1.40876309930072e-179	0.306796869080149	0.86	0.688	4.68146065528622e-175
2_Pre-granulosa cells I	CCDC171	1.84541318163454e-97	0.306749291552228	0.355	0.235	6.13249254388975e-93
2_Pre-granulosa cells I	ARMC9	1.03373994384946e-126	0.30654217397258	0.477	0.32	3.43522120740615e-122
2_Pre-granulosa cells I	LMBRD1	5.41808777560258e-120	0.306538864528102	0.444	0.296	1.80048474871049e-115
2_Pre-granulosa cells I	MTHFD1L	3.27593167503259e-105	0.306356285785798	0.455	0.315	1.08862485493008e-100
2_Pre-granulosa cells I	FBXW7	2.3419020558621e-153	0.306148310152633	0.745	0.559	7.78237472183534e-149
2_Pre-granulosa cells I	NOX4	1.58472752063054e-116	0.305771073261891	0.464	0.315	5.26620802380733e-112
2_Pre-granulosa cells I	SESN1	1.87448908567114e-92	0.305156743802867	0.296	0.189	6.22911468059375e-88
2_Pre-granulosa cells I	MYLK	6.35098020682845e-165	0.305108437412596	0.778	0.598	2.11049423253116e-160
2_Pre-granulosa cells I	PSMF1	1.32519311769711e-99	0.305041286927913	0.36	0.238	4.40374924941927e-95
2_Pre-granulosa cells I	ADAMTS6	1.24476829035475e-139	0.30436962738574	0.574	0.402	4.13648950567786e-135
2_Pre-granulosa cells I	TRIP4	5.67785206757827e-85	0.304318101459124	0.295	0.192	1.88680702057693e-80
2_Pre-granulosa cells I	JMY	3.88359595501103e-99	0.304084693119094	0.337	0.219	1.29055777180972e-94
2_Pre-granulosa cells I	ANKRD17	2.33981458294504e-192	0.30395834543928	0.892	0.746	7.77543784058465e-188
2_Pre-granulosa cells I	KIF13A	4.79065097480835e-150	0.303886613430746	0.761	0.586	1.59198122543856e-145
2_Pre-granulosa cells I	CCDC117	1.72670438250822e-123	0.303741255505852	0.409	0.264	5.73801133351307e-119
2_Pre-granulosa cells I	ENSSSCG00000041898	8.14584853937934e-91	0.303305624951692	0.295	0.19	2.70694692812115e-86
2_Pre-granulosa cells I	STXBP4	1.3550911209845e-122	0.301648961518475	0.421	0.275	4.50310330414358e-118
2_Pre-granulosa cells I	ZNF16	2.29735955448043e-116	0.301582204595226	0.478	0.328	7.63435553549391e-112
2_Pre-granulosa cells I	DHX57	3.38526954216205e-108	0.301557944952048	0.375	0.247	1.12495892155587e-103
2_Pre-granulosa cells I	RYR3	9.83190318482546e-303	0.301411537333746	0.956	0.815	3.26723974734935e-298
2_Pre-granulosa cells I	FBXW11	1.83830727673823e-144	0.300156605604946	0.697	0.519	6.10887891132882e-140
3_Pre-granulosa cells II	MASP1	4.97506311705881e-198	1.64370662314214	0.261	0.132	1.65326322442981e-193
3_Pre-granulosa cells II	ENSSSCG00000016093	1.12368660600477e-173	1.45716060047084	0.271	0.145	3.73412296041446e-169
3_Pre-granulosa cells II	GABRB2	3.45350002596092e-170	1.4380753539916	0.27	0.145	1.14763259362707e-165
3_Pre-granulosa cells II	CACNA1A	1.23462994279654e-203	1.13961988612742	0.604	0.489	4.10279876290718e-199
3_Pre-granulosa cells II	SORCS3	0	1.12112878660602	0.664	0.49	0
3_Pre-granulosa cells II	SGCZ	7.20210444880893e-273	1.10792326112709	0.648	0.513	2.39333132938369e-268
3_Pre-granulosa cells II	SGSM1	2.00063355810404e-169	1.0894883506608	0.426	0.285	6.64830537693554e-165
3_Pre-granulosa cells II	MED12L	4.82987012686979e-304	1.08538938533494	0.643	0.488	1.6050141418601e-299
3_Pre-granulosa cells II	ENSSSCG00000059925	2.39143921866193e-107	1.06966069686311	0.289	0.182	7.94699166753547e-103
3_Pre-granulosa cells II	SEMA3E	6.47328863123437e-120	1.04557426092693	0.393	0.275	2.15113854504549e-115
3_Pre-granulosa cells II	MEGF11	0	1.04520074144636	0.733	0.594	0
3_Pre-granulosa cells II	TOX3	3.75420497960893e-171	1.03922559057565	0.507	0.37	1.24755985677384e-166
3_Pre-granulosa cells II	PLPP4	5.39721694425614e-113	0.993987971471977	0.42	0.31	1.79354916274576e-108
3_Pre-granulosa cells II	APBA1	1.83627779968725e-201	0.97481342254775	0.593	0.455	6.1021347561407e-197
3_Pre-granulosa cells II	CDH20	3.60824317109456e-144	0.968008457264481	0.447	0.316	1.19905528818643e-139
3_Pre-granulosa cells II	ENSSSCG00000025500	2.46540695007258e-96	0.961858540706014	0.285	0.183	8.19279383578619e-92
3_Pre-granulosa cells II	LIPG	1.00943464486811e-105	0.924775780846402	0.385	0.274	3.35445226836123e-101
3_Pre-granulosa cells II	RYR2	1.70838577913527e-119	0.880274843971111	0.483	0.368	5.67713678264443e-115
3_Pre-granulosa cells II	AK5	6.50384255749077e-217	0.878036271281991	0.66	0.541	2.16129192027976e-212
3_Pre-granulosa cells II	KAT2B	3.94191127553244e-114	0.818509884675723	0.487	0.375	1.30993653597218e-109
3_Pre-granulosa cells II	ATP8A1	7.30346048335018e-218	0.717368869459074	0.735	0.63	2.4270129532221e-213
3_Pre-granulosa cells II	ZNF37A	1.71970754609627e-110	0.533946443161241	0.64	0.535	5.71476014643251e-106
4_Interstitial cells-1	WDR86	0	1.67458580250173	0.441	0.207	0
4_Interstitial cells-1	HECW1	0	1.59933621120964	0.345	0.168	0
4_Interstitial cells-1	TENM2	0	1.58992175185346	0.95	0.821	0
4_Interstitial cells-1	FAP	0	1.5730523040457	0.731	0.352	0
4_Interstitial cells-1	ENSSSCG00000043377	9.04915715804138e-254	1.54312057648469	0.256	0.121	3.00712541518873e-249
4_Interstitial cells-1	CNTNAP5	0	1.53446500026838	0.948	0.764	0
4_Interstitial cells-1	MYO3B	2.71901296365168e-225	1.51484080116901	0.228	0.106	9.03555197951089e-221
4_Interstitial cells-1	ENSSSCG00000048984	0	1.47215574833361	0.421	0.237	0
4_Interstitial cells-1	ENSSSCG00000009672	0	1.39729148621074	0.364	0.181	0
4_Interstitial cells-1	ENSSSCG00000056104	3.31401219460154e-197	1.38323356043753	0.241	0.123	1.10127939238804e-192
4_Interstitial cells-1	PAPSS2	0	1.37936149944761	0.378	0.197	0
4_Interstitial cells-1	ADGRB3	0	1.36583232145652	0.811	0.589	0
4_Interstitial cells-1	ENSSSCG00000051274	0	1.3396571794491	0.711	0.474	0
4_Interstitial cells-1	CNTN6	4.15885352853059e-180	1.32612710442894	0.257	0.14	1.382028616066e-175
4_Interstitial cells-1	NRXN1	0	1.30576211048671	0.664	0.473	0
4_Interstitial cells-1	ENSSSCG00000062252	0	1.28313998776774	0.526	0.329	0
4_Interstitial cells-1	ENSSSCG00000052335	3.14713240610428e-188	1.26201212951865	0.263	0.143	1.04582356987251e-183
4_Interstitial cells-1	ENSSSCG00000042224	0	1.25454687690076	0.462	0.282	0
4_Interstitial cells-1	ENSSSCG00000062132	6.61271670363282e-172	1.24719643518899	0.244	0.132	2.19747188778422e-167
4_Interstitial cells-1	CPED1	0	1.22042512104781	0.612	0.387	0
4_Interstitial cells-1	DLC1	0	1.20105965627177	0.913	0.732	0
4_Interstitial cells-1	RYR3	0	1.18116456544109	0.955	0.818	0
4_Interstitial cells-1	NRG1	0	1.16041835585009	0.821	0.643	0
4_Interstitial cells-1	RGMA	1.35900677083119e-202	1.14361114218921	0.366	0.23	4.51611540014912e-198
4_Interstitial cells-1	KCND3	3.48596326654977e-210	1.13145510422798	0.462	0.327	1.15842045310715e-205
4_Interstitial cells-1	ATP8A2	4.07468081584339e-156	1.13033730439344	0.298	0.183	1.35405718191292e-151
4_Interstitial cells-1	ENSSSCG00000051601	0	1.12593037869765	0.819	0.627	0
4_Interstitial cells-1	ALCAM	0	1.10997613666714	0.735	0.513	0
4_Interstitial cells-1	CACNA1D	0	1.10283090946026	0.546	0.377	0
4_Interstitial cells-1	TPST1	4.22442147014293e-294	1.09950342871704	0.492	0.325	1.4038174987432e-289
4_Interstitial cells-1	KCNC2	7.28771852765037e-157	1.09231792410557	0.454	0.336	2.42178174392349e-152
4_Interstitial cells-1	GXYLT2	0	1.0757184729634	0.759	0.5	0
4_Interstitial cells-1	MCUB	1.2054410458443e-167	1.07071408446796	0.295	0.174	4.00580113944519e-163
4_Interstitial cells-1	ANGPT4	1.74900890739262e-214	1.05205678151421	0.388	0.241	5.81213150015641e-210
4_Interstitial cells-1	TGFBR3	0	1.0327853922733	0.75	0.562	0
4_Interstitial cells-1	SLC8A1	0	1.01755	0.946	0.82	0
4_Interstitial cells-1	MARK1	0	1.00010516155196	0.635	0.48	0
4_Interstitial cells-1	ENSSSCG00000033805	3.69887973792343e-286	0.986227148496911	0.536	0.368	1.22917472570933e-281
4_Interstitial cells-1	NR2F1	0	0.983745359138709	0.678	0.451	0
4_Interstitial cells-1	ENSSSCG00000050944	0	0.972495082188033	0.713	0.554	0
4_Interstitial cells-1	PLPP1	0	0.952831353996558	0.746	0.583	0
4_Interstitial cells-1	ABI3BP	2.95747572511099e-220	0.936862907429256	0.463	0.305	9.82798758211632e-216
4_Interstitial cells-1	ESR1	0	0.930127584133323	0.806	0.608	0
4_Interstitial cells-1	ARHGAP28	0	0.927598939288511	0.801	0.642	0
4_Interstitial cells-1	SORBS2	0	0.897258560520045	0.765	0.619	0
4_Interstitial cells-1	COL12A1	1.16653359000531e-241	0.888622187566457	0.445	0.277	3.87650777294663e-237
4_Interstitial cells-1	PITPNC1	0	0.881861405621618	0.875	0.732	0
4_Interstitial cells-1	MAMLD1	3.41968477418816e-198	0.874001137178839	0.473	0.335	1.13639544731047e-193
4_Interstitial cells-1	PDZRN3	9.14718533733439e-296	0.868943728115784	0.687	0.544	3.03970115944959e-291
4_Interstitial cells-1	SLC24A3	0	0.863771172799696	0.813	0.653	0
4_Interstitial cells-1	ADAMTS12	0	0.856280589560914	0.725	0.554	0
4_Interstitial cells-1	GABBR2	2.83077534197304e-111	0.855337494889709	0.3	0.198	9.40694953891062e-107
4_Interstitial cells-1	VWA5A	1.0220098019798e-113	0.852792003240115	0.334	0.233	3.39624077295908e-109
4_Interstitial cells-1	SLC1A4	0	0.838852691724468	0.661	0.489	0
4_Interstitial cells-1	PIP5K1B	4.23427659185407e-236	0.834560453717481	0.58	0.441	1.40709245423902e-231
4_Interstitial cells-1	ENSSSCG00000031706	1.15542180823055e-284	0.83009789717387	0.642	0.491	3.83958221093095e-280
4_Interstitial cells-1	ANK3	0	0.82548745652649	0.886	0.783	0
4_Interstitial cells-1	NID2	1.60296898270237e-297	0.807517956521218	0.629	0.454	5.32682622641824e-293
4_Interstitial cells-1	MBNL3	0	0.7934932342831	0.825	0.723	0
4_Interstitial cells-1	DAPK1	0	0.792786009301961	0.767	0.639	0
4_Interstitial cells-1	TENT5A	7.44288418523552e-113	0.787585965443279	0.271	0.169	2.47334484359561e-108
4_Interstitial cells-1	QPRT	3.15792237675277e-130	0.785624197956878	0.437	0.329	1.04940918501871e-125
4_Interstitial cells-1	SYT1	1.43087230786702e-117	0.777328789297039	0.396	0.29	4.75493176627288e-113
4_Interstitial cells-1	ENSSSCG00000059852	6.07485753466959e-154	0.770646071576354	0.41	0.28	2.01873590734605e-149
4_Interstitial cells-1	ENSSSCG00000014235	2.57206439549364e-158	0.760457803758826	0.47	0.345	8.54722719266493e-154
4_Interstitial cells-1	MYOF	5.90480334570227e-212	0.758546938822609	0.587	0.446	1.96222519981032e-207
4_Interstitial cells-1	MATN2	0	0.7572376744838	0.892	0.779	0
4_Interstitial cells-1	NAV3	3.44413686407906e-244	0.742539015612374	0.603	0.45	1.14452112130211e-239
4_Interstitial cells-1	ZNF385D	0	0.741432644780844	0.823	0.687	0
4_Interstitial cells-1	SFMBT2	3.27224565458593e-175	0.734431313597558	0.582	0.468	1.08739995347545e-170
4_Interstitial cells-1	MAF	8.10308728072813e-181	0.733587824063226	0.497	0.356	2.69273693425877e-176
4_Interstitial cells-1	PCSK6	6.55733124240692e-133	0.729934258179566	0.448	0.329	2.17906674516425e-128
4_Interstitial cells-1	ENSSSCG00000033894	1.61933998270529e-142	0.724030751295343	0.447	0.323	5.38122869652796e-138
4_Interstitial cells-1	LYPD6	4.28443466260468e-187	0.722653502005651	0.593	0.474	1.42376048273016e-182
4_Interstitial cells-1	EDA	1.52607223471274e-224	0.688314482290083	0.651	0.515	5.07129064317391e-220
4_Interstitial cells-1	FAM13A	2.51130711342677e-154	0.68423925080014	0.586	0.479	8.34532466862849e-150
4_Interstitial cells-1	PDGFRA	2.2905565182064e-266	0.671931864180397	0.686	0.528	7.6117483656517e-262
4_Interstitial cells-1	RNF150	4.39052956280099e-122	0.65904395765852	0.497	0.394	1.4590168790144e-117
4_Interstitial cells-1	TNS1	2.10609408183023e-147	0.644145511452397	0.575	0.472	6.99876124333004e-143
4_Interstitial cells-1	LUM	1.022827463517e-100	0.638291509293141	0.403	0.301	3.39895794401334e-96
4_Interstitial cells-1	PDE8B	5.17535155195191e-151	0.623350365241738	0.531	0.402	1.71982107422914e-146
4_Interstitial cells-1	ARHGAP31	2.16142284208019e-146	0.610900689784244	0.548	0.433	7.18262424651669e-142
4_Interstitial cells-1	CDON	3.60037689738594e-151	0.608830706951118	0.609	0.502	1.19644124677032e-146
4_Interstitial cells-1	MDGA2	2.09136661952795e-189	0.605487272493398	0.68	0.56	6.94982041335332e-185
4_Interstitial cells-1	HBB	1.31336621587949e-162	0.603220522545037	0.587	0.432	4.36444727198914e-158
4_Interstitial cells-1	CGNL1	2.26157675977143e-124	0.598933424672182	0.544	0.437	7.51544573039643e-120
4_Interstitial cells-1	IGFBP5	0	0.596063630055581	0.959	0.836	0
4_Interstitial cells-1	APOE	4.4990947673985e-118	0.568676030677278	0.488	0.367	1.4950941821542e-113
4_Interstitial cells-1	SMOC1	3.97161614535112e-206	0.557566181008657	0.755	0.647	1.31980776126163e-201
4_Interstitial cells-1	GSTA4	3.84085108455294e-159	0.554163069381245	0.671	0.565	1.27635322390779e-154
4_Interstitial cells-1	BCAR3	5.56605318083373e-146	0.54583878748917	0.56	0.442	1.84965513252286e-141
4_Interstitial cells-1	FMOD	2.2768747256515e-153	0.545023422026927	0.522	0.373	7.56628240081251e-149
4_Interstitial cells-1	NEGR1	2.71819313708504e-108	0.541765418530205	0.51	0.403	9.03282761384729e-104
4_Interstitial cells-1	IQGAP2	1.92155613256867e-246	0.530527181188845	0.831	0.722	6.38552318413895e-242
4_Interstitial cells-1	POSTN	4.28500643707063e-168	0.515329109998947	0.604	0.447	1.42395048910294e-163
4_Interstitial cells-1	DCN	8.47019227302075e-195	0.508337685877729	0.73	0.582	2.81472959424752e-190
4_Interstitial cells-1	SV2C	1.35781207977335e-173	0.426285743282704	0.814	0.707	4.51214532229481e-169
4_Interstitial cells-1	ADAM12	6.53062396433599e-228	0.409333939760006	0.912	0.803	2.17019164958849e-223
4_Interstitial cells-1	GRIK1	4.78597402797842e-162	0.349155771906125	0.68	0.549	1.59042702923751e-157
5_Interstitial cells-2	OGN	0	2.37787441482619	0.505	0.144	0
5_Interstitial cells-2	PRELP	0	2.3000138972651	0.139	0.037	0
5_Interstitial cells-2	LYVE1	0	2.15873074131721	0.159	0.042	0
5_Interstitial cells-2	C1R	0	2.11341005916525	0.21	0.059	0
5_Interstitial cells-2	C1S	0	2.11301807452431	0.258	0.08	0
5_Interstitial cells-2	WFIKKN2	0	2.09367121365676	0.199	0.062	0
5_Interstitial cells-2	PDGFRL	2.40326669284871e-297	2.00185865078742	0.163	0.052	7.98629554700554e-293
5_Interstitial cells-2	COL2A1	0	1.98299542203323	0.178	0.054	0
5_Interstitial cells-2	ENSSSCG00000021374	0	1.98227771285959	0.306	0.099	0
5_Interstitial cells-2	MFAP4	9.246716440457e-298	1.9485659570242	0.182	0.064	3.07277634032827e-293
5_Interstitial cells-2	ENSSSCG00000054196	0	1.9410060469922	0.183	0.055	0
5_Interstitial cells-2	A2M	0	1.93304274614434	0.191	0.066	0
5_Interstitial cells-2	VCAM1	0	1.92981210551182	0.294	0.11	0
5_Interstitial cells-2	ENSSSCG00000031640	0	1.90555551341034	0.291	0.097	0
5_Interstitial cells-2	RARRES2	0	1.83470312049777	0.614	0.291	0
5_Interstitial cells-2	DLK1	0	1.78674851736382	0.376	0.154	0
5_Interstitial cells-2	APOE	0	1.77073274720234	0.625	0.339	0
5_Interstitial cells-2	SYCP3	0	1.67841099527221	0.353	0.106	0
5_Interstitial cells-2	PNLIPRP2	0	1.67244950805951	0.32	0.107	0
5_Interstitial cells-2	COL3A1	0	1.62019295427822	0.856	0.68	0
5_Interstitial cells-2	GLIPR1	7.46538222404162e-226	1.56843789696094	0.181	0.073	2.48082116687127e-221
5_Interstitial cells-2	TIMP1	0	1.56826906698425	0.321	0.145	0
5_Interstitial cells-2	DCN	0	1.56663608884066	0.792	0.568	0
5_Interstitial cells-2	SPARCL1	0	1.56333667147034	0.338	0.166	0
5_Interstitial cells-2	ENSSSCG00000051026	2.15805277534463e-257	1.55954605447752	0.253	0.12	7.17142517774775e-253
5_Interstitial cells-2	FMOD	0	1.54326476272326	0.607	0.355	0
5_Interstitial cells-2	TKTL1	0	1.54263964717039	0.601	0.216	0
5_Interstitial cells-2	ECM2	1.82856021467871e-179	1.53627958640455	0.192	0.091	6.07648844939883e-175
5_Interstitial cells-2	SERPING1	0	1.50818087882242	0.632	0.404	0
5_Interstitial cells-2	ENSSSCG00000012961	0	1.4798846737117	0.316	0.156	0
5_Interstitial cells-2	ITIH5	0	1.47418211872679	0.3	0.142	0
5_Interstitial cells-2	POSTN	0	1.47118357622479	0.686	0.43	0
5_Interstitial cells-2	THBS1	0	1.46459774265937	0.322	0.162	0
5_Interstitial cells-2	FGL2	4.05524520760202e-229	1.44110801808129	0.259	0.131	1.34759853493823e-224
5_Interstitial cells-2	CXCL14	1.6770693599127e-203	1.43681819755725	0.213	0.101	5.5730691899259e-199
5_Interstitial cells-2	ENSSSCG00000035293	0	1.42989924485093	0.606	0.384	0
5_Interstitial cells-2	ENSSSCG00000059852	0	1.4230407549042	0.453	0.27	0
5_Interstitial cells-2	ARL4A	8.78586402720858e-300	1.41857890324513	0.386	0.229	2.91963047488168e-295
5_Interstitial cells-2	TENT5A	2.14608257129398e-262	1.4088529805196	0.306	0.161	7.13164699266701e-258
5_Interstitial cells-2	PTGDS	0	1.39240477696513	0.595	0.327	0
5_Interstitial cells-2	ENSSSCG00000009851	0	1.3821278280569	0.467	0.274	0
5_Interstitial cells-2	C7	2.23453292246086e-244	1.38072430631827	0.325	0.183	7.42557635462968e-240
5_Interstitial cells-2	NFIX	4.14869586285435e-229	1.37809168539511	0.271	0.14	1.37865312218513e-224
5_Interstitial cells-2	UBB	0	1.36585963308918	0.698	0.484	0
5_Interstitial cells-2	ISLR	2.15933616556379e-217	1.36414347752473	0.292	0.163	7.17569001178502e-213
5_Interstitial cells-2	HSPB1	0	1.35976874364638	0.528	0.32	0
5_Interstitial cells-2	HTRA3	1.02384423938474e-231	1.35096666165224	0.316	0.18	3.40233679189943e-227
5_Interstitial cells-2	CST3	0	1.35040638456131	0.633	0.416	0
5_Interstitial cells-2	SERPINF1	9.48045155966191e-217	1.34979953866866	0.239	0.117	3.15044885779125e-212
5_Interstitial cells-2	ENSSSCG00000027746	8.60495249063855e-244	1.34259114541565	0.331	0.191	2.85951176216409e-239
5_Interstitial cells-2	PRDX5	8.03137893836361e-185	1.3170839310024	0.223	0.113	2.66890753500761e-180
5_Interstitial cells-2	COL6A3	0	1.31550552894482	0.502	0.322	0
5_Interstitial cells-2	HBB	0	1.31269556962737	0.727	0.402	0
5_Interstitial cells-2	NDUFC2	1.44806376161014e-167	1.31148876113978	0.231	0.124	4.81206068620667e-163
5_Interstitial cells-2	EFEMP2	2.83670361237497e-150	1.2996530330282	0.253	0.149	9.42664977428327e-146
5_Interstitial cells-2	MAF	0	1.29752365801339	0.524	0.35	0
5_Interstitial cells-2	EMP3	3.4789247212407e-166	1.29227083661648	0.246	0.137	1.1560814741155e-161
5_Interstitial cells-2	FAP	0	1.29197784317436	0.623	0.371	0
5_Interstitial cells-2	SOD1	0	1.28833935215635	0.445	0.264	0
5_Interstitial cells-2	C3	2.39593247586731e-300	1.28729139596092	0.269	0.118	7.96192321055467e-296
5_Interstitial cells-2	TNNI3	2.33685960438517e-212	1.28211292148803	0.257	0.132	7.76561815133236e-208
5_Interstitial cells-2	H1.0	0	1.28200442745253	0.467	0.313	0
5_Interstitial cells-2	TMEM97	0	1.28047962412774	0.578	0.405	0
5_Interstitial cells-2	ITM2B	0	1.28004432212233	0.547	0.376	0
5_Interstitial cells-2	SPARC	0	1.27147791030741	0.744	0.576	0
5_Interstitial cells-2	TXNIP	2.80941122080545e-208	1.26674165958842	0.354	0.226	9.33595442785858e-204
5_Interstitial cells-2	RPS29	0	1.25772585380162	0.817	0.685	0
5_Interstitial cells-2	AKAP12	0	1.25306130407912	0.612	0.414	0
5_Interstitial cells-2	UQCR11	1.86481748002613e-235	1.24760438983745	0.298	0.157	6.19697496787484e-231
5_Interstitial cells-2	GJA1	5.15762490102559e-184	1.2469531492019	0.341	0.223	1.71393033085981e-179
5_Interstitial cells-2	ENSSSCG00000021161	3.38069908587961e-240	1.24640352866055	0.321	0.178	1.12344011322865e-235
5_Interstitial cells-2	NAP1L3	3.67256737429748e-216	1.23914362549938	0.363	0.232	1.22043086415279e-211
5_Interstitial cells-2	NDUFA11	2.14311094274186e-189	1.22270738972594	0.241	0.124	7.12177197382547e-185
5_Interstitial cells-2	ENSSSCG00000033310	0	1.22131051265863	0.815	0.694	0
5_Interstitial cells-2	ENSSSCG00000002657	4.67455063890596e-280	1.21880048718189	0.29	0.14	1.55339992281484e-275
5_Interstitial cells-2	ENSSSCG00000059807	0	1.21831235123097	0.578	0.417	0
5_Interstitial cells-2	COL12A1	7.59042500086514e-303	1.21787489852195	0.443	0.276	2.5223741320375e-298
5_Interstitial cells-2	TMSB4X	0	1.21265040361485	0.634	0.457	0
5_Interstitial cells-2	CCDC80	0	1.21230475029143	0.678	0.489	0
5_Interstitial cells-2	RABAC1	7.44182175579913e-248	1.21057628883307	0.393	0.246	2.47299178766961e-243
5_Interstitial cells-2	RPL26L1	1.59810341192269e-160	1.20630900111372	0.258	0.148	5.31065744816029e-156
5_Interstitial cells-2	Metazoa-SRP	0	1.20527688339334	0.566	0.413	0
5_Interstitial cells-2	COX7B	0	1.20504816423395	0.467	0.297	0
5_Interstitial cells-2	PSAT1	6.33299044249921e-234	1.19435395478263	0.419	0.282	2.10451605394691e-229
5_Interstitial cells-2	WFDC2	1.25143081469897e-234	1.18646543672984	0.309	0.166	4.15862974032615e-230
5_Interstitial cells-2	PEG10	0	1.18640412433749	0.507	0.362	0
5_Interstitial cells-2	RCN3	3.38141674335227e-188	1.18398881205213	0.338	0.214	1.12367859798339e-183
5_Interstitial cells-2	OAZ1	2.06176078054225e-237	1.18398586654026	0.367	0.224	6.85143724981995e-233
5_Interstitial cells-2	ENSSSCG00000009772	9.21421917563914e-204	1.17945294328629	0.365	0.236	3.06197717425664e-199
5_Interstitial cells-2	CD63	0	1.17492920058525	0.695	0.534	0
5_Interstitial cells-2	ENSSSCG00000031838	0	1.17031023562845	0.796	0.653	0
5_Interstitial cells-2	PCOLCE	1.19657620450603e-229	1.17010576162668	0.391	0.25	3.976342385194e-225
5_Interstitial cells-2	ENSSSCG00000012832	2.71795350783765e-244	1.16462910884988	0.434	0.297	9.03203130189529e-240
5_Interstitial cells-2	ENSSSCG00000009746	0	1.16130425353754	0.541	0.363	0
5_Interstitial cells-2	HMGB2	0	1.15332181348326	0.541	0.348	0
5_Interstitial cells-2	COX6A1	0	1.15149394394286	0.485	0.316	0
5_Interstitial cells-2	COX7C	0	1.15082236579821	0.504	0.348	0
5_Interstitial cells-2	COL6A1	8.07756361518655e-223	1.14789524691275	0.412	0.279	2.68425516496264e-218
5_Interstitial cells-2	TMEM258	2.8468440522356e-147	1.14781273043122	0.255	0.149	9.46034746998414e-143
5_Interstitial cells-2	ATP5MG	2.33838058639021e-163	1.14367472670891	0.31	0.195	7.77067252663332e-159
5_Interstitial cells-2	DSTN	9.6483413121975e-138	1.13954559996656	0.294	0.193	3.20624030145635e-133
5_Interstitial cells-2	TRMT112	1.08668468654978e-212	1.13644242093016	0.393	0.261	3.61116188187357e-208
5_Interstitial cells-2	FKBP4	2.58137114065979e-145	1.13078692807448	0.249	0.144	8.57815443752654e-141
5_Interstitial cells-2	PRDX4	1.07040391760174e-197	1.1185030868995	0.368	0.237	3.55705925858234e-193
5_Interstitial cells-2	AEBP1	7.05903269076263e-211	1.11250665027343	0.405	0.273	2.34578715346733e-206
5_Interstitial cells-2	ATP5MC3	4.47943955982639e-168	1.11202306340059	0.323	0.204	1.48856256012591e-163
5_Interstitial cells-2	ENSSSCG00000030849	0	1.11185780288381	0.72	0.563	0
5_Interstitial cells-2	ROMO1	2.90997675628449e-160	1.10992332599393	0.284	0.17	9.67014375880898e-156
5_Interstitial cells-2	AHNAK	0	1.10712674360489	0.645	0.476	0
5_Interstitial cells-2	ENSSSCG00000023331	6.9753271606898e-139	1.10089346778367	0.277	0.174	2.31797096876883e-134
5_Interstitial cells-2	ENSSSCG00000000207	0	1.09286209018779	0.763	0.627	0
5_Interstitial cells-2	ATP5PF	1.86425962589377e-239	1.08994088344043	0.458	0.318	6.1951211628076e-235
5_Interstitial cells-2	PDCD5	5.38526467466078e-210	1.08555385838631	0.408	0.274	1.78957730403652e-205
5_Interstitial cells-2	ENSSSCG00000037565	4.72160182124427e-234	1.08544801628348	0.43	0.292	1.56903550121768e-229
5_Interstitial cells-2	ATP5ME	7.55954498388905e-186	1.08348913629045	0.344	0.214	2.51211239359617e-181
5_Interstitial cells-2	ENSSSCG00000044572	7.4972236880117e-218	1.08190712124629	0.448	0.322	2.49140240376317e-213
5_Interstitial cells-2	SH3BGRL3	4.90305677609563e-140	1.08167390009717	0.278	0.173	1.62933479726434e-135
5_Interstitial cells-2	COX8A	1.94335003904563e-282	1.07794373773497	0.481	0.326	6.45794651475253e-278
5_Interstitial cells-2	RPL29	0	1.07236938317665	0.741	0.607	0
5_Interstitial cells-2	RPS26	0	1.07103308071576	0.793	0.66	0
5_Interstitial cells-2	ABI3BP	9.23430452626527e-212	1.06989775666816	0.439	0.308	3.06865173712321e-207
5_Interstitial cells-2	EIF1	1.38093485606313e-180	1.06725935015853	0.38	0.26	4.58898462018339e-176
5_Interstitial cells-2	ENSSSCG00000014727	1.58989946772396e-213	1.06710252660416	0.324	0.181	5.28339492119351e-209
5_Interstitial cells-2	NDUFS5	2.04382148846065e-156	1.05901561784698	0.314	0.201	6.79182318830359e-152
5_Interstitial cells-2	HMGN2	0	1.05735648091228	0.622	0.475	0
5_Interstitial cells-2	HSBP1	1.93964264215754e-164	1.05572474861372	0.38	0.266	6.44562646415373e-160
5_Interstitial cells-2	ANXA2	4.01516639202679e-138	1.05513308389766	0.277	0.172	1.33427994373442e-133
5_Interstitial cells-2	CALM3	1.15277360382877e-133	1.05227645029935	0.33	0.229	3.8307819628834e-129
5_Interstitial cells-2	ENSSSCG00000007978	0	1.05208604913305	0.698	0.512	0
5_Interstitial cells-2	ENSSSCG00000020830	0	1.04850388374853	0.65	0.525	0
5_Interstitial cells-2	ENSSSCG00000003261	9.57720733682812e-190	1.04622622527867	0.343	0.212	3.18260177010135e-185
5_Interstitial cells-2	SSR4	0	1.04174276123116	0.587	0.4	0
5_Interstitial cells-2	OLFML3	3.36910235735129e-161	1.03878749651306	0.406	0.296	1.11958640437141e-156
5_Interstitial cells-2	RPL15	0	1.03709560775303	0.816	0.708	0
5_Interstitial cells-2	RPL37A	0	1.03471205126864	0.731	0.585	0
5_Interstitial cells-2	CLU	7.44664193270017e-188	1.03202	0.279	0.154	2.47459358065559e-183
5_Interstitial cells-2	ENSSSCG00000025928	0	1.03140660570029	0.791	0.65	0
5_Interstitial cells-2	RPL35A	0	1.03117418908517	0.793	0.673	0
5_Interstitial cells-2	SNRPD2	1.72270304643415e-242	1.0309492703162	0.464	0.319	5.72471449360533e-238
5_Interstitial cells-2	SERF2	0	1.02489769525166	0.632	0.492	0
5_Interstitial cells-2	COX6C	0	1.02264337702037	0.63	0.512	0
5_Interstitial cells-2	CLGN	6.97239960869791e-160	1.01960336680528	0.236	0.127	2.3169981139664e-155
5_Interstitial cells-2	ENSSSCG00000014075	6.57138656386557e-147	1.01575729393606	0.373	0.266	2.18373746903817e-142
5_Interstitial cells-2	ALCAM	0	1.01485986409098	0.716	0.515	0
5_Interstitial cells-2	RPS28	0	1.01393917498246	0.828	0.718	0
5_Interstitial cells-2	RPL10	0	1.01332161319444	0.848	0.739	0
5_Interstitial cells-2	LRPAP1	3.68022981228703e-211	1.01330950017492	0.457	0.328	1.2229771689211e-206
5_Interstitial cells-2	CD164	2.03184273406968e-242	1.01165015837367	0.51	0.383	6.75201658958696e-238
5_Interstitial cells-2	ENSSSCG00000011803	0	1.01140602924699	0.729	0.603	0
5_Interstitial cells-2	EEF1B2	0	0.997493275541883	0.72	0.594	0
5_Interstitial cells-2	ENSSSCG00000010058	1.78075840845619e-127	0.997103744293903	0.335	0.233	5.91763826714076e-123
5_Interstitial cells-2	RPL26	0	0.995800021179942	0.8	0.698	0
5_Interstitial cells-2	H2AC20	1.59424465176383e-234	0.995437811224798	0.477	0.349	5.2978344022764e-230
5_Interstitial cells-2	EIF5	2.83896695452039e-251	0.993019924647485	0.526	0.398	9.43417108656672e-247
5_Interstitial cells-2	COX7A2	5.95429729054429e-180	0.992665345401335	0.378	0.251	1.97867253262077e-175
5_Interstitial cells-2	RPS23	0	0.990152618597915	0.845	0.744	0
5_Interstitial cells-2	ENSSSCG00000024974	0	0.987148096114147	0.771	0.638	0
5_Interstitial cells-2	EIF3G	3.07269633892375e-144	0.986045608915922	0.364	0.254	1.02108772038775e-139
5_Interstitial cells-2	LAMP2	3.71032150728072e-202	0.970747220398217	0.513	0.409	1.23297694008446e-197
5_Interstitial cells-2	ENSSSCG00000002850	4.96643817078018e-227	0.968057982226584	0.497	0.377	1.65039706853196e-222
5_Interstitial cells-2	TMA7	9.85662103794765e-187	0.967932135889642	0.462	0.351	3.27545373712038e-182
5_Interstitial cells-2	ENSSSCG00000008170	0	0.967002227792377	0.756	0.637	0
5_Interstitial cells-2	DYNLL1	9.14532075602237e-183	0.965389849178861	0.422	0.3	3.03908154043379e-178
5_Interstitial cells-2	ENSSSCG00000060493	0	0.965096903708121	0.698	0.556	0
5_Interstitial cells-2	PPIB	5.46401196135565e-283	0.959044783354559	0.589	0.468	1.8157458148781e-278
5_Interstitial cells-2	RPS5	0	0.957387700526489	0.747	0.601	0
5_Interstitial cells-2	LUM	4.06927264852451e-147	0.954821617973066	0.406	0.3	1.35225999383118e-142
5_Interstitial cells-2	ENSSSCG00000055400	0	0.954494899415238	0.624	0.479	0
5_Interstitial cells-2	RPL32	0	0.951068673530399	0.772	0.661	0
5_Interstitial cells-2	SMC1B	2.05680250791944e-230	0.944346854917479	0.408	0.258	6.8349604140671e-226
5_Interstitial cells-2	ATP5PO	8.41684744068795e-125	0.944343516657497	0.351	0.25	2.79700257301501e-120
5_Interstitial cells-2	NID2	6.3634382817245e-259	0.943257106837618	0.582	0.463	2.11463417539987e-254
5_Interstitial cells-2	RPS18	0	0.939983153874311	0.777	0.67	0
5_Interstitial cells-2	ENSSSCG00000004054	5.05370144635138e-208	0.938176159888906	0.478	0.359	1.67939552763703e-203
5_Interstitial cells-2	NR2F1	0	0.937800640177592	0.605	0.464	0
5_Interstitial cells-2	LGALS1	0	0.934384539205926	0.76	0.602	0
5_Interstitial cells-2	KCNC2	1.17845242819403e-303	0.930568323940241	0.499	0.326	3.91611526413158e-299
5_Interstitial cells-2	SSR2	2.82784629764687e-236	0.929771256503129	0.565	0.459	9.39721603171033e-232
5_Interstitial cells-2	SLC25A6	6.68101541411891e-265	0.92816784297579	0.564	0.447	2.22016823226586e-260
5_Interstitial cells-2	ATP5PB	1.31428346982318e-180	0.9267459313505	0.454	0.335	4.3674953985694e-176
5_Interstitial cells-2	SEC61B	2.08175061985323e-136	0.925288207993531	0.344	0.234	6.91786548483426e-132
5_Interstitial cells-2	PARK7	8.47215225080758e-145	0.924019007851037	0.404	0.298	2.81538091446587e-140
5_Interstitial cells-2	RPL27	0	0.923822006224035	0.678	0.529	0
5_Interstitial cells-2	ENSSSCG00000006081	0	0.919670889784227	0.722	0.615	0
5_Interstitial cells-2	RPL38	0	0.912620761369729	0.767	0.655	0
5_Interstitial cells-2	TMX1	3.65250359739512e-140	0.911863747858465	0.381	0.276	1.21376347045037e-135
5_Interstitial cells-2	ENSSSCG00000035738	4.61163810299748e-174	0.909623408622314	0.461	0.356	1.53249345800709e-169
5_Interstitial cells-2	ENSSSCG00000022842	1.28620578781074e-269	0.906366390064668	0.571	0.445	4.27419045347388e-265
5_Interstitial cells-2	UBA52	0	0.903096796378703	0.727	0.586	0
5_Interstitial cells-2	COX5B	8.31769138931956e-219	0.902076771067637	0.478	0.336	2.76405202558478e-214
5_Interstitial cells-2	EEA1	2.01142701721222e-162	0.894459891514629	0.47	0.367	6.68417312089792e-158
5_Interstitial cells-2	ENSSSCG00000032003	5.3831677153768e-172	0.888745718149964	0.453	0.335	1.78888046349686e-167
5_Interstitial cells-2	RPS17	0	0.888396237934605	0.819	0.714	0
5_Interstitial cells-2	FTL	0	0.881081033663866	0.693	0.561	0
5_Interstitial cells-2	ENSSSCG00000008767	1.1533565913015e-142	0.868478518221696	0.412	0.311	3.83271928855402e-138
5_Interstitial cells-2	ENSSSCG00000059638	4.04041828127054e-247	0.867595662785106	0.564	0.449	1.34267139904901e-242
5_Interstitial cells-2	RPSA	0	0.864625569728421	0.765	0.661	0
5_Interstitial cells-2	RPS13	0	0.860886278404626	0.724	0.585	0
5_Interstitial cells-2	MYL6	1.58613785144472e-150	0.856193995494122	0.411	0.298	5.27089469413595e-146
5_Interstitial cells-2	RPS15A	0	0.849293829169653	0.77	0.668	0
5_Interstitial cells-2	COX4I1	5.34320034869518e-218	0.849097109340913	0.522	0.386	1.7755989078749e-213
5_Interstitial cells-2	ENSSSCG00000061243	0	0.837620153506161	0.735	0.628	0
5_Interstitial cells-2	ENSSSCG00000039046	5.30240017497853e-211	0.835359588538596	0.574	0.473	1.76204060214712e-206
5_Interstitial cells-2	ENSSSCG00000016737	3.40886408829587e-271	0.834878438267124	0.619	0.503	1.1327996251816e-266
5_Interstitial cells-2	ENSSSCG00000034019	1.10855737170158e-128	0.832123867709651	0.388	0.281	3.6838470019015e-124
5_Interstitial cells-2	ENSSSCG00000005432	2.72884480675961e-204	0.790937955168778	0.551	0.445	9.06822417734287e-200
5_Interstitial cells-2	MIF	3.9192736928242e-138	0.783105654445413	0.454	0.352	1.30241384086241e-133
5_Interstitial cells-2	RPLP2	0	0.782190168460958	0.785	0.68	0
5_Interstitial cells-2	ENSSSCG00000017509	0	0.780830160341144	0.77	0.663	0
5_Interstitial cells-2	NME2	3.79233575685125e-154	0.770389689743389	0.412	0.29	1.26023109535924e-149
5_Interstitial cells-2	RPL10A	0	0.7302888846111	0.752	0.649	0
5_Interstitial cells-2	GXYLT2	7.91970093006543e-285	0.70041182262505	0.673	0.515	2.63179581607004e-280
6_Mesenchymal cell	PI15	0	3.99171567547198	0.399	0.039	0
6_Mesenchymal cell	PCSK2	0	3.96345203755551	0.452	0.057	0
6_Mesenchymal cell	FSTL5	0	3.43083132615696	0.81	0.185	0
6_Mesenchymal cell	IQCJ	0	3.40600469768466	0.439	0.077	0
6_Mesenchymal cell	ENSSSCG00000059937	0	3.29215781921458	0.134	0.012	0
6_Mesenchymal cell	ZNF804B	0	3.25462052893193	0.857	0.317	0
6_Mesenchymal cell	ADAMTS5	0	3.2476318856552	0.426	0.052	0
6_Mesenchymal cell	RXFP2	0	3.21331530383865	0.814	0.19	0
6_Mesenchymal cell	NELL1	0	3.20148636321974	0.813	0.337	0
6_Mesenchymal cell	SLIT2	0	3.15085288262754	0.885	0.463	0
6_Mesenchymal cell	HOXA5	0	3.11806882252135	0.592	0.091	0
6_Mesenchymal cell	EPHA6	0	3.11509670938482	0.784	0.346	0
6_Mesenchymal cell	ENSSSCG00000000540	0	3.09232475861442	0.173	0.021	0
6_Mesenchymal cell	SFRP1	0	3.07236326057096	0.793	0.205	0
6_Mesenchymal cell	ENSSSCG00000038455	0	3.00043490509996	0.118	0.012	0
6_Mesenchymal cell	PLCE1	0	2.97509139209432	0.927	0.379	0
6_Mesenchymal cell	GRM8	0	2.93442049946351	0.832	0.363	0
6_Mesenchymal cell	EDNRA	0	2.92855900957246	0.797	0.242	0
6_Mesenchymal cell	SCN3A	0	2.9118728712314	0.471	0.083	0
6_Mesenchymal cell	PDGFC	0	2.88084957468792	0.967	0.534	0
6_Mesenchymal cell	KCNK2	0	2.86221104161941	0.681	0.18	0
6_Mesenchymal cell	GRIA2	0	2.84142070340168	0.484	0.096	0
6_Mesenchymal cell	INSYN2B	0	2.77846937217601	0.516	0.094	0
6_Mesenchymal cell	VEGFC	0	2.74706805846748	0.847	0.331	0
6_Mesenchymal cell	SEMA3A	0	2.73851110010928	0.793	0.299	0
6_Mesenchymal cell	ENSSSCG00000052515	0	2.73525750756512	0.206	0.03	0
6_Mesenchymal cell	ITGA8	0	2.73079803353702	0.809	0.24	0
6_Mesenchymal cell	SCHIP1	0	2.7037	0.891	0.513	0
6_Mesenchymal cell	ENSSSCG00000042325	0	2.69002109613349	0.137	0.018	0
6_Mesenchymal cell	SLIT3	0	2.6737188020851	0.968	0.563	0
6_Mesenchymal cell	ENSSSCG00000058441	0	2.66891679790698	0.12	0.018	0
6_Mesenchymal cell	COL4A6	0	2.6652289893563	0.826	0.306	0
6_Mesenchymal cell	BMPER	0	2.66314928184251	0.7	0.225	0
6_Mesenchymal cell	FLRT2	0	2.61816203402727	0.939	0.481	0
6_Mesenchymal cell	ENSSSCG00000062308	0	2.5985471464562	0.148	0.022	0
6_Mesenchymal cell	MARCHF1	0	2.59627499786634	0.889	0.437	0
6_Mesenchymal cell	ENSSSCG00000055380	0	2.59368544079088	0.206	0.036	0
6_Mesenchymal cell	RSPO3	0	2.59133481609964	0.459	0.101	0
6_Mesenchymal cell	ENSSSCG00000053838	0	2.57456004218609	0.131	0.02	0
6_Mesenchymal cell	HOXB6	0	2.57048856396614	0.125	0.018	0
6_Mesenchymal cell	CABP1	0	2.57026085934205	0.142	0.022	0
6_Mesenchymal cell	COLEC12	0	2.56665741913164	0.795	0.293	0
6_Mesenchymal cell	PDE3A	0	2.53676	0.994	0.823	0
6_Mesenchymal cell	ENSSSCG00000051416	0	2.53578392527288	0.123	0.017	0
6_Mesenchymal cell	SVEP1	0	2.50918557740849	0.631	0.174	0
6_Mesenchymal cell	ENSSSCG00000053662	0	2.48681074890457	0.935	0.526	0
6_Mesenchymal cell	COL23A1	0	2.48193351809324	0.834	0.31	0
6_Mesenchymal cell	ENSSSCG00000053804	0	2.47680852317987	0.14	0.022	0
6_Mesenchymal cell	ENSSSCG00000058429	0	2.4689652185475	0.222	0.036	0
6_Mesenchymal cell	METTL24	0	2.46187208553812	0.441	0.095	0
6_Mesenchymal cell	JAG1	0	2.46176929212273	0.476	0.112	0
6_Mesenchymal cell	THSD7A	0	2.45582486560799	0.944	0.511	0
6_Mesenchymal cell	RERG	0	2.44234714399515	0.34	0.088	0
6_Mesenchymal cell	LURAP1L	0	2.40975482645142	0.692	0.191	0
6_Mesenchymal cell	CPE	0	2.38977630520308	0.556	0.159	0
6_Mesenchymal cell	ENSSSCG00000049685	0	2.38608992457861	0.16	0.027	0
6_Mesenchymal cell	ST8SIA1	0	2.38054245783528	0.529	0.129	0
6_Mesenchymal cell	HOXC6	0	2.36318377420842	0.674	0.184	0
6_Mesenchymal cell	NPR3	0	2.35992389855379	0.589	0.167	0
6_Mesenchymal cell	ST6GALNAC5	0	2.35618439425546	0.92	0.546	0
6_Mesenchymal cell	ADCY8	0	2.3399369419504	0.416	0.116	0
6_Mesenchymal cell	TRHDE	0	2.32946489811606	0.228	0.058	0
6_Mesenchymal cell	EPHA3	0	2.32885595663397	0.738	0.323	0
6_Mesenchymal cell	CDH6	0	2.3274513297538	0.554	0.151	0
6_Mesenchymal cell	COL4A5	0	2.31295581933209	0.9	0.472	0
6_Mesenchymal cell	TMEFF2	0	2.30086946806482	0.663	0.279	0
6_Mesenchymal cell	HTR2C	0	2.29508524158836	0.276	0.073	0
6_Mesenchymal cell	CDH7	0	2.2780403909049	0.385	0.101	0
6_Mesenchymal cell	CALD1	0	2.2534183149078	0.947	0.576	0
6_Mesenchymal cell	ADAMTS15	0	2.24154363052074	0.351	0.079	0
6_Mesenchymal cell	ENSSSCG00000048815	0	2.24063792082083	0.205	0.042	0
6_Mesenchymal cell	PTPRZ1	0	2.24040632289103	0.346	0.102	0
6_Mesenchymal cell	TMTC1	0	2.23079442078269	0.861	0.383	0
6_Mesenchymal cell	LHFPL3	0	2.22847230107725	0.583	0.282	0
6_Mesenchymal cell	ADAMTS19	0	2.22610951896243	0.568	0.215	0
6_Mesenchymal cell	CNTN1	0	2.22200188250417	0.604	0.195	0
6_Mesenchymal cell	ENSSSCG00000049691	0	2.21751059923396	0.951	0.631	0
6_Mesenchymal cell	ENSSSCG00000053034	6.41257172961747e-308	2.20944165479771	0.122	0.022	2.13096171146918e-303
6_Mesenchymal cell	KLHL4	0	2.20707620346787	0.44	0.109	0
6_Mesenchymal cell	ENSSSCG00000034610	0	2.20071126719613	0.736	0.246	0
6_Mesenchymal cell	ENSSSCG00000032383	0	2.20036406212215	0.338	0.078	0
6_Mesenchymal cell	MEIS1	0	2.17769329475446	0.986	0.746	0
6_Mesenchymal cell	PTPRR	0	2.17478600614281	0.336	0.098	0
6_Mesenchymal cell	CA10	0	2.15522168525512	0.617	0.249	0
6_Mesenchymal cell	CYP1B1	0	2.15505737517117	0.367	0.086	0
6_Mesenchymal cell	ENSSSCG00000053906	0	2.13812061279124	0.143	0.027	0
6_Mesenchymal cell	ENSSSCG00000061505	0	2.11375724427768	0.235	0.049	0
6_Mesenchymal cell	EPHB1	0	2.11216027901604	0.642	0.25	0
6_Mesenchymal cell	PALM2AKAP2	0	2.10771233054851	0.813	0.392	0
6_Mesenchymal cell	MEIS2	0	2.10386710343457	0.943	0.574	0
6_Mesenchymal cell	HOXC8	0	2.09040024503811	0.26	0.055	0
6_Mesenchymal cell	FAM163A	0	2.08985452876217	0.394	0.099	0
6_Mesenchymal cell	ENSSSCG00000054507	0	2.0817755061963	0.21	0.046	0
6_Mesenchymal cell	ENSSSCG00000056372	9.62103248852055e-293	2.07657102541441	0.146	0.032	3.19716530626026e-288
6_Mesenchymal cell	ENSSSCG00000056864	0	2.05694467708675	0.242	0.056	0
6_Mesenchymal cell	MAN1A1	0	2.05654312817249	0.875	0.501	0
6_Mesenchymal cell	ENSSSCG00000052795	0	2.05187317916792	0.162	0.033	0
6_Mesenchymal cell	PDE10A	0	2.04305554051867	0.942	0.658	0
6_Mesenchymal cell	FOXP2	0	2.0382865478811	0.897	0.487	0
6_Mesenchymal cell	ENSSSCG00000055060	0	2.0257410386474	0.188	0.039	0
6_Mesenchymal cell	HOXC9	0	2.00784315141127	0.326	0.081	0
6_Mesenchymal cell	NFIB	0	2.00733621219146	0.991	0.84	0
6_Mesenchymal cell	HIVEP2	0	2.00487541810653	0.192	0.043	0
6_Mesenchymal cell	ENSSSCG00000061298	1.4459397942467e-283	2.00193567642941	0.139	0.03	4.80500253026122e-279
6_Mesenchymal cell	DLGAP1	0	1.99596767454925	0.872	0.493	0
6_Mesenchymal cell	ENSSSCG00000058419	0	1.99102696376593	0.198	0.045	0
6_Mesenchymal cell	CXCL12	0	1.98347301668116	0.638	0.242	0
6_Mesenchymal cell	UNC5C	0	1.98134020626154	0.978	0.755	0
6_Mesenchymal cell	EBF1	0	1.98034146303465	0.83	0.463	0
6_Mesenchymal cell	ENSSSCG00000052862	0	1.97568608676896	0.234	0.054	0
6_Mesenchymal cell	ENSSSCG00000048605	0	1.9515622888198	0.238	0.055	0
6_Mesenchymal cell	ENSSSCG00000057285	1.80617540500508e-304	1.93752570683747	0.159	0.036	6.00210148837239e-300
6_Mesenchymal cell	RFTN1	0	1.92984746805509	0.401	0.112	0
6_Mesenchymal cell	ENSSSCG00000058918	0	1.92426604017443	0.183	0.043	0
6_Mesenchymal cell	ENSSSCG00000054734	0	1.92138739816181	0.38	0.1	0
6_Mesenchymal cell	ARK2C	4.71671211056224e-290	1.92010972371393	0.183	0.049	1.56741060146094e-285
6_Mesenchymal cell	EDNRB	1.54367730814213e-275	1.91802593561177	0.175	0.047	5.12979406268711e-271
6_Mesenchymal cell	ENSSSCG00000004081	0	1.90360672313597	0.471	0.184	0
6_Mesenchymal cell	P3H2	0	1.90317150889148	0.77	0.328	0
6_Mesenchymal cell	RHOJ	0	1.89329789981972	0.405	0.118	0
6_Mesenchymal cell	RAI2	0	1.89142540201471	0.288	0.076	0
6_Mesenchymal cell	FRMD3	0	1.88900294916165	0.561	0.196	0
6_Mesenchymal cell	PLCL2	0	1.87980537785091	0.654	0.259	0
6_Mesenchymal cell	ENSSSCG00000060237	0	1.86278776010028	0.47	0.138	0
6_Mesenchymal cell	HAPLN3	1.99976029672451e-279	1.85976200933161	0.162	0.04	6.64540344204523e-275
6_Mesenchymal cell	NGF	1.30701942329936e-262	1.85826081208344	0.157	0.04	4.34335624556612e-258
6_Mesenchymal cell	SAMD5	0	1.85774414488751	0.349	0.111	0
6_Mesenchymal cell	GUCY1B1	0	1.84912880642217	0.363	0.109	0
6_Mesenchymal cell	LRRTM4	0	1.84639911690201	0.281	0.091	0
6_Mesenchymal cell	ALDH1A2	0	1.83947986344265	0.926	0.654	0
6_Mesenchymal cell	CYP7B1	0	1.83933425180166	0.819	0.427	0
6_Mesenchymal cell	ENSSSCG00000015664	0	1.83673497943843	0.309	0.091	0
6_Mesenchymal cell	PPM1L	0	1.83557587008518	0.866	0.475	0
6_Mesenchymal cell	ST8SIA2	0	1.83512444433636	0.335	0.095	0
6_Mesenchymal cell	DPYSL5	0	1.82202077450354	0.41	0.121	0
6_Mesenchymal cell	EYA2	5.84686468410691e-222	1.81555840914393	0.142	0.038	1.94297160317557e-217
6_Mesenchymal cell	LAMA4	0	1.81376384451128	0.673	0.299	0
6_Mesenchymal cell	PAG1	0	1.80731271496408	0.659	0.293	0
6_Mesenchymal cell	BOC	0	1.78806133428559	0.627	0.247	0
6_Mesenchymal cell	IRAG1	0	1.78290133018089	0.28	0.083	0
6_Mesenchymal cell	GHR	0	1.77944811086197	0.835	0.466	0
6_Mesenchymal cell	ENSSSCG00000009338	0	1.76166091987303	0.518	0.192	0
6_Mesenchymal cell	RBMS1	0	1.76127816579467	0.987	0.806	0
6_Mesenchymal cell	ENSSSCG00000058827	7.76684729686345e-292	1.74726777076214	0.208	0.061	2.58100102522069e-287
6_Mesenchymal cell	MYZAP	2.43368712975946e-254	1.74614763931018	0.159	0.042	8.08738570090368e-250
6_Mesenchymal cell	HBZ	0	1.74246616189955	0.436	0.149	0
6_Mesenchymal cell	ENSSSCG00000058085	0	1.73860016596453	0.564	0.19	0
6_Mesenchymal cell	ISM1	0	1.73440744047497	0.369	0.13	0
6_Mesenchymal cell	ENSSSCG00000045832	0	1.73398381005796	0.441	0.144	0
6_Mesenchymal cell	ENSSSCG00000034524	2.55647564641707e-207	1.73368440903397	0.138	0.037	8.49542422060856e-203
6_Mesenchymal cell	SKAP2	0	1.73089729296892	0.625	0.243	0
6_Mesenchymal cell	ADAM19	0	1.72515789161394	0.38	0.114	0
6_Mesenchymal cell	GASK1B	0	1.72409556844503	0.444	0.144	0
6_Mesenchymal cell	SLC22A3	0	1.72216417312417	0.262	0.079	0
6_Mesenchymal cell	ZBTB7C	0	1.71805955071985	0.729	0.339	0
6_Mesenchymal cell	HOXC4	0	1.71043768207976	0.264	0.071	0
6_Mesenchymal cell	NELL2	0	1.70807285285262	0.739	0.357	0
6_Mesenchymal cell	SH2D3C	0	1.70713675129711	0.205	0.055	0
6_Mesenchymal cell	SYNPO2	0	1.69739329342145	0.929	0.763	0
6_Mesenchymal cell	MYLIP	0	1.69563375999837	0.313	0.101	0
6_Mesenchymal cell	FAM110B	0	1.69253125256717	0.592	0.244	0
6_Mesenchymal cell	LMCD1	0	1.68506880857821	0.325	0.103	0
6_Mesenchymal cell	LTBP1	0	1.68417942259491	0.972	0.746	0
6_Mesenchymal cell	NKAIN3	0	1.6806989065865	0.95	0.664	0
6_Mesenchymal cell	IL1RAP	2.52362848993871e-233	1.67929076413292	0.178	0.054	8.38626983491532e-229
6_Mesenchymal cell	HAPLN1	0	1.6784528314217	0.547	0.196	0
6_Mesenchymal cell	GRIK2	0	1.67832641016325	0.55	0.262	0
6_Mesenchymal cell	ANKRD44	0	1.67335424812193	0.821	0.491	0
6_Mesenchymal cell	DSEL	0	1.67083121708264	0.272	0.084	0
6_Mesenchymal cell	EFNA5	0	1.6701849260661	0.949	0.717	0
6_Mesenchymal cell	IL1RAPL2	2.69827462089552e-140	1.65971402553108	0.191	0.081	8.9666363926979e-136
6_Mesenchymal cell	EPHA7	0	1.65938621437595	0.859	0.522	0
6_Mesenchymal cell	ATXN1	0	1.65428439563069	0.824	0.543	0
6_Mesenchymal cell	EDIL3	0	1.65298988469198	0.892	0.539	0
6_Mesenchymal cell	SIPA1L2	0	1.6497995519586	0.665	0.3	0
6_Mesenchymal cell	PLOD2	0	1.64973602277375	0.646	0.284	0
6_Mesenchymal cell	HDAC9	0	1.63473506542444	0.954	0.698	0
6_Mesenchymal cell	NLGN1	0	1.63408787933254	0.933	0.788	0
6_Mesenchymal cell	IGDCC3	0	1.62632723849058	0.266	0.083	0
6_Mesenchymal cell	ENSSSCG00000045021	0	1.6244355197487	0.226	0.064	0
6_Mesenchymal cell	NRP2	0	1.62353481477543	0.487	0.193	0
6_Mesenchymal cell	IGFBP3	3.64502820641174e-161	1.62056284494777	0.155	0.054	1.21127932327268e-156
6_Mesenchymal cell	TOX2	0	1.61215	0.453	0.173	0
6_Mesenchymal cell	NRP1	0	1.60556580137222	0.728	0.408	0
6_Mesenchymal cell	EPS8	0	1.60433187050552	0.668	0.309	0
6_Mesenchymal cell	NRG3	0	1.60207968577961	0.848	0.566	0
6_Mesenchymal cell	HBE1	0	1.59061987112799	0.563	0.213	0
6_Mesenchymal cell	ENSSSCG00000056158	0	1.58217499436133	0.307	0.101	0
6_Mesenchymal cell	PRLR	1.84170726351083e-267	1.57955516645853	0.316	0.129	6.12017740737284e-263
6_Mesenchymal cell	ENSSSCG00000048207	0	1.57648806115824	0.965	0.746	0
6_Mesenchymal cell	PLVAP	0	1.57422624429504	0.253	0.081	0
6_Mesenchymal cell	ENSSSCG00000063010	1.11069093044216e-275	1.57226488471728	0.196	0.056	3.69093703095234e-271
6_Mesenchymal cell	ELAPOR2	5.96384991446044e-300	1.56268238938805	0.305	0.114	1.98184696507435e-295
6_Mesenchymal cell	PRICKLE1	0	1.56260755049111	0.894	0.56	0
6_Mesenchymal cell	ENSSSCG00000042639	2.27220038406612e-224	1.56014	0.157	0.044	7.55074909629013e-220
6_Mesenchymal cell	ADGRA2	0	1.55490550754817	0.77	0.37	0
6_Mesenchymal cell	ENSSSCG00000053606	3.814844332088e-235	1.55406802719655	0.163	0.046	1.26771091999616e-230
6_Mesenchymal cell	ROR2	0	1.55268936115592	0.945	0.705	0
6_Mesenchymal cell	MPDZ	0	1.54962061321903	0.954	0.694	0
6_Mesenchymal cell	MEIS3	4.6244470129639e-270	1.54881864793983	0.176	0.047	1.53674998687803e-265
6_Mesenchymal cell	ENSSSCG00000062186	0	1.5468441479031	0.414	0.155	0
6_Mesenchymal cell	VSTM4	0	1.54063953673018	0.458	0.17	0
6_Mesenchymal cell	ITGA9	0	1.53890394966392	0.911	0.587	0
6_Mesenchymal cell	PHLDB2	0	1.53565298250515	0.886	0.564	0
6_Mesenchymal cell	COBLL1	0	1.53487792360014	0.692	0.371	0
6_Mesenchymal cell	CRYBG3	0	1.52875422288609	0.48	0.193	0
6_Mesenchymal cell	SEMA3C	1.73987489033937e-134	1.52867504895479	0.229	0.109	5.78177824808677e-130
6_Mesenchymal cell	ACTA2	8.26517561496043e-214	1.52528157653017	0.215	0.078	2.7466005086075e-209
6_Mesenchymal cell	PDE11A	0	1.52211391361711	0.401	0.148	0
6_Mesenchymal cell	CHSY3	0	1.51217499658252	0.624	0.313	0
6_Mesenchymal cell	ENSSSCG00000051872	2.40384256988662e-200	1.50993786624746	0.15	0.044	7.98820924399023e-196
6_Mesenchymal cell	ENSSSCG00000003521	2.24017103968142e-299	1.5082315683016	0.249	0.08	7.44431238196532e-295
6_Mesenchymal cell	ENSSSCG00000051508	0	1.50665191612616	0.498	0.194	0
6_Mesenchymal cell	FBXL7	0	1.50278623169758	0.988	0.858	0
6_Mesenchymal cell	CACNA1C	6.27314808457219e-295	1.49386588432894	0.247	0.08	2.08462983998419e-290
6_Mesenchymal cell	GPR176	0	1.48646	0.49	0.214	0
6_Mesenchymal cell	KCP	0	1.48462446710436	0.344	0.124	0
6_Mesenchymal cell	ENSSSCG00000058396	8.62323562365071e-245	1.47515581281855	0.195	0.06	2.86558743009537e-240
6_Mesenchymal cell	PRKG1	0	1.46934581352682	0.969	0.813	0
6_Mesenchymal cell	NEURL1B	0	1.46721553639852	0.324	0.112	0
6_Mesenchymal cell	ENSSSCG00000061247	0	1.46630060633644	0.273	0.087	0
6_Mesenchymal cell	ENSSSCG00000060326	1.20458207796982e-218	1.46623649221238	0.181	0.057	4.00294670330151e-214
6_Mesenchymal cell	PEAR1	6.54615051088298e-270	1.46531800889997	0.223	0.07	2.17535127627152e-265
6_Mesenchymal cell	ENSSSCG00000058658	0	1.45137754883327	0.328	0.12	0
6_Mesenchymal cell	HCN1	0	1.44980076550989	0.735	0.434	0
6_Mesenchymal cell	THSD7B	2.42614074328614e-301	1.4445606387064	0.5	0.261	8.06230830401416e-297
6_Mesenchymal cell	SESN3	0	1.44455721609654	0.928	0.692	0
6_Mesenchymal cell	SH3RF2	2.94010455167791e-289	1.4414736897308	0.256	0.086	9.77026143568088e-285
6_Mesenchymal cell	LOXL2	0	1.44120740986662	0.61	0.266	0
6_Mesenchymal cell	ANGPT1	3.1076005328305e-286	1.44029056432234	0.472	0.241	1.0326867330649e-281
6_Mesenchymal cell	MLLT3	0	1.43733392850322	0.887	0.584	0
6_Mesenchymal cell	ABCC9	0	1.43552449462571	0.386	0.126	0
6_Mesenchymal cell	ENSSSCG00000059862	0	1.43220472945385	0.951	0.759	0
6_Mesenchymal cell	SYTL2	8.24401719578407e-271	1.42436129122598	0.342	0.145	2.73956935433101e-266
6_Mesenchymal cell	RARB	5.69151518119114e-268	1.42346974419812	0.475	0.247	1.89134740986163e-263
6_Mesenchymal cell	TMEM200A	2.46180522963884e-178	1.42044838174843	0.161	0.054	8.18082495861282e-174
6_Mesenchymal cell	ASTN2	0	1.41780751257906	0.768	0.451	0
6_Mesenchymal cell	ASIP	0	1.41723740378578	0.514	0.225	0
6_Mesenchymal cell	PDGFD	0	1.41205929520664	0.582	0.273	0
6_Mesenchymal cell	TGFBI	0	1.40944153326295	0.538	0.23	0
6_Mesenchymal cell	B3GALNT1	0	1.40306033785769	0.335	0.119	0
6_Mesenchymal cell	SPRY1	0	1.39543758167191	0.56	0.264	0
6_Mesenchymal cell	ENSSSCG00000054384	0	1.38780669829661	0.353	0.136	0
6_Mesenchymal cell	NTRK2	0	1.38764206057853	0.723	0.418	0
6_Mesenchymal cell	GLRB	4.56313384586729e-208	1.38688976673484	0.218	0.08	1.51637500832016e-203
6_Mesenchymal cell	FARP1	0	1.38252513205047	0.976	0.782	0
6_Mesenchymal cell	ADD3	0	1.38041733179443	0.878	0.599	0
6_Mesenchymal cell	SPATS2L	0	1.37924910636206	0.923	0.644	0
6_Mesenchymal cell	MFSD6	3.13582238590976e-185	1.37704029009992	0.223	0.088	1.04206513706167e-180
6_Mesenchymal cell	PIEZO2	0	1.37617968233762	0.714	0.379	0
6_Mesenchymal cell	ADGRL2	0	1.37228609559989	0.975	0.809	0
6_Mesenchymal cell	LIMA1	0	1.37214477662337	0.465	0.194	0
6_Mesenchymal cell	ENSSSCG00000063438	5.4684946181147e-258	1.37042626716449	0.234	0.079	1.8172354465457e-253
6_Mesenchymal cell	CACNG5	5.80565594007695e-161	1.36555471008894	0.189	0.074	1.92927752544697e-156
6_Mesenchymal cell	CACNA2D1	0	1.36352993398246	0.844	0.512	0
6_Mesenchymal cell	ADGRE5	7.42265797499576e-159	1.36127318346457	0.155	0.053	2.46662347167084e-154
6_Mesenchymal cell	CRACDL	3.11655832238653e-305	1.35689688150714	0.397	0.174	1.03566349611227e-300
6_Mesenchymal cell	TRPS1	0	1.35426756829698	0.948	0.723	0
6_Mesenchymal cell	ENSSSCG00000061089	0	1.35260427160347	0.453	0.189	0
6_Mesenchymal cell	ENSSSCG00000008984	0	1.34971878389524	0.4	0.152	0
6_Mesenchymal cell	TSHZ3	0	1.34460683319838	0.717	0.374	0
6_Mesenchymal cell	DCC	0	1.3425973487613	0.986	0.882	0
6_Mesenchymal cell	PALLD	0	1.3352334127496	0.754	0.43	0
6_Mesenchymal cell	SEPTIN11	0	1.33110387005336	0.789	0.471	0
6_Mesenchymal cell	PEX5L	2.41801013437841e-238	1.32967723385423	0.334	0.149	8.03528947755288e-234
6_Mesenchymal cell	RIMS1	4.53909790667927e-299	1.32914268507197	0.483	0.246	1.50838762536859e-294
6_Mesenchymal cell	ENSSSCG00000053246	5.84883523046597e-187	1.32565537596696	0.164	0.053	1.94362643543615e-182
6_Mesenchymal cell	ZNF521	0	1.32465733695066	0.963	0.759	0
6_Mesenchymal cell	MAPRE2	0	1.32383934528061	0.315	0.115	0
6_Mesenchymal cell	NR3C2	0	1.31964061682085	0.668	0.413	0
6_Mesenchymal cell	THSD4	0	1.31496310335469	0.983	0.846	0
6_Mesenchymal cell	ENSSSCG00000063102	0	1.30551854645523	0.824	0.51	0
6_Mesenchymal cell	RBPJ	0	1.30515191638344	0.903	0.643	0
6_Mesenchymal cell	ITGB8	0	1.30473417561858	0.453	0.186	0
6_Mesenchymal cell	HOXD4	0	1.3032786756204	0.374	0.142	0
6_Mesenchymal cell	ENSSSCG00000012112	8.10178465322819e-201	1.29910566032471	0.217	0.081	2.69230405811426e-196
6_Mesenchymal cell	CCDC85A	0	1.29764	0.678	0.358	0
6_Mesenchymal cell	DOCK11	0	1.29675160019251	0.698	0.388	0
6_Mesenchymal cell	ENSSSCG00000058334	9.94367240733161e-195	1.29668658796065	0.187	0.064	3.30438177768037e-190
6_Mesenchymal cell	HUNK	0	1.2935520850723	0.721	0.398	0
6_Mesenchymal cell	TRPC6	1.83834664080749e-107	1.29153411549981	0.201	0.097	6.10900972206736e-103
6_Mesenchymal cell	UNC5B	0	1.28951165885034	0.502	0.213	0
6_Mesenchymal cell	SLITRK6	3.47095400986349e-136	1.2895014534019	0.176	0.071	1.15343272701773e-131
6_Mesenchymal cell	ARHGAP42	0	1.27398490206084	0.753	0.432	0
6_Mesenchymal cell	ENSSSCG00000061997	0	1.26478803127534	0.631	0.31	0
6_Mesenchymal cell	KIF26B	0	1.26275857578349	0.539	0.245	0
6_Mesenchymal cell	ARAP3	1.46785488772488e-227	1.25651571379307	0.241	0.088	4.87782857739854e-223
6_Mesenchymal cell	PLEKHA6	0	1.2512280808739	0.689	0.344	0
6_Mesenchymal cell	CACNG4	3.7687477435651e-172	1.24999669203272	0.182	0.066	1.25239256266412e-167
6_Mesenchymal cell	SCUBE1	0	1.24914276361168	0.542	0.251	0
6_Mesenchymal cell	PLPPR1	1.390127688617e-140	1.2457361612371	0.179	0.072	4.61953332204315e-136
6_Mesenchymal cell	ENSSSCG00000062927	0	1.24231160326897	0.476	0.206	0
6_Mesenchymal cell	TIAM1	0	1.24181962651098	0.841	0.55	0
6_Mesenchymal cell	SSBP2	0	1.24158078984576	0.922	0.689	0
6_Mesenchymal cell	FBLN5	3.43120900327947e-263	1.24011182831635	0.296	0.113	1.1402250638798e-258
6_Mesenchymal cell	C1QTNF7	5.85542672258208e-187	1.23893243386976	0.196	0.071	1.94581685418125e-182
6_Mesenchymal cell	ENSSSCG00000030358	5.38802808678975e-178	1.23829741449446	0.167	0.057	1.7904956135211e-173
6_Mesenchymal cell	PBX3	0	1.23730939576186	0.891	0.617	0
6_Mesenchymal cell	PDZRN4	7.07040580146201e-300	1.23674493325698	0.515	0.27	2.34956655188384e-295
6_Mesenchymal cell	PLAT	1.64289607209045e-227	1.23668710628525	0.293	0.121	5.45950793716379e-223
6_Mesenchymal cell	ADAMTSL1	3.4993654355621e-90	1.23342246993024	0.343	0.218	1.16287412789164e-85
6_Mesenchymal cell	RNF150	0	1.23304520830124	0.693	0.382	0
6_Mesenchymal cell	CTDSPL	0	1.23273919448306	0.704	0.385	0
6_Mesenchymal cell	ARID5B	0	1.22480472476441	0.896	0.635	0
6_Mesenchymal cell	DAAM2	0	1.22033480535562	0.537	0.252	0
6_Mesenchymal cell	SH3PXD2A	0	1.22000540163673	0.736	0.418	0
6_Mesenchymal cell	HECTD2	7.63715233629916e-236	1.21981734458935	0.293	0.119	2.53790209287557e-231
6_Mesenchymal cell	SGIP1	8.97385844108582e-269	1.21265592958797	0.414	0.197	2.98210289855723e-264
6_Mesenchymal cell	MTUS1	0	1.21238847131422	0.575	0.274	0
[truncated: 2,204 more rows]

## Sheet: Sheet2
This is the specific information of each different pixel.
Pixel ID	stage	Sample ID	Channel	Channel A	Channel B	cell_type
E24_R1_41x26	E24	E24_R1	10um	41	26	3_Pre-granulosa cells II
E24_R1_48x24	E24	E24_R1	10um	48	24	2_Pre-granulosa cells I
E24_R1_63x56	E24	E24_R1	10um	63	56	6_Mesenchymal cell
E24_R1_53x57	E24	E24_R1	10um	53	57	3_Pre-granulosa cells II
E24_R1_55x66	E24	E24_R1	10um	55	66	4_Interstitial cells-1
E24_R1_70x40	E24	E24_R1	10um	70	40	7_Endothelial cells
E24_R1_89x34	E24	E24_R1	10um	89	34	5_Interstitial cells-2
E24_R1_65x22	E24	E24_R1	10um	65	22	2_Pre-granulosa cells I
E24_R1_23x38	E24	E24_R1	10um	23	38	1_Ovaian surface epithelium cells
E24_R1_33x62	E24	E24_R1	10um	33	62	3_Pre-granulosa cells II
E24_R1_25x41	E24	E24_R1	10um	25	41	3_Pre-granulosa cells II
E24_R1_19x49	E24	E24_R1	10um	19	49	1_Ovaian surface epithelium cells
E24_R1_19x50	E24	E24_R1	10um	19	50	1_Ovaian surface epithelium cells
E24_R1_63x38	E24	E24_R1	10um	63	38	6_Mesenchymal cell
E24_R1_51x68	E24	E24_R1	10um	51	68	3_Pre-granulosa cells II
E24_R1_60x16	E24	E24_R1	10um	60	16	1_Ovaian surface epithelium cells
E24_R1_60x68	E24	E24_R1	10um	60	68	6_Mesenchymal cell
E24_R1_60x21	E24	E24_R1	10um	60	21	7_Endothelial cells
E24_R1_33x30	E24	E24_R1	10um	33	30	3_Pre-granulosa cells II
E24_R1_57x51	E24	E24_R1	10um	57	51	1_Ovaian surface epithelium cells
E24_R1_42x29	E24	E24_R1	10um	42	29	2_Pre-granulosa cells I
E24_R1_70x24	E24	E24_R1	10um	70	24	2_Pre-granulosa cells I
E24_R1_55x60	E24	E24_R1	10um	55	60	4_Interstitial cells-1
E24_R1_54x30	E24	E24_R1	10um	54	30	6_Mesenchymal cell
E24_R1_69x59	E24	E24_R1	10um	69	59	7_Endothelial cells
E24_R1_19x57	E24	E24_R1	10um	19	57	1_Ovaian surface epithelium cells
E24_R1_92x49	E24	E24_R1	10um	92	49	6_Mesenchymal cell
E24_R1_50x36	E24	E24_R1	10um	50	36	7_Endothelial cells
E24_R1_56x64	E24	E24_R1	10um	56	64	3_Pre-granulosa cells II
E24_R1_65x32	E24	E24_R1	10um	65	32	7_Endothelial cells
E24_R1_39x64	E24	E24_R1	10um	39	64	3_Pre-granulosa cells II
E24_R1_43x67	E24	E24_R1	10um	43	67	3_Pre-granulosa cells II
E24_R1_29x42	E24	E24_R1	10um	29	42	5_Interstitial cells-2
E24_R1_50x21	E24	E24_R1	10um	50	21	2_Pre-granulosa cells I
E24_R1_71x50	E24	E24_R1	10um	71	50	6_Mesenchymal cell
E24_R1_77x28	E24	E24_R1	10um	77	28	6_Mesenchymal cell
E24_R1_66x63	E24	E24_R1	10um	66	63	7_Endothelial cells
E24_R1_59x35	E24	E24_R1	10um	59	35	6_Mesenchymal cell
E24_R1_93x49	E24	E24_R1	10um	93	49	3_Pre-granulosa cells II
E24_R1_42x58	E24	E24_R1	10um	42	58	1_Ovaian surface epithelium cells
E24_R1_42x32	E24	E24_R1	10um	42	32	2_Pre-granulosa cells I
E24_R1_61x47	E24	E24_R1	10um	61	47	5_Interstitial cells-2
E24_R1_94x63	E24	E24_R1	10um	94	63	6_Mesenchymal cell
E24_R1_34x69	E24	E24_R1	10um	34	69	8_Female germ cells
E24_R1_82x52	E24	E24_R1	10um	82	52	6_Mesenchymal cell
E24_R1_87x65	E24	E24_R1	10um	87	65	4_Interstitial cells-1
E24_R1_76x36	E24	E24_R1	10um	76	36	6_Mesenchymal cell
E24_R1_32x61	E24	E24_R1	10um	32	61	1_Ovaian surface epithelium cells
E24_R1_53x59	E24	E24_R1	10um	53	59	3_Pre-granulosa cells II
E24_R1_60x19	E24	E24_R1	10um	60	19	3_Pre-granulosa cells II
E24_R1_25x39	E24	E24_R1	10um	25	39	3_Pre-granulosa cells II
E24_R1_71x53	E24	E24_R1	10um	71	53	6_Mesenchymal cell
E24_R1_25x35	E24	E24_R1	10um	25	35	1_Ovaian surface epithelium cells
E24_R1_78x58	E24	E24_R1	10um	78	58	7_Endothelial cells
E24_R1_73x50	E24	E24_R1	10um	73	50	6_Mesenchymal cell
E24_R1_87x33	E24	E24_R1	10um	87	33	3_Pre-granulosa cells II
E24_R1_64x16	E24	E24_R1	10um	64	16	1_Ovaian surface epithelium cells
E24_R1_57x60	E24	E24_R1	10um	57	60	6_Mesenchymal cell
E24_R1_48x30	E24	E24_R1	10um	48	30	2_Pre-granulosa cells I
E24_R1_88x31	E24	E24_R1	10um	88	31	3_Pre-granulosa cells II
E24_R1_61x17	E24	E24_R1	10um	61	17	1_Ovaian surface epithelium cells
E24_R1_94x53	E24	E24_R1	10um	94	53	3_Pre-granulosa cells II
E24_R1_53x33	E24	E24_R1	10um	53	33	6_Mesenchymal cell
E24_R1_63x26	E24	E24_R1	10um	63	26	3_Pre-granulosa cells II
E24_R1_83x26	E24	E24_R1	10um	83	26	3_Pre-granulosa cells II
E24_R1_29x33	E24	E24_R1	10um	29	33	3_Pre-granulosa cells II
E24_R1_40x37	E24	E24_R1	10um	40	37	4_Interstitial cells-1
E24_R1_29x63	E24	E24_R1	10um	29	63	1_Ovaian surface epithelium cells
E24_R1_62x29	E24	E24_R1	10um	62	29	6_Mesenchymal cell
E24_R1_52x64	E24	E24_R1	10um	52	64	4_Interstitial cells-1
E24_R1_71x28	E24	E24_R1	10um	71	28	7_Endothelial cells
E24_R1_65x55	E24	E24_R1	10um	65	55	6_Mesenchymal cell
E24_R1_52x21	E24	E24_R1	10um	52	21	3_Pre-granulosa cells II
E24_R1_42x42	E24	E24_R1	10um	42	42	6_Mesenchymal cell
E24_R1_62x46	E24	E24_R1	10um	62	46	7_Endothelial cells
E24_R1_57x45	E24	E24_R1	10um	57	45	5_Interstitial cells-2
E24_R1_69x25	E24	E24_R1	10um	69	25	3_Pre-granulosa cells II
E24_R1_67x55	E24	E24_R1	10um	67	55	6_Mesenchymal cell
E24_R1_61x27	E24	E24_R1	10um	61	27	3_Pre-granulosa cells II
E24_R1_77x17	E24	E24_R1	10um	77	17	1_Ovaian surface epithelium cells
E24_R1_71x33	E24	E24_R1	10um	71	33	6_Mesenchymal cell
E24_R1_91x51	E24	E24_R1	10um	91	51	6_Mesenchymal cell
E24_R1_23x42	E24	E24_R1	10um	23	42	3_Pre-granulosa cells II
E24_R1_71x56	E24	E24_R1	10um	71	56	6_Mesenchymal cell
E24_R1_39x66	E24	E24_R1	10um	39	66	3_Pre-granulosa cells II
E24_R1_47x62	E24	E24_R1	10um	47	62	2_Pre-granulosa cells I
E24_R1_37x31	E24	E24_R1	10um	37	31	7_Endothelial cells
E24_R1_45x42	E24	E24_R1	10um	45	42	6_Mesenchymal cell
E24_R1_60x23	E24	E24_R1	10um	60	23	2_Pre-granulosa cells I
E24_R1_56x69	E24	E24_R1	10um	56	69	3_Pre-granulosa cells II
E24_R1_85x57	E24	E24_R1	10um	85	57	7_Endothelial cells
E24_R1_66x49	E24	E24_R1	10um	66	49	6_Mesenchymal cell
E24_R1_82x57	E24	E24_R1	10um	82	57	5_Interstitial cells-2
E24_R1_63x60	E24	E24_R1	10um	63	60	6_Mesenchymal cell
E24_R1_57x28	E24	E24_R1	10um	57	28	3_Pre-granulosa cells II
E24_R1_83x43	E24	E24_R1	10um	83	43	5_Interstitial cells-2
E24_R1_68x46	E24	E24_R1	10um	68	46	3_Pre-granulosa cells II
E24_R1_21x41	E24	E24_R1	10um	21	41	1_Ovaian surface epithelium cells
E24_R1_51x36	E24	E24_R1	10um	51	36	7_Endothelial cells
E24_R1_77x36	E24	E24_R1	10um	77	36	7_Endothelial cells
E24_R1_44x61	E24	E24_R1	10um	44	61	3_Pre-granulosa cells II
E24_R1_53x64	E24	E24_R1	10um	53	64	3_Pre-granulosa cells II
E24_R1_91x34	E24	E24_R1	10um	91	34	3_Pre-granulosa cells II
E24_R1_91x57	E24	E24_R1	10um	91	57	7_Endothelial cells
E24_R1_33x37	E24	E24_R1	10um	33	37	2_Pre-granulosa cells I
E24_R1_86x31	E24	E24_R1	10um	86	31	6_Mesenchymal cell
E24_R1_42x37	E24	E24_R1	10um	42	37	3_Pre-granulosa cells II
E24_R1_85x21	E24	E24_R1	10um	85	21	3_Pre-granulosa cells II
E24_R1_25x44	E24	E24_R1	10um	25	44	3_Pre-granulosa cells II
E24_R1_50x20	E24	E24_R1	10um	50	20	8_Female germ cells
E24_R1_63x31	E24	E24_R1	10um	63	31	6_Mesenchymal cell
E24_R1_45x40	E24	E24_R1	10um	45	40	6_Mesenchymal cell
E24_R1_67x60	E24	E24_R1	10um	67	60	6_Mesenchymal cell
E24_R1_66x58	E24	E24_R1	10um	66	58	6_Mesenchymal cell
E24_R1_77x62	E24	E24_R1	10um	77	62	6_Mesenchymal cell
E24_R1_54x29	E24	E24_R1	10um	54	29	4_Interstitial cells-1
E24_R1_70x23	E24	E24_R1	10um	70	23	2_Pre-granulosa cells I
E24_R1_26x44	E24	E24_R1	10um	26	44	3_Pre-granulosa cells II
E24_R1_38x58	E24	E24_R1	10um	38	58	1_Ovaian surface epithelium cells
E24_R1_82x55	E24	E24_R1	10um	82	55	6_Mesenchymal cell
E24_R1_69x61	E24	E24_R1	10um	69	61	7_Endothelial cells
E24_R1_94x58	E24	E24_R1	10um	94	58	3_Pre-granulosa cells II
E24_R1_44x29	E24	E24_R1	10um	44	29	2_Pre-granulosa cells I
E24_R1_44x63	E24	E24_R1	10um	44	63	3_Pre-granulosa cells II
E24_R1_25x38	E24	E24_R1	10um	25	38	3_Pre-granulosa cells II
E24_R1_75x39	E24	E24_R1	10um	75	39	6_Mesenchymal cell
E24_R1_71x60	E24	E24_R1	10um	71	60	6_Mesenchymal cell
E24_R1_89x46	E24	E24_R1	10um	89	46	6_Mesenchymal cell
E24_R1_48x64	E24	E24_R1	10um	48	64	2_Pre-granulosa cells I
E24_R1_36x31	E24	E24_R1	10um	36	31	2_Pre-granulosa cells I
E24_R1_95x58	E24	E24_R1	10um	95	58	3_Pre-granulosa cells II
E24_R1_56x18	E24	E24_R1	10um	56	18	3_Pre-granulosa cells II
E24_R1_85x25	E24	E24_R1	10um	85	25	3_Pre-granulosa cells II
E24_R1_23x41	E24	E24_R1	10um	23	41	3_Pre-granulosa cells II
E24_R1_61x28	E24	E24_R1	10um	61	28	6_Mesenchymal cell
E24_R1_39x68	E24	E24_R1	10um	39	68	3_Pre-granulosa cells II
E24_R1_47x59	E24	E24_R1	10um	47	59	7_Endothelial cells
E24_R1_64x57	E24	E24_R1	10um	64	57	6_Mesenchymal cell
E24_R1_55x18	E24	E24_R1	10um	55	18	3_Pre-granulosa cells II
E24_R1_51x58	E24	E24_R1	10um	51	58	8_Female germ cells
E24_R1_72x57	E24	E24_R1	10um	72	57	7_Endothelial cells
E24_R1_78x46	E24	E24_R1	10um	78	46	6_Mesenchymal cell
E24_R1_22x44	E24	E24_R1	10um	22	44	7_Endothelial cells
E24_R1_26x37	E24	E24_R1	10um	26	37	8_Female germ cells
E24_R1_47x25	E24	E24_R1	10um	47	25	2_Pre-granulosa cells I
E24_R1_64x37	E24	E24_R1	10um	64	37	6_Mesenchymal cell
E24_R1_22x40	E24	E24_R1	10um	22	40	1_Ovaian surface epithelium cells
E24_R1_89x25	E24	E24_R1	10um	89	25	3_Pre-granulosa cells II
E24_R1_78x26	E24	E24_R1	10um	78	26	4_Interstitial cells-1
E24_R1_33x68	E24	E24_R1	10um	33	68	3_Pre-granulosa cells II
E24_R1_38x34	E24	E24_R1	10um	38	34	2_Pre-granulosa cells I
E24_R1_82x49	E24	E24_R1	10um	82	49	7_Endothelial cells
E24_R1_32x41	E24	E24_R1	10um	32	41	8_Female germ cells
E24_R1_25x40	E24	E24_R1	10um	25	40	3_Pre-granulosa cells II
E24_R1_80x43	E24	E24_R1	10um	80	43	5_Interstitial cells-2
E24_R1_67x63	E24	E24_R1	10um	67	63	7_Endothelial cells
E24_R1_46x40	E24	E24_R1	10um	46	40	6_Mesenchymal cell
E24_R1_46x21	E24	E24_R1	10um	46	21	3_Pre-granulosa cells II
E24_R1_23x51	E24	E24_R1	10um	23	51	1_Ovaian surface epithelium cells
E24_R1_35x40	E24	E24_R1	10um	35	40	3_Pre-granulosa cells II
E24_R1_91x27	E24	E24_R1	10um	91	27	3_Pre-granulosa cells II
E24_R1_67x27	E24	E24_R1	10um	67	27	3_Pre-granulosa cells II
E24_R1_63x43	E24	E24_R1	10um	63	43	7_Endothelial cells
E24_R1_70x28	E24	E24_R1	10um	70	28	6_Mesenchymal cell
E24_R1_22x50	E24	E24_R1	10um	22	50	8_Female germ cells
E24_R1_71x29	E24	E24_R1	10um	71	29	7_Endothelial cells
E24_R1_71x17	E24	E24_R1	10um	71	17	1_Ovaian surface epithelium cells
E24_R1_53x71	E24	E24_R1	10um	53	71	1_Ovaian surface epithelium cells
E24_R1_21x52	E24	E24_R1	10um	21	52	3_Pre-granulosa cells II
E24_R1_76x29	E24	E24_R1	10um	76	29	6_Mesenchymal cell
E24_R1_52x58	E24	E24_R1	10um	52	58	3_Pre-granulosa cells II
E24_R1_67x17	E24	E24_R1	10um	67	17	1_Ovaian surface epithelium cells
E24_R1_69x17	E24	E24_R1	10um	69	17	1_Ovaian surface epithelium cells
E24_R1_28x68	E24	E24_R1	10um	28	68	3_Pre-granulosa cells II
E24_R1_23x40	E24	E24_R1	10um	23	40	3_Pre-granulosa cells II
E24_R1_60x26	E24	E24_R1	10um	60	26	2_Pre-granulosa cells I
E24_R1_44x33	E24	E24_R1	10um	44	33	4_Interstitial cells-1
E24_R1_50x59	E24	E24_R1	10um	50	59	8_Female germ cells
E24_R1_78x44	E24	E24_R1	10um	78	44	6_Mesenchymal cell
E24_R1_72x55	E24	E24_R1	10um	72	55	7_Endothelial cells
E24_R1_73x29	E24	E24_R1	10um	73	29	6_Mesenchymal cell
E24_R1_95x54	E24	E24_R1	10um	95	54	8_Female germ cells
E24_R1_71x55	E24	E24_R1	10um	71	55	6_Mesenchymal cell
E24_R1_22x49	E24	E24_R1	10um	22	49	3_Pre-granulosa cells II
E24_R1_53x62	E24	E24_R1	10um	53	62	8_Female germ cells
E24_R1_28x37	E24	E24_R1	10um	28	37	3_Pre-granulosa cells II
E24_R1_52x27	E24	E24_R1	10um	52	27	2_Pre-granulosa cells I
E24_R1_74x51	E24	E24_R1	10um	74	51	5_Interstitial cells-2
E24_R1_28x48	E24	E24_R1	10um	28	48	3_Pre-granulosa cells II
E24_R1_59x50	E24	E24_R1	10um	59	50	1_Ovaian surface epithelium cells
E24_R1_40x64	E24	E24_R1	10um	40	64	3_Pre-granulosa cells II
E24_R1_66x21	E24	E24_R1	10um	66	21	7_Endothelial cells
E24_R1_56x22	E24	E24_R1	10um	56	22	2_Pre-granulosa cells I
E24_R1_78x17	E24	E24_R1	10um	78	17	1_Ovaian surface epithelium cells
E24_R1_32x43	E24	E24_R1	10um	32	43	8_Female germ cells
E24_R1_42x38	E24	E24_R1	10um	42	38	6_Mesenchymal cell
E24_R1_38x71	E24	E24_R1	10um	38	71	3_Pre-granulosa cells II
E24_R1_93x52	E24	E24_R1	10um	93	52	3_Pre-granulosa cells II
E24_R1_24x69	E24	E24_R1	10um	24	69	1_Ovaian surface epithelium cells
E24_R1_58x26	E24	E24_R1	10um	58	26	2_Pre-granulosa cells I
E24_R1_40x26	E24	E24_R1	10um	40	26	2_Pre-granulosa cells I
E24_R1_58x33	E24	E24_R1	10um	58	33	6_Mesenchymal cell
E24_R1_41x33	E24	E24_R1	10um	41	33	2_Pre-granulosa cells I
E24_R1_27x70	E24	E24_R1	10um	27	70	1_Ovaian surface epithelium cells
E24_R1_76x31	E24	E24_R1	10um	76	31	6_Mesenchymal cell
E24_R1_83x62	E24	E24_R1	10um	83	62	7_Endothelial cells
E24_R1_76x56	E24	E24_R1	10um	76	56	7_Endothelial cells
E24_R1_78x35	E24	E24_R1	10um	78	35	7_Endothelial cells
E24_R1_26x40	E24	E24_R1	10um	26	40	7_Endothelial cells
E24_R1_69x60	E24	E24_R1	10um	69	60	7_Endothelial cells
E24_R1_53x54	E24	E24_R1	10um	53	54	8_Female germ cells
E24_R1_60x24	E24	E24_R1	10um	60	24	3_Pre-granulosa cells II
E24_R1_31x30	E24	E24_R1	10um	31	30	8_Female germ cells
E24_R1_96x61	E24	E24_R1	10um	96	61	3_Pre-granulosa cells II
E24_R1_62x37	E24	E24_R1	10um	62	37	6_Mesenchymal cell
E24_R1_52x62	E24	E24_R1	10um	52	62	4_Interstitial cells-1
E24_R1_84x45	E24	E24_R1	10um	84	45	6_Mesenchymal cell
E24_R1_46x20	E24	E24_R1	10um	46	20	1_Ovaian surface epithelium cells
E24_R1_72x50	E24	E24_R1	10um	72	50	6_Mesenchymal cell
E24_R1_56x19	E24	E24_R1	10um	56	19	8_Female germ cells
E24_R1_78x30	E24	E24_R1	10um	78	30	6_Mesenchymal cell
E24_R1_38x44	E24	E24_R1	10um	38	44	3_Pre-granulosa cells II
E24_R1_56x53	E24	E24_R1	10um	56	53	3_Pre-granulosa cells II
E24_R1_63x57	E24	E24_R1	10um	63	57	7_Endothelial cells
E24_R1_63x17	E24	E24_R1	10um	63	17	1_Ovaian surface epithelium cells
E24_R1_91x52	E24	E24_R1	10um	91	52	7_Endothelial cells
E24_R1_44x62	E24	E24_R1	10um	44	62	2_Pre-granulosa cells I
E24_R1_82x35	E24	E24_R1	10um	82	35	5_Interstitial cells-2
E24_R1_89x22	E24	E24_R1	10um	89	22	1_Ovaian surface epithelium cells
E24_R1_22x38	E24	E24_R1	10um	22	38	1_Ovaian surface epithelium cells
E24_R1_27x49	E24	E24_R1	10um	27	49	7_Endothelial cells
E24_R1_70x26	E24	E24_R1	10um	70	26	3_Pre-granulosa cells II
E24_R1_28x53	E24	E24_R1	10um	28	53	1_Ovaian surface epithelium cells
E24_R1_59x56	E24	E24_R1	10um	59	56	3_Pre-granulosa cells II
E24_R1_92x26	E24	E24_R1	10um	92	26	1_Ovaian surface epithelium cells
E24_R1_74x46	E24	E24_R1	10um	74	46	3_Pre-granulosa cells II
E24_R1_30x47	E24	E24_R1	10um	30	47	3_Pre-granulosa cells II
E24_R1_50x66	E24	E24_R1	10um	50	66	4_Interstitial cells-1
E24_R1_63x61	E24	E24_R1	10um	63	61	7_Endothelial cells
E24_R1_42x20	E24	E24_R1	10um	42	20	1_Ovaian surface epithelium cells
E24_R1_66x62	E24	E24_R1	10um	66	62	7_Endothelial cells
E24_R1_30x62	E24	E24_R1	10um	30	62	1_Ovaian surface epithelium cells
E24_R1_49x25	E24	E24_R1	10um	49	25	2_Pre-granulosa cells I
E24_R1_47x61	E24	E24_R1	10um	47	61	2_Pre-granulosa cells I
E24_R1_63x37	E24	E24_R1	10um	63	37	6_Mesenchymal cell
E24_R1_55x27	E24	E24_R1	10um	55	27	3_Pre-granulosa cells II
E24_R1_75x21	E24	E24_R1	10um	75	21	2_Pre-granulosa cells I
E24_R1_70x19	E24	E24_R1	10um	70	19	3_Pre-granulosa cells II
E24_R1_77x26	E24	E24_R1	10um	77	26	4_Interstitial cells-1
E24_R1_34x62	E24	E24_R1	10um	34	62	3_Pre-granulosa cells II
E24_R1_62x31	E24	E24_R1	10um	62	31	6_Mesenchymal cell
E24_R1_69x18	E24	E24_R1	10um	69	18	3_Pre-granulosa cells II
E24_R1_65x16	E24	E24_R1	10um	65	16	1_Ovaian surface epithelium cells
E24_R1_43x22	E24	E24_R1	10um	43	22	3_Pre-granulosa cells II
E24_R1_82x44	E24	E24_R1	10um	82	44	3_Pre-granulosa cells II
E24_R1_32x34	E24	E24_R1	10um	32	34	3_Pre-granulosa cells II
E24_R1_25x72	E24	E24_R1	10um	25	72	1_Ovaian surface epithelium cells
E24_R1_78x56	E24	E24_R1	10um	78	56	7_Endothelial cells
E24_R1_54x62	E24	E24_R1	10um	54	62	4_Interstitial cells-1
E24_R1_21x40	E24	E24_R1	10um	21	40	1_Ovaian surface epithelium cells
E24_R1_28x44	E24	E24_R1	10um	28	44	7_Endothelial cells
E24_R1_29x66	E24	E24_R1	10um	29	66	3_Pre-granulosa cells II
E24_R1_33x49	E24	E24_R1	10um	33	49	1_Ovaian surface epithelium cells
E24_R1_67x22	E24	E24_R1	10um	67	22	7_Endothelial cells
E24_R1_39x27	E24	E24_R1	10um	39	27	3_Pre-granulosa cells II
E24_R1_81x27	E24	E24_R1	10um	81	27	8_Female germ cells
E24_R1_57x17	E24	E24_R1	10um	57	17	1_Ovaian surface epithelium cells
E24_R1_78x22	E24	E24_R1	10um	78	22	3_Pre-granulosa cells II
E24_R1_27x67	E24	E24_R1	10um	27	67	1_Ovaian surface epithelium cells
E24_R1_41x39	E24	E24_R1	10um	41	39	6_Mesenchymal cell
E24_R1_20x43	E24	E24_R1	10um	20	43	3_Pre-granulosa cells II
E24_R1_41x29	E24	E24_R1	10um	41	29	2_Pre-granulosa cells I
E24_R1_68x30	E24	E24_R1	10um	68	30	6_Mesenchymal cell
E24_R1_70x38	E24	E24_R1	10um	70	38	5_Interstitial cells-2
E24_R1_58x23	E24	E24_R1	10um	58	23	2_Pre-granulosa cells I
E24_R1_54x52	E24	E24_R1	10um	54	52	5_Interstitial cells-2
E24_R1_45x70	E24	E24_R1	10um	45	70	3_Pre-granulosa cells II
E24_R1_64x60	E24	E24_R1	10um	64	60	6_Mesenchymal cell
E24_R1_59x62	E24	E24_R1	10um	59	62	6_Mesenchymal cell
E24_R1_54x31	E24	E24_R1	10um	54	31	6_Mesenchymal cell
E24_R1_48x69	E24	E24_R1	10um	48	69	3_Pre-granulosa cells II
E24_R1_46x33	E24	E24_R1	10um	46	33	4_Interstitial cells-1
E24_R1_38x40	E24	E24_R1	10um	38	40	4_Interstitial cells-1
E24_R1_43x65	E24	E24_R1	10um	43	65	3_Pre-granulosa cells II
E24_R1_47x72	E24	E24_R1	10um	47	72	1_Ovaian surface epithelium cells
E24_R1_38x63	E24	E24_R1	10um	38	63	8_Female germ cells
E24_R1_65x29	E24	E24_R1	10um	65	29	6_Mesenchymal cell
E24_R1_52x19	E24	E24_R1	10um	52	19	3_Pre-granulosa cells II
E24_R1_38x30	E24	E24_R1	10um	38	30	2_Pre-granulosa cells I
E24_R1_92x58	E24	E24_R1	10um	92	58	6_Mesenchymal cell
E24_R1_38x62	E24	E24_R1	10um	38	62	3_Pre-granulosa cells II
E24_R1_52x61	E24	E24_R1	10um	52	61	2_Pre-granulosa cells I
E24_R1_31x67	E24	E24_R1	10um	31	67	3_Pre-granulosa cells II
E24_R1_61x23	E24	E24_R1	10um	61	23	2_Pre-granulosa cells I
E24_R1_69x26	E24	E24_R1	10um	69	26	3_Pre-granulosa cells II
E24_R1_58x64	E24	E24_R1	10um	58	64	4_Interstitial cells-1
E24_R1_18x49	E24	E24_R1	10um	18	49	1_Ovaian surface epithelium cells
E24_R1_22x56	E24	E24_R1	10um	22	56	1_Ovaian surface epithelium cells
E24_R1_42x62	E24	E24_R1	10um	42	62	3_Pre-granulosa cells II
E24_R1_73x47	E24	E24_R1	10um	73	47	6_Mesenchymal cell
E24_R1_19x53	E24	E24_R1	10um	19	53	1_Ovaian surface epithelium cells
E24_R1_19x42	E24	E24_R1	10um	19	42	1_Ovaian surface epithelium cells
E24_R1_53x66	E24	E24_R1	10um	53	66	3_Pre-granulosa cells II
E24_R1_72x37	E24	E24_R1	10um	72	37	5_Interstitial cells-2
E24_R1_28x69	E24	E24_R1	10um	28	69	3_Pre-granulosa cells II
E24_R1_76x38	E24	E24_R1	10um	76	38	6_Mesenchymal cell
E24_R1_28x43	E24	E24_R1	10um	28	43	8_Female germ cells
E24_R1_44x69	E24	E24_R1	10um	44	69	3_Pre-granulosa cells II
E24_R1_63x29	E24	E24_R1	10um	63	29	6_Mesenchymal cell
E24_R1_34x40	E24	E24_R1	10um	34	40	2_Pre-granulosa cells I
E24_R1_40x41	E24	E24_R1	10um	40	41	6_Mesenchymal cell
E24_R1_28x31	E24	E24_R1	10um	28	31	3_Pre-granulosa cells II
E24_R1_51x69	E24	E24_R1	10um	51	69	3_Pre-granulosa cells II
E24_R1_76x46	E24	E24_R1	10um	76	46	6_Mesenchymal cell
E24_R1_42x56	E24	E24_R1	10um	42	56	1_Ovaian surface epithelium cells
E24_R1_23x47	E24	E24_R1	10um	23	47	3_Pre-granulosa cells II
E24_R1_50x34	E24	E24_R1	10um	50	34	6_Mesenchymal cell
E24_R1_60x25	E24	E24_R1	10um	60	25	2_Pre-granulosa cells I
E24_R1_60x31	E24	E24_R1	10um	60	31	6_Mesenchymal cell
E24_R1_91x47	E24	E24_R1	10um	91	47	3_Pre-granulosa cells II
E24_R1_52x34	E24	E24_R1	10um	52	34	6_Mesenchymal cell
E24_R1_29x71	E24	E24_R1	10um	29	71	1_Ovaian surface epithelium cells
E24_R1_83x20	E24	E24_R1	10um	83	20	3_Pre-granulosa cells II
E24_R1_22x51	E24	E24_R1	10um	22	51	3_Pre-granulosa cells II
E24_R1_83x54	E24	E24_R1	10um	83	54	6_Mesenchymal cell
E24_R1_61x38	E24	E24_R1	10um	61	38	6_Mesenchymal cell
E24_R1_20x49	E24	E24_R1	10um	20	49	8_Female germ cells
E24_R1_67x36	E24	E24_R1	10um	67	36	6_Mesenchymal cell
E24_R1_49x63	E24	E24_R1	10um	49	63	2_Pre-granulosa cells I
E24_R1_41x42	E24	E24_R1	10um	41	42	3_Pre-granulosa cells II
E24_R1_67x21	E24	E24_R1	10um	67	21	2_Pre-granulosa cells I
E24_R1_83x57	E24	E24_R1	10um	83	57	6_Mesenchymal cell
E24_R1_23x53	E24	E24_R1	10um	23	53	1_Ovaian surface epithelium cells
E24_R1_35x68	E24	E24_R1	10um	35	68	3_Pre-granulosa cells II
E24_R1_45x27	E24	E24_R1	10um	45	27	2_Pre-granulosa cells I
E24_R1_62x23	E24	E24_R1	10um	62	23	2_Pre-granulosa cells I
E24_R1_25x46	E24	E24_R1	10um	25	46	2_Pre-granulosa cells I
E24_R1_36x57	E24	E24_R1	10um	36	57	3_Pre-granulosa cells II
E24_R1_62x25	E24	E24_R1	10um	62	25	2_Pre-granulosa cells I
E24_R1_53x37	E24	E24_R1	10um	53	37	4_Interstitial cells-1
E24_R1_36x63	E24	E24_R1	10um	36	63	3_Pre-granulosa cells II
E24_R1_88x26	E24	E24_R1	10um	88	26	3_Pre-granulosa cells II
E24_R1_89x21	E24	E24_R1	10um	89	21	1_Ovaian surface epithelium cells
E24_R1_90x60	E24	E24_R1	10um	90	60	6_Mesenchymal cell
E24_R1_73x51	E24	E24_R1	10um	73	51	6_Mesenchymal cell
E24_R1_84x29	E24	E24_R1	10um	84	29	3_Pre-granulosa cells II
E24_R1_33x45	E24	E24_R1	10um	33	45	8_Female germ cells
E24_R1_63x46	E24	E24_R1	10um	63	46	3_Pre-granulosa cells II
E24_R1_84x20	E24	E24_R1	10um	84	20	3_Pre-granulosa cells II
E24_R1_45x34	E24	E24_R1	10um	45	34	4_Interstitial cells-1
E24_R1_43x34	E24	E24_R1	10um	43	34	8_Female germ cells
E24_R1_32x37	E24	E24_R1	10um	32	37	2_Pre-granulosa cells I
E24_R1_36x62	E24	E24_R1	10um	36	62	3_Pre-granulosa cells II
E24_R1_87x62	E24	E24_R1	10um	87	62	6_Mesenchymal cell
E24_R1_24x39	E24	E24_R1	10um	24	39	3_Pre-granulosa cells II
E24_R1_75x56	E24	E24_R1	10um	75	56	6_Mesenchymal cell
E24_R1_57x21	E24	E24_R1	10um	57	21	2_Pre-granulosa cells I
E24_R1_72x59	E24	E24_R1	10um	72	59	6_Mesenchymal cell
E24_R1_78x25	E24	E24_R1	10um	78	25	8_Female germ cells
E24_R1_38x70	E24	E24_R1	10um	38	70	8_Female germ cells
E24_R1_72x49	E24	E24_R1	10um	72	49	6_Mesenchymal cell
E24_R1_87x27	E24	E24_R1	10um	87	27	3_Pre-granulosa cells II
E24_R1_54x23	E24	E24_R1	10um	54	23	2_Pre-granulosa cells I
E24_R1_48x56	E24	E24_R1	10um	48	56	1_Ovaian surface epithelium cells
E24_R1_52x55	E24	E24_R1	10um	52	55	1_Ovaian surface epithelium cells
E24_R1_84x63	E24	E24_R1	10um	84	63	6_Mesenchymal cell
E24_R1_83x56	E24	E24_R1	10um	83	56	6_Mesenchymal cell
E24_R1_49x56	E24	E24_R1	10um	49	56	3_Pre-granulosa cells II
E24_R1_30x40	E24	E24_R1	10um	30	40	2_Pre-granulosa cells I
E24_R1_32x48	E24	E24_R1	10um	32	48	8_Female germ cells
E24_R1_53x36	E24	E24_R1	10um	53	36	7_Endothelial cells
E24_R1_32x63	E24	E24_R1	10um	32	63	8_Female germ cells
E24_R1_90x53	E24	E24_R1	10um	90	53	6_Mesenchymal cell
E24_R1_64x56	E24	E24_R1	10um	64	56	6_Mesenchymal cell
E24_R1_90x47	E24	E24_R1	10um	90	47	6_Mesenchymal cell
E24_R1_62x21	E24	E24_R1	10um	62	21	3_Pre-granulosa cells II
E24_R1_30x69	E24	E24_R1	10um	30	69	3_Pre-granulosa cells II
E24_R1_62x57	E24	E24_R1	10um	62	57	6_Mesenchymal cell
E24_R1_44x34	E24	E24_R1	10um	44	34	3_Pre-granulosa cells II
E24_R1_43x35	E24	E24_R1	10um	43	35	4_Interstitial cells-1
E24_R1_60x44	E24	E24_R1	10um	60	44	7_Endothelial cells
E24_R1_62x32	E24	E24_R1	10um	62	32	6_Mesenchymal cell
E24_R1_46x63	E24	E24_R1	10um	46	63	8_Female germ cells
E24_R1_30x49	E24	E24_R1	10um	30	49	3_Pre-granulosa cells II
E24_R1_29x72	E24	E24_R1	10um	29	72	1_Ovaian surface epithelium cells
E24_R1_82x21	E24	E24_R1	10um	82	21	3_Pre-granulosa cells II
E24_R1_71x47	E24	E24_R1	10um	71	47	6_Mesenchymal cell
E24_R1_74x26	E24	E24_R1	10um	74	26	3_Pre-granulosa cells II
E24_R1_38x27	E24	E24_R1	10um	38	27	2_Pre-granulosa cells I
E24_R1_60x49	E24	E24_R1	10um	60	49	3_Pre-granulosa cells II
E24_R1_87x52	E24	E24_R1	10um	87	52	7_Endothelial cells
E24_R1_31x38	E24	E24_R1	10um	31	38	8_Female germ cells
E24_R1_74x40	E24	E24_R1	10um	74	40	5_Interstitial cells-2
E24_R1_36x61	E24	E24_R1	10um	36	61	3_Pre-granulosa cells II
E24_R1_65x60	E24	E24_R1	10um	65	60	7_Endothelial cells
E24_R1_58x52	E24	E24_R1	10um	58	52	3_Pre-granulosa cells II
E24_R1_80x35	E24	E24_R1	10um	80	35	7_Endothelial cells
E24_R1_74x50	E24	E24_R1	10um	74	50	6_Mesenchymal cell
E24_R1_34x63	E24	E24_R1	10um	34	63	3_Pre-granulosa cells II
E24_R1_78x27	E24	E24_R1	10um	78	27	6_Mesenchymal cell
E24_R1_43x23	E24	E24_R1	10um	43	23	2_Pre-granulosa cells I
E24_R1_36x25	E24	E24_R1	10um	36	25	3_Pre-granulosa cells II
E24_R1_53x26	E24	E24_R1	10um	53	26	7_Endothelial cells
E24_R1_48x32	E24	E24_R1	10um	48	32	6_Mesenchymal cell
E24_R1_70x37	E24	E24_R1	10um	70	37	6_Mesenchymal cell
E24_R1_66x48	E24	E24_R1	10um	66	48	6_Mesenchymal cell
E24_R1_85x24	E24	E24_R1	10um	85	24	3_Pre-granulosa cells II
E24_R1_90x45	E24	E24_R1	10um	90	45	3_Pre-granulosa cells II
E24_R1_28x35	E24	E24_R1	10um	28	35	3_Pre-granulosa cells II
E24_R1_53x30	E24	E24_R1	10um	53	30	6_Mesenchymal cell
E24_R1_41x23	E24	E24_R1	10um	41	23	3_Pre-granulosa cells II
E24_R1_77x39	E24	E24_R1	10um	77	39	6_Mesenchymal cell
E24_R1_81x53	E24	E24_R1	10um	81	53	6_Mesenchymal cell
E24_R1_32x62	E24	E24_R1	10um	32	62	3_Pre-granulosa cells II
E24_R1_92x55	E24	E24_R1	10um	92	55	6_Mesenchymal cell
E24_R1_56x71	E24	E24_R1	10um	56	71	3_Pre-granulosa cells II
E24_R1_29x41	E24	E24_R1	10um	29	41	7_Endothelial cells
E24_R1_24x56	E24	E24_R1	10um	24	56	1_Ovaian surface epithelium cells
E24_R1_64x49	E24	E24_R1	10um	64	49	3_Pre-granulosa cells II
E24_R1_55x62	E24	E24_R1	10um	55	62	8_Female germ cells
E24_R1_57x31	E24	E24_R1	10um	57	31	6_Mesenchymal cell
E24_R1_75x40	E24	E24_R1	10um	75	40	6_Mesenchymal cell
E24_R1_86x54	E24	E24_R1	10um	86	54	7_Endothelial cells
E24_R1_75x22	E24	E24_R1	10um	75	22	2_Pre-granulosa cells I
E24_R1_75x48	E24	E24_R1	10um	75	48	6_Mesenchymal cell
E24_R1_38x33	E24	E24_R1	10um	38	33	2_Pre-granulosa cells I
E24_R1_51x29	E24	E24_R1	10um	51	29	3_Pre-granulosa cells II
E24_R1_56x23	E24	E24_R1	10um	56	23	7_Endothelial cells
E24_R1_56x20	E24	E24_R1	10um	56	20	8_Female germ cells
E24_R1_52x67	E24	E24_R1	10um	52	67	3_Pre-granulosa cells II
E24_R1_78x23	E24	E24_R1	10um	78	23	3_Pre-granulosa cells II
E24_R1_52x56	E24	E24_R1	10um	52	56	3_Pre-granulosa cells II
E24_R1_90x31	E24	E24_R1	10um	90	31	3_Pre-granulosa cells II
E24_R1_65x62	E24	E24_R1	10um	65	62	7_Endothelial cells
E24_R1_27x37	E24	E24_R1	10um	27	37	3_Pre-granulosa cells II
E24_R1_35x66	E24	E24_R1	10um	35	66	3_Pre-granulosa cells II
E24_R1_66x18	E24	E24_R1	10um	66	18	8_Female germ cells
E24_R1_28x33	E24	E24_R1	10um	28	33	8_Female germ cells
E24_R1_63x22	E24	E24_R1	10um	63	22	2_Pre-granulosa cells I
E24_R1_86x26	E24	E24_R1	10um	86	26	8_Female germ cells
E24_R1_56x31	E24	E24_R1	10um	56	31	6_Mesenchymal cell
E24_R1_82x46	E24	E24_R1	10um	82	46	6_Mesenchymal cell
E24_R1_44x68	E24	E24_R1	10um	44	68	3_Pre-granulosa cells II
E24_R1_58x22	E24	E24_R1	10um	58	22	2_Pre-granulosa cells I
E24_R1_65x26	E24	E24_R1	10um	65	26	4_Interstitial cells-1
E24_R1_44x64	E24	E24_R1	10um	44	64	3_Pre-granulosa cells II
E24_R1_36x73	E24	E24_R1	10um	36	73	1_Ovaian surface epithelium cells
E24_R1_32x64	E24	E24_R1	10um	32	64	3_Pre-granulosa cells II
E24_R1_51x27	E24	E24_R1	10um	51	27	2_Pre-granulosa cells I
E24_R1_45x64	E24	E24_R1	10um	45	64	3_Pre-granulosa cells II
E24_R1_58x29	E24	E24_R1	10um	58	29	6_Mesenchymal cell
E24_R1_38x61	E24	E24_R1	10um	38	61	3_Pre-granulosa cells II
E24_R1_81x35	E24	E24_R1	10um	81	35	5_Interstitial cells-2
E24_R1_76x24	E24	E24_R1	10um	76	24	2_Pre-granulosa cells I
E24_R1_61x62	E24	E24_R1	10um	61	62	7_Endothelial cells
E24_R1_24x68	E24	E24_R1	10um	24	68	1_Ovaian surface epithelium cells
E24_R1_35x72	E24	E24_R1	10um	35	72	1_Ovaian surface epithelium cells
E24_R1_45x65	E24	E24_R1	10um	45	65	3_Pre-granulosa cells II
E24_R1_53x67	E24	E24_R1	10um	53	67	4_Interstitial cells-1
E24_R1_38x32	E24	E24_R1	10um	38	32	2_Pre-granulosa cells I
E24_R1_76x40	E24	E24_R1	10um	76	40	6_Mesenchymal cell
E24_R1_28x66	E24	E24_R1	10um	28	66	3_Pre-granulosa cells II
E24_R1_26x35	E24	E24_R1	10um	26	35	8_Female germ cells
E24_R1_50x41	E24	E24_R1	10um	50	41	5_Interstitial cells-2
E24_R1_35x42	E24	E24_R1	10um	35	42	2_Pre-granulosa cells I
E24_R1_48x21	E24	E24_R1	10um	48	21	2_Pre-granulosa cells I
E24_R1_46x68	E24	E24_R1	10um	46	68	3_Pre-granulosa cells II
E24_R1_56x41	E24	E24_R1	10um	56	41	5_Interstitial cells-2
E24_R1_31x44	E24	E24_R1	10um	31	44	3_Pre-granulosa cells II
E24_R1_42x35	E24	E24_R1	10um	42	35	2_Pre-granulosa cells I
E24_R1_66x57	E24	E24_R1	10um	66	57	6_Mesenchymal cell
E24_R1_85x38	E24	E24_R1	10um	85	38	5_Interstitial cells-2
E24_R1_42x23	E24	E24_R1	10um	42	23	3_Pre-granulosa cells II
E24_R1_74x36	E24	E24_R1	10um	74	36	5_Interstitial cells-2
E24_R1_29x62	E24	E24_R1	10um	29	62	1_Ovaian surface epithelium cells
E24_R1_26x69	E24	E24_R1	10um	26	69	1_Ovaian surface epithelium cells
E24_R1_85x20	E24	E24_R1	10um	85	20	1_Ovaian surface epithelium cells
E24_R1_90x50	E24	E24_R1	10um	90	50	6_Mesenchymal cell
E24_R1_57x56	E24	E24_R1	10um	57	56	4_Interstitial cells-1
E24_R1_41x41	E24	E24_R1	10um	41	41	6_Mesenchymal cell
E24_R1_87x50	E24	E24_R1	10um	87	50	6_Mesenchymal cell
E24_R1_51x71	E24	E24_R1	10um	51	71	3_Pre-granulosa cells II
E24_R1_30x74	E24	E24_R1	10um	30	74	3_Pre-granulosa cells II
E24_R1_69x57	E24	E24_R1	10um	69	57	6_Mesenchymal cell
E24_R1_39x62	E24	E24_R1	10um	39	62	3_Pre-granulosa cells II
E24_R1_32x60	E24	E24_R1	10um	32	60	1_Ovaian surface epithelium cells
E24_R1_39x23	E24	E24_R1	10um	39	23	1_Ovaian surface epithelium cells
E24_R1_33x72	E24	E24_R1	10um	33	72	3_Pre-granulosa cells II
E24_R1_26x71	E24	E24_R1	10um	26	71	1_Ovaian surface epithelium cells
E24_R1_59x37	E24	E24_R1	10um	59	37	6_Mesenchymal cell
E24_R1_46x61	E24	E24_R1	10um	46	61	2_Pre-granulosa cells I
E24_R1_19x45	E24	E24_R1	10um	19	45	3_Pre-granulosa cells II
E24_R1_42x21	E24	E24_R1	10um	42	21	1_Ovaian surface epithelium cells
E24_R1_45x37	E24	E24_R1	10um	45	37	7_Endothelial cells
E24_R1_42x73	E24	E24_R1	10um	42	73	1_Ovaian surface epithelium cells
E24_R1_53x63	E24	E24_R1	10um	53	63	4_Interstitial cells-1
E24_R1_70x57	E24	E24_R1	10um	70	57	6_Mesenchymal cell
E24_R1_48x66	E24	E24_R1	10um	48	66	7_Endothelial cells
E24_R1_28x52	E24	E24_R1	10um	28	52	1_Ovaian surface epithelium cells
E24_R1_67x31	E24	E24_R1	10um	67	31	6_Mesenchymal cell
E24_R1_82x64	E24	E24_R1	10um	82	64	3_Pre-granulosa cells II
E24_R1_18x47	E24	E24_R1	10um	18	47	1_Ovaian surface epithelium cells
E24_R1_58x56	E24	E24_R1	10um	58	56	3_Pre-granulosa cells II
E24_R1_45x21	E24	E24_R1	10um	45	21	3_Pre-granulosa cells II
E24_R1_80x46	E24	E24_R1	10um	80	46	6_Mesenchymal cell
E24_R1_27x31	E24	E24_R1	10um	27	31	1_Ovaian surface epithelium cells
E24_R1_71x58	E24	E24_R1	10um	71	58	7_Endothelial cells
E24_R1_62x58	E24	E24_R1	10um	62	58	6_Mesenchymal cell
E24_R1_40x57	E24	E24_R1	10um	40	57	1_Ovaian surface epithelium cells
E24_R1_56x60	E24	E24_R1	10um	56	60	8_Female germ cells
E24_R1_34x27	E24	E24_R1	10um	34	27	8_Female germ cells
E24_R1_77x48	E24	E24_R1	10um	77	48	6_Mesenchymal cell
E24_R1_93x58	E24	E24_R1	10um	93	58	6_Mesenchymal cell
E24_R1_26x68	E24	E24_R1	10um	26	68	1_Ovaian surface epithelium cells
E24_R1_34x31	E24	E24_R1	10um	34	31	2_Pre-granulosa cells I
E24_R1_58x35	E24	E24_R1	10um	58	35	6_Mesenchymal cell
E24_R1_87x17	E24	E24_R1	10um	87	17	3_Pre-granulosa cells II
E24_R1_78x55	E24	E24_R1	10um	78	55	7_Endothelial cells
E24_R1_95x57	E24	E24_R1	10um	95	57	3_Pre-granulosa cells II
E24_R1_42x68	E24	E24_R1	10um	42	68	3_Pre-granulosa cells II
E24_R1_29x34	E24	E24_R1	10um	29	34	3_Pre-granulosa cells II
E24_R1_51x30	E24	E24_R1	10um	51	30	8_Female germ cells
E24_R1_53x22	E24	E24_R1	10um	53	22	3_Pre-granulosa cells II
E24_R1_65x58	E24	E24_R1	10um	65	58	6_Mesenchymal cell
E24_R1_86x21	E24	E24_R1	10um	86	21	3_Pre-granulosa cells II
E24_R1_51x66	E24	E24_R1	10um	51	66	3_Pre-granulosa cells II
E24_R1_55x21	E24	E24_R1	10um	55	21	7_Endothelial cells
E24_R1_67x33	E24	E24_R1	10um	67	33	6_Mesenchymal cell
E24_R1_83x50	E24	E24_R1	10um	83	50	7_Endothelial cells
E24_R1_87x30	E24	E24_R1	10um	87	30	3_Pre-granulosa cells II
E24_R1_48x34	E24	E24_R1	10um	48	34	7_Endothelial cells
E24_R1_66x17	E24	E24_R1	10um	66	17	1_Ovaian surface epithelium cells
E24_R1_39x31	E24	E24_R1	10um	39	31	2_Pre-granulosa cells I
E24_R1_49x26	E24	E24_R1	10um	49	26	2_Pre-granulosa cells I
E24_R1_86x34	E24	E24_R1	10um	86	34	7_Endothelial cells
E24_R1_91x55	E24	E24_R1	10um	91	55	7_Endothelial cells
E24_R1_41x44	E24	E24_R1	10um	41	44	3_Pre-granulosa cells II
E24_R1_24x45	E24	E24_R1	10um	24	45	3_Pre-granulosa cells II
E24_R1_39x39	E24	E24_R1	10um	39	39	3_Pre-granulosa cells II
E24_R1_75x28	E24	E24_R1	10um	75	28	6_Mesenchymal cell
E24_R1_93x48	E24	E24_R1	10um	93	48	3_Pre-granulosa cells II
E24_R1_73x19	E24	E24_R1	10um	73	19	3_Pre-granulosa cells II
E24_R1_51x64	E24	E24_R1	10um	51	64	2_Pre-granulosa cells I
E24_R1_18x53	E24	E24_R1	10um	18	53	1_Ovaian surface epithelium cells
E24_R1_39x65	E24	E24_R1	10um	39	65	3_Pre-granulosa cells II
E24_R1_52x63	E24	E24_R1	10um	52	63	4_Interstitial cells-1
E24_R1_77x56	E24	E24_R1	10um	77	56	7_Endothelial cells
E24_R1_44x37	E24	E24_R1	10um	44	37	6_Mesenchymal cell
E24_R1_80x21	E24	E24_R1	10um	80	21	5_Interstitial cells-2
E24_R1_64x54	E24	E24_R1	10um	64	54	6_Mesenchymal cell
E24_R1_25x36	E24	E24_R1	10um	25	36	3_Pre-granulosa cells II
E24_R1_56x65	E24	E24_R1	10um	56	65	4_Interstitial cells-1
E24_R1_35x46	E24	E24_R1	10um	35	46	8_Female germ cells
E24_R1_45x63	E24	E24_R1	10um	45	63	2_Pre-granulosa cells I
E24_R1_87x29	E24	E24_R1	10um	87	29	3_Pre-granulosa cells II
E24_R1_30x64	E24	E24_R1	10um	30	64	3_Pre-granulosa cells II
E24_R1_72x46	E24	E24_R1	10um	72	46	3_Pre-granulosa cells II
E24_R1_43x31	E24	E24_R1	10um	43	31	2_Pre-granulosa cells I
E24_R1_71x31	E24	E24_R1	10um	71	31	6_Mesenchymal cell
E24_R1_84x52	E24	E24_R1	10um	84	52	6_Mesenchymal cell
E24_R1_28x29	E24	E24_R1	10um	28	29	1_Ovaian surface epithelium cells
E24_R1_90x46	E24	E24_R1	10um	90	46	6_Mesenchymal cell
E24_R1_23x54	E24	E24_R1	10um	23	54	1_Ovaian surface epithelium cells
E24_R1_45x69	E24	E24_R1	10um	45	69	7_Endothelial cells
E24_R1_62x17	E24	E24_R1	10um	62	17	1_Ovaian surface epithelium cells
E24_R1_90x27	E24	E24_R1	10um	90	27	3_Pre-granulosa cells II
E24_R1_86x56	E24	E24_R1	10um	86	56	7_Endothelial cells
E24_R1_62x62	E24	E24_R1	10um	62	62	6_Mesenchymal cell
E24_R1_46x31	E24	E24_R1	10um	46	31	3_Pre-granulosa cells II
E24_R1_54x17	E24	E24_R1	10um	54	17	1_Ovaian surface epithelium cells
E24_R1_72x40	E24	E24_R1	10um	72	40	4_Interstitial cells-1
E24_R1_75x47	E24	E24_R1	10um	75	47	6_Mesenchymal cell
E24_R1_54x58	E24	E24_R1	10um	54	58	4_Interstitial cells-1
E24_R1_56x62	E24	E24_R1	10um	56	62	4_Interstitial cells-1
E24_R1_20x50	E24	E24_R1	10um	20	50	1_Ovaian surface epithelium cells
E24_R1_42x28	E24	E24_R1	10um	42	28	2_Pre-granulosa cells I
E24_R1_45x23	E24	E24_R1	10um	45	23	7_Endothelial cells
E24_R1_37x36	E24	E24_R1	10um	37	36	2_Pre-granulosa cells I
E24_R1_20x48	E24	E24_R1	10um	20	48	3_Pre-granulosa cells II
E24_R1_78x20	E24	E24_R1	10um	78	20	8_Female germ cells
E24_R1_60x20	E24	E24_R1	10um	60	20	7_Endothelial cells
E24_R1_71x43	E24	E24_R1	10um	71	43	5_Interstitial cells-2
E24_R1_62x16	E24	E24_R1	10um	62	16	1_Ovaian surface epithelium cells
E24_R1_33x50	E24	E24_R1	10um	33	50	1_Ovaian surface epithelium cells
E24_R1_61x20	E24	E24_R1	10um	61	20	5_Interstitial cells-2
E24_R1_31x41	E24	E24_R1	10um	31	41	2_Pre-granulosa cells I
E24_R1_49x37	E24	E24_R1	10um	49	37	6_Mesenchymal cell
E24_R1_71x40	E24	E24_R1	10um	71	40	4_Interstitial cells-1
E24_R1_52x68	E24	E24_R1	10um	52	68	3_Pre-granulosa cells II
E24_R1_46x56	E24	E24_R1	10um	46	56	1_Ovaian surface epithelium cells
E24_R1_43x57	E24	E24_R1	10um	43	57	1_Ovaian surface epithelium cells
E24_R1_73x49	E24	E24_R1	10um	73	49	6_Mesenchymal cell
E24_R1_43x21	E24	E24_R1	10um	43	21	1_Ovaian surface epithelium cells
E24_R1_80x19	E24	E24_R1	10um	80	19	3_Pre-granulosa cells II
E24_R1_89x23	E24	E24_R1	10um	89	23	1_Ovaian surface epithelium cells
E24_R1_71x46	E24	E24_R1	10um	71	46	3_Pre-granulosa cells II
E24_R1_65x17	E24	E24_R1	10um	65	17	1_Ovaian surface epithelium cells
E24_R1_53x23	E24	E24_R1	10um	53	23	2_Pre-granulosa cells I
E24_R1_36x28	E24	E24_R1	10um	36	28	3_Pre-granulosa cells II
E24_R1_46x62	E24	E24_R1	10um	46	62	2_Pre-granulosa cells I
E24_R1_23x46	E24	E24_R1	10um	23	46	3_Pre-granulosa cells II
E24_R1_34x39	E24	E24_R1	10um	34	39	2_Pre-granulosa cells I
E24_R1_37x72	E24	E24_R1	10um	37	72	1_Ovaian surface epithelium cells
E24_R1_48x31	E24	E24_R1	10um	48	31	8_Female germ cells
E24_R1_95x50	E24	E24_R1	10um	95	50	1_Ovaian surface epithelium cells
E24_R1_33x39	E24	E24_R1	10um	33	39	2_Pre-granulosa cells I
E24_R1_37x62	E24	E24_R1	10um	37	62	3_Pre-granulosa cells II
E24_R1_22x52	E24	E24_R1	10um	22	52	1_Ovaian surface epithelium cells
E24_R1_64x63	E24	E24_R1	10um	64	63	6_Mesenchymal cell
E24_R1_47x41	E24	E24_R1	10um	47	41	6_Mesenchymal cell
E24_R1_34x45	E24	E24_R1	10um	34	45	3_Pre-granulosa cells II
E24_R1_37x69	E24	E24_R1	10um	37	69	3_Pre-granulosa cells II
E24_R1_65x21	E24	E24_R1	10um	65	21	2_Pre-granulosa cells I
E24_R1_40x65	E24	E24_R1	10um	40	65	3_Pre-granulosa cells II
E24_R1_42x30	E24	E24_R1	10um	42	30	2_Pre-granulosa cells I
E24_R1_37x33	E24	E24_R1	10um	37	33	2_Pre-granulosa cells I
E24_R1_53x53	E24	E24_R1	10um	53	53	1_Ovaian surface epithelium cells
E24_R1_96x57	E24	E24_R1	10um	96	57	3_Pre-granulosa cells II
E24_R1_55x35	E24	E24_R1	10um	55	35	7_Endothelial cells
E24_R1_42x65	E24	E24_R1	10um	42	65	7_Endothelial cells
E24_R1_94x55	E24	E24_R1	10um	94	55	3_Pre-granulosa cells II
E24_R1_80x29	E24	E24_R1	10um	80	29	6_Mesenchymal cell
E24_R1_59x47	E24	E24_R1	10um	59	47	5_Interstitial cells-2
E24_R1_77x54	E24	E24_R1	10um	77	54	7_Endothelial cells
E24_R1_49x65	E24	E24_R1	10um	49	65	2_Pre-granulosa cells I
E24_R1_56x52	E24	E24_R1	10um	56	52	1_Ovaian surface epithelium cells
E24_R1_47x20	E24	E24_R1	10um	47	20	1_Ovaian surface epithelium cells
E24_R1_62x59	E24	E24_R1	10um	62	59	6_Mesenchymal cell
E24_R1_34x68	E24	E24_R1	10um	34	68	8_Female germ cells
E24_R1_52x26	E24	E24_R1	10um	52	26	2_Pre-granulosa cells I
E24_R1_33x35	E24	E24_R1	10um	33	35	7_Endothelial cells
E24_R1_57x20	E24	E24_R1	10um	57	20	2_Pre-granulosa cells I
E24_R1_42x63	E24	E24_R1	10um	42	63	7_Endothelial cells
E24_R1_62x60	E24	E24_R1	10um	62	60	6_Mesenchymal cell
E24_R1_96x56	E24	E24_R1	10um	96	56	3_Pre-granulosa cells II
E24_R1_83x27	E24	E24_R1	10um	83	27	3_Pre-granulosa cells II
E24_R1_57x62	E24	E24_R1	10um	57	62	3_Pre-granulosa cells II
E24_R1_81x28	E24	E24_R1	10um	81	28	3_Pre-granulosa cells II
E24_R1_84x30	E24	E24_R1	10um	84	30	6_Mesenchymal cell
E24_R1_23x36	E24	E24_R1	10um	23	36	1_Ovaian surface epithelium cells
E24_R1_35x35	E24	E24_R1	10um	35	35	2_Pre-granulosa cells I
E24_R1_28x30	E24	E24_R1	10um	28	30	1_Ovaian surface epithelium cells
E24_R1_73x55	E24	E24_R1	10um	73	55	7_Endothelial cells
E24_R1_45x60	E24	E24_R1	10um	45	60	3_Pre-granulosa cells II
E24_R1_28x51	E24	E24_R1	10um	28	51	1_Ovaian surface epithelium cells
E24_R1_83x29	E24	E24_R1	10um	83	29	3_Pre-granulosa cells II
E24_R1_75x29	E24	E24_R1	10um	75	29	6_Mesenchymal cell
E24_R1_53x52	E24	E24_R1	10um	53	52	1_Ovaian surface epithelium cells
E24_R1_40x71	E24	E24_R1	10um	40	71	3_Pre-granulosa cells II
E24_R1_30x41	E24	E24_R1	10um	30	41	4_Interstitial cells-1
E24_R1_28x73	E24	E24_R1	10um	28	73	1_Ovaian surface epithelium cells
E24_R1_71x27	E24	E24_R1	10um	71	27	7_Endothelial cells
E24_R1_81x51	E24	E24_R1	10um	81	51	6_Mesenchymal cell
E24_R1_48x57	E24	E24_R1	10um	48	57	3_Pre-granulosa cells II
E24_R1_38x35	E24	E24_R1	10um	38	35	2_Pre-granulosa cells I
E24_R1_48x62	E24	E24_R1	10um	48	62	2_Pre-granulosa cells I
E24_R1_49x68	E24	E24_R1	10um	49	68	2_Pre-granulosa cells I
E24_R1_81x47	E24	E24_R1	10um	81	47	6_Mesenchymal cell
E24_R1_56x21	E24	E24_R1	10um	56	21	7_Endothelial cells
E24_R1_71x34	E24	E24_R1	10um	71	34	6_Mesenchymal cell
E24_R1_86x23	E24	E24_R1	10um	86	23	3_Pre-granulosa cells II
E24_R1_29x47	E24	E24_R1	10um	29	47	3_Pre-granulosa cells II
E24_R1_47x28	E24	E24_R1	10um	47	28	2_Pre-granulosa cells I
E24_R1_84x24	E24	E24_R1	10um	84	24	3_Pre-granulosa cells II
E24_R1_72x39	E24	E24_R1	10um	72	39	7_Endothelial cells
E24_R1_59x25	E24	E24_R1	10um	59	25	2_Pre-granulosa cells I
E24_R1_86x57	E24	E24_R1	10um	86	57	6_Mesenchymal cell
E24_R1_80x25	E24	E24_R1	10um	80	25	3_Pre-granulosa cells II
E24_R1_42x40	E24	E24_R1	10um	42	40	6_Mesenchymal cell
E24_R1_49x21	E24	E24_R1	10um	49	21	2_Pre-granulosa cells I
E24_R1_60x34	E24	E24_R1	10um	60	34	6_Mesenchymal cell
E24_R1_31x73	E24	E24_R1	10um	31	73	1_Ovaian surface epithelium cells
E24_R1_80x26	E24	E24_R1	10um	80	26	3_Pre-granulosa cells II
E24_R1_20x52	E24	E24_R1	10um	20	52	1_Ovaian surface epithelium cells
E24_R1_31x35	E24	E24_R1	10um	31	35	3_Pre-granulosa cells II
E24_R1_32x29	E24	E24_R1	10um	32	29	8_Female germ cells
E24_R1_41x62	E24	E24_R1	10um	41	62	3_Pre-granulosa cells II
E24_R1_44x28	E24	E24_R1	10um	44	28	2_Pre-granulosa cells I
E24_R1_43x28	E24	E24_R1	10um	43	28	8_Female germ cells
E24_R1_54x19	E24	E24_R1	10um	54	19	3_Pre-granulosa cells II
E24_R1_37x35	E24	E24_R1	10um	37	35	2_Pre-granulosa cells I
E24_R1_28x32	E24	E24_R1	10um	28	32	8_Female germ cells
E24_R1_38x67	E24	E24_R1	10um	38	67	3_Pre-granulosa cells II
E24_R1_60x67	E24	E24_R1	10um	60	67	6_Mesenchymal cell
E24_R1_53x69	E24	E24_R1	10um	53	69	8_Female germ cells
E24_R1_44x27	E24	E24_R1	10um	44	27	2_Pre-granulosa cells I
E24_R1_86x62	E24	E24_R1	10um	86	62	7_Endothelial cells
E24_R1_65x64	E24	E24_R1	10um	65	64	7_Endothelial cells
E24_R1_42x43	E24	E24_R1	10um	42	43	6_Mesenchymal cell
E24_R1_73x59	E24	E24_R1	10um	73	59	5_Interstitial cells-2
E24_R1_81x26	E24	E24_R1	10um	81	26	8_Female germ cells
E24_R1_59x20	E24	E24_R1	10um	59	20	2_Pre-granulosa cells I
E24_R1_59x57	E24	E24_R1	10um	59	57	6_Mesenchymal cell
E24_R1_57x27	E24	E24_R1	10um	57	27	4_Interstitial cells-1
E24_R1_44x57	E24	E24_R1	10um	44	57	1_Ovaian surface epithelium cells
E24_R1_45x38	E24	E24_R1	10um	45	38	6_Mesenchymal cell
E24_R1_37x47	E24	E24_R1	10um	37	47	1_Ovaian surface epithelium cells
E24_R1_51x60	E24	E24_R1	10um	51	60	3_Pre-granulosa cells II
E24_R1_58x37	E24	E24_R1	10um	58	37	7_Endothelial cells
E24_R1_60x50	E24	E24_R1	10um	60	50	1_Ovaian surface epithelium cells
E24_R1_65x66	E24	E24_R1	10um	65	66	6_Mesenchymal cell
E24_R1_65x50	E24	E24_R1	10um	65	50	3_Pre-granulosa cells II
E24_R1_28x46	E24	E24_R1	10um	28	46	3_Pre-granulosa cells II
E24_R1_37x66	E24	E24_R1	10um	37	66	3_Pre-granulosa cells II
E24_R1_54x44	E24	E24_R1	10um	54	44	5_Interstitial cells-2
E24_R1_51x22	E24	E24_R1	10um	51	22	2_Pre-granulosa cells I
E24_R1_63x28	E24	E24_R1	10um	63	28	6_Mesenchymal cell
E24_R1_78x54	E24	E24_R1	10um	78	54	7_Endothelial cells
E24_R1_56x28	E24	E24_R1	10um	56	28	8_Female germ cells
E24_R1_96x58	E24	E24_R1	10um	96	58	5_Interstitial cells-2
E24_R1_58x17	E24	E24_R1	10um	58	17	1_Ovaian surface epithelium cells
E24_R1_66x55	E24	E24_R1	10um	66	55	6_Mesenchymal cell
E24_R1_51x62	E24	E24_R1	10um	51	62	4_Interstitial cells-1
E24_R1_57x63	E24	E24_R1	10um	57	63	3_Pre-granulosa cells II
E24_R1_84x46	E24	E24_R1	10um	84	46	6_Mesenchymal cell
E24_R1_64x29	E24	E24_R1	10um	64	29	6_Mesenchymal cell
E24_R1_43x40	E24	E24_R1	10um	43	40	6_Mesenchymal cell
E24_R1_64x62	E24	E24_R1	10um	64	62	6_Mesenchymal cell
E24_R1_78x32	E24	E24_R1	10um	78	32	6_Mesenchymal cell
E24_R1_27x48	E24	E24_R1	10um	27	48	5_Interstitial cells-2
E24_R1_81x57	E24	E24_R1	10um	81	57	6_Mesenchymal cell
E24_R1_94x45	E24	E24_R1	10um	94	45	3_Pre-granulosa cells II
E24_R1_88x46	E24	E24_R1	10um	88	46	6_Mesenchymal cell
E24_R1_35x33	E24	E24_R1	10um	35	33	3_Pre-granulosa cells II
E24_R1_42x57	E24	E24_R1	10um	42	57	1_Ovaian surface epithelium cells
E24_R1_25x45	E24	E24_R1	10um	25	45	2_Pre-granulosa cells I
E24_R1_87x63	E24	E24_R1	10um	87	63	6_Mesenchymal cell
E24_R1_28x40	E24	E24_R1	10um	28	40	2_Pre-granulosa cells I
E24_R1_71x57	E24	E24_R1	10um	71	57	6_Mesenchymal cell
E24_R1_86x47	E24	E24_R1	10um	86	47	6_Mesenchymal cell
E24_R1_89x49	E24	E24_R1	10um	89	49	6_Mesenchymal cell
E24_R1_42x66	E24	E24_R1	10um	42	66	3_Pre-granulosa cells II
E24_R1_76x55	E24	E24_R1	10um	76	55	7_Endothelial cells
E24_R1_80x65	E24	E24_R1	10um	80	65	3_Pre-granulosa cells II
E24_R1_55x64	E24	E24_R1	10um	55	64	4_Interstitial cells-1
E24_R1_59x49	E24	E24_R1	10um	59	49	3_Pre-granulosa cells II
E24_R1_60x62	E24	E24_R1	10um	60	62	7_Endothelial cells
E24_R1_80x55	E24	E24_R1	10um	80	55	6_Mesenchymal cell
E24_R1_30x44	E24	E24_R1	10um	30	44	3_Pre-granulosa cells II
E24_R1_40x68	E24	E24_R1	10um	40	68	3_Pre-granulosa cells II
E24_R1_25x32	E24	E24_R1	10um	25	32	1_Ovaian surface epithelium cells
E24_R1_29x39	E24	E24_R1	10um	29	39	2_Pre-granulosa cells I
E24_R1_47x65	E24	E24_R1	10um	47	65	2_Pre-granulosa cells I
E24_R1_84x28	E24	E24_R1	10um	84	28	8_Female germ cells
E24_R1_31x39	E24	E24_R1	10um	31	39	2_Pre-granulosa cells I
E24_R1_54x55	E24	E24_R1	10um	54	55	3_Pre-granulosa cells II
E24_R1_30x71	E24	E24_R1	10um	30	71	1_Ovaian surface epithelium cells
E24_R1_65x47	E24	E24_R1	10um	65	47	3_Pre-granulosa cells II
E24_R1_36x47	E24	E24_R1	10um	36	47	1_Ovaian surface epithelium cells
E24_R1_55x22	E24	E24_R1	10um	55	22	2_Pre-granulosa cells I
E24_R1_69x23	E24	E24_R1	10um	69	23	2_Pre-granulosa cells I
E24_R1_67x57	E24	E24_R1	10um	67	57	6_Mesenchymal cell
E24_R1_87x22	E24	E24_R1	10um	87	22	1_Ovaian surface epithelium cells
E24_R1_47x19	E24	E24_R1	10um	47	19	1_Ovaian surface epithelium cells
E24_R1_51x17	E24	E24_R1	10um	51	17	1_Ovaian surface epithelium cells
E24_R1_30x33	E24	E24_R1	10um	30	33	2_Pre-granulosa cells I
E24_R1_81x24	E24	E24_R1	10um	81	24	3_Pre-granulosa cells II
E24_R1_28x39	E24	E24_R1	10um	28	39	2_Pre-granulosa cells I
E24_R1_56x66	E24	E24_R1	10um	56	66	3_Pre-granulosa cells II
E24_R1_47x23	E24	E24_R1	10um	47	23	2_Pre-granulosa cells I
E24_R1_78x38	E24	E24_R1	10um	78	38	7_Endothelial cells
E24_R1_48x68	E24	E24_R1	10um	48	68	3_Pre-granulosa cells II
E24_R1_31x63	E24	E24_R1	10um	31	63	8_Female germ cells
E24_R1_85x30	E24	E24_R1	10um	85	30	7_Endothelial cells
E24_R1_62x40	E24	E24_R1	10um	62	40	6_Mesenchymal cell
E24_R1_34x29	E24	E24_R1	10um	34	29	8_Female germ cells
E24_R1_59x23	E24	E24_R1	10um	59	23	2_Pre-granulosa cells I
E24_R1_77x50	E24	E24_R1	10um	77	50	6_Mesenchymal cell
E24_R1_63x58	E24	E24_R1	10um	63	58	6_Mesenchymal cell
E24_R1_40x29	E24	E24_R1	10um	40	29	2_Pre-granulosa cells I
E24_R1_57x26	E24	E24_R1	10um	57	26	2_Pre-granulosa cells I
E24_R1_68x36	E24	E24_R1	10um	68	36	3_Pre-granulosa cells II
E24_R1_68x62	E24	E24_R1	10um	68	62	7_Endothelial cells
E24_R1_69x24	E24	E24_R1	10um	69	24	2_Pre-granulosa cells I
E24_R1_42x64	E24	E24_R1	10um	42	64	7_Endothelial cells
E24_R1_78x52	E24	E24_R1	10um	78	52	7_Endothelial cells
E24_R1_33x67	E24	E24_R1	10um	33	67	3_Pre-granulosa cells II
E24_R1_51x59	E24	E24_R1	10um	51	59	3_Pre-granulosa cells II
E24_R1_62x38	E24	E24_R1	10um	62	38	6_Mesenchymal cell
E24_R1_20x42	E24	E24_R1	10um	20	42	1_Ovaian surface epithelium cells
E24_R1_88x56	E24	E24_R1	10um	88	56	7_Endothelial cells
E24_R1_66x39	E24	E24_R1	10um	66	39	6_Mesenchymal cell
E24_R1_89x58	E24	E24_R1	10um	89	58	6_Mesenchymal cell
E24_R1_57x59	E24	E24_R1	10um	57	59	6_Mesenchymal cell
E24_R1_51x63	E24	E24_R1	10um	51	63	4_Interstitial cells-1
E24_R1_75x37	E24	E24_R1	10um	75	37	6_Mesenchymal cell
E24_R1_56x35	E24	E24_R1	10um	56	35	7_Endothelial cells
E24_R1_23x43	E24	E24_R1	10um	23	43	3_Pre-granulosa cells II
E24_R1_29x38	E24	E24_R1	10um	29	38	3_Pre-granulosa cells II
E24_R1_85x60	E24	E24_R1	10um	85	60	7_Endothelial cells
E24_R1_38x72	E24	E24_R1	10um	38	72	1_Ovaian surface epithelium cells
E24_R1_48x63	E24	E24_R1	10um	48	63	2_Pre-granulosa cells I
E24_R1_37x45	E24	E24_R1	10um	37	45	8_Female germ cells
E24_R1_92x50	E24	E24_R1	10um	92	50	6_Mesenchymal cell
E24_R1_47x68	E24	E24_R1	10um	47	68	2_Pre-granulosa cells I
E24_R1_48x22	E24	E24_R1	10um	48	22	2_Pre-granulosa cells I
E24_R1_75x35	E24	E24_R1	10um	75	35	5_Interstitial cells-2
E24_R1_67x61	E24	E24_R1	10um	67	61	6_Mesenchymal cell
E24_R1_69x52	E24	E24_R1	10um	69	52	6_Mesenchymal cell
E24_R1_31x52	E24	E24_R1	10um	31	52	1_Ovaian surface epithelium cells
E24_R1_84x59	E24	E24_R1	10um	84	59	5_Interstitial cells-2
E24_R1_29x49	E24	E24_R1	10um	29	49	3_Pre-granulosa cells II
E24_R1_33x65	E24	E24_R1	10um	33	65	3_Pre-granulosa cells II
E24_R1_31x31	E24	E24_R1	10um	31	31	3_Pre-granulosa cells II
E24_R1_78x50	E24	E24_R1	10um	78	50	6_Mesenchymal cell
E24_R1_29x30	E24	E24_R1	10um	29	30	1_Ovaian surface epithelium cells
E24_R1_45x67	E24	E24_R1	10um	45	67	3_Pre-granulosa cells II
E24_R1_36x36	E24	E24_R1	10um	36	36	2_Pre-granulosa cells I
E24_R1_89x26	E24	E24_R1	10um	89	26	3_Pre-granulosa cells II
E24_R1_93x50	E24	E24_R1	10um	93	50	3_Pre-granulosa cells II
E24_R1_28x45	E24	E24_R1	10um	28	45	7_Endothelial cells
E24_R1_33x36	E24	E24_R1	10um	33	36	2_Pre-granulosa cells I
E24_R1_89x52	E24	E24_R1	10um	89	52	6_Mesenchymal cell
E24_R1_91x60	E24	E24_R1	10um	91	60	6_Mesenchymal cell
E24_R1_45x35	E24	E24_R1	10um	45	35	6_Mesenchymal cell
E24_R1_38x29	E24	E24_R1	10um	38	29	2_Pre-granulosa cells I
E24_R1_17x46	E24	E24_R1	10um	17	46	1_Ovaian surface epithelium cells
E24_R1_69x20	E24	E24_R1	10um	69	20	7_Endothelial cells
E24_R1_56x61	E24	E24_R1	10um	56	61	4_Interstitial cells-1
E24_R1_31x26	E24	E24_R1	10um	31	26	1_Ovaian surface epithelium cells
E24_R1_32x44	E24	E24_R1	10um	32	44	3_Pre-granulosa cells II
E24_R1_86x18	E24	E24_R1	10um	86	18	3_Pre-granulosa cells II
E24_R1_72x56	E24	E24_R1	10um	72	56	7_Endothelial cells
E24_R1_55x54	E24	E24_R1	10um	55	54	3_Pre-granulosa cells II
E24_R1_28x50	E24	E24_R1	10um	28	50	8_Female germ cells
E24_R1_48x60	E24	E24_R1	10um	48	60	2_Pre-granulosa cells I
E24_R1_37x67	E24	E24_R1	10um	37	67	3_Pre-granulosa cells II
E24_R1_47x56	E24	E24_R1	10um	47	56	1_Ovaian surface epithelium cells
E24_R1_51x56	E24	E24_R1	10um	51	56	3_Pre-granulosa cells II
E24_R1_26x52	E24	E24_R1	10um	26	52	1_Ovaian surface epithelium cells
E24_R1_75x60	E24	E24_R1	10um	75	60	3_Pre-granulosa cells II
E24_R1_65x18	E24	E24_R1	10um	65	18	8_Female germ cells
E24_R1_72x26	E24	E24_R1	10um	72	26	3_Pre-granulosa cells II
E24_R1_64x34	E24	E24_R1	10um	64	34	5_Interstitial cells-2
E24_R1_60x40	E24	E24_R1	10um	60	40	7_Endothelial cells
E24_R1_35x36	E24	E24_R1	10um	35	36	2_Pre-granulosa cells I
E24_R1_43x26	E24	E24_R1	10um	43	26	2_Pre-granulosa cells I
E24_R1_77x23	E24	E24_R1	10um	77	23	3_Pre-granulosa cells II
E24_R1_73x21	E24	E24_R1	10um	73	21	2_Pre-granulosa cells I
E24_R1_36x68	E24	E24_R1	10um	36	68	3_Pre-granulosa cells II
E24_R1_81x43	E24	E24_R1	10um	81	43	3_Pre-granulosa cells II
E24_R1_34x49	E24	E24_R1	10um	34	49	1_Ovaian surface epithelium cells
E24_R1_37x40	E24	E24_R1	10um	37	40	4_Interstitial cells-1
E24_R1_64x20	E24	E24_R1	10um	64	20	7_Endothelial cells
E24_R1_59x64	E24	E24_R1	10um	59	64	6_Mesenchymal cell
E24_R1_61x48	E24	E24_R1	10um	61	48	3_Pre-granulosa cells II
E24_R1_92x56	E24	E24_R1	10um	92	56	6_Mesenchymal cell
E24_R1_36x71	E24	E24_R1	10um	36	71	3_Pre-granulosa cells II
E24_R1_20x51	E24	E24_R1	10um	20	51	1_Ovaian surface epithelium cells
E24_R1_55x45	E24	E24_R1	10um	55	45	5_Interstitial cells-2
E24_R1_83x35	E24	E24_R1	10um	83	35	5_Interstitial cells-2
E24_R1_29x73	E24	E24_R1	10um	29	73	1_Ovaian surface epithelium cells
E24_R1_37x56	E24	E24_R1	10um	37	56	3_Pre-granulosa cells II
E24_R1_42x34	E24	E24_R1	10um	42	34	4_Interstitial cells-1
E24_R1_48x58	E24	E24_R1	10um	48	58	3_Pre-granulosa cells II
E24_R1_53x68	E24	E24_R1	10um	53	68	3_Pre-granulosa cells II
E24_R1_70x51	E24	E24_R1	10um	70	51	6_Mesenchymal cell
E24_R1_37x39	E24	E24_R1	10um	37	39	4_Interstitial cells-1
E24_R1_46x67	E24	E24_R1	10um	46	67	3_Pre-granulosa cells II
E24_R1_36x70	E24	E24_R1	10um	36	70	3_Pre-granulosa cells II
E24_R1_29x27	E24	E24_R1	10um	29	27	1_Ovaian surface epithelium cells
E24_R1_36x50	E24	E24_R1	10um	36	50	3_Pre-granulosa cells II
E24_R1_43x42	E24	E24_R1	10um	43	42	6_Mesenchymal cell
E24_R1_59x21	E24	E24_R1	10um	59	21	7_Endothelial cells
E24_R1_47x58	E24	E24_R1	10um	47	58	3_Pre-granulosa cells II
E24_R1_81x29	E24	E24_R1	10um	81	29	6_Mesenchymal cell
E24_R1_33x46	E24	E24_R1	10um	33	46	3_Pre-granulosa cells II
E24_R1_82x50	E24	E24_R1	10um	82	50	6_Mesenchymal cell
E24_R1_69x37	E24	E24_R1	10um	69	37	6_Mesenchymal cell
E24_R1_63x32	E24	E24_R1	10um	63	32	6_Mesenchymal cell
E24_R1_50x37	E24	E24_R1	10um	50	37	7_Endothelial cells
E24_R1_64x45	E24	E24_R1	10um	64	45	6_Mesenchymal cell
E24_R1_46x32	E24	E24_R1	10um	46	32	3_Pre-granulosa cells II
E24_R1_49x73	E24	E24_R1	10um	49	73	1_Ovaian surface epithelium cells
E24_R1_72x18	E24	E24_R1	10um	72	18	3_Pre-granulosa cells II
E24_R1_37x28	E24	E24_R1	10um	37	28	7_Endothelial cells
E24_R1_73x23	E24	E24_R1	10um	73	23	2_Pre-granulosa cells I
E24_R1_50x65	E24	E24_R1	10um	50	65	4_Interstitial cells-1
E24_R1_86x46	E24	E24_R1	10um	86	46	6_Mesenchymal cell
E24_R1_35x74	E24	E24_R1	10um	35	74	1_Ovaian surface epithelium cells
E24_R1_74x22	E24	E24_R1	10um	74	22	8_Female germ cells
E24_R1_59x43	E24	E24_R1	10um	59	43	6_Mesenchymal cell
E24_R1_43x30	E24	E24_R1	10um	43	30	2_Pre-granulosa cells I
E24_R1_42x31	E24	E24_R1	10um	42	31	7_Endothelial cells
E24_R1_27x46	E24	E24_R1	10um	27	46	5_Interstitial cells-2
E24_R1_55x31	E24	E24_R1	10um	55	31	6_Mesenchymal cell
E24_R1_90x25	E24	E24_R1	10um	90	25	1_Ovaian surface epithelium cells
E24_R1_82x33	E24	E24_R1	10um	82	33	7_Endothelial cells
E24_R1_40x40	E24	E24_R1	10um	40	40	8_Female germ cells
E24_R1_46x37	E24	E24_R1	10um	46	37	7_Endothelial cells
E24_R1_56x57	E24	E24_R1	10um	56	57	3_Pre-granulosa cells II
E24_R1_59x45	E24	E24_R1	10um	59	45	7_Endothelial cells
E24_R1_23x39	E24	E24_R1	10um	23	39	8_Female germ cells
E24_R1_88x22	E24	E24_R1	10um	88	22	1_Ovaian surface epithelium cells
E24_R1_57x38	E24	E24_R1	10um	57	38	6_Mesenchymal cell
E24_R1_64x19	E24	E24_R1	10um	64	19	7_Endothelial cells
E24_R1_58x31	E24	E24_R1	10um	58	31	6_Mesenchymal cell
E24_R1_45x61	E24	E24_R1	10um	45	61	3_Pre-granulosa cells II
E24_R1_70x50	E24	E24_R1	10um	70	50	6_Mesenchymal cell
E24_R1_38x64	E24	E24_R1	10um	38	64	8_Female germ cells
E24_R1_63x27	E24	E24_R1	10um	63	27	6_Mesenchymal cell
E24_R1_59x32	E24	E24_R1	10um	59	32	6_Mesenchymal cell
E24_R1_69x62	E24	E24_R1	10um	69	62	6_Mesenchymal cell
E24_R1_60x39	E24	E24_R1	10um	60	39	6_Mesenchymal cell
E24_R1_50x38	E24	E24_R1	10um	50	38	7_Endothelial cells
E24_R1_31x62	E24	E24_R1	10um	31	62	1_Ovaian surface epithelium cells
E24_R1_65x57	E24	E24_R1	10um	65	57	6_Mesenchymal cell
E24_R1_72x35	E24	E24_R1	10um	72	35	6_Mesenchymal cell
E24_R1_86x51	E24	E24_R1	10um	86	51	7_Endothelial cells
E24_R1_20x56	E24	E24_R1	10um	20	56	1_Ovaian surface epithelium cells
E24_R1_65x20	E24	E24_R1	10um	65	20	3_Pre-granulosa cells II
E24_R1_62x44	E24	E24_R1	10um	62	44	7_Endothelial cells
E24_R1_67x58	E24	E24_R1	10um	67	58	7_Endothelial cells
E24_R1_73x37	E24	E24_R1	10um	73	37	7_Endothelial cells
E24_R1_32x40	E24	E24_R1	10um	32	40	2_Pre-granulosa cells I
E24_R1_88x25	E24	E24_R1	10um	88	25	3_Pre-granulosa cells II
E24_R1_65x63	E24	E24_R1	10um	65	63	6_Mesenchymal cell
E24_R1_60x30	E24	E24_R1	10um	60	30	6_Mesenchymal cell
E24_R1_77x31	E24	E24_R1	10um	77	31	6_Mesenchymal cell
E24_R1_71x65	E24	E24_R1	10um	71	65	6_Mesenchymal cell
E24_R1_37x34	E24	E24_R1	10um	37	34	2_Pre-granulosa cells I
E24_R1_76x51	E24	E24_R1	10um	76	51	7_Endothelial cells
E24_R1_48x65	E24	E24_R1	10um	48	65	2_Pre-granulosa cells I
E24_R1_24x53	E24	E24_R1	10um	24	53	1_Ovaian surface epithelium cells
E24_R1_54x20	E24	E24_R1	10um	54	20	3_Pre-granulosa cells II
E24_R1_22x48	E24	E24_R1	10um	22	48	3_Pre-granulosa cells II
E24_R1_25x47	E24	E24_R1	10um	25	47	2_Pre-granulosa cells I
E24_R1_16x53	E24	E24_R1	10um	16	53	1_Ovaian surface epithelium cells
E24_R1_31x34	E24	E24_R1	10um	31	34	3_Pre-granulosa cells II
E24_R1_63x47	E24	E24_R1	10um	63	47	3_Pre-granulosa cells II
E24_R1_58x46	E24	E24_R1	10um	58	46	7_Endothelial cells
E24_R1_27x53	E24	E24_R1	10um	27	53	1_Ovaian surface epithelium cells
E24_R1_28x70	E24	E24_R1	10um	28	70	3_Pre-granulosa cells II
E24_R1_77x29	E24	E24_R1	10um	77	29	6_Mesenchymal cell
E24_R1_72x38	E24	E24_R1	10um	72	38	6_Mesenchymal cell
E24_R1_77x37	E24	E24_R1	10um	77	37	7_Endothelial cells
E24_R1_37x25	E24	E24_R1	10um	37	25	3_Pre-granulosa cells II
E24_R1_46x57	E24	E24_R1	10um	46	57	3_Pre-granulosa cells II
E24_R1_53x21	E24	E24_R1	10um	53	21	7_Endothelial cells
E24_R1_22x39	E24	E24_R1	10um	22	39	1_Ovaian surface epithelium cells
E24_R1_32x50	E24	E24_R1	10um	32	50	1_Ovaian surface epithelium cells
E24_R1_47x17	E24	E24_R1	10um	47	17	1_Ovaian surface epithelium cells
E24_R1_45x31	E24	E24_R1	10um	45	31	2_Pre-granulosa cells I
E24_R1_81x25	E24	E24_R1	10um	81	25	8_Female germ cells
E24_R1_81x46	E24	E24_R1	10um	81	46	6_Mesenchymal cell
E24_R1_86x50	E24	E24_R1	10um	86	50	6_Mesenchymal cell
E24_R1_33x73	E24	E24_R1	10um	33	73	1_Ovaian surface epithelium cells
E24_R1_32x32	E24	E24_R1	10um	32	32	3_Pre-granulosa cells II
E24_R1_44x32	E24	E24_R1	10um	44	32	4_Interstitial cells-1
E24_R1_73x16	E24	E24_R1	10um	73	16	1_Ovaian surface epithelium cells
E24_R1_62x26	E24	E24_R1	10um	62	26	8_Female germ cells
E24_R1_41x69	E24	E24_R1	10um	41	69	3_Pre-granulosa cells II
E24_R1_22x41	E24	E24_R1	10um	22	41	3_Pre-granulosa cells II
E24_R1_65x33	E24	E24_R1	10um	65	33	6_Mesenchymal cell
E24_R1_75x41	E24	E24_R1	10um	75	41	4_Interstitial cells-1
E24_R1_83x55	E24	E24_R1	10um	83	55	6_Mesenchymal cell
E24_R1_58x55	E24	E24_R1	10um	58	55	3_Pre-granulosa cells II
E24_R1_29x43	E24	E24_R1	10um	29	43	3_Pre-granulosa cells II
E24_R1_42x36	E24	E24_R1	10um	42	36	4_Interstitial cells-1
E24_R1_50x25	E24	E24_R1	10um	50	25	8_Female germ cells
E24_R1_81x31	E24	E24_R1	10um	81	31	6_Mesenchymal cell
E24_R1_38x73	E24	E24_R1	10um	38	73	1_Ovaian surface epithelium cells
E24_R1_69x28	E24	E24_R1	10um	69	28	6_Mesenchymal cell
E24_R1_35x29	E24	E24_R1	10um	35	29	3_Pre-granulosa cells II
E24_R1_28x36	E24	E24_R1	10um	28	36	3_Pre-granulosa cells II
E24_R1_60x29	E24	E24_R1	10um	60	29	6_Mesenchymal cell
E24_R1_37x70	E24	E24_R1	10um	37	70	3_Pre-granulosa cells II
E24_R1_42x41	E24	E24_R1	10um	42	41	6_Mesenchymal cell
E24_R1_49x36	E24	E24_R1	10um	49	36	6_Mesenchymal cell
E24_R1_91x30	E24	E24_R1	10um	91	30	3_Pre-granulosa cells II
E24_R1_77x55	E24	E24_R1	10um	77	55	7_Endothelial cells
E24_R1_84x25	E24	E24_R1	10um	84	25	3_Pre-granulosa cells II
E24_R1_58x25	E24	E24_R1	10um	58	25	2_Pre-granulosa cells I
E24_R1_32x65	E24	E24_R1	10um	32	65	3_Pre-granulosa cells II
E24_R1_77x25	E24	E24_R1	10um	77	25	3_Pre-granulosa cells II
E24_R1_29x36	E24	E24_R1	10um	29	36	2_Pre-granulosa cells I
E24_R1_73x26	E24	E24_R1	10um	73	26	3_Pre-granulosa cells II
E24_R1_27x35	E24	E24_R1	10um	27	35	3_Pre-granulosa cells II
E24_R1_48x27	E24	E24_R1	10um	48	27	2_Pre-granulosa cells I
E24_R1_30x36	E24	E24_R1	10um	30	36	3_Pre-granulosa cells II
E24_R1_67x35	E24	E24_R1	10um	67	35	6_Mesenchymal cell
E24_R1_78x18	E24	E24_R1	10um	78	18	8_Female germ cells
E24_R1_49x67	E24	E24_R1	10um	49	67	2_Pre-granulosa cells I
E24_R1_63x55	E24	E24_R1	10um	63	55	6_Mesenchymal cell
E24_R1_83x25	E24	E24_R1	10um	83	25	3_Pre-granulosa cells II
E24_R1_43x29	E24	E24_R1	10um	43	29	8_Female germ cells
E24_R1_70x29	E24	E24_R1	10um	70	29	6_Mesenchymal cell
E24_R1_58x27	E24	E24_R1	10um	58	27	4_Interstitial cells-1
E24_R1_34x38	E24	E24_R1	10um	34	38	4_Interstitial cells-1
E24_R1_64x21	E24	E24_R1	10um	64	21	2_Pre-granulosa cells I
E24_R1_25x68	E24	E24_R1	10um	25	68	1_Ovaian surface epithelium cells
E24_R1_35x71	E24	E24_R1	10um	35	71	1_Ovaian surface epithelium cells
E24_R1_48x61	E24	E24_R1	10um	48	61	2_Pre-granulosa cells I
E24_R1_70x41	E24	E24_R1	10um	70	41	6_Mesenchymal cell
E24_R1_55x59	E24	E24_R1	10um	55	59	3_Pre-granulosa cells II
E24_R1_65x39	E24	E24_R1	10um	65	39	6_Mesenchymal cell
E24_R1_69x40	E24	E24_R1	10um	69	40	4_Interstitial cells-1
E24_R1_55x26	E24	E24_R1	10um	55	26	2_Pre-granulosa cells I
E24_R1_91x26	E24	E24_R1	10um	91	26	1_Ovaian surface epithelium cells
E24_R1_21x48	E24	E24_R1	10um	21	48	8_Female germ cells
E24_R1_18x46	E24	E24_R1	10um	18	46	1_Ovaian surface epithelium cells
E24_R1_85x35	E24	E24_R1	10um	85	35	7_Endothelial cells
E24_R1_19x43	E24	E24_R1	10um	19	43	1_Ovaian surface epithelium cells
E24_R1_64x58	E24	E24_R1	10um	64	58	6_Mesenchymal cell
E24_R1_62x53	E24	E24_R1	10um	62	53	3_Pre-granulosa cells II
E24_R1_55x61	E24	E24_R1	10um	55	61	4_Interstitial cells-1
E24_R1_85x27	E24	E24_R1	10um	85	27	8_Female germ cells
E24_R1_95x55	E24	E24_R1	10um	95	55	3_Pre-granulosa cells II
E24_R1_44x22	E24	E24_R1	10um	44	22	3_Pre-granulosa cells II
E24_R1_47x55	E24	E24_R1	10um	47	55	1_Ovaian surface epithelium cells
E24_R1_57x50	E24	E24_R1	10um	57	50	1_Ovaian surface epithelium cells
E24_R1_45x58	E24	E24_R1	10um	45	58	3_Pre-granulosa cells II
E24_R1_35x65	E24	E24_R1	10um	35	65	3_Pre-granulosa cells II
E24_R1_35x34	E24	E24_R1	10um	35	34	2_Pre-granulosa cells I
E24_R1_31x60	E24	E24_R1	10um	31	60	3_Pre-granulosa cells II
E24_R1_52x53	E24	E24_R1	10um	52	53	1_Ovaian surface epithelium cells
E24_R1_89x28	E24	E24_R1	10um	89	28	3_Pre-granulosa cells II
E24_R1_64x27	E24	E24_R1	10um	64	27	6_Mesenchymal cell
E24_R1_48x70	E24	E24_R1	10um	48	70	3_Pre-granulosa cells II
E24_R1_66x30	E24	E24_R1	10um	66	30	6_Mesenchymal cell
E24_R1_69x48	E24	E24_R1	10um	69	48	6_Mesenchymal cell
E24_R1_49x19	E24	E24_R1	10um	49	19	8_Female germ cells
E24_R1_56x26	E24	E24_R1	10um	56	26	2_Pre-granulosa cells I
E24_R1_76x23	E24	E24_R1	10um	76	23	2_Pre-granulosa cells I
E24_R1_63x33	E24	E24_R1	10um	63	33	6_Mesenchymal cell
E24_R1_72x22	E24	E24_R1	10um	72	22	3_Pre-granulosa cells II
E24_R1_93x57	E24	E24_R1	10um	93	57	7_Endothelial cells
E24_R1_74x44	E24	E24_R1	10um	74	44	3_Pre-granulosa cells II
E24_R1_60x38	E24	E24_R1	10um	60	38	6_Mesenchymal cell
E24_R1_86x58	E24	E24_R1	10um	86	58	7_Endothelial cells
E24_R1_44x30	E24	E24_R1	10um	44	30	7_Endothelial cells
E24_R1_42x69	E24	E24_R1	10um	42	69	8_Female germ cells
E24_R1_60x37	E24	E24_R1	10um	60	37	7_Endothelial cells
E24_R1_43x36	E24	E24_R1	10um	43	36	3_Pre-granulosa cells II
E24_R1_74x19	E24	E24_R1	10um	74	19	3_Pre-granulosa cells II
E24_R1_40x59	E24	E24_R1	10um	40	59	3_Pre-granulosa cells II
E24_R1_86x61	E24	E24_R1	10um	86	61	7_Endothelial cells
E24_R1_59x22	E24	E24_R1	10um	59	22	2_Pre-granulosa cells I
E24_R1_80x54	E24	E24_R1	10um	80	54	6_Mesenchymal cell
E24_R1_27x64	E24	E24_R1	10um	27	64	1_Ovaian surface epithelium cells
E24_R1_33x38	E24	E24_R1	10um	33	38	3_Pre-granulosa cells II
E24_R1_68x61	E24	E24_R1	10um	68	61	6_Mesenchymal cell
E24_R1_32x66	E24	E24_R1	10um	32	66	3_Pre-granulosa cells II
E24_R1_38x42	E24	E24_R1	10um	38	42	8_Female germ cells
E24_R1_32x70	E24	E24_R1	10um	32	70	8_Female germ cells
E24_R1_39x69	E24	E24_R1	10um	39	69	7_Endothelial cells
E24_R1_58x58	E24	E24_R1	10um	58	58	3_Pre-granulosa cells II
E24_R1_84x50	E24	E24_R1	10um	84	50	6_Mesenchymal cell
E24_R1_20x53	E24	E24_R1	10um	20	53	1_Ovaian surface epithelium cells
E24_R1_65x56	E24	E24_R1	10um	65	56	6_Mesenchymal cell
E24_R1_56x34	E24	E24_R1	10um	56	34	6_Mesenchymal cell
E24_R1_42x33	E24	E24_R1	10um	42	33	2_Pre-granulosa cells I
E24_R1_35x47	E24	E24_R1	10um	35	47	1_Ovaian surface epithelium cells
E24_R1_65x30	E24	E24_R1	10um	65	30	7_Endothelial cells
E24_R1_49x35	E24	E24_R1	10um	49	35	6_Mesenchymal cell
E24_R1_59x16	E24	E24_R1	10um	59	16	1_Ovaian surface epithelium cells
E24_R1_81x56	E24	E24_R1	10um	81	56	7_Endothelial cells
E24_R1_74x62	E24	E24_R1	10um	74	62	5_Interstitial cells-2
E24_R1_27x47	E24	E24_R1	10um	27	47	3_Pre-granulosa cells II
E24_R1_47x67	E24	E24_R1	10um	47	67	2_Pre-granulosa cells I
E24_R1_52x59	E24	E24_R1	10um	52	59	3_Pre-granulosa cells II
E24_R1_74x17	E24	E24_R1	10um	74	17	1_Ovaian surface epithelium cells
E24_R1_83x24	E24	E24_R1	10um	83	24	3_Pre-granulosa cells II
E24_R1_87x53	E24	E24_R1	10um	87	53	7_Endothelial cells
E24_R1_86x25	E24	E24_R1	10um	86	25	8_Female germ cells
E24_R1_86x30	E24	E24_R1	10um	86	30	3_Pre-granulosa cells II
E24_R1_76x62	E24	E24_R1	10um	76	62	6_Mesenchymal cell
E24_R1_76x52	E24	E24_R1	10um	76	52	7_Endothelial cells
E24_R1_84x56	E24	E24_R1	10um	84	56	7_Endothelial cells
E24_R1_94x60	E24	E24_R1	10um	94	60	3_Pre-granulosa cells II
E24_R1_57x34	E24	E24_R1	10um	57	34	6_Mesenchymal cell
E24_R1_32x67	E24	E24_R1	10um	32	67	3_Pre-granulosa cells II
E24_R1_49x64	E24	E24_R1	10um	49	64	2_Pre-granulosa cells I
E24_R1_47x27	E24	E24_R1	10um	47	27	2_Pre-granulosa cells I
E24_R1_73x54	E24	E24_R1	10um	73	54	7_Endothelial cells
E24_R1_69x29	E24	E24_R1	10um	69	29	6_Mesenchymal cell
E24_R1_33x66	E24	E24_R1	10um	33	66	3_Pre-granulosa cells II
E24_R1_55x40	E24	E24_R1	10um	55	40	7_Endothelial cells
E24_R1_47x37	E24	E24_R1	10um	47	37	6_Mesenchymal cell
E24_R1_27x52	E24	E24_R1	10um	27	52	1_Ovaian surface epithelium cells
E24_R1_21x57	E24	E24_R1	10um	21	57	1_Ovaian surface epithelium cells
E24_R1_24x57	E24	E24_R1	10um	24	57	1_Ovaian surface epithelium cells
E24_R1_57x44	E24	E24_R1	10um	57	44	7_Endothelial cells
E24_R1_57x68	E24	E24_R1	10um	57	68	6_Mesenchymal cell
E24_R1_47x64	E24	E24_R1	10um	47	64	2_Pre-granulosa cells I
E24_R1_36x66	E24	E24_R1	10um	36	66	3_Pre-granulosa cells II
E24_R1_41x35	E24	E24_R1	10um	41	35	4_Interstitial cells-1
E24_R1_82x23	E24	E24_R1	10um	82	23	3_Pre-granulosa cells II
E24_R1_71x59	E24	E24_R1	10um	71	59	7_Endothelial cells
E24_R1_37x38	E24	E24_R1	10um	37	38	2_Pre-granulosa cells I
E24_R1_49x69	E24	E24_R1	10um	49	69	3_Pre-granulosa cells II
E24_R1_46x60	E24	E24_R1	10um	46	60	3_Pre-granulosa cells II
E24_R1_77x27	E24	E24_R1	10um	77	27	6_Mesenchymal cell
E24_R1_24x41	E24	E24_R1	10um	24	41	3_Pre-granulosa cells II
E24_R1_55x57	E24	E24_R1	10um	55	57	3_Pre-granulosa cells II
E24_R1_89x27	E24	E24_R1	10um	89	27	3_Pre-granulosa cells II
E24_R1_50x61	E24	E24_R1	10um	50	61	2_Pre-granulosa cells I
E24_R1_60x22	E24	E24_R1	10um	60	22	2_Pre-granulosa cells I
E24_R1_60x27	E24	E24_R1	10um	60	27	3_Pre-granulosa cells II
E24_R1_72x23	E24	E24_R1	10um	72	23	2_Pre-granulosa cells I
E24_R1_34x71	E24	E24_R1	10um	34	71	3_Pre-granulosa cells II
E24_R1_44x40	E24	E24_R1	10um	44	40	6_Mesenchymal cell
E24_R1_40x72	E24	E24_R1	10um	40	72	3_Pre-granulosa cells II
E24_R1_88x57	E24	E24_R1	10um	88	57	7_Endothelial cells
E24_R1_50x26	E24	E24_R1	10um	50	26	2_Pre-granulosa cells I
E24_R1_32x45	E24	E24_R1	10um	32	45	8_Female germ cells
E24_R1_81x54	E24	E24_R1	10um	81	54	7_Endothelial cells
E24_R1_64x17	E24	E24_R1	10um	64	17	1_Ovaian surface epithelium cells
E24_R1_39x37	E24	E24_R1	10um	39	37	8_Female germ cells
E24_R1_62x42	E24	E24_R1	10um	62	42	5_Interstitial cells-2
E24_R1_55x51	E24	E24_R1	10um	55	51	1_Ovaian surface epithelium cells
E24_R1_24x36	E24	E24_R1	10um	24	36	1_Ovaian surface epithelium cells
E24_R1_64x23	E24	E24_R1	10um	64	23	2_Pre-granulosa cells I
E24_R1_51x28	E24	E24_R1	10um	51	28	4_Interstitial cells-1
E24_R1_42x72	E24	E24_R1	10um	42	72	3_Pre-granulosa cells II
E24_R1_78x51	E24	E24_R1	10um	78	51	7_Endothelial cells
E24_R1_55x56	E24	E24_R1	10um	55	56	3_Pre-granulosa cells II
E24_R1_81x32	E24	E24_R1	10um	81	32	7_Endothelial cells
E24_R1_81x50	E24	E24_R1	10um	81	50	6_Mesenchymal cell
E24_R1_83x46	E24	E24_R1	10um	83	46	6_Mesenchymal cell
E24_R1_67x53	E24	E24_R1	10um	67	53	6_Mesenchymal cell
E24_R1_85x54	E24	E24_R1	10um	85	54	7_Endothelial cells
E24_R1_90x62	E24	E24_R1	10um	90	62	7_Endothelial cells
E24_R1_65x54	E24	E24_R1	10um	65	54	6_Mesenchymal cell
E24_R1_34x65	E24	E24_R1	10um	34	65	3_Pre-granulosa cells II
E24_R1_25x43	E24	E24_R1	10um	25	43	3_Pre-granulosa cells II
E24_R1_37x26	E24	E24_R1	10um	37	26	3_Pre-granulosa cells II
E24_R1_57x24	E24	E24_R1	10um	57	24	8_Female germ cells
E24_R1_72x25	E24	E24_R1	10um	72	25	3_Pre-granulosa cells II
E24_R1_95x59	E24	E24_R1	10um	95	59	3_Pre-granulosa cells II
E24_R1_24x33	E24	E24_R1	10um	24	33	1_Ovaian surface epithelium cells
E24_R1_36x69	E24	E24_R1	10um	36	69	3_Pre-granulosa cells II
E24_R1_81x22	E24	E24_R1	10um	81	22	3_Pre-granulosa cells II
E24_R1_78x61	E24	E24_R1	10um	78	61	6_Mesenchymal cell
E24_R1_35x62	E24	E24_R1	10um	35	62	3_Pre-granulosa cells II
E24_R1_48x59	E24	E24_R1	10um	48	59	3_Pre-granulosa cells II
E24_R1_21x50	E24	E24_R1	10um	21	50	8_Female germ cells
E24_R1_64x43	E24	E24_R1	10um	64	43	4_Interstitial cells-1
E24_R1_70x27	E24	E24_R1	10um	70	27	6_Mesenchymal cell
E24_R1_42x61	E24	E24_R1	10um	42	61	8_Female germ cells
E24_R1_61x36	E24	E24_R1	10um	61	36	6_Mesenchymal cell
E24_R1_30x67	E24	E24_R1	10um	30	67	3_Pre-granulosa cells II
E24_R1_36x43	E24	E24_R1	10um	36	43	8_Female germ cells
E24_R1_32x46	E24	E24_R1	10um	32	46	3_Pre-granulosa cells II
E24_R1_37x63	E24	E24_R1	10um	37	63	3_Pre-granulosa cells II
E24_R1_57x58	E24	E24_R1	10um	57	58	3_Pre-granulosa cells II
E24_R1_42x26	E24	E24_R1	10um	42	26	2_Pre-granulosa cells I
E24_R1_86x28	E24	E24_R1	10um	86	28	3_Pre-granulosa cells II
E24_R1_44x67	E24	E24_R1	10um	44	67	3_Pre-granulosa cells II
E24_R1_77x20	E24	E24_R1	10um	77	20	3_Pre-granulosa cells II
E24_R1_45x22	E24	E24_R1	10um	45	22	3_Pre-granulosa cells II
E24_R1_22x42	E24	E24_R1	10um	22	42	3_Pre-granulosa cells II
E24_R1_66x61	E24	E24_R1	10um	66	61	6_Mesenchymal cell
E24_R1_26x39	E24	E24_R1	10um	26	39	3_Pre-granulosa cells II
E24_R1_27x38	E24	E24_R1	10um	27	38	3_Pre-granulosa cells II
E24_R1_40x31	E24	E24_R1	10um	40	31	2_Pre-granulosa cells I
E24_R1_24x43	E24	E24_R1	10um	24	43	2_Pre-granulosa cells I
E24_R1_23x37	E24	E24_R1	10um	23	37	1_Ovaian surface epithelium cells
E24_R1_96x62	E24	E24_R1	10um	96	62	3_Pre-granulosa cells II
E24_R1_96x53	E24	E24_R1	10um	96	53	1_Ovaian surface epithelium cells
E24_R1_34x30	E24	E24_R1	10um	34	30	8_Female germ cells
E24_R1_65x65	E24	E24_R1	10um	65	65	6_Mesenchymal cell
E24_R1_63x54	E24	E24_R1	10um	63	54	6_Mesenchymal cell
E24_R1_50x29	E24	E24_R1	10um	50	29	2_Pre-granulosa cells I
E24_R1_86x29	E24	E24_R1	10um	86	29	3_Pre-granulosa cells II
E24_R1_70x55	E24	E24_R1	10um	70	55	6_Mesenchymal cell
E24_R1_30x46	E24	E24_R1	10um	30	46	3_Pre-granulosa cells II
E24_R1_47x26	E24	E24_R1	10um	47	26	8_Female germ cells
E24_R1_31x40	E24	E24_R1	10um	31	40	2_Pre-granulosa cells I
E24_R1_27x50	E24	E24_R1	10um	27	50	3_Pre-granulosa cells II
E24_R1_72x61	E24	E24_R1	10um	72	61	6_Mesenchymal cell
E24_R1_33x48	E24	E24_R1	10um	33	48	8_Female germ cells
E24_R1_45x55	E24	E24_R1	10um	45	55	3_Pre-granulosa cells II
E24_R1_85x59	E24	E24_R1	10um	85	59	7_Endothelial cells
E24_R1_27x43	E24	E24_R1	10um	27	43	3_Pre-granulosa cells II
E24_R1_55x50	E24	E24_R1	10um	55	50	1_Ovaian surface epithelium cells
E24_R1_77x57	E24	E24_R1	10um	77	57	7_Endothelial cells
E24_R1_33x43	E24	E24_R1	10um	33	43	8_Female germ cells
E24_R1_40x34	E24	E24_R1	10um	40	34	3_Pre-granulosa cells II
E24_R1_29x45	E24	E24_R1	10um	29	45	3_Pre-granulosa cells II
E24_R1_45x36	E24	E24_R1	10um	45	36	7_Endothelial cells
E24_R1_26x43	E24	E24_R1	10um	26	43	3_Pre-granulosa cells II
E24_R1_89x24	E24	E24_R1	10um	89	24	1_Ovaian surface epithelium cells
E24_R1_36x23	E24	E24_R1	10um	36	23	3_Pre-granulosa cells II
E24_R1_49x41	E24	E24_R1	10um	49	41	6_Mesenchymal cell
E24_R1_39x61	E24	E24_R1	10um	39	61	3_Pre-granulosa cells II
E24_R1_88x32	E24	E24_R1	10um	88	32	3_Pre-granulosa cells II
E24_R1_91x46	E24	E24_R1	10um	91	46	3_Pre-granulosa cells II
E24_R1_58x62	E24	E24_R1	10um	58	62	6_Mesenchymal cell
E24_R1_62x41	E24	E24_R1	10um	62	41	6_Mesenchymal cell
E24_R1_43x33	E24	E24_R1	10um	43	33	8_Female germ cells
E24_R1_52x39	E24	E24_R1	10um	52	39	5_Interstitial cells-2
E24_R1_34x37	E24	E24_R1	10um	34	37	2_Pre-granulosa cells I
E24_R1_31x37	E24	E24_R1	10um	31	37	3_Pre-granulosa cells II
E24_R1_91x50	E24	E24_R1	10um	91	50	6_Mesenchymal cell
E24_R1_84x58	E24	E24_R1	10um	84	58	6_Mesenchymal cell
E24_R1_31x27	E24	E24_R1	10um	31	27	1_Ovaian surface epithelium cells
E24_R1_49x33	E24	E24_R1	10um	49	33	7_Endothelial cells
E24_R1_88x28	E24	E24_R1	10um	88	28	3_Pre-granulosa cells II
E24_R1_94x57	E24	E24_R1	10um	94	57	8_Female germ cells
E24_R1_71x23	E24	E24_R1	10um	71	23	2_Pre-granulosa cells I
E24_R1_44x65	E24	E24_R1	10um	44	65	3_Pre-granulosa cells II
E24_R1_59x61	E24	E24_R1	10um	59	61	3_Pre-granulosa cells II
E24_R1_39x57	E24	E24_R1	10um	39	57	1_Ovaian surface epithelium cells
E24_R1_59x51	E24	E24_R1	10um	59	51	1_Ovaian surface epithelium cells
E24_R1_49x31	E24	E24_R1	10um	49	31	4_Interstitial cells-1
E24_R1_36x37	E24	E24_R1	10um	36	37	2_Pre-granulosa cells I
E24_R1_39x56	E24	E24_R1	10um	39	56	3_Pre-granulosa cells II
E24_R1_87x24	E24	E24_R1	10um	87	24	3_Pre-granulosa cells II
E24_R1_41x27	E24	E24_R1	10um	41	27	2_Pre-granulosa cells I
E24_R1_42x39	E24	E24_R1	10um	42	39	6_Mesenchymal cell
E24_R1_46x58	E24	E24_R1	10um	46	58	3_Pre-granulosa cells II
E24_R1_33x70	E24	E24_R1	10um	33	70	8_Female germ cells
E24_R1_91x54	E24	E24_R1	10um	91	54	6_Mesenchymal cell
E24_R1_72x29	E24	E24_R1	10um	72	29	6_Mesenchymal cell
E24_R1_59x60	E24	E24_R1	10um	59	60	7_Endothelial cells
E24_R1_57x29	E24	E24_R1	10um	57	29	6_Mesenchymal cell
E24_R1_44x26	E24	E24_R1	10um	44	26	2_Pre-granulosa cells I
E24_R1_73x18	E24	E24_R1	10um	73	18	3_Pre-granulosa cells II
E24_R1_55x25	E24	E24_R1	10um	55	25	7_Endothelial cells
E24_R1_38x41	E24	E24_R1	10um	38	41	4_Interstitial cells-1
E24_R1_52x33	E24	E24_R1	10um	52	33	7_Endothelial cells
E24_R1_37x32	E24	E24_R1	10um	37	32	2_Pre-granulosa cells I
E24_R1_88x53	E24	E24_R1	10um	88	53	7_Endothelial cells
E24_R1_89x50	E24	E24_R1	10um	89	50	6_Mesenchymal cell
E24_R1_58x60	E24	E24_R1	10um	58	60	7_Endothelial cells
E24_R1_49x32	E24	E24_R1	10um	49	32	6_Mesenchymal cell
E24_R1_64x39	E24	E24_R1	10um	64	39	7_Endothelial cells
E24_R1_65x67	E24	E24_R1	10um	65	67	5_Interstitial cells-2
E24_R1_42x71	E24	E24_R1	10um	42	71	3_Pre-granulosa cells II
E24_R1_56x54	E24	E24_R1	10um	56	54	3_Pre-granulosa cells II
E24_R1_43x27	E24	E24_R1	10um	43	27	2_Pre-granulosa cells I
E24_R1_70x56	E24	E24_R1	10um	70	56	7_Endothelial cells
E24_R1_73x22	E24	E24_R1	10um	73	22	2_Pre-granulosa cells I
E24_R1_90x56	E24	E24_R1	10um	90	56	7_Endothelial cells
E24_R1_65x25	E24	E24_R1	10um	65	25	3_Pre-granulosa cells II
E24_R1_58x30	E24	E24_R1	10um	58	30	6_Mesenchymal cell
E24_R1_50x67	E24	E24_R1	10um	50	67	4_Interstitial cells-1
E24_R1_92x23	E24	E24_R1	10um	92	23	1_Ovaian surface epithelium cells
E24_R1_32x42	E24	E24_R1	10um	32	42	3_Pre-granulosa cells II
E24_R1_78x29	E24	E24_R1	10um	78	29	6_Mesenchymal cell
E24_R1_50x23	E24	E24_R1	10um	50	23	2_Pre-granulosa cells I
E24_R1_50x19	E24	E24_R1	10um	50	19	3_Pre-granulosa cells II
E24_R1_57x36	E24	E24_R1	10um	57	36	6_Mesenchymal cell
E24_R1_50x62	E24	E24_R1	10um	50	62	2_Pre-granulosa cells I
E24_R1_86x22	E24	E24_R1	10um	86	22	3_Pre-granulosa cells II
E24_R1_36x40	E24	E24_R1	10um	36	40	3_Pre-granulosa cells II
E24_R1_74x45	E24	E24_R1	10um	74	45	3_Pre-granulosa cells II
E24_R1_46x38	E24	E24_R1	10um	46	38	6_Mesenchymal cell
E24_R1_65x41	E24	E24_R1	10um	65	41	6_Mesenchymal cell
E24_R1_63x40	E24	E24_R1	10um	63	40	6_Mesenchymal cell
E24_R1_93x33	E24	E24_R1	10um	93	33	3_Pre-granulosa cells II
E24_R1_31x29	E24	E24_R1	10um	31	29	3_Pre-granulosa cells II
E24_R1_64x31	E24	E24_R1	10um	64	31	7_Endothelial cells
E24_R1_77x34	E24	E24_R1	10um	77	34	7_Endothelial cells
E24_R1_84x32	E24	E24_R1	10um	84	32	6_Mesenchymal cell
E24_R1_50x31	E24	E24_R1	10um	50	31	4_Interstitial cells-1
E24_R1_70x62	E24	E24_R1	10um	70	62	6_Mesenchymal cell
E24_R1_51x40	E24	E24_R1	10um	51	40	6_Mesenchymal cell
E24_R1_20x39	E24	E24_R1	10um	20	39	1_Ovaian surface epithelium cells
E24_R1_86x16	E24	E24_R1	10um	86	16	1_Ovaian surface epithelium cells
E24_R1_59x55	E24	E24_R1	10um	59	55	3_Pre-granulosa cells II
E24_R1_34x75	E24	E24_R1	10um	34	75	1_Ovaian surface epithelium cells
E24_R1_81x17	E24	E24_R1	10um	81	17	1_Ovaian surface epithelium cells
E24_R1_82x27	E24	E24_R1	10um	82	27	3_Pre-granulosa cells II
E24_R1_52x35	E24	E24_R1	10um	52	35	6_Mesenchymal cell
E24_R1_55x23	E24	E24_R1	10um	55	23	2_Pre-granulosa cells I
E24_R1_43x64	E24	E24_R1	10um	43	64	3_Pre-granulosa cells II
E24_R1_74x33	E24	E24_R1	10um	74	33	6_Mesenchymal cell
E24_R1_59x36	E24	E24_R1	10um	59	36	6_Mesenchymal cell
E24_R1_80x61	E24	E24_R1	10um	80	61	5_Interstitial cells-2
E24_R1_75x63	E24	E24_R1	10um	75	63	7_Endothelial cells
E24_R1_67x56	E24	E24_R1	10um	67	56	7_Endothelial cells
E24_R1_47x39	E24	E24_R1	10um	47	39	6_Mesenchymal cell
E24_R1_71x25	E24	E24_R1	10um	71	25	3_Pre-granulosa cells II
E24_R1_38x39	E24	E24_R1	10um	38	39	4_Interstitial cells-1
E24_R1_57x57	E24	E24_R1	10um	57	57	4_Interstitial cells-1
E24_R1_49x22	E24	E24_R1	10um	49	22	2_Pre-granulosa cells I
E24_R1_73x62	E24	E24_R1	10um	73	62	5_Interstitial cells-2
E24_R1_81x62	E24	E24_R1	10um	81	62	6_Mesenchymal cell
E24_R1_34x33	E24	E24_R1	10um	34	33	3_Pre-granulosa cells II
E24_R1_82x43	E24	E24_R1	10um	82	43	6_Mesenchymal cell
E24_R1_46x26	E24	E24_R1	10um	46	26	2_Pre-granulosa cells I
E24_R1_36x46	E24	E24_R1	10um	36	46	8_Female germ cells
E24_R1_88x24	E24	E24_R1	10um	88	24	3_Pre-granulosa cells II
E24_R1_68x17	E24	E24_R1	10um	68	17	1_Ovaian surface epithelium cells
E24_R1_61x41	E24	E24_R1	10um	61	41	5_Interstitial cells-2
E24_R1_78x31	E24	E24_R1	10um	78	31	6_Mesenchymal cell
E24_R1_57x37	E24	E24_R1	10um	57	37	6_Mesenchymal cell
E24_R1_37x64	E24	E24_R1	10um	37	64	3_Pre-granulosa cells II
E24_R1_47x60	E24	E24_R1	10um	47	60	7_Endothelial cells
E24_R1_95x53	E24	E24_R1	10um	95	53	3_Pre-granulosa cells II
E24_R1_37x43	E24	E24_R1	10um	37	43	8_Female germ cells
E24_R1_36x30	E24	E24_R1	10um	36	30	2_Pre-granulosa cells I
E24_R1_59x31	E24	E24_R1	10um	59	31	6_Mesenchymal cell
E24_R1_52x52	E24	E24_R1	10um	52	52	1_Ovaian surface epithelium cells
E24_R1_39x67	E24	E24_R1	10um	39	67	3_Pre-granulosa cells II
E24_R1_60x57	E24	E24_R1	10um	60	57	7_Endothelial cells
E24_R1_56x56	E24	E24_R1	10um	56	56	3_Pre-granulosa cells II
E24_R1_81x23	E24	E24_R1	10um	81	23	3_Pre-granulosa cells II
E24_R1_32x26	E24	E24_R1	10um	32	26	1_Ovaian surface epithelium cells
E24_R1_63x20	E24	E24_R1	10um	63	20	3_Pre-granulosa cells II
E24_R1_73x33	E24	E24_R1	10um	73	33	6_Mesenchymal cell
E24_R1_54x37	E24	E24_R1	10um	54	37	7_Endothelial cells
E24_R1_68x31	E24	E24_R1	10um	68	31	3_Pre-granulosa cells II
E24_R1_33x40	E24	E24_R1	10um	33	40	2_Pre-granulosa cells I
E24_R1_59x27	E24	E24_R1	10um	59	27	4_Interstitial cells-1
E24_R1_82x19	E24	E24_R1	10um	82	19	3_Pre-granulosa cells II
E24_R1_29x31	E24	E24_R1	10um	29	31	3_Pre-granulosa cells II
E24_R1_58x36	E24	E24_R1	10um	58	36	6_Mesenchymal cell
E24_R1_67x37	E24	E24_R1	10um	67	37	6_Mesenchymal cell
E24_R1_37x27	E24	E24_R1	10um	37	27	2_Pre-granulosa cells I
E24_R1_29x48	E24	E24_R1	10um	29	48	3_Pre-granulosa cells II
E24_R1_93x55	E24	E24_R1	10um	93	55	6_Mesenchymal cell
E24_R1_54x26	E24	E24_R1	10um	54	26	2_Pre-granulosa cells I
E24_R1_49x62	E24	E24_R1	10um	49	62	2_Pre-granulosa cells I
E24_R1_60x41	E24	E24_R1	10um	60	41	7_Endothelial cells
E24_R1_73x25	E24	E24_R1	10um	73	25	3_Pre-granulosa cells II
E24_R1_66x25	E24	E24_R1	10um	66	25	3_Pre-granulosa cells II
E24_R1_24x48	E24	E24_R1	10um	24	48	7_Endothelial cells
E24_R1_60x33	E24	E24_R1	10um	60	33	6_Mesenchymal cell
E24_R1_47x35	E24	E24_R1	10um	47	35	7_Endothelial cells
E24_R1_60x28	E24	E24_R1	10um	60	28	3_Pre-granulosa cells II
E24_R1_25x50	E24	E24_R1	10um	25	50	3_Pre-granulosa cells II
E24_R1_40x44	E24	E24_R1	10um	40	44	1_Ovaian surface epithelium cells
E24_R1_34x47	E24	E24_R1	10um	34	47	3_Pre-granulosa cells II
E24_R1_63x63	E24	E24_R1	10um	63	63	6_Mesenchymal cell
E24_R1_55x55	E24	E24_R1	10um	55	55	3_Pre-granulosa cells II
E24_R1_24x44	E24	E24_R1	10um	24	44	7_Endothelial cells
E24_R1_22x46	E24	E24_R1	10um	22	46	2_Pre-granulosa cells I
E24_R1_34x34	E24	E24_R1	10um	34	34	2_Pre-granulosa cells I
E24_R1_58x39	E24	E24_R1	10um	58	39	6_Mesenchymal cell
E24_R1_84x35	E24	E24_R1	10um	84	35	5_Interstitial cells-2
E24_R1_44x72	E24	E24_R1	10um	44	72	1_Ovaian surface epithelium cells
E24_R1_50x64	E24	E24_R1	10um	50	64	2_Pre-granulosa cells I
E24_R1_66x59	E24	E24_R1	10um	66	59	6_Mesenchymal cell
E24_R1_71x20	E24	E24_R1	10um	71	20	3_Pre-granulosa cells II
E24_R1_87x31	E24	E24_R1	10um	87	31	7_Endothelial cells
E24_R1_33x27	E24	E24_R1	10um	33	27	3_Pre-granulosa cells II
E24_R1_43x39	E24	E24_R1	10um	43	39	6_Mesenchymal cell
E24_R1_87x26	E24	E24_R1	10um	87	26	8_Female germ cells
E24_R1_39x74	E24	E24_R1	10um	39	74	1_Ovaian surface epithelium cells
E24_R1_59x41	E24	E24_R1	10um	59	41	6_Mesenchymal cell
E24_R1_78x62	E24	E24_R1	10um	78	62	6_Mesenchymal cell
E24_R1_64x22	E24	E24_R1	10um	64	22	2_Pre-granulosa cells I
E24_R1_16x58	E24	E24_R1	10um	16	58	3_Pre-granulosa cells II
E24_R1_29x40	E24	E24_R1	10um	29	40	3_Pre-granulosa cells II
E24_R1_43x58	E24	E24_R1	10um	43	58	3_Pre-granulosa cells II
E24_R1_45x29	E24	E24_R1	10um	45	29	2_Pre-granulosa cells I
E24_R1_92x62	E24	E24_R1	10um	92	62	6_Mesenchymal cell
E24_R1_88x51	E24	E24_R1	10um	88	51	7_Endothelial cells
E24_R1_84x26	E24	E24_R1	10um	84	26	3_Pre-granulosa cells II
E24_R1_50x17	E24	E24_R1	10um	50	17	1_Ovaian surface epithelium cells
E24_R1_27x69	E24	E24_R1	10um	27	69	1_Ovaian surface epithelium cells
E24_R1_40x23	E24	E24_R1	10um	40	23	1_Ovaian surface epithelium cells
E24_R1_40x28	E24	E24_R1	10um	40	28	2_Pre-granulosa cells I
E24_R1_50x60	E24	E24_R1	10um	50	60	3_Pre-granulosa cells II
E24_R1_33x28	E24	E24_R1	10um	33	28	8_Female germ cells
E24_R1_67x59	E24	E24_R1	10um	67	59	6_Mesenchymal cell
E24_R1_72x58	E24	E24_R1	10um	72	58	6_Mesenchymal cell
E24_R1_30x68	E24	E24_R1	10um	30	68	3_Pre-granulosa cells II
E24_R1_35x43	E24	E24_R1	10um	35	43	8_Female germ cells
E24_R1_66x33	E24	E24_R1	10um	66	33	7_Endothelial cells
E24_R1_69x19	E24	E24_R1	10um	69	19	3_Pre-granulosa cells II
E24_R1_41x65	E24	E24_R1	10um	41	65	7_Endothelial cells
E24_R1_84x31	E24	E24_R1	10um	84	31	6_Mesenchymal cell
E24_R1_27x29	E24	E24_R1	10um	27	29	1_Ovaian surface epithelium cells
E24_R1_60x58	E24	E24_R1	10um	60	58	6_Mesenchymal cell
E24_R1_60x56	E24	E24_R1	10um	60	56	6_Mesenchymal cell
E24_R1_63x25	E24	E24_R1	10um	63	25	2_Pre-granulosa cells I
E24_R1_47x63	E24	E24_R1	10um	47	63	2_Pre-granulosa cells I
E24_R1_90x24	E24	E24_R1	10um	90	24	1_Ovaian surface epithelium cells
E24_R1_31x33	E24	E24_R1	10um	31	33	2_Pre-granulosa cells I
E24_R1_35x37	E24	E24_R1	10um	35	37	2_Pre-granulosa cells I
E24_R1_67x39	E24	E24_R1	10um	67	39	6_Mesenchymal cell
E24_R1_65x27	E24	E24_R1	10um	65	27	6_Mesenchymal cell
E24_R1_38x36	E24	E24_R1	10um	38	36	2_Pre-granulosa cells I
E24_R1_63x23	E24	E24_R1	10um	63	23	2_Pre-granulosa cells I
E24_R1_46x64	E24	E24_R1	10um	46	64	8_Female germ cells
E24_R1_84x62	E24	E24_R1	10um	84	62	7_Endothelial cells
E24_R1_32x27	E24	E24_R1	10um	32	27	1_Ovaian surface epithelium cells
E24_R1_56x37	E24	E24_R1	10um	56	37	7_Endothelial cells
E24_R1_28x63	E24	E24_R1	10um	28	63	1_Ovaian surface epithelium cells
E24_R1_48x38	E24	E24_R1	10um	48	38	6_Mesenchymal cell
E24_R1_55x63	E24	E24_R1	10um	55	63	8_Female germ cells
E24_R1_24x40	E24	E24_R1	10um	24	40	3_Pre-granulosa cells II
E24_R1_71x62	E24	E24_R1	10um	71	62	6_Mesenchymal cell
E24_R1_57x23	E24	E24_R1	10um	57	23	2_Pre-granulosa cells I
E24_R1_26x36	E24	E24_R1	10um	26	36	8_Female germ cells
E24_R1_55x58	E24	E24_R1	10um	55	58	3_Pre-granulosa cells II
E24_R1_62x19	E24	E24_R1	10um	62	19	8_Female germ cells
E24_R1_63x62	E24	E24_R1	10um	63	62	6_Mesenchymal cell
E24_R1_77x21	E24	E24_R1	10um	77	21	7_Endothelial cells
E24_R1_69x51	E24	E24_R1	10um	69	51	6_Mesenchymal cell
E24_R1_38x65	E24	E24_R1	10um	38	65	3_Pre-granulosa cells II
E24_R1_42x67	E24	E24_R1	10um	42	67	3_Pre-granulosa cells II
E24_R1_91x44	E24	E24_R1	10um	91	44	3_Pre-granulosa cells II
E24_R1_42x59	E24	E24_R1	10um	42	59	3_Pre-granulosa cells II
E24_R1_54x56	E24	E24_R1	10um	54	56	3_Pre-granulosa cells II
E24_R1_63x39	E24	E24_R1	10um	63	39	6_Mesenchymal cell
E24_R1_56x32	E24	E24_R1	10um	56	32	6_Mesenchymal cell
E24_R1_52x65	E24	E24_R1	10um	52	65	3_Pre-granulosa cells II
E24_R1_27x41	E24	E24_R1	10um	27	41	7_Endothelial cells
E24_R1_81x34	E24	E24_R1	10um	81	34	7_Endothelial cells
E24_R1_30x30	E24	E24_R1	10um	30	30	3_Pre-granulosa cells II
E24_R1_52x23	E24	E24_R1	10um	52	23	2_Pre-granulosa cells I
E24_R1_40x30	E24	E24_R1	10um	40	30	2_Pre-granulosa cells I
E24_R1_46x72	E24	E24_R1	10um	46	72	1_Ovaian surface epithelium cells
E24_R1_56x29	E24	E24_R1	10um	56	29	8_Female germ cells
E24_R1_66x51	E24	E24_R1	10um	66	51	3_Pre-granulosa cells II
E24_R1_29x46	E24	E24_R1	10um	29	46	2_Pre-granulosa cells I
E24_R1_54x61	E24	E24_R1	10um	54	61	4_Interstitial cells-1
E24_R1_58x28	E24	E24_R1	10um	58	28	6_Mesenchymal cell
E24_R1_78x34	E24	E24_R1	10um	78	34	7_Endothelial cells
E24_R1_69x35	E24	E24_R1	10um	69	35	7_Endothelial cells
E24_R1_23x45	E24	E24_R1	10um	23	45	3_Pre-granulosa cells II
E24_R1_73x52	E24	E24_R1	10um	73	52	6_Mesenchymal cell
E24_R1_77x32	E24	E24_R1	10um	77	32	6_Mesenchymal cell
E24_R1_43x62	E24	E24_R1	10um	43	62	2_Pre-granulosa cells I
E24_R1_76x26	E24	E24_R1	10um	76	26	7_Endothelial cells
E24_R1_31x69	E24	E24_R1	10um	31	69	3_Pre-granulosa cells II
E24_R1_59x30	E24	E24_R1	10um	59	30	7_Endothelial cells
E24_R1_29x51	E24	E24_R1	10um	29	51	1_Ovaian surface epithelium cells
E24_R1_25x52	E24	E24_R1	10um	25	52	1_Ovaian surface epithelium cells
E24_R1_71x18	E24	E24_R1	10um	71	18	8_Female germ cells
E24_R1_52x28	E24	E24_R1	10um	52	28	7_Endothelial cells
E24_R1_87x56	E24	E24_R1	10um	87	56	6_Mesenchymal cell
E24_R1_55x28	E24	E24_R1	10um	55	28	4_Interstitial cells-1
E24_R1_60x60	E24	E24_R1	10um	60	60	7_Endothelial cells
E24_R1_84x47	E24	E24_R1	10um	84	47	6_Mesenchymal cell
E24_R1_57x32	E24	E24_R1	10um	57	32	6_Mesenchymal cell
E24_R1_85x45	E24	E24_R1	10um	85	45	6_Mesenchymal cell
E24_R1_36x26	E24	E24_R1	10um	36	26	1_Ovaian surface epithelium cells
E24_R1_67x46	E24	E24_R1	10um	67	46	3_Pre-granulosa cells II
E24_R1_88x61	E24	E24_R1	10um	88	61	6_Mesenchymal cell
E24_R1_71x37	E24	E24_R1	10um	71	37	6_Mesenchymal cell
E24_R1_66x68	E24	E24_R1	10um	66	68	6_Mesenchymal cell
E24_R1_29x32	E24	E24_R1	10um	29	32	3_Pre-granulosa cells II
E24_R1_82x31	E24	E24_R1	10um	82	31	6_Mesenchymal cell
E24_R1_81x30	E24	E24_R1	10um	81	30	6_Mesenchymal cell
E24_R1_72x51	E24	E24_R1	10um	72	51	6_Mesenchymal cell
E24_R1_32x39	E24	E24_R1	10um	32	39	2_Pre-granulosa cells I
E24_R1_46x39	E24	E24_R1	10um	46	39	6_Mesenchymal cell
E24_R1_86x59	E24	E24_R1	10um	86	59	7_Endothelial cells
E24_R1_45x56	E24	E24_R1	10um	45	56	1_Ovaian surface epithelium cells
E24_R1_57x33	E24	E24_R1	10um	57	33	6_Mesenchymal cell
E24_R1_39x38	E24	E24_R1	10um	39	38	8_Female germ cells
E24_R1_66x38	E24	E24_R1	10um	66	38	6_Mesenchymal cell
E24_R1_82x22	E24	E24_R1	10um	82	22	3_Pre-granulosa cells II
E24_R1_71x42	E24	E24_R1	10um	71	42	4_Interstitial cells-1
E24_R1_29x65	E24	E24_R1	10um	29	65	3_Pre-granulosa cells II
E24_R1_24x37	E24	E24_R1	10um	24	37	1_Ovaian surface epithelium cells
E24_R1_53x65	E24	E24_R1	10um	53	65	4_Interstitial cells-1
E24_R1_81x19	E24	E24_R1	10um	81	19	3_Pre-granulosa cells II
E24_R1_59x69	E24	E24_R1	10um	59	69	6_Mesenchymal cell
E24_R1_45x57	E24	E24_R1	10um	45	57	1_Ovaian surface epithelium cells
E24_R1_49x23	E24	E24_R1	10um	49	23	2_Pre-granulosa cells I
E24_R1_56x58	E24	E24_R1	10um	56	58	3_Pre-granulosa cells II
E24_R1_79x50	E24	E24_R1	10um	79	50	6_Mesenchymal cell
E24_R1_40x70	E24	E24_R1	10um	40	70	3_Pre-granulosa cells II
E24_R1_46x73	E24	E24_R1	10um	46	73	1_Ovaian surface epithelium cells
E24_R1_19x48	E24	E24_R1	10um	19	48	1_Ovaian surface epithelium cells
E24_R1_34x43	E24	E24_R1	10um	34	43	8_Female germ cells
E24_R1_24x50	E24	E24_R1	10um	24	50	8_Female germ cells
E24_R1_27x65	E24	E24_R1	10um	27	65	1_Ovaian surface epithelium cells
E24_R1_90x26	E24	E24_R1	10um	90	26	1_Ovaian surface epithelium cells
E24_R1_72x54	E24	E24_R1	10um	72	54	7_Endothelial cells
E24_R1_28x42	E24	E24_R1	10um	28	42	3_Pre-granulosa cells II
E24_R1_51x35	E24	E24_R1	10um	51	35	6_Mesenchymal cell
E24_R1_59x26	E24	E24_R1	10um	59	26	2_Pre-granulosa cells I
E24_R1_35x30	E24	E24_R1	10um	35	30	3_Pre-granulosa cells II
E24_R1_31x36	E24	E24_R1	10um	31	36	3_Pre-granulosa cells II
E24_R1_52x36	E24	E24_R1	10um	52	36	6_Mesenchymal cell
E24_R1_18x50	E24	E24_R1	10um	18	50	1_Ovaian surface epithelium cells
E24_R1_68x35	E24	E24_R1	10um	68	35	6_Mesenchymal cell
E24_R1_61x24	E24	E24_R1	10um	61	24	3_Pre-granulosa cells II
E24_R1_69x30	E24	E24_R1	10um	69	30	6_Mesenchymal cell
E24_R1_76x20	E24	E24_R1	10um	76	20	3_Pre-granulosa cells II
E24_R1_52x24	E24	E24_R1	10um	52	24	2_Pre-granulosa cells I
E24_R1_81x48	E24	E24_R1	10um	81	48	6_Mesenchymal cell
E24_R1_38x68	E24	E24_R1	10um	38	68	3_Pre-granulosa cells II
E24_R1_85x63	E24	E24_R1	10um	85	63	7_Endothelial cells
E24_R1_73x46	E24	E24_R1	10um	73	46	6_Mesenchymal cell
E24_R1_53x60	E24	E24_R1	10um	53	60	3_Pre-granulosa cells II
E24_R1_34x24	E24	E24_R1	10um	34	24	3_Pre-granulosa cells II
E24_R1_29x37	E24	E24_R1	10um	29	37	3_Pre-granulosa cells II
E24_R1_73x56	E24	E24_R1	10um	73	56	7_Endothelial cells
E24_R1_56x68	E24	E24_R1	10um	56	68	6_Mesenchymal cell
E24_R1_29x68	E24	E24_R1	10um	29	68	3_Pre-granulosa cells II
E24_R1_91x53	E24	E24_R1	10um	91	53	6_Mesenchymal cell
E24_R1_60x59	E24	E24_R1	10um	60	59	6_Mesenchymal cell
E24_R1_73x57	E24	E24_R1	10um	73	57	7_Endothelial cells
E24_R1_33x31	E24	E24_R1	10um	33	31	8_Female germ cells
E24_R1_40x62	E24	E24_R1	10um	40	62	3_Pre-granulosa cells II
E24_R1_68x33	E24	E24_R1	10um	68	33	5_Interstitial cells-2
E24_R1_63x30	E24	E24_R1	10um	63	30	6_Mesenchymal cell
E24_R1_77x30	E24	E24_R1	10um	77	30	6_Mesenchymal cell
E24_R1_71x19	E24	E24_R1	10um	71	19	8_Female germ cells
E24_R1_62x48	E24	E24_R1	10um	62	48	3_Pre-granulosa cells II
E24_R1_32x47	E24	E24_R1	10um	32	47	3_Pre-granulosa cells II
E24_R1_17x45	E24	E24_R1	10um	17	45	1_Ovaian surface epithelium cells
E24_R1_40x69	E24	E24_R1	10um	40	69	3_Pre-granulosa cells II
E24_R1_89x56	E24	E24_R1	10um	89	56	6_Mesenchymal cell
E24_R1_27x68	E24	E24_R1	10um	27	68	1_Ovaian surface epithelium cells
E24_R1_33x63	E24	E24_R1	10um	33	63	8_Female germ cells
E24_R1_78x24	E24	E24_R1	10um	78	24	3_Pre-granulosa cells II
E24_R1_58x57	E24	E24_R1	10um	58	57	3_Pre-granulosa cells II
E24_R1_77x24	E24	E24_R1	10um	77	24	2_Pre-granulosa cells I
E24_R1_81x49	E24	E24_R1	10um	81	49	7_Endothelial cells
E24_R1_96x60	E24	E24_R1	10um	96	60	3_Pre-granulosa cells II
E24_R1_87x48	E24	E24_R1	10um	87	48	6_Mesenchymal cell
E24_R1_32x30	E24	E24_R1	10um	32	30	3_Pre-granulosa cells II
E24_R1_17x50	E24	E24_R1	10um	17	50	1_Ovaian surface epithelium cells
E24_R1_31x64	E24	E24_R1	10um	31	64	3_Pre-granulosa cells II
E24_R1_38x43	E24	E24_R1	10um	38	43	8_Female germ cells
E24_R1_76x50	E24	E24_R1	10um	76	50	6_Mesenchymal cell
E24_R1_84x57	E24	E24_R1	10um	84	57	7_Endothelial cells
E24_R1_81x45	E24	E24_R1	10um	81	45	1_Ovaian surface epithelium cells
E24_R1_60x18	E24	E24_R1	10um	60	18	3_Pre-granulosa cells II
E24_R1_49x27	E24	E24_R1	10um	49	27	2_Pre-granulosa cells I
E24_R1_80x56	E24	E24_R1	10um	80	56	6_Mesenchymal cell
E24_R1_24x46	E24	E24_R1	10um	24	46	2_Pre-granulosa cells I
E24_R1_65x37	E24	E24_R1	10um	65	37	6_Mesenchymal cell
E24_R1_31x65	E24	E24_R1	10um	31	65	3_Pre-granulosa cells II
E24_R1_90x23	E24	E24_R1	10um	90	23	1_Ovaian surface epithelium cells
E24_R1_34x67	E24	E24_R1	10um	34	67	3_Pre-granulosa cells II
E24_R1_37x68	E24	E24_R1	10um	37	68	3_Pre-granulosa cells II
E24_R1_43x38	E24	E24_R1	10um	43	38	6_Mesenchymal cell
E24_R1_28x38	E24	E24_R1	10um	28	38	3_Pre-granulosa cells II
E24_R1_51x57	E24	E24_R1	10um	51	57	3_Pre-granulosa cells II
E24_R1_50x68	E24	E24_R1	10um	50	68	2_Pre-granulosa cells I
E24_R1_43x59	E24	E24_R1	10um	43	59	8_Female germ cells
E24_R1_59x24	E24	E24_R1	10um	59	24	2_Pre-granulosa cells I
E24_R1_66x29	E24	E24_R1	10um	66	29	6_Mesenchymal cell
E24_R1_31x61	E24	E24_R1	10um	31	61	1_Ovaian surface epithelium cells
E24_R1_52x57	E24	E24_R1	10um	52	57	3_Pre-granulosa cells II
E24_R1_27x39	E24	E24_R1	10um	27	39	2_Pre-granulosa cells I
E24_R1_50x35	E24	E24_R1	10um	50	35	6_Mesenchymal cell
E24_R1_70x36	E24	E24_R1	10um	70	36	6_Mesenchymal cell
E24_R1_75x27	E24	E24_R1	10um	75	27	6_Mesenchymal cell
E24_R1_34x36	E24	E24_R1	10um	34	36	2_Pre-granulosa cells I
E24_R1_90x49	E24	E24_R1	10um	90	49	6_Mesenchymal cell
E24_R1_30x43	E24	E24_R1	10um	30	43	2_Pre-granulosa cells I
E24_R1_46x23	E24	E24_R1	10um	46	23	2_Pre-granulosa cells I
E24_R1_42x27	E24	E24_R1	10um	42	27	2_Pre-granulosa cells I
E24_R1_91x35	E24	E24_R1	10um	91	35	3_Pre-granulosa cells II
E24_R1_38x37	E24	E24_R1	10um	38	37	8_Female germ cells
E24_R1_35x67	E24	E24_R1	10um	35	67	3_Pre-granulosa cells II
E24_R1_66x27	E24	E24_R1	10um	66	27	7_Endothelial cells
E24_R1_85x31	E24	E24_R1	10um	85	31	6_Mesenchymal cell
E24_R1_96x50	E24	E24_R1	10um	96	50	1_Ovaian surface epithelium cells
E24_R1_86x60	E24	E24_R1	10um	86	60	7_Endothelial cells
E24_R1_82x26	E24	E24_R1	10um	82	26	3_Pre-granulosa cells II
E24_R1_92x53	E24	E24_R1	10um	92	53	6_Mesenchymal cell
E24_R1_95x61	E24	E24_R1	10um	95	61	3_Pre-granulosa cells II
E24_R1_81x64	E24	E24_R1	10um	81	64	3_Pre-granulosa cells II
E24_R1_56x33	E24	E24_R1	10um	56	33	7_Endothelial cells
E24_R1_52x30	E24	E24_R1	10um	52	30	6_Mesenchymal cell
E24_R1_77x22	E24	E24_R1	10um	77	22	2_Pre-granulosa cells I
E24_R1_23x49	E24	E24_R1	10um	23	49	3_Pre-granulosa cells II
E24_R1_81x18	E24	E24_R1	10um	81	18	3_Pre-granulosa cells II
E24_R1_71x26	E24	E24_R1	10um	71	26	3_Pre-granulosa cells II
E24_R1_84x34	E24	E24_R1	10um	84	34	6_Mesenchymal cell
E24_R1_55x30	E24	E24_R1	10um	55	30	6_Mesenchymal cell
E24_R1_50x22	E24	E24_R1	10um	50	22	3_Pre-granulosa cells II
E24_R1_87x58	E24	E24_R1	10um	87	58	7_Endothelial cells
E24_R1_50x33	E24	E24_R1	10um	50	33	6_Mesenchymal cell
E24_R1_27x33	E24	E24_R1	10um	27	33	3_Pre-granulosa cells II
E24_R1_54x53	E24	E24_R1	10um	54	53	3_Pre-granulosa cells II
E24_R1_49x18	E24	E24_R1	10um	49	18	3_Pre-granulosa cells II
E24_R1_77x46	E24	E24_R1	10um	77	46	6_Mesenchymal cell
E24_R1_91x32	E24	E24_R1	10um	91	32	3_Pre-granulosa cells II
E24_R1_92x61	E24	E24_R1	10um	92	61	6_Mesenchymal cell
E24_R1_65x23	E24	E24_R1	10um	65	23	2_Pre-granulosa cells I
E24_R1_88x33	E24	E24_R1	10um	88	33	3_Pre-granulosa cells II
E24_R1_48x23	E24	E24_R1	10um	48	23	2_Pre-granulosa cells I
E24_R1_90x54	E24	E24_R1	10um	90	54	7_Endothelial cells
E24_R1_61x16	E24	E24_R1	10um	61	16	1_Ovaian surface epithelium cells
E24_R1_39x60	E24	E24_R1	10um	39	60	3_Pre-granulosa cells II
E24_R1_68x57	E24	E24_R1	10um	68	57	6_Mesenchymal cell
E24_R1_26x48	E24	E24_R1	10um	26	48	3_Pre-granulosa cells II
E24_R1_66x56	E24	E24_R1	10um	66	56	6_Mesenchymal cell
E24_R1_27x40	E24	E24_R1	10um	27	40	7_Endothelial cells
E24_R1_38x31	E24	E24_R1	10um	38	31	2_Pre-granulosa cells I
E24_R1_59x19	E24	E24_R1	10um	59	19	8_Female germ cells
E24_R1_75x20	E24	E24_R1	10um	75	20	5_Interstitial cells-2
E24_R1_55x69	E24	E24_R1	10um	55	69	3_Pre-granulosa cells II
E24_R1_25x71	E24	E24_R1	10um	25	71	1_Ovaian surface epithelium cells
E24_R1_86x27	E24	E24_R1	10um	86	27	3_Pre-granulosa cells II
E24_R1_30x39	E24	E24_R1	10um	30	39	2_Pre-granulosa cells I
E24_R1_83x28	E24	E24_R1	10um	83	28	8_Female germ cells
[truncated: 49,039 more rows]
