# Supplementary material for: A spatiotemporal transcriptomic atlas of porcine (Sus scrofa) female early gonadal development
Source: Commun Biol. 2026 Mar 30;9:487. doi: 10.1038/s42003-026-09932-0 (PMC13050328; doi:10.1038/s42003-026-09932-0)
Supplement: Supplementary file 4 — Supplementary Data 2 [file 42003_2026_9932_MOESM4_ESM.xlsx]

## Sheet: GO_Mitotic PGC
	ONTOLOGY	ID	Description	GeneRatio	BgRatio	RichFactor	FoldEnrichment	zScore	pvalue	p.adjust	qvalue	geneID	Count
GO:0009100	BP	GO:0009100	glycoprotein metabolic process	19/163	392/18986	0.048469387755102	5.64564291974458	8.64882535220283	1.22162225047117e-09	3.02229344766567e-06	2.54997570808876e-06	HS3ST4/ST6GAL2/PLCB1/ST6GALNAC5/HS6ST3/B4GALT5/GLCE/UST/TMTC2/MGAT5/GXYLT2/GALNT17/ST6GALNAC3/ADAMTS12/ST3GAL3/XYLT1/PCSK6/CHST11/HS3ST2	19
GO:0009101	BP	GO:0009101	glycoprotein biosynthetic process	17/163	322/18986	0.0527950310559006	6.14948748237625	8.67249906226218	2.67549053471305e-09	3.30958179144004e-06	2.79236722649262e-06	HS3ST4/ST6GAL2/PLCB1/ST6GALNAC5/HS6ST3/B4GALT5/GLCE/UST/TMTC2/MGAT5/GXYLT2/GALNT17/ST6GALNAC3/ST3GAL3/XYLT1/CHST11/HS3ST2	17
GO:0021775	BP	GO:0021775	smoothened signaling pathway involved in ventral spinal cord interneuron specification	3/163	3/18986	1	116.478527607362	18.6137605653195	6.21293330800993e-07	0.000384269925100414	0.00032421701973115	GLI3/GLI2/SUFU	3
GO:0021910	BP	GO:0021910	smoothened signaling pathway involved in ventral spinal cord patterning	3/163	3/18986	1	116.478527607362	18.6137605653195	6.21293330800993e-07	0.000384269925100414	0.00032421701973115	GLI3/GLI2/SUFU	3
GO:0006029	BP	GO:0006029	proteoglycan metabolic process	8/163	89/18986	0.0898876404494382	10.4699800096505	8.33301792161594	9.72813744417163e-07	0.000481348240737612	0.00040612413793247	HS3ST4/HS6ST3/GLCE/UST/ADAMTS12/XYLT1/CHST11/HS3ST2	8
GO:0030166	BP	GO:0030166	proteoglycan biosynthetic process	7/163	65/18986	0.107692307692308	12.543841434639	8.67540323345477	1.38461590945898e-06	0.000570923293333585	0.000481700587448623	HS3ST4/HS6ST3/GLCE/UST/XYLT1/CHST11/HS3ST2	7
GO:0006023	BP	GO:0006023	aminoglycan biosynthetic process	7/163	75/18986	0.0933333333333333	10.8713292433538	7.97083287955256	3.67384660046012e-06	0.00129844235564833	0.00109552448251314	B4GALT5/GLCE/UST/ST3GAL3/XYLT1/CHST11/HS3ST2	7
GO:0015012	BP	GO:0015012	heparan sulfate proteoglycan biosynthetic process	5/163	33/18986	0.151515151515152	17.6482617586912	8.90720742679379	8.57046371181759e-06	0.00265041590287959	0.00223621441322819	HS3ST4/HS6ST3/GLCE/XYLT1/HS3ST2	5
GO:0001574	BP	GO:0001574	ganglioside biosynthetic process	4/163	17/18986	0.235294117647059	27.4067123782028	10.1361087021359	1.14214933015648e-05	0.00313964160311904	0.00264898493766117	ST6GALNAC5/B4GALT5/ST6GALNAC3/ST3GAL3	4
GO:0021521	BP	GO:0021521	ventral spinal cord interneuron specification	3/163	7/18986	0.428571428571429	49.9193689745837	12.0461394178158	2.1200921841908e-05	0.00476828005789822	0.00402310315909125	GLI3/GLI2/SUFU	3
GO:0060573	BP	GO:0060573	cell fate specification involved in pattern specification	3/163	7/18986	0.428571428571429	49.9193689745837	12.0461394178158	2.1200921841908e-05	0.00476828005789822	0.00402310315909125	GLI3/GLI2/SUFU	3
GO:0006024	BP	GO:0006024	glycosaminoglycan biosynthetic process	6/163	71/18986	0.0845070422535211	9.84325585414327	6.94692921378709	3.29820457325477e-05	0.00679979842852693	0.00573714006031949	GLCE/UST/ST3GAL3/XYLT1/CHST11/HS3ST2	6
GO:1904888	BP	GO:1904888	cranial skeletal system development	6/163	75/18986	0.08	9.31828220858896	6.71678916740207	4.50795476323791e-05	0.00857898468019277	0.00723827878178201	GLI3/FREM1/FGFR2/FOXN3/CHST11/RUNX2	6
GO:0050919	BP	GO:0050919	negative chemotaxis	5/163	47/18986	0.106382978723404	12.3913327241874	7.27611619602114	5.02759106027668e-05	0.00888447163080322	0.0074960248665629	NRG1/SEMA5A/PLXNA4/UNC5C/SEMA5B	5
GO:0021776	BP	GO:0021776	smoothened signaling pathway involved in spinal cord motor neuron cell fate specification	2/163	2/18986	1	116.478527607362	15.1976715681765	7.3258587527491e-05	0.0120827830362009	0.0101945108117203	GLI3/SUFU	2
GO:0006022	BP	GO:0006022	aminoglycan metabolic process	7/163	122/18986	0.0573770491803279	6.68319420697978	5.86016980483722	8.85232184118936e-05	0.0126888927747594	0.0107058989798528	B4GALT5/GLCE/UST/ST3GAL3/XYLT1/CHST11/HS3ST2	7
GO:0001573	BP	GO:0001573	ganglioside metabolic process	4/163	28/18986	0.142857142857143	16.6397896581946	7.70669809129193	9.1282901601429e-05	0.0126888927747594	0.0107058989798528	ST6GALNAC5/B4GALT5/ST6GALNAC3/ST3GAL3	4
GO:0060579	BP	GO:0060579	ventral spinal cord interneuron fate commitment	3/163	11/18986	0.272727272727273	31.7668711656442	9.49824712981403	9.74490552629059e-05	0.0126888927747594	0.0107058989798528	GLI3/GLI2/SUFU	3
GO:0060581	BP	GO:0060581	cell fate commitment involved in pattern specification	3/163	11/18986	0.272727272727273	31.7668711656442	9.49824712981403	9.74490552629059e-05	0.0126888927747594	0.0107058989798528	GLI3/GLI2/SUFU	3
GO:0006486	BP	GO:0006486	protein glycosylation	9/163	223/18986	0.0403587443946188	4.70092712316707	5.17328622292096	0.000135558602413613	0.0159700943986323	0.0134743212323907	ST6GAL2/ST6GALNAC5/B4GALT5/TMTC2/MGAT5/GXYLT2/GALNT17/ST6GALNAC3/ST3GAL3	9
GO:0043413	BP	GO:0043413	macromolecule glycosylation	9/163	223/18986	0.0403587443946188	4.70092712316707	5.17328622292096	0.000135558602413613	0.0159700943986323	0.0134743212323907	ST6GAL2/ST6GALNAC5/B4GALT5/TMTC2/MGAT5/GXYLT2/GALNT17/ST6GALNAC3/ST3GAL3	9
GO:0021514	BP	GO:0021514	ventral spinal cord interneuron differentiation	3/163	13/18986	0.230769230769231	26.8796602170835	8.68594199193222	0.000166789851195385	0.0185033363455984	0.0156116733920443	GLI3/GLI2/SUFU	3
GO:0048566	BP	GO:0048566	embryonic digestive tract development	4/163	33/18986	0.121212121212121	14.118609406953	7.01876128766518	0.000176438584901586	0.0185033363455984	0.0156116733920443	GLI3/FGFR2/GLI2/RARB	4
GO:0044272	BP	GO:0044272	sulfur compound biosynthetic process	8/163	182/18986	0.043956043956044	5.11993527944448	5.19703507924307	0.000179498816610494	0.0185033363455984	0.0156116733920443	HS3ST4/HS6ST3/GLCE/UST/ST3GAL3/XYLT1/CHST11/HS3ST2	8
GO:0021564	BP	GO:0021564	vagus nerve development	2/163	3/18986	0.666666666666667	77.6523517382413	12.3554443547764	0.000218533175920871	0.0197694670702959	0.0166799358381469	PLXNA4/NAV2	2
GO:0060523	BP	GO:0060523	prostate epithelial cord elongation	2/163	3/18986	0.666666666666667	77.6523517382413	12.3554443547764	0.000218533175920871	0.0197694670702959	0.0166799358381469	ESR1/FGFR2	2
GO:0060594	BP	GO:0060594	mammary gland specification	2/163	3/18986	0.666666666666667	77.6523517382413	12.3554443547764	0.000218533175920871	0.0197694670702959	0.0166799358381469	GLI3/FGFR2	2
GO:0060349	BP	GO:0060349	bone morphogenesis	6/163	100/18986	0.06	6.98871165644172	5.58750715655211	0.000223744978968587	0.0197694670702959	0.0166799358381469	GLI3/FREM1/FGFR2/FOXN3/RARB/RUNX2	6
GO:0070085	BP	GO:0070085	glycosylation	9/163	242/18986	0.0371900826446281	4.33184606804239	4.8541831202414	0.000249687565652535	0.0213009323249783	0.0179720668852623	ST6GAL2/ST6GALNAC5/B4GALT5/TMTC2/MGAT5/GXYLT2/GALNT17/ST6GALNAC3/ST3GAL3	9
GO:0032535	BP	GO:0032535	regulation of cellular component size	11/163	361/18986	0.0304709141274238	3.54920721241269	4.55056456440948	0.000294600992461634	0.0242947618450028	0.0204980269491727	SEMA5A/PLXNA4/KIRREL1/DSCAM/SVIL/USH1C/PAK3/DEPTOR/ARHGAP28/RPTOR/CARMIL1	11
GO:0021513	BP	GO:0021513	spinal cord dorsal/ventral patterning	3/163	16/18986	0.1875	21.8397239263804	7.76020097913193	0.000320453126176924	0.0247750323175534	0.0209032417502908	GLI3/GLI2/SUFU	3
GO:0030201	BP	GO:0030201	heparan sulfate proteoglycan metabolic process	3/163	16/18986	0.1875	21.8397239263804	7.76020097913193	0.000320453126176924	0.0247750323175534	0.0209032417502908	HS3ST4/HS6ST3/HS3ST2	3
GO:0006688	BP	GO:0006688	glycosphingolipid biosynthetic process	4/163	40/18986	0.1	11.6478527607362	6.27318287263647	0.000376077074850185	0.0278039995142535	0.0234588482477831	ST6GALNAC5/B4GALT5/ST6GALNAC3/ST3GAL3	4
GO:0048841	BP	GO:0048841	regulation of axon extension involved in axon guidance	3/163	17/18986	0.176470588235294	20.5550342836521	7.50612004759459	0.0003866741903645	0.0278039995142535	0.0234588482477831	SEMA5A/PLXNA4/DSCAM	3
GO:0030203	BP	GO:0030203	glycosaminoglycan metabolic process	6/163	111/18986	0.0540540540540541	6.29613662742497	5.20753108913097	0.000393346799918704	0.0278039995142535	0.0234588482477831	GLCE/UST/ST3GAL3/XYLT1/CHST11/HS3ST2	6
GO:0060737	BP	GO:0060737	prostate gland morphogenetic growth	2/163	4/18986	0.5	58.239263803681	10.6538783195368	0.000434596888406269	0.0298664639421419	0.0251989950207495	ESR1/FGFR2	2
GO:0021511	BP	GO:0021511	spinal cord patterning	3/163	18/18986	0.166666666666667	19.4130879345603	7.27288618228839	0.000461091692384183	0.0308308337015802	0.0260126550781745	GLI3/GLI2/SUFU	3
GO:0043954	BP	GO:0043954	cellular component maintenance	5/163	77/18986	0.0649350649350649	7.5635407537248	5.37036680380936	0.000526551068370345	0.0334022395679034	0.0281822069791739	PLXNA4/KIRREL1/ADGRB3/MTSS1/TANC1	5
GO:0051966	BP	GO:0051966	regulation of synaptic transmission, glutamatergic	5/163	77/18986	0.0649350649350649	7.5635407537248	5.37036680380936	0.000526551068370345	0.0334022395679034	0.0281822069791739	ROR2/GRIK1/GRM8/GRIK3/SYT1	5
GO:0097094	BP	GO:0097094	craniofacial suture morphogenesis	3/163	19/18986	0.157894736842105	18.3913464643203	7.05773531786946	0.000544105184857531	0.0336529056834383	0.0283936995150654	GLI3/FREM1/FOXN3	3
GO:0060348	BP	GO:0060348	bone development	8/163	217/18986	0.0368663594470046	4.29413926663086	4.54156921661149	0.000584366423763238	0.0349330917050325	0.0294738207254731	GLI3/FREM1/FGFR2/FOXN3/ADAMTS12/RARB/XYLT1/RUNX2	8
GO:0048701	BP	GO:0048701	embryonic cranial skeleton morphogenesis	4/163	45/18986	0.0888888888888889	10.3536468984322	5.84575295506527	0.000593043594022378	0.0349330917050325	0.0294738207254731	GLI3/FGFR2/CHST11/RUNX2	4
GO:0007409	BP	GO:0007409	axonogenesis	12/163	459/18986	0.0261437908496732	3.04519026424476	4.12754855179888	0.000623158955774119	0.0358533780601202	0.0302502866413728	GLI3/PTPRM/SEMA5A/PLXNA4/B4GALT5/DSCAM/FGFR2/GLI2/UNC5C/UST/PAK3/SEMA5B	12
GO:0021517	BP	GO:0021517	ventral spinal cord development	4/163	46/18986	0.0869565217391304	10.1285676180315	5.76827885414884	0.00064521544575903	0.0362787048365418	0.0306091442330181	GLI3/MDGA2/GLI2/SUFU	4
GO:0021563	BP	GO:0021563	glossopharyngeal nerve development	2/163	5/18986	0.4	46.5914110429448	9.48774870023654	0.000720238382642048	0.0388185864186262	0.0327520983994111	PLXNA4/NAV2	2
GO:0048846	BP	GO:0048846	axon extension involved in axon guidance	3/163	21/18986	0.142857142857143	16.6397896581946	6.67296448648974	0.000737458998251994	0.0388185864186262	0.0327520983994111	SEMA5A/PLXNA4/DSCAM	3
GO:1902284	BP	GO:1902284	neuron projection extension involved in neuron projection guidance	3/163	21/18986	0.142857142857143	16.6397896581946	6.67296448648974	0.000737458998251994	0.0388185864186262	0.0327520983994111	SEMA5A/PLXNA4/DSCAM	3
GO:0034331	BP	GO:0034331	cell junction maintenance	4/163	48/18986	0.0833333333333333	9.70654396728016	5.62022939292162	0.000759178965645375	0.0391293491876387	0.0330142958086574	PLXNA4/KIRREL1/ADGRB3/MTSS1	4
GO:0040019	BP	GO:0040019	positive regulation of embryonic development	3/163	22/18986	0.136363636363636	15.8834355828221	6.49986356992905	0.000848539697783161	0.0428425961697049	0.0361472442686146	TENM4/PLCB1/B4GALT5	3
GO:0021515	BP	GO:0021515	cell differentiation in spinal cord	4/163	50/18986	0.08	9.31828220858896	5.48061395020694	0.000886674816889379	0.043811564835919	0.0369647845252212	GLI3/MDGA2/GLI2/SUFU	4
GO:0048705	BP	GO:0048705	skeletal system morphogenesis	8/163	232/18986	0.0344827586206897	4.0165	4.30184922855933	0.000903148668808355	0.043811564835919	0.0369647845252212	GLI3/FREM1/FGFR2/FOXN3/ANKRD11/RARB/CHST11/RUNX2	8
GO:0007411	BP	GO:0007411	axon guidance	8/163	236/18986	0.0338983050847458	3.94842466465634	4.24131064821817	0.00100826108344074	0.0458228170537598	0.0386617224259055	GLI3/PTPRM/SEMA5A/PLXNA4/DSCAM/GLI2/UNC5C/SEMA5B	8
GO:0097485	BP	GO:0097485	neuron projection guidance	8/163	237/18986	0.0337552742616034	3.93176464497424	4.22638351326885	0.00103601234440493	0.0458228170537598	0.0386617224259055	GLI3/PTPRM/SEMA5A/PLXNA4/DSCAM/GLI2/UNC5C/SEMA5B	8
GO:0048706	BP	GO:0048706	embryonic skeletal system development	6/163	134/18986	0.0447761194029851	5.21545646003113	4.55693646461342	0.00106107474751193	0.0458228170537598	0.0386617224259055	GLI3/KIAA1217/FGFR2/XYLT1/CHST11/RUNX2	6
GO:0010706	BP	GO:0010706	ganglioside biosynthetic process via lactosylceramide	2/163	6/18986	0.333333333333333	38.8261758691207	8.62332273833447	0.00107426167708895	0.0458228170537598	0.0386617224259055	B4GALT5/ST3GAL3	2
GO:0060526	BP	GO:0060526	prostate glandular acinus morphogenesis	2/163	6/18986	0.333333333333333	38.8261758691207	8.62332273833447	0.00107426167708895	0.0458228170537598	0.0386617224259055	ESR1/FGFR2	2
GO:0060527	BP	GO:0060527	prostate epithelial cord arborization involved in prostate glandular acinus morphogenesis	2/163	6/18986	0.333333333333333	38.8261758691207	8.62332273833447	0.00107426167708895	0.0458228170537598	0.0386617224259055	ESR1/FGFR2	2
GO:0061643	BP	GO:0061643	chemorepulsion of axon	2/163	6/18986	0.333333333333333	38.8261758691207	8.62332273833447	0.00107426167708895	0.0458228170537598	0.0386617224259055	PLXNA4/UNC5C	2
GO:0032330	BP	GO:0032330	regulation of chondrocyte differentiation	4/163	53/18986	0.0754716981132075	8.79083227225373	5.28526483334097	0.00110514936429862	0.0463413479199117	0.0390992183658192	GLI3/ADAMTS12/RARB/RUNX2	4
GO:1903510	BP	GO:1903510	mucopolysaccharide metabolic process	5/163	91/18986	0.0549450549450549	6.3999190993056	4.8049534343294	0.00112572165789641	0.0464172563605955	0.0391632639931331	GLCE/UST/ST3GAL3/XYLT1/CHST11	5
GO:0042476	BP	GO:0042476	odontogenesis	6/163	136/18986	0.0441176470588235	5.13875857091303	4.5075292320443	0.00114551152909081	0.046458942999519	0.0391984359307519	GLI3/PRKCB/FGFR2/GLI2/ANKRD11/RUNX2	6
GO:0010842	BP	GO:0010842	retina layer formation	3/163	25/18986	0.12	13.9774233128834	6.04202528275391	0.00124360209057735	0.0488360566998154	0.0412040592416857	PTPRM/DSCAM/SDK1	3
GO:0032331	BP	GO:0032331	negative regulation of chondrocyte differentiation	3/163	25/18986	0.12	13.9774233128834	6.04202528275391	0.00124360209057735	0.0488360566998154	0.0412040592416857	GLI3/ADAMTS12/RARB	3
GO:0007215	BP	GO:0007215	glutamate receptor signaling pathway	4/163	55/18986	0.0727272727272727	8.47116564417178	5.16342192033222	0.001270191832537	0.0491008530265083	0.0414274737486984	PLCB1/GRIK1/GRM8/GRIK3	4
GO:0042475	BP	GO:0042475	odontogenesis of dentin-containing tooth	5/163	94/18986	0.0531914893617021	6.19566636209372	4.69916717365219	0.00130167370533937	0.0495437038001475	0.0418011167236917	GLI3/PRKCB/GLI2/ANKRD11/RUNX2	5
GO:0099149	BP	GO:0099149	regulation of postsynaptic neurotransmitter receptor internalization	3/163	26/18986	0.115384615384615	13.4398301085418	5.9065874530081	0.00139700040242339	0.0523663484181131	0.0441826443063091	NRG1/HIP1/SUSD4	3
GO:0007442	BP	GO:0007442	hindgut morphogenesis	2/163	7/18986	0.285714285714286	33.2795793163891	7.94867801740641	0.00149548597918777	0.0536207581523267	0.0452410174939641	GLI3/GLI2	2
GO:0048842	BP	GO:0048842	positive regulation of axon extension involved in axon guidance	2/163	7/18986	0.285714285714286	33.2795793163891	7.94867801740641	0.00149548597918777	0.0536207581523267	0.0452410174939641	SEMA5A/DSCAM	2
GO:0060592	BP	GO:0060592	mammary gland formation	2/163	7/18986	0.285714285714286	33.2795793163891	7.94867801740641	0.00149548597918777	0.0536207581523267	0.0452410174939641	GLI3/FGFR2	2
GO:0048738	BP	GO:0048738	cardiac muscle tissue development	8/163	252/18986	0.0317460317460317	3.69773103515435	4.0117913942923	0.00153079349222288	0.0537598913027639	0.0453584072047742	TENM4/NRG1/SORBS2/SGCZ/FGFR2/SLC8A1/SGCD/RARB	8
GO:0008154	BP	GO:0008154	actin polymerization or depolymerization	7/163	196/18986	0.0357142857142857	4.15994741454864	4.13808286286087	0.001542826306587	0.0537598913027639	0.0453584072047742	SEMA5A/KIRREL1/SVIL/GAS7/PAK3/ARHGAP28/CARMIL1	7
GO:0006493	BP	GO:0006493	protein O-linked glycosylation	5/163	100/18986	0.05	5.8239263803681	4.50075487337826	0.00171343567038534	0.0580773459638035	0.049001139023198	B4GALT5/TMTC2/GXYLT2/GALNT17/ST3GAL3	5
GO:0090287	BP	GO:0090287	regulation of cellular response to growth factor stimulus	10/163	381/18986	0.026246719160105	3.05717920229296	3.77463061053422	0.00171368078227876	0.0580773459638035	0.049001139023198	CCBE1/PRKCB/LTBP1/ADAMTS12/ZNF423/ADAMTS3/PCSK6/SPRED2/CHST11/RUNX2	10
GO:0021953	BP	GO:0021953	central nervous system neuron differentiation	7/163	203/18986	0.0344827586206897	4.0165	4.02090385084546	0.00188389371441933	0.0628998050667573	0.0530699542387694	GLI3/PLXNA4/MDGA2/B4GALT5/FGFR2/GLI2/SUFU	7
GO:0021522	BP	GO:0021522	spinal cord motor neuron differentiation	3/163	29/18986	0.103448275862069	12.049502855934	5.54129937723494	0.00192666871088974	0.0628998050667573	0.0530699542387694	GLI3/MDGA2/SUFU	3
GO:0007207	BP	GO:0007207	phospholipase C-activating G protein-coupled acetylcholine receptor signaling pathway	2/163	8/18986	0.25	29.1196319018405	7.40259663470725	0.00198274551532656	0.0628998050667573	0.0530699542387694	PLCB1/PRKCB	2
GO:0061525	BP	GO:0061525	hindgut development	2/163	8/18986	0.25	29.1196319018405	7.40259663470725	0.00198274551532656	0.0628998050667573	0.0530699542387694	GLI3/GLI2	2
GO:0001503	BP	GO:0001503	ossification	11/163	456/18986	0.0241228070175439	2.80978904316005	3.64021762495345	0.00198309813872557	0.0628998050667573	0.0530699542387694	GLI3/ROR2/SLC24A3/FGFR2/CDK6/GLI2/SLC8A1/SUFU/ADAMTS12/XYLT1/RUNX2	11
GO:0008064	BP	GO:0008064	regulation of actin polymerization or depolymerization	6/163	153/18986	0.0392156862745098	4.56778539636714	4.12324715074348	0.00208791411698533	0.065386069942047	0.0551676708058883	SEMA5A/KIRREL1/SVIL/PAK3/ARHGAP28/CARMIL1	6
GO:0055074	BP	GO:0055074	calcium ion homeostasis	9/163	329/18986	0.027355623100304	3.18634270050534	3.72263076274032	0.00219534370676283	0.0678910041316406	0.0572811390856671	CACNB2/PLCB1/SLC24A3/PRKCB/SLC8A1/TMTC2/NPSR1/SGCD/UBASH3B	9
GO:0009311	BP	GO:0009311	oligosaccharide metabolic process	4/163	64/18986	0.0625	7.27990797546012	4.68289510058905	0.0022292462602869	0.0680883363944417	0.0574476326725005	ST6GAL2/ST6GALNAC5/ST6GALNAC3/ST3GAL3	4
GO:0030832	BP	GO:0030832	regulation of actin filament length	6/163	156/18986	0.0384615384615385	4.47994336951392	4.06128996045185	0.00230168653039272	0.0687881782029487	0.0580381046574681	SEMA5A/KIRREL1/SVIL/PAK3/ARHGAP28/CARMIL1	6
GO:0007015	BP	GO:0007015	actin filament organization	11/163	465/18986	0.0236559139784946	2.75540602942147	3.56637106934489	0.00230776830672787	0.0687881782029487	0.0580381046574681	SEMA5A/DLC1/KIRREL1/SVIL/USH1C/GAS7/HIP1/PAK3/MTSS1/ARHGAP28/CARMIL1	11
GO:0110053	BP	GO:0110053	regulation of actin filament organization	8/163	273/18986	0.0293040293040293	3.41329018629632	3.7374366785938	0.00251998313238654	0.0705509080962292	0.0595253587860369	SEMA5A/DLC1/KIRREL1/SVIL/PAK3/MTSS1/ARHGAP28/CARMIL1	8
GO:0006198	BP	GO:0006198	cAMP catabolic process	2/163	9/18986	0.222222222222222	25.8841172460804	6.94839336127208	0.00253488936257969	0.0705509080962292	0.0595253587860369	PDE10A/PDE8B	2
GO:0007196	BP	GO:0007196	adenylate cyclase-inhibiting G protein-coupled glutamate receptor signaling pathway	2/163	9/18986	0.222222222222222	25.8841172460804	6.94839336127208	0.00253488936257969	0.0705509080962292	0.0595253587860369	GRM8/GRIK3	2
GO:0038007	BP	GO:0038007	netrin-activated signaling pathway	2/163	9/18986	0.222222222222222	25.8841172460804	6.94839336127208	0.00253488936257969	0.0705509080962292	0.0595253587860369	DSCAM/UNC5C	2
GO:0019082	BP	GO:0019082	viral protein processing	3/163	32/18986	0.09375	10.9198619631902	5.22618599434814	0.00256652454675046	0.0705509080962292	0.0595253587860369	MGAT5/ST6GALNAC3/ST3GAL3	3
GO:0061037	BP	GO:0061037	negative regulation of cartilage development	3/163	32/18986	0.09375	10.9198619631902	5.22618599434814	0.00256652454675046	0.0705509080962292	0.0595253587860369	GLI3/ADAMTS12/RARB	3
GO:1902547	BP	GO:1902547	regulation of cellular response to vascular endothelial growth factor stimulus	3/163	32/18986	0.09375	10.9198619631902	5.22618599434814	0.00256652454675046	0.0705509080962292	0.0595253587860369	CCBE1/ADAMTS12/ADAMTS3	3
GO:0060042	BP	GO:0060042	retina morphogenesis in camera-type eye	4/163	67/18986	0.0597014925373134	6.95394194670818	4.54305077146316	0.0026363483935899	0.0716739112718838	0.0604728613590374	PTPRM/DSCAM/SDK1/USH1C	4
GO:0035249	BP	GO:0035249	synaptic transmission, glutamatergic	5/163	111/18986	0.045045045045045	5.24678052285414	4.17573094450765	0.00270539272299457	0.0727515390944409	0.061382079744831	ROR2/GRIK1/GRM8/GRIK3/SYT1	5
GO:0071805	BP	GO:0071805	potassium ion transmembrane transport	7/163	219/18986	0.0319634703196347	3.72305796005267	3.77169180019772	0.00288256371428728	0.0756520766124446	0.0638293272869326	DPP10/SLC24A3/KCNQ3/RGS7/KCNB2/KCNQ5/DPP6	7
GO:0031338	BP	GO:0031338	regulation of vesicle fusion	3/163	34/18986	0.0882352941176471	10.2775171418261	5.03846657647991	0.00305781377956515	0.0756520766124446	0.0638293272869326	SYT1/TBC1D4/ZNRF1	3
GO:0045879	BP	GO:0045879	negative regulation of smoothened signaling pathway	3/163	34/18986	0.0882352941176471	10.2775171418261	5.03846657647991	0.00305781377956515	0.0756520766124446	0.0638293272869326	GLI3/SUFU/RUNX2	3
GO:0098884	BP	GO:0098884	postsynaptic neurotransmitter receptor internalization	3/163	34/18986	0.0882352941176471	10.2775171418261	5.03846657647991	0.00305781377956515	0.0756520766124446	0.0638293272869326	NRG1/HIP1/SUSD4	3
GO:0140239	BP	GO:0140239	postsynaptic endocytosis	3/163	34/18986	0.0882352941176471	10.2775171418261	5.03846657647991	0.00305781377956515	0.0756520766124446	0.0638293272869326	NRG1/HIP1/SUSD4	3
GO:0006687	BP	GO:0006687	glycosphingolipid metabolic process	4/163	70/18986	0.0571428571428571	6.65591586327783	4.41155796026715	0.00309174277292572	0.0756520766124446	0.0638293272869326	ST6GALNAC5/B4GALT5/ST6GALNAC3/ST3GAL3	4
GO:0021520	BP	GO:0021520	spinal cord motor neuron cell fate specification	2/163	10/18986	0.2	23.2957055214724	6.56256420888375	0.00315078128220104	0.0756520766124446	0.0638293272869326	GLI3/SUFU	2
GO:0060525	BP	GO:0060525	prostate glandular acinus development	2/163	10/18986	0.2	23.2957055214724	6.56256420888375	0.00315078128220104	0.0756520766124446	0.0638293272869326	ESR1/FGFR2	2
GO:0098917	BP	GO:0098917	retrograde trans-synaptic signaling	2/163	10/18986	0.2	23.2957055214724	6.56256420888375	0.00315078128220104	0.0756520766124446	0.0638293272869326	PLCB1/TENM2	2
GO:1900748	BP	GO:1900748	positive regulation of vascular endothelial growth factor signaling pathway	2/163	10/18986	0.2	23.2957055214724	6.56256420888375	0.00315078128220104	0.0756520766124446	0.0638293272869326	CCBE1/ADAMTS3	2
GO:0030041	BP	GO:0030041	actin filament polymerization	6/163	167/18986	0.0359281437125748	4.18485727930642	3.84684	0.00322896829021137	0.0756520766124446	0.0638293272869326	KIRREL1/SVIL/GAS7/PAK3/ARHGAP28/CARMIL1	6
GO:0035051	BP	GO:0035051	cardiocyte differentiation	6/163	167/18986	0.0359281437125748	4.18485727930642	3.84684	0.00322896829021137	0.0756520766124446	0.0638293272869326	TENM4/NRG1/SORBS2/SLC8A1/SGCD/RARB	6
GO:0048592	BP	GO:0048592	eye morphogenesis	6/163	167/18986	0.0359281437125748	4.18485727930642	3.84684	0.00322896829021137	0.0756520766124446	0.0638293272869326	GLI3/PTPRM/DSCAM/SDK1/USH1C/RARB	6
GO:0046513	BP	GO:0046513	ceramide biosynthetic process	4/163	71/18986	0.0563380281690141	6.56217056942884	4.36943201216193	0.00325473571964489	0.0756520766124446	0.0638293272869326	ST6GALNAC5/B4GALT5/ST6GALNAC3/ST3GAL3	4
GO:0002062	BP	GO:0002062	chondrocyte differentiation	5/163	116/18986	0.0431034482758621	5.0206261899725	4.04195453024088	0.00327193702406288	0.0756520766124446	0.0638293272869326	GLI3/ADAMTS12/RARB/CHST11/RUNX2	5
GO:0048384	BP	GO:0048384	retinoic acid receptor signaling pathway	3/163	35/18986	0.0857142857142857	9.98387379491674	4.95035427443359	0.00332359899121927	0.0761350361507081	0.0642368109121619	ESRRG/ZNF536/RARB	3
GO:0061035	BP	GO:0061035	regulation of cartilage development	4/163	73/18986	0.0547945205479452	6.38239	4.28756449658544	0.00359809900333797	0.0808421290225021	0.0682082890914444	GLI3/ADAMTS12/RARB/RUNX2	4
GO:0048665	BP	GO:0048665	neuron fate specification	3/163	36/18986	0.0833333333333333	9.70654396728016	4.86572009990454	0.00360311242047261	0.0808421290225021	0.0682082890914444	GLI3/GLI2/SUFU	3
GO:0048639	BP	GO:0048639	positive regulation of developmental growth	6/163	171/18986	0.0350877192982456	4.08696588096007	3.77339661142909	0.00362711249858437	0.0808421290225021	0.0682082890914444	PLCB1/NRG1/SEMA5A/DSCAM/FGFR2/SYT1	6
GO:0060736	BP	GO:0060736	prostate gland growth	2/163	11/18986	0.181818181818182	21.1779141104294	6.22925918443835	0.00382929955485395	0.0845623830455891	0.0713471495466124	ESR1/FGFR2	2
GO:0021955	BP	GO:0021955	central nervous system neuron axonogenesis	3/163	37/18986	0.0810810810810811	9.44420494113746	4.78433036922249	0.00389656898431575	0.0845623830455891	0.0713471495466124	PLXNA4/B4GALT5/GLI2	3
GO:0099171	BP	GO:0099171	presynaptic modulation of chemical synaptic transmission	3/163	37/18986	0.0810810810810811	9.44420494113746	4.78433036922249	0.00389656898431575	0.0845623830455891	0.0713471495466124	PRKCB/APBA1/HIP1	3
GO:0009247	BP	GO:0009247	glycolipid biosynthetic process	4/163	75/18986	0.0533333333333333	6.2121881390593	4.20870174310109	0.00396527117828326	0.0845696628885585	0.0713532917108503	ST6GALNAC5/B4GALT5/ST6GALNAC3/ST3GAL3	4
GO:0048663	BP	GO:0048663	neuron fate commitment	4/163	75/18986	0.0533333333333333	6.2121881390593	4.20870174310109	0.00396527117828326	0.0845696628885585	0.0713532917108503	GLI3/GLI2/SUFU/ZNF521	4
GO:0060560	BP	GO:0060560	developmental growth involved in morphogenesis	7/163	238/18986	0.0294117647058824	3.42583904727535	3.50451295914809	0.0045468451173077	0.0934259445177294	0.0788255320506562	ESR1/SEMA5A/PLXNA4/DSCAM/FGFR2/SYT1/SEMA5B	7
GO:0015015	BP	GO:0015015	heparan sulfate proteoglycan biosynthetic process, enzymatic modification	2/163	12/18986	0.166666666666667	19.4130879345603	5.93734771803838	0.00456933681756073	0.0934259445177294	0.0788255320506562	HS6ST3/HS3ST2	2
GO:0042487	BP	GO:0042487	regulation of odontogenesis of dentin-containing tooth	2/163	12/18986	0.166666666666667	19.4130879345603	5.93734771803838	0.00456933681756073	0.0934259445177294	0.0788255320506562	PRKCB/RUNX2	2
GO:0060442	BP	GO:0060442	branching involved in prostate gland morphogenesis	2/163	12/18986	0.166666666666667	19.4130879345603	5.93734771803838	0.00456933681756073	0.0934259445177294	0.0788255320506562	ESR1/FGFR2	2
GO:0061909	BP	GO:0061909	autophagosome-lysosome fusion	2/163	12/18986	0.166666666666667	19.4130879345603	5.93734771803838	0.00456933681756073	0.0934259445177294	0.0788255320506562	PIP4K2A/ZNRF1	2
GO:0035265	BP	GO:0035265	organ growth	6/163	181/18986	0.0331491712707182	3.86116666101752	3.59915422133365	0.00478138484742193	0.0969602140370644	0.0818074732738369	TENM4/NRG1/ESR1/SORBS2/FGFR2/RARB	6
GO:0016266	BP	GO:0016266	O-glycan processing	3/163	40/18986	0.075	8.73588957055215	4.55759964464794	0.00486261919644618	0.0970170959032892	0.0818554657602104	B4GALT5/GXYLT2/ST3GAL3	3
GO:0099590	BP	GO:0099590	neurotransmitter receptor internalization	3/163	40/18986	0.075	8.73588957055215	4.55759964464794	0.00486261919644618	0.0970170959032892	0.0818554657602104	NRG1/HIP1/SUSD4	3
GO:0030282	BP	GO:0030282	bone mineralization	5/163	128/18986	0.0390625	4.54994248466258	3.75001640587901	0.0049730722217423	0.0984270454127236	0.0830450712902314	ROR2/SLC24A3/FGFR2/SLC8A1/RUNX2	5
GO:1990806	BP	GO:1990806	ligand-gated ion channel signaling pathway	3/163	41/18986	0.0731707317073171	8.52281909322161	4.48724645899448	0.00521382864614103	0.102373111671055	0.086374454513765	PLCB1/GRIK1/GRIK3	3
GO:0030836	BP	GO:0030836	positive regulation of actin filament depolymerization	2/163	13/18986	0.153846153846154	17.9197734780557	5.67875195092445	0.00536979990235443	0.104605393373424	0.0882578798704421	SEMA5A/CARMIL1	2
GO:0055007	BP	GO:0055007	cardiac muscle cell differentiation	5/163	131/18986	0.0381679389312977	4.44574532852527	3.68264823592532	0.00548094586324708	0.105936406763073	0.0893808852534455	NRG1/SORBS2/SLC8A1/SGCD/RARB	5
GO:0050807	BP	GO:0050807	regulation of synapse organization	8/163	312/18986	0.0256410256410256	2.98662891300928	3.29253237047663	0.005621600336608	0.107812707230761	0.0909639613830572	ROR2/AGAP1/ADGRB3/ASAP1/PAK3/FRMPD4/TANC1/LRFN2	8
GO:0006813	BP	GO:0006813	potassium ion transport	7/163	248/18986	0.0282258064516129	3.28770037601425	3.37456694771674	0.00567189047768902	0.107940438783097	0.0910717313138245	DPP10/SLC24A3/KCNQ3/RGS7/KCNB2/KCNQ5/DPP6	7
GO:0048863	BP	GO:0048863	stem cell differentiation	7/163	251/18986	0.0278884462151394	3.24840515239655	3.33686983278859	0.00604690227094846	0.114198749758217	0.0963520064547271	NRG1/ESR1/SEMA5A/FGFR2/CDK6/SEMA5B/RUNX2	7
GO:0030833	BP	GO:0030833	regulation of actin filament polymerization	5/163	135/18986	0.037037037037037	4.31401954101341	3.59591513986523	0.00621373641378624	0.11588010781916	0.0977706053718227	KIRREL1/SVIL/PAK3/ARHGAP28/CARMIL1	5
GO:0009214	BP	GO:0009214	cyclic nucleotide catabolic process	2/163	14/18986	0.142857142857143	16.6397896581946	5.44744745153676	0.00622960967661614	0.11588010781916	0.0977706053718227	PDE10A/PDE8B	2
GO:0050803	BP	GO:0050803	regulation of synapse structure or activity	8/163	318/18986	0.0251572327044025	2.93027742408458	3.23027188161009	0.0062833216517672	0.116006998257254	0.0978776656359338	ROR2/AGAP1/ADGRB3/ASAP1/PAK3/FRMPD4/TANC1/LRFN2	8
GO:0030879	BP	GO:0030879	mammary gland development	5/163	136/18986	0.0367647058823529	4.28229880909419	3.57475740051018	0.00640718011167537	0.116065389568045	0.0979269316740132	GLI3/NRG1/ESR1/FGFR2/GLI2	5
GO:0048593	BP	GO:0048593	camera-type eye morphogenesis	5/163	136/18986	0.0367647058823529	4.28229880909419	3.57475740051018	0.00640718011167537	0.116065389568045	0.0979269316740132	GLI3/PTPRM/DSCAM/SDK1/USH1C	5
GO:0008589	BP	GO:0008589	regulation of smoothened signaling pathway	4/163	87/18986	0.0459770114942529	5.35533460263733	3.78892859982717	0.00670944679783881	0.116065389568045	0.0979269316740132	GLI3/FGFR2/SUFU/RUNX2	4
GO:0003407	BP	GO:0003407	neural retina development	4/163	88/18986	0.0454545454545455	5.29447852760736	3.75749603671776	0.00698284700810634	0.116065389568045	0.0979269316740132	PTPRM/DSCAM/SDK1/USH1C	4
GO:0048638	BP	GO:0048638	regulation of developmental growth	8/163	325/18986	0.0246153846153846	2.86716375648891	3.15944874694986	0.00712839123169724	0.116065389568045	0.0979269316740132	PLCB1/NRG1/SEMA5A/PLXNA4/DSCAM/FGFR2/SYT1/FTO	8
GO:0045927	BP	GO:0045927	positive regulation of growth	7/163	259/18986	0.027027027027027	3.14806831371249	3.2390566778128	0.00713755218133029	0.116065389568045	0.0979269316740132	PLCB1/NRG1/SEMA5A/DSCAM/FGFR2/SYT1/RPTOR	7
GO:0007216	BP	GO:0007216	G protein-coupled glutamate receptor signaling pathway	2/163	15/18986	0.133333333333333	15.5304703476483	5.23883682799772	0.00714770088508091	0.116065389568045	0.0979269316740132	GRM8/GRIK3	2
GO:0016322	BP	GO:0016322	neuron remodeling	2/163	15/18986	0.133333333333333	15.5304703476483	5.23883682799772	0.00714770088508091	0.116065389568045	0.0979269316740132	KCNQ3/ADGRB3	2
GO:0055012	BP	GO:0055012	ventricular cardiac muscle cell differentiation	2/163	15/18986	0.133333333333333	15.5304703476483	5.23883682799772	0.00714770088508091	0.116065389568045	0.0979269316740132	NRG1/RARB	2
GO:0060443	BP	GO:0060443	mammary gland morphogenesis	3/163	46/18986	0.0652173913043478	7.59642571352361	4.16823586661312	0.0071964682340495	0.116065389568045	0.0979269316740132	GLI3/ESR1/FGFR2	3
GO:0051345	BP	GO:0051345	positive regulation of hydrolase activity	8/163	331/18986	0.0241691842900302	2.8151909995737	3.10023	0.00791885638439654	0.116065389568045	0.0979269316740132	DLC1/DAPK1/FGFR2/ASAP1/RGS7/PKP4/HIP1/DOCK11	8
GO:0060562	BP	GO:0060562	epithelial tube morphogenesis	8/163	331/18986	0.0241691842900302	2.8151909995737	3.10023	0.00791885638439654	0.116065389568045	0.0979269316740132	GLI3/ESR1/DLC1/FGFR2/GLI2/SUFU/ADAMTS12/MTSS1	8
GO:0071526	BP	GO:0071526	semaphorin-plexin signaling pathway	3/163	48/18986	0.0625	7.27990797546012	4.05379258649164	0.00809805063926804	0.116065389568045	0.0979269316740132	SEMA5A/PLXNA4/SEMA5B	3
GO:0055017	BP	GO:0055017	cardiac muscle tissue growth	4/163	92/18986	0.0434782608695652	5.06428380901574	3.63639177775289	0.00814991004798282	0.116065389568045	0.0979269316740132	TENM4/NRG1/SORBS2/FGFR2	4
GO:0016055	BP	GO:0016055	Wnt signaling pathway	10/163	476/18986	0.0210084033613445	2.44702789091097	2.97530745792723	0.00816172403564636	0.116065389568045	0.0979269316740132	GLI3/ROR2/SEMA5A/FGFR2/NXN/LYPD6/MCC/CSNK1G1/GRK5/AMOTL1	10
GO:0042551	BP	GO:0042551	neuron maturation	3/163	49/18986	0.0612244897959184	7.13133842494053	3.99900935714952	0.0085726290081122	0.116065389568045	0.0979269316740132	B4GALT5/KCNQ3/ADGRB3	3
GO:0048546	BP	GO:0048546	digestive tract morphogenesis	3/163	49/18986	0.0612244897959184	7.13133842494053	3.99900935714952	0.0085726290081122	0.116065389568045	0.0979269316740132	GLI3/FGFR2/GLI2	3
GO:0050770	BP	GO:0050770	regulation of axonogenesis	5/163	146/18986	0.0342465753424658	3.98899	3.37376804239635	0.0085796606944066	0.116065389568045	0.0979269316740132	SEMA5A/PLXNA4/DSCAM/UST/PAK3	5
GO:0021793	BP	GO:0021793	chemorepulsion of branchiomotor axon	1/163	1/18986	1	116.478527607362	10.7460935975526	0.0085852733593178	0.116065389568045	0.0979269316740132	PLXNA4	1
GO:0022012	BP	GO:0022012	subpallium cell proliferation in forebrain	1/163	1/18986	1	116.478527607362	10.7460935975526	0.0085852733593178	0.116065389568045	0.0979269316740132	GLI3	1
GO:0022018	BP	GO:0022018	lateral ganglionic eminence cell proliferation	1/163	1/18986	1	116.478527607362	10.7460935975526	0.0085852733593178	0.116065389568045	0.0979269316740132	GLI3	1
GO:0035602	BP	GO:0035602	fibroblast growth factor receptor signaling pathway involved in negative regulation of apoptotic process in bone marrow cell	1/163	1/18986	1	116.478527607362	10.7460935975526	0.0085852733593178	0.116065389568045	0.0979269316740132	FGFR2	1
GO:0035603	BP	GO:0035603	fibroblast growth factor receptor signaling pathway involved in hemopoiesis	1/163	1/18986	1	116.478527607362	10.7460935975526	0.0085852733593178	0.116065389568045	0.0979269316740132	FGFR2	1
GO:0035604	BP	GO:0035604	fibroblast growth factor receptor signaling pathway involved in positive regulation of cell proliferation in bone marrow	1/163	1/18986	1	116.478527607362	10.7460935975526	0.0085852733593178	0.116065389568045	0.0979269316740132	FGFR2	1
GO:0035724	BP	GO:0035724	CD24 biosynthetic process	1/163	1/18986	1	116.478527607362	10.7460935975526	0.0085852733593178	0.116065389568045	0.0979269316740132	PLCB1	1
GO:0036076	BP	GO:0036076	ligamentous ossification	1/163	1/18986	1	116.478527607362	10.7460935975526	0.0085852733593178	0.116065389568045	0.0979269316740132	RUNX2	1
GO:0051638	BP	GO:0051638	barbed-end actin filament uncapping	1/163	1/18986	1	116.478527607362	10.7460935975526	0.0085852733593178	0.116065389568045	0.0979269316740132	CARMIL1	1
GO:0060366	BP	GO:0060366	lambdoid suture morphogenesis	1/163	1/18986	1	116.478527607362	10.7460935975526	0.0085852733593178	0.116065389568045	0.0979269316740132	GLI3	1
GO:0060367	BP	GO:0060367	sagittal suture morphogenesis	1/163	1/18986	1	116.478527607362	10.7460935975526	0.0085852733593178	0.116065389568045	0.0979269316740132	GLI3	1
GO:0060873	BP	GO:0060873	anterior semicircular canal development	1/163	1/18986	1	116.478527607362	10.7460935975526	0.0085852733593178	0.116065389568045	0.0979269316740132	GLI3	1
GO:0060875	BP	GO:0060875	lateral semicircular canal development	1/163	1/18986	1	116.478527607362	10.7460935975526	0.0085852733593178	0.116065389568045	0.0979269316740132	GLI3	1
GO:0071911	BP	GO:0071911	synchronous neurotransmitter secretion	1/163	1/18986	1	116.478527607362	10.7460935975526	0.0085852733593178	0.116065389568045	0.0979269316740132	SYT1	1
GO:0098746	BP	GO:0098746	fast, calcium ion-dependent exocytosis of neurotransmitter	1/163	1/18986	1	116.478527607362	10.7460935975526	0.0085852733593178	0.116065389568045	0.0979269316740132	SYT1	1
GO:0150045	BP	GO:0150045	regulation of synaptic signaling by nitric oxide	1/163	1/18986	1	116.478527607362	10.7460935975526	0.0085852733593178	0.116065389568045	0.0979269316740132	ROR2	1
GO:1902203	BP	GO:1902203	negative regulation of hepatocyte growth factor receptor signaling pathway	1/163	1/18986	1	116.478527607362	10.7460935975526	0.0085852733593178	0.116065389568045	0.0979269316740132	ADAMTS12	1
GO:1903235	BP	GO:1903235	positive regulation of calcium ion-dependent exocytosis of neurotransmitter	1/163	1/18986	1	116.478527607362	10.7460935975526	0.0085852733593178	0.116065389568045	0.0979269316740132	SYT1	1
GO:1903940	BP	GO:1903940	negative regulation of TORC2 signaling	1/163	1/18986	1	116.478527607362	10.7460935975526	0.0085852733593178	0.116065389568045	0.0979269316740132	DEPTOR	1
GO:1904094	BP	GO:1904094	positive regulation of autophagic cell death	1/163	1/18986	1	116.478527607362	10.7460935975526	0.0085852733593178	0.116065389568045	0.0979269316740132	DAPK1	1
GO:1905630	BP	GO:1905630	response to glyceraldehyde	1/163	1/18986	1	116.478527607362	10.7460935975526	0.0085852733593178	0.116065389568045	0.0979269316740132	PLCB1	1
GO:1905631	BP	GO:1905631	cellular response to glyceraldehyde	1/163	1/18986	1	116.478527607362	10.7460935975526	0.0085852733593178	0.116065389568045	0.0979269316740132	PLCB1	1
GO:1990256	BP	GO:1990256	signal clustering	1/163	1/18986	1	116.478527607362	10.7460935975526	0.0085852733593178	0.116065389568045	0.0979269316740132	SEMA5A	1
GO:2000292	BP	GO:2000292	regulation of defecation	1/163	1/18986	1	116.478527607362	10.7460935975526	0.0085852733593178	0.116065389568045	0.0979269316740132	NPSR1	1
GO:2000293	BP	GO:2000293	negative regulation of defecation	1/163	1/18986	1	116.478527607362	10.7460935975526	0.0085852733593178	0.116065389568045	0.0979269316740132	NPSR1	1
GO:2000559	BP	GO:2000559	regulation of CD24 production	1/163	1/18986	1	116.478527607362	10.7460935975526	0.0085852733593178	0.116065389568045	0.0979269316740132	PLCB1	1
GO:2000560	BP	GO:2000560	positive regulation of CD24 production	1/163	1/18986	1	116.478527607362	10.7460935975526	0.0085852733593178	0.116065389568045	0.0979269316740132	PLCB1	1
GO:2001025	BP	GO:2001025	positive regulation of response to drug	1/163	1/18986	1	116.478527607362	10.7460935975526	0.0085852733593178	0.116065389568045	0.0979269316740132	SUFU	1
GO:2001040	BP	GO:2001040	positive regulation of cellular response to drug	1/163	1/18986	1	116.478527607362	10.7460935975526	0.0085852733593178	0.116065389568045	0.0979269316740132	SUFU	1
GO:2001112	BP	GO:2001112	regulation of cellular response to hepatocyte growth factor stimulus	1/163	1/18986	1	116.478527607362	10.7460935975526	0.0085852733593178	0.116065389568045	0.0979269316740132	ADAMTS12	1
GO:2001113	BP	GO:2001113	negative regulation of cellular response to hepatocyte growth factor stimulus	1/163	1/18986	1	116.478527607362	10.7460935975526	0.0085852733593178	0.116065389568045	0.0979269316740132	ADAMTS12	1
GO:0021954	BP	GO:0021954	central nervous system neuron development	4/163	94/18986	0.0425531914893617	4.95653308967498	3.57844578938226	0.0087785934484618	0.118033914084209	0.0995878192694494	PLXNA4/B4GALT5/FGFR2/GLI2	4
GO:0006790	BP	GO:0006790	sulfur compound metabolic process	8/163	338/18986	0.0236686390532544	2.75688822739318	3.03278088681093	0.0089225233026756	0.119201682494218	0.100573091259003	HS3ST4/HS6ST3/GLCE/UST/ST3GAL3/XYLT1/CHST11/HS3ST2	8
GO:0007224	BP	GO:0007224	smoothened signaling pathway	5/163	148/18986	0.0337837837837838	3.93508539214061	3.33571458755726	0.00906842494943962	0.119201682494218	0.100573091259003	GLI3/FGFR2/GLI2/SUFU/RUNX2	5
GO:0048704	BP	GO:0048704	embryonic skeletal system morphogenesis	4/163	95/18986	0.0421052631578947	4.90435905715208	3.55008507228588	0.00910448320829483	0.119201682494218	0.100573091259003	GLI3/FGFR2/CHST11/RUNX2	4
GO:0002076	BP	GO:0002076	osteoblast development	2/163	17/18986	0.117647058823529	13.7033561891014	4.87613139305327	0.00915453503391328	0.119201682494218	0.100573091259003	GLI2/RUNX2	2
GO:0021783	BP	GO:0021783	preganglionic parasympathetic fiber development	2/163	17/18986	0.117647058823529	13.7033561891014	4.87613139305327	0.00915453503391328	0.119201682494218	0.100573091259003	PLXNA4/NAV2	2
GO:0048557	BP	GO:0048557	embryonic digestive tract morphogenesis	2/163	17/18986	0.117647058823529	13.7033561891014	4.87613139305327	0.00915453503391328	0.119201682494218	0.100573091259003	GLI3/FGFR2	2
GO:0099175	BP	GO:0099175	regulation of postsynapse organization	5/163	150/18986	0.0333333333333333	3.88261758691207	3.2983216267817	0.00957609532956002	0.124038009661421	0.104653607266561	ROR2/ASAP1/PAK3/TANC1/LRFN2	5
GO:0035107	BP	GO:0035107	appendage morphogenesis	5/163	151/18986	0.033112582781457	3.85690488766099	3.2798661844168	0.00983712677738011	0.126098713198126	0.106392268336759	GLI3/FGFR2/RARB/CHST11/RUNX2	5
GO:0035108	BP	GO:0035108	limb morphogenesis	5/163	151/18986	0.033112582781457	3.85690488766099	3.2798661844168	0.00983712677738011	0.126098713198126	0.106392268336759	GLI3/FGFR2/RARB/CHST11/RUNX2	5
GO:0030900	BP	GO:0030900	forebrain development	9/163	416/18986	0.0216346153846154	2.51996814535158	2.91695602299473	0.00991986666665413	0.126503866666507	0.106734105263023	GLI3/PLCB1/SEMA5A/DLC1/PLXNA4/FGFR2/CDK6/GLI2/RARB	9
GO:0045217	BP	GO:0045217	cell-cell junction maintenance	2/163	18/18986	0.111111111111111	12.9420586230402	4.71692925468349	0.0102412154516044	0.129932138601381	0.109626613983976	KIRREL1/MTSS1	2
GO:0030834	BP	GO:0030834	regulation of actin filament depolymerization	3/163	53/18986	0.0566037735849057	6.5931242041903	3.79434977315508	0.0106321438609608	0.134203693428658	0.113230619099276	SEMA5A/SVIL/CARMIL1	3
GO:0021510	BP	GO:0021510	spinal cord development	4/163	100/18986	0.04	4.65914110429448	3.41400259020441	0.0108522352212413	0.134916733353522	0.113832226626403	GLI3/MDGA2/GLI2/SUFU	4
GO:0021675	BP	GO:0021675	nerve development	4/163	100/18986	0.04	4.65914110429448	3.41400259020441	0.0108522352212413	0.134916733353522	0.113832226626403	GLI3/PLXNA4/KCNQ3/NAV2	4
GO:0060419	BP	GO:0060419	heart growth	4/163	100/18986	0.04	4.65914110429448	3.41400259020441	0.0108522352212413	0.134916733353522	0.113832226626403	TENM4/NRG1/SORBS2/FGFR2	4
GO:0014706	BP	GO:0014706	striated muscle tissue development	9/163	424/18986	0.0212264150943396	2.47242157657136	2.85336545365053	0.0111363276613914	0.137361934308018	0.115895296656937	TENM4/NRG1/SORBS2/SGCZ/FGFR2/SLC8A1/SGCD/SVIL/RARB	9
GO:0032956	BP	GO:0032956	regulation of actin cytoskeleton organization	8/163	352/18986	0.0227272727272727	2.64723926380368	2.9028838125596	0.0112119026371376	0.137361934308018	0.115895296656937	SEMA5A/DLC1/KIRREL1/SVIL/PAK3/MTSS1/ARHGAP28/CARMIL1	8
GO:0045667	BP	GO:0045667	regulation of osteoblast differentiation	5/163	156/18986	0.032051282051282	3.7332861412616	3.18989891094074	0.0112159159430166	0.137361934308018	0.115895296656937	GLI3/FGFR2/CDK6/SUFU/RUNX2	5
GO:0030206	BP	GO:0030206	chondroitin sulfate biosynthetic process	2/163	19/18986	0.105263157894737	12.2608976428802	4.56988394591072	0.0113820519535746	0.137361934308018	0.115895296656937	XYLT1/CHST11	2
GO:0042481	BP	GO:0042481	regulation of odontogenesis	2/163	19/18986	0.105263157894737	12.2608976428802	4.56988394591072	0.0113820519535746	0.137361934308018	0.115895296656937	PRKCB/RUNX2	2
GO:0048486	BP	GO:0048486	parasympathetic nervous system development	2/163	19/18986	0.105263157894737	12.2608976428802	4.56988394591072	0.0113820519535746	0.137361934308018	0.115895296656937	PLXNA4/NAV2	2
GO:0090596	BP	GO:0090596	sensory organ morphogenesis	7/163	285/18986	0.0245614035087719	2.86087611667205	2.94552123963092	0.0116989539674595	0.140501029686868	0.118543820733124	GLI3/PTPRM/DSCAM/FGFR2/SDK1/USH1C/RARB	7
GO:0007612	BP	GO:0007612	learning	5/163	159/18986	0.0314465408805031	3.66284678010572	3.13768152521143	0.0121035620250629	0.144658031159447	0.122051174653952	PLCB1/ADGRB3/ATXN1/TANC1/PDE8B	5
GO:0042692	BP	GO:0042692	muscle cell differentiation	9/163	432/18986	0.0208333333333333	2.42663599182004	2.79119999395144	0.012461670021032	0.147455633608258	0.124411573605571	NRG1/SORBS2/SGCZ/FGFR2/SLC8A1/ADGRB3/SGCD/RARB/TANC1	9
GO:0032332	BP	GO:0032332	positive regulation of chondrocyte differentiation	2/163	20/18986	0.1	11.6478527607362	4.43347070977516	0.0125760463586671	0.147455633608258	0.124411573605571	GLI3/RUNX2	2
GO:0060602	BP	GO:0060602	branch elongation of an epithelium	2/163	20/18986	0.1	11.6478527607362	4.43347070977516	0.0125760463586671	0.147455633608258	0.124411573605571	ESR1/FGFR2	2
GO:1901881	BP	GO:1901881	positive regulation of protein depolymerization	2/163	20/18986	0.1	11.6478527607362	4.43347070977516	0.0125760463586671	0.147455633608258	0.124411573605571	SEMA5A/CARMIL1	2
GO:0031346	BP	GO:0031346	positive regulation of cell projection organization	8/163	363/18986	0.0220385674931129	2.56701989217327	2.80516028926546	0.0132953571020851	0.15515430882339	0.130907115856181	ROR2/TENM2/SEMA5A/PLXNA4/DSCAM/ASAP1/DOCK11/CARMIL1	8
GO:0050953	BP	GO:0050953	sensory perception of light stimulus	6/163	226/18986	0.0265486725663717	3.09235029046094	2.94460386633816	0.0134859200256939	0.156639277669327	0.132160016856689	CACNB2/GRM8/POU6F2/USH1C/SEMA5B/EYA4	6
GO:0030042	BP	GO:0030042	actin filament depolymerization	3/163	58/18986	0.0517241379310345	6.02475	3.56640694820727	0.0135762223157456	0.156766963305649	0.132267748047102	SEMA5A/SVIL/CARMIL1	3
GO:0032231	BP	GO:0032231	regulation of actin filament bundle assembly	4/163	107/18986	0.0373831775700935	4.35433748064905	3.23790298656937	0.0136423062195506	0.156766963305649	0.132267748047102	DLC1/MTSS1/ARHGAP28/CARMIL1	4
GO:0051017	BP	GO:0051017	actin filament bundle assembly	5/163	164/18986	0.0304878048780488	3.55117462217567	3.05340144942998	0.013687010539216	0.156766963305649	0.132267748047102	DLC1/USH1C/MTSS1/ARHGAP28/CARMIL1	5
GO:0007213	BP	GO:0007213	G protein-coupled acetylcholine receptor signaling pathway	2/163	21/18986	0.0952380952380952	11.093193105463	4.30642103378601	0.0138222134492371	0.156863101254186	0.132348861756818	PLCB1/PRKCB	2
GO:0031340	BP	GO:0031340	positive regulation of vesicle fusion	2/163	21/18986	0.0952380952380952	11.093193105463	4.30642103378601	0.0138222134492371	0.156863101254186	0.132348861756818	SYT1/ZNRF1	2
GO:0030307	BP	GO:0030307	positive regulation of cell growth	5/163	166/18986	0.0301204819277108	3.50838938576391	3.02060453916121	0.0143576888455065	0.159617701269281	0.134672978605703	NRG1/SEMA5A/DSCAM/SYT1/RPTOR	5
GO:0045165	BP	GO:0045165	cell fate commitment	7/163	297/18986	0.0235690235690236	2.74528516246308	2.82102068762031	0.0143961224771128	0.159617701269281	0.134672978605703	TENM4/GLI3/FGFR2/GLI2/SUFU/ZNF521/RUNX2	7
GO:0001708	BP	GO:0001708	cell fate specification	4/163	110/18986	0.0363636363636364	4.23558282208589	3.16700362971102	0.0149651704844006	0.159617701269281	0.134672978605703	TENM4/GLI3/GLI2/SUFU	4
GO:0006664	BP	GO:0006664	glycolipid metabolic process	4/163	110/18986	0.0363636363636364	4.23558282208589	3.16700362971102	0.0149651704844006	0.159617701269281	0.134672978605703	ST6GALNAC5/B4GALT5/ST6GALNAC3/ST3GAL3	4
GO:0048675	BP	GO:0048675	axon extension	4/163	110/18986	0.0363636363636364	4.23558282208589	3.16700362971102	0.0149651704844006	0.159617701269281	0.134672978605703	SEMA5A/PLXNA4/DSCAM/SEMA5B	4
GO:0061572	BP	GO:0061572	actin filament bundle organization	5/163	168/18986	0.0297619047619048	3.4666228454572	2.98830788070867	0.0150501212993164	0.159617701269281	0.134672978605703	DLC1/USH1C/MTSS1/ARHGAP28/CARMIL1	5
GO:0021554	BP	GO:0021554	optic nerve development	2/163	22/18986	0.0909090909090909	10.5889570552147	4.18766972786443	0.0151195808243824	0.159617701269281	0.134672978605703	GLI3/NAV2	2
GO:0086012	BP	GO:0086012	membrane depolarization during cardiac muscle cell action potential	2/163	22/18986	0.0909090909090909	10.5889570552147	4.18766972786443	0.0151195808243824	0.159617701269281	0.134672978605703	CACNB2/SLC8A1	2
GO:0048562	BP	GO:0048562	embryonic organ morphogenesis	7/163	300/18986	0.0233333333333333	2.71783231083845	2.79085905463879	0.0151346025255067	0.159617701269281	0.134672978605703	GLI3/FGFR2/SUFU/USH1C/RARB/CHST11/RUNX2	7
GO:0048588	BP	GO:0048588	developmental cell growth	6/163	232/18986	0.0258620689655172	3.0123757139835	2.86986049419108	0.0151675895590536	0.159617701269281	0.134672978605703	SEMA5A/PLXNA4/SORBS2/DSCAM/SYT1/SEMA5B	6
GO:0060537	BP	GO:0060537	muscle tissue development	9/163	447/18986	0.0201342281879195	2.3452052538395	2.67826685053115	0.0152596160080419	0.159617701269281	0.134672978605703	TENM4/NRG1/SORBS2/SGCZ/FGFR2/SLC8A1/SGCD/SVIL/RARB	9
GO:1990138	BP	GO:1990138	neuron projection extension	5/163	169/18986	0.029585798816568	3.44611028424148	2.97234266384679	0.0154045844336173	0.159617701269281	0.134672978605703	SEMA5A/PLXNA4/DSCAM/SYT1/SEMA5B	5
GO:1903509	BP	GO:1903509	liposaccharide metabolic process	4/163	111/18986	0.036036036036036	4.19742441828331	3.14393079988433	0.0154234799334251	0.159617701269281	0.134672978605703	ST6GALNAC5/B4GALT5/ST6GALNAC3/ST3GAL3	4
GO:0060038	BP	GO:0060038	cardiac muscle cell proliferation	3/163	61/18986	0.0491803278688525	5.72845217741124	3.44207759370791	0.01554336375866	0.159617701269281	0.134672978605703	TENM4/NRG1/FGFR2	3
GO:0006672	BP	GO:0006672	ceramide metabolic process	4/163	112/18986	0.0357142857142857	4.15994741454864	3.12112795312766	0.0158905522321358	0.159617701269281	0.134672978605703	ST6GALNAC5/B4GALT5/ST6GALNAC3/ST3GAL3	4
GO:0006874	BP	GO:0006874	intracellular calcium ion homeostasis	7/163	304/18986	0.0230263157894737	2.68207135938004	2.75121294275095	0.0161607870693886	0.159617701269281	0.134672978605703	CACNB2/PLCB1/SLC24A3/PRKCB/SLC8A1/NPSR1/UBASH3B	7
GO:0046058	BP	GO:0046058	cAMP metabolic process	2/163	23/18986	0.0869565217391304	10.1285676180315	4.07631478535585	0.0164671887547138	0.159617701269281	0.134672978605703	PDE10A/PDE8B	2
GO:0030148	BP	GO:0030148	sphingolipid biosynthetic process	4/163	114/18986	0.0350877192982456	4.08696588096007	3.07630911985592	0.0168511812622306	0.159617701269281	0.134672978605703	ST6GALNAC5/B4GALT5/ST6GALNAC3/ST3GAL3	4
GO:0009098	BP	GO:0009098	L-leucine biosynthetic process	1/163	2/18986	0.5	58.239263803681	7.53303276476049	0.0170972881311073	0.159617701269281	0.134672978605703	BCAT1	1
GO:0021644	BP	GO:0021644	vagus nerve morphogenesis	1/163	2/18986	0.5	58.239263803681	7.53303276476049	0.0170972881311073	0.159617701269281	0.134672978605703	PLXNA4	1
GO:0021784	BP	GO:0021784	postganglionic parasympathetic fiber development	1/163	2/18986	0.5	58.239263803681	7.53303276476049	0.0170972881311073	0.159617701269281	0.134672978605703	PLXNA4	1
GO:0031161	BP	GO:0031161	phosphatidylinositol catabolic process	1/163	2/18986	0.5	58.239263803681	7.53303276476049	0.0170972881311073	0.159617701269281	0.134672978605703	PLCB1	1
GO:0032902	BP	GO:0032902	nerve growth factor production	1/163	2/18986	0.5	58.239263803681	7.53303276476049	0.0170972881311073	0.159617701269281	0.134672978605703	PCSK6	1
GO:0033037	BP	GO:0033037	polysaccharide localization	1/163	2/18986	0.5	58.239263803681	7.53303276476049	0.0170972881311073	0.159617701269281	0.134672978605703	CHST11	1
GO:0035607	BP	GO:0035607	fibroblast growth factor receptor signaling pathway involved in orbitofrontal cortex development	1/163	2/18986	0.5	58.239263803681	7.53303276476049	0.0170972881311073	0.159617701269281	0.134672978605703	FGFR2	1
GO:0051695	BP	GO:0051695	actin filament uncapping	1/163	2/18986	0.5	58.239263803681	7.53303276476049	0.0170972881311073	0.159617701269281	0.134672978605703	CARMIL1	1
GO:0060060	BP	GO:0060060	post-embryonic retina morphogenesis in camera-type eye	1/163	2/18986	0.5	58.239263803681	7.53303276476049	0.0170972881311073	0.159617701269281	0.134672978605703	DSCAM	1
GO:0060466	BP	GO:0060466	activation of meiosis involved in egg activation	1/163	2/18986	0.5	58.239263803681	7.53303276476049	0.0170972881311073	0.159617701269281	0.134672978605703	PLCB1	1
GO:0060529	BP	GO:0060529	squamous basal epithelial stem cell differentiation involved in prostate gland acinus development	1/163	2/18986	0.5	58.239263803681	7.53303276476049	0.0170972881311073	0.159617701269281	0.134672978605703	FGFR2	1
GO:0060595	BP	GO:0060595	fibroblast growth factor receptor signaling pathway involved in mammary gland specification	1/163	2/18986	0.5	58.239263803681	7.53303276476049	0.0170972881311073	0.159617701269281	0.134672978605703	FGFR2	1
GO:0060615	BP	GO:0060615	mammary gland bud formation	1/163	2/18986	0.5	58.239263803681	7.53303276476049	0.0170972881311073	0.159617701269281	0.134672978605703	FGFR2	1
GO:0060667	BP	GO:0060667	branch elongation involved in salivary gland morphogenesis	1/163	2/18986	0.5	58.239263803681	7.53303276476049	0.0170972881311073	0.159617701269281	0.134672978605703	FGFR2	1
GO:0060915	BP	GO:0060915	mesenchymal cell differentiation involved in lung development	1/163	2/18986	0.5	58.239263803681	7.53303276476049	0.0170972881311073	0.159617701269281	0.134672978605703	FGFR2	1
GO:0061300	BP	GO:0061300	cerebellum vasculature development	1/163	2/18986	0.5	58.239263803681	7.53303276476049	0.0170972881311073	0.159617701269281	0.134672978605703	IMMP2L	1
GO:0097314	BP	GO:0097314	apoptosome assembly	1/163	2/18986	0.5	58.239263803681	7.53303276476049	0.0170972881311073	0.159617701269281	0.134672978605703	KCNQ3	1
GO:0099163	BP	GO:0099163	synaptic signaling by nitric oxide	1/163	2/18986	0.5	58.239263803681	7.53303276476049	0.0170972881311073	0.159617701269281	0.134672978605703	ROR2	1
GO:0099611	BP	GO:0099611	regulation of action potential firing threshold	1/163	2/18986	0.5	58.239263803681	7.53303276476049	0.0170972881311073	0.159617701269281	0.134672978605703	KCNQ3	1
GO:0120223	BP	GO:0120223	larynx morphogenesis	1/163	2/18986	0.5	58.239263803681	7.53303276476049	0.0170972881311073	0.159617701269281	0.134672978605703	GLI3	1
GO:0120224	BP	GO:0120224	larynx development	1/163	2/18986	0.5	58.239263803681	7.53303276476049	0.0170972881311073	0.159617701269281	0.134672978605703	GLI3	1
GO:0160177	BP	GO:0160177	positive regulation of autophagosome-lysosome fusion	1/163	2/18986	0.5	58.239263803681	7.53303276476049	0.0170972881311073	0.159617701269281	0.134672978605703	ZNRF1	1
GO:1900086	BP	GO:1900086	positive regulation of peptidyl-tyrosine autophosphorylation	1/163	2/18986	0.5	58.239263803681	7.53303276476049	0.0170972881311073	0.159617701269281	0.134672978605703	NRG1	1
GO:1902618	BP	GO:1902618	cellular response to fluoride	1/163	2/18986	0.5	58.239263803681	7.53303276476049	0.0170972881311073	0.159617701269281	0.134672978605703	PLCB1	1
GO:1903701	BP	GO:1903701	substantia propria of cornea development	1/163	2/18986	0.5	58.239263803681	7.53303276476049	0.0170972881311073	0.159617701269281	0.134672978605703	KCNQ3	1
GO:1903999	BP	GO:1903999	negative regulation of eating behavior	1/163	2/18986	0.5	58.239263803681	7.53303276476049	0.0170972881311073	0.159617701269281	0.134672978605703	NPSR1	1
GO:1904106	BP	GO:1904106	protein localization to microvillus	1/163	2/18986	0.5	58.239263803681	7.53303276476049	0.0170972881311073	0.159617701269281	0.134672978605703	USH1C	1
GO:2000438	BP	GO:2000438	negative regulation of monocyte extravasation	1/163	2/18986	0.5	58.239263803681	7.53303276476049	0.0170972881311073	0.159617701269281	0.134672978605703	PLCB1	1
GO:2001038	BP	GO:2001038	regulation of cellular response to drug	1/163	2/18986	0.5	58.239263803681	7.53303276476049	0.0170972881311073	0.159617701269281	0.134672978605703	SUFU	1
GO:0048568	BP	GO:0048568	embryonic organ development	9/163	458/18986	0.0196506550218341	2.28887936346344	2.59827682652691	0.0175883450606244	0.163534076533855	0.137977310882285	GLI3/PLXNA4/FGFR2/GLI2/SUFU/USH1C/RARB/CHST11/RUNX2	9
GO:0050680	BP	GO:0050680	negative regulation of epithelial cell proliferation	5/163	175/18986	0.0285714285714286	3.32795793163891	2.87900813739999	0.0176489888579382	0.163534076533855	0.137977310882285	PTPRM/FGFR2/CDK6/MCC/MTSS1	5
GO:0090263	BP	GO:0090263	positive regulation of canonical Wnt signaling pathway	4/163	116/18986	0.0344827586206897	4.0165	3.03250267799873	0.0178474360178831	0.164296500950258	0.138620585195236	SEMA5A/FGFR2/LYPD6/CSNK1G1	4
GO:0050650	BP	GO:0050650	chondroitin sulfate proteoglycan biosynthetic process	2/163	24/18986	0.0833333333333333	9.70654396728016	3.97158652992019	0.0178640900386498	0.164296500950258	0.138620585195236	XYLT1/CHST11	2
GO:0021545	BP	GO:0021545	cranial nerve development	3/163	65/18986	0.0461538461538462	5.37593204341671	3.28859116904726	0.0184032233206192	0.16862805368597	0.142275211870518	GLI3/PLXNA4/NAV2	3
GO:0007162	BP	GO:0007162	negative regulation of cell adhesion	7/163	314/18986	0.0222929936305732	2.59665507404947	2.65482068015516	0.0189409229979118	0.172278836385418	0.145355457836142	GLI3/SEMA5A/DLC1/PLXNA4/DSCAM/PAG1/UBASH3B	7
GO:0051146	BP	GO:0051146	striated muscle cell differentiation	7/163	314/18986	0.0222929936305732	2.59665507404947	2.65482068015516	0.0189409229979118	0.172278836385418	0.145355457836142	NRG1/SORBS2/SLC8A1/ADGRB3/SGCD/RARB/TANC1	7
GO:0008361	BP	GO:0008361	regulation of cell size	5/163	179/18986	0.0279329608938547	3.25359015663022	2.81900841365529	0.0192596993841602	0.172459680701038	0.145508040177917	SEMA5A/PLXNA4/DSCAM/DEPTOR/RPTOR	5
GO:0010954	BP	GO:0010954	positive regulation of protein processing	2/163	25/18986	0.08	9.31828220858896	3.87282361079192	0.0193093498602213	0.172459680701038	0.145508040177917	CCBE1/SPON1	2
GO:0014059	BP	GO:0014059	regulation of dopamine secretion	2/163	25/18986	0.08	9.31828220858896	3.87282361079192	0.0193093498602213	0.172459680701038	0.145508040177917	PRKCB/SYT1	2
GO:0030318	BP	GO:0030318	melanocyte differentiation	2/163	25/18986	0.08	9.31828220858896	3.87282361079192	0.0193093498602213	0.172459680701038	0.145508040177917	GLI3/LRMDA	2
GO:0051016	BP	GO:0051016	barbed-end actin filament capping	2/163	25/18986	0.08	9.31828220858896	3.87282361079192	0.0193093498602213	0.172459680701038	0.145508040177917	SVIL/CARMIL1	2
GO:0016485	BP	GO:0016485	protein processing	6/163	246/18986	0.024390243902439	2.84093969774054	2.70443784687956	0.0196469914541191	0.174844089415434	0.147519818453307	CCBE1/GLI3/IMMP2L/ADAMTS3/PCSK6/SPON1	6
GO:1904062	BP	GO:1904062	regulation of monoatomic cation transmembrane transport	7/163	318/18986	0.0220125786163522	2.56399274607401	2.6173034651125	0.0201417115618092	0.17860428101762	0.150692375125703	CACNB2/DPP10/SLC8A1/RGS7/NPSR1/DPP6/UBASH3B	7
GO:0031214	BP	GO:0031214	biomineral tissue development	5/163	182/18986	0.0274725274725275	3.1999595496528	2.77510838811114	0.0205292388977059	0.181212186387571	0.15289272246375	ROR2/SLC24A3/FGFR2/SLC8A1/RUNX2	5
GO:0003148	BP	GO:0003148	outflow tract septum morphogenesis	2/163	26/18986	0.0769230769230769	8.95988673902784	3.77945411873626	0.0208020456483711	0.181212186387571	0.15289272246375	FGFR2/RARB	2
GO:0030204	BP	GO:0030204	chondroitin sulfate metabolic process	2/163	26/18986	0.0769230769230769	8.95988673902784	3.77945411873626	0.0208020456483711	0.181212186387571	0.15289272246375	XYLT1/CHST11	2
GO:0043931	BP	GO:0043931	ossification involved in bone maturation	2/163	26/18986	0.0769230769230769	8.95988673902784	3.77945411873626	0.0208020456483711	0.181212186387571	0.15289272246375	ADAMTS12/XYLT1	2
GO:0060740	BP	GO:0060740	prostate gland epithelium morphogenesis	2/163	26/18986	0.0769230769230769	8.95988673902784	3.77945411873626	0.0208020456483711	0.181212186387571	0.15289272246375	ESR1/FGFR2	2
GO:0032970	BP	GO:0032970	regulation of actin filament-based process	8/163	395/18986	0.020253164556962	2.35905878698455	2.5400373165409	0.0209618347842621	0.181963435986892	0.153526568336811	SEMA5A/DLC1/KIRREL1/SVIL/PAK3/MTSS1/ARHGAP28/CARMIL1	8
GO:0030326	BP	GO:0030326	embryonic limb morphogenesis	4/163	123/18986	0.032520325203252	3.78791959698738	2.88657004060029	0.0216198445381194	0.183744739375371	0.155029493333345	GLI3/RARB/CHST11/RUNX2	4
GO:0035113	BP	GO:0035113	embryonic appendage morphogenesis	4/163	123/18986	0.032520325203252	3.78791959698738	2.88657004060029	0.0216198445381194	0.183744739375371	0.155029493333345	GLI3/RARB/CHST11/RUNX2	4
GO:0009312	BP	GO:0009312	oligosaccharide biosynthetic process	2/163	27/18986	0.0740740740740741	8.62803908202681	3.69098057929536	0.0223412669377322	0.183744739375371	0.155029493333345	ST6GALNAC5/ST3GAL3	2
GO:0021846	BP	GO:0021846	cell proliferation in forebrain	2/163	27/18986	0.0740740740740741	8.62803908202681	3.69098057929536	0.0223412669377322	0.183744739375371	0.155029493333345	GLI3/FGFR2	2
GO:0022010	BP	GO:0022010	central nervous system myelination	2/163	27/18986	0.0740740740740741	8.62803908202681	3.69098057929536	0.0223412669377322	0.183744739375371	0.155029493333345	TENM4/B4GALT5	2
GO:0032291	BP	GO:0032291	axon ensheathment in central nervous system	2/163	27/18986	0.0740740740740741	8.62803908202681	3.69098057929536	0.0223412669377322	0.183744739375371	0.155029493333345	TENM4/B4GALT5	2
GO:0035235	BP	GO:0035235	ionotropic glutamate receptor signaling pathway	2/163	27/18986	0.0740740740740741	8.62803908202681	3.69098057929536	0.0223412669377322	0.183744739375371	0.155029493333345	GRIK1/GRIK3	2
GO:1902993	BP	GO:1902993	positive regulation of amyloid precursor protein catabolic process	2/163	27/18986	0.0740740740740741	8.62803908202681	3.69098057929536	0.0223412669377322	0.183744739375371	0.155029493333345	SLC2A13/SPON1	2
GO:1903319	BP	GO:1903319	positive regulation of protein maturation	2/163	27/18986	0.0740740740740741	8.62803908202681	3.69098057929536	0.0223412669377322	0.183744739375371	0.155029493333345	CCBE1/SPON1	2
GO:1902903	BP	GO:1902903	regulation of supramolecular fiber organization	8/163	400/18986	0.02	2.32957055214724	2.50093899796308	0.0223952577426702	0.183744739375371	0.155029493333345	SEMA5A/DLC1/KIRREL1/SVIL/PAK3/MTSS1/ARHGAP28/CARMIL1	8
GO:0050673	BP	GO:0050673	epithelial cell proliferation	9/163	482/18986	0.0186721991701245	2.17491026652751	2.43136460338078	0.0235558774032494	0.183744739375371	0.155029493333345	PTPRM/ESR1/SEMA5A/FGFR2/CDK6/MCC/MTSS1/RPTOR/RUNX2	9
GO:0048736	BP	GO:0048736	appendage development	5/163	189/18986	0.0264550264550265	3.08144252929529	2.67612094606835	0.0237012438319265	0.183744739375371	0.155029493333345	GLI3/FGFR2/RARB/CHST11/RUNX2	5
GO:0060173	BP	GO:0060173	limb development	5/163	189/18986	0.0264550264550265	3.08144252929529	2.67612094606835	0.0237012438319265	0.183744739375371	0.155029493333345	GLI3/FGFR2/RARB/CHST11/RUNX2	5
GO:0003416	BP	GO:0003416	endochondral bone growth	2/163	28/18986	0.0714285714285714	8.31989482909728	3.60696791585711	0.0239261152308709	0.183744739375371	0.155029493333345	FGFR2/RARB	2
GO:0021544	BP	GO:0021544	subpallium development	2/163	28/18986	0.0714285714285714	8.31989482909728	3.60696791585711	0.0239261152308709	0.183744739375371	0.155029493333345	GLI3/RARB	2
GO:0060512	BP	GO:0060512	prostate gland morphogenesis	2/163	28/18986	0.0714285714285714	8.31989482909728	3.60696791585711	0.0239261152308709	0.183744739375371	0.155029493333345	ESR1/FGFR2	2
GO:0099558	BP	GO:0099558	maintenance of synapse structure	2/163	28/18986	0.0714285714285714	8.31989482909728	3.60696791585711	0.0239261152308709	0.183744739375371	0.155029493333345	PLXNA4/ADGRB3	2
GO:2000647	BP	GO:2000647	negative regulation of stem cell proliferation	2/163	28/18986	0.0714285714285714	8.31989482909728	3.60696791585711	0.0239261152308709	0.183744739375371	0.155029493333345	GLI3/RARB	2
GO:0050678	BP	GO:0050678	regulation of epithelial cell proliferation	8/163	406/18986	0.0197044334975369	2.29514340113028	2.45478070447104	0.0242053596515262	0.183744739375371	0.155029493333345	PTPRM/SEMA5A/FGFR2/CDK6/MCC/MTSS1/RPTOR/RUNX2	8
GO:0006906	BP	GO:0006906	vesicle fusion	4/163	128/18986	0.03125	3.63995398773006	2.78874117187125	0.0245916186317608	0.183744739375371	0.155029493333345	PIP4K2A/SYT1/TBC1D4/ZNRF1	4
GO:0072089	BP	GO:0072089	stem cell proliferation	4/163	128/18986	0.03125	3.63995398773006	2.78874117187125	0.0245916186317608	0.183744739375371	0.155029493333345	GLI3/RARB/ETV6/RUNX2	4
GO:0002067	BP	GO:0002067	glandular epithelial cell differentiation	3/163	73/18986	0.0410958904109589	4.78679	3.01652539076655	0.0249417133144534	0.183744739375371	0.155029493333345	FGFR2/CDK6/RARB	3
GO:0034762	BP	GO:0034762	regulation of transmembrane transport	9/163	487/18986	0.0184804928131417	2.15258059233318	2.39781867716987	0.0249619097259844	0.183744739375371	0.155029493333345	CACNB2/DPP10/PRKCB/DAPK1/SLC8A1/RGS7/NPSR1/DPP6/UBASH3B	9
GO:0051209	BP	GO:0051209	release of sequestered calcium ion into cytosol	4/163	129/18986	0.0310077519379845	3.61173729015076	2.76976374570923	0.0252141189169591	0.183744739375371	0.155029493333345	PLCB1/SLC8A1/NPSR1/UBASH3B	4
GO:0002051	BP	GO:0002051	osteoblast fate commitment	1/163	3/18986	0.333333333333333	38.8261758691207	6.09712814423338	0.0255366656087005	0.183744739375371	0.155029493333345	RUNX2	1
GO:0003365	BP	GO:0003365	establishment of cell polarity involved in ameboidal cell migration	1/163	3/18986	0.333333333333333	38.8261758691207	6.09712814423338	0.0255366656087005	0.183744739375371	0.155029493333345	AMOTL1	1
GO:0009079	BP	GO:0009079	pyruvate family amino acid biosynthetic process	1/163	3/18986	0.333333333333333	38.8261758691207	6.09712814423338	0.0255366656087005	0.183744739375371	0.155029493333345	BCAT1	1
GO:0009099	BP	GO:0009099	L-valine biosynthetic process	1/163	3/18986	0.333333333333333	38.8261758691207	6.09712814423338	0.0255366656087005	0.183744739375371	0.155029493333345	BCAT1	1
GO:0021508	BP	GO:0021508	floor plate formation	1/163	3/18986	0.333333333333333	38.8261758691207	6.09712814423338	0.0255366656087005	0.183744739375371	0.155029493333345	GLI2	1
GO:0021769	BP	GO:0021769	orbitofrontal cortex development	1/163	3/18986	0.333333333333333	38.8261758691207	6.09712814423338	0.0255366656087005	0.183744739375371	0.155029493333345	FGFR2	1
GO:0021847	BP	GO:0021847	ventricular zone neuroblast division	1/163	3/18986	0.333333333333333	38.8261758691207	6.09712814423338	0.0255366656087005	0.183744739375371	0.155029493333345	FGFR2	1
GO:0021965	BP	GO:0021965	spinal cord ventral commissure morphogenesis	1/163	3/18986	0.333333333333333	38.8261758691207	6.09712814423338	0.0255366656087005	0.183744739375371	0.155029493333345	GLI2	1
GO:0030421	BP	GO:0030421	defecation	1/163	3/18986	0.333333333333333	38.8261758691207	6.09712814423338	0.0255366656087005	0.183744739375371	0.155029493333345	NPSR1	1
GO:0042245	BP	GO:0042245	RNA repair	1/163	3/18986	0.333333333333333	38.8261758691207	6.09712814423338	0.0255366656087005	0.183744739375371	0.155029493333345	FTO	1
GO:0042488	BP	GO:0042488	positive regulation of odontogenesis of dentin-containing tooth	1/163	3/18986	0.333333333333333	38.8261758691207	6.09712814423338	0.0255366656087005	0.183744739375371	0.155029493333345	PRKCB	1
GO:0043585	BP	GO:0043585	nose morphogenesis	1/163	3/18986	0.333333333333333	38.8261758691207	6.09712814423338	0.0255366656087005	0.183744739375371	0.155029493333345	GLI3	1
GO:0045957	BP	GO:0045957	negative regulation of complement activation, alternative pathway	1/163	3/18986	0.333333333333333	38.8261758691207	6.09712814423338	0.0255366656087005	0.183744739375371	0.155029493333345	SUSD4	1
GO:0060648	BP	GO:0060648	mammary gland bud morphogenesis	1/163	3/18986	0.333333333333333	38.8261758691207	6.09712814423338	0.0255366656087005	0.183744739375371	0.155029493333345	FGFR2	1
GO:0060912	BP	GO:0060912	cardiac cell fate specification	1/163	3/18986	0.333333333333333	38.8261758691207	6.09712814423338	0.0255366656087005	0.183744739375371	0.155029493333345	TENM4	1
GO:0070350	BP	GO:0070350	regulation of white fat cell proliferation	1/163	3/18986	0.333333333333333	38.8261758691207	6.09712814423338	0.0255366656087005	0.183744739375371	0.155029493333345	FTO	1
GO:0098912	BP	GO:0098912	membrane depolarization during atrial cardiac muscle cell action potential	1/163	3/18986	0.333333333333333	38.8261758691207	6.09712814423338	0.0255366656087005	0.183744739375371	0.155029493333345	CACNB2	1
GO:0098942	BP	GO:0098942	retrograde trans-synaptic signaling by trans-synaptic protein complex	1/163	3/18986	0.333333333333333	38.8261758691207	6.09712814423338	0.0255366656087005	0.183744739375371	0.155029493333345	TENM2	1
GO:0098977	BP	GO:0098977	inhibitory chemical synaptic transmission	1/163	3/18986	0.333333333333333	38.8261758691207	6.09712814423338	0.0255366656087005	0.183744739375371	0.155029493333345	KCNQ3	1
GO:0099178	BP	GO:0099178	regulation of retrograde trans-synaptic signaling by endocanabinoid	1/163	3/18986	0.333333333333333	38.8261758691207	6.09712814423338	0.0255366656087005	0.183744739375371	0.155029493333345	PLCB1	1
GO:0099610	BP	GO:0099610	action potential initiation	1/163	3/18986	0.333333333333333	38.8261758691207	6.09712814423338	0.0255366656087005	0.183744739375371	0.155029493333345	KCNQ3	1
GO:1900084	BP	GO:1900084	regulation of peptidyl-tyrosine autophosphorylation	1/163	3/18986	0.333333333333333	38.8261758691207	6.09712814423338	0.0255366656087005	0.183744739375371	0.155029493333345	NRG1	1
GO:1901660	BP	GO:1901660	calcium ion export	1/163	3/18986	0.333333333333333	38.8261758691207	6.09712814423338	0.0255366656087005	0.183744739375371	0.155029493333345	SLC8A1	1
GO:1901843	BP	GO:1901843	positive regulation of high voltage-gated calcium channel activity	1/163	3/18986	0.333333333333333	38.8261758691207	6.09712814423338	0.0255366656087005	0.183744739375371	0.155029493333345	CACNB2	1
GO:1902635	BP	GO:1902635	1-phosphatidyl-1D-myo-inositol 4,5-bisphosphate biosynthetic process	1/163	3/18986	0.333333333333333	38.8261758691207	6.09712814423338	0.0255366656087005	0.183744739375371	0.155029493333345	PIP4K2A	1
GO:1903527	BP	GO:1903527	positive regulation of membrane tubulation	1/163	3/18986	0.333333333333333	38.8261758691207	6.09712814423338	0.0255366656087005	0.183744739375371	0.155029493333345	ASAP1	1
GO:1904879	BP	GO:1904879	positive regulation of calcium ion transmembrane transport via high voltage-gated calcium channel	1/163	3/18986	0.333333333333333	38.8261758691207	6.09712814423338	0.0255366656087005	0.183744739375371	0.155029493333345	CACNB2	1
GO:1904977	BP	GO:1904977	lymphatic endothelial cell migration	1/163	3/18986	0.333333333333333	38.8261758691207	6.09712814423338	0.0255366656087005	0.183744739375371	0.155029493333345	CCBE1	1
GO:2000302	BP	GO:2000302	positive regulation of synaptic vesicle exocytosis	1/163	3/18986	0.333333333333333	38.8261758691207	6.09712814423338	0.0255366656087005	0.183744739375371	0.155029493333345	SYT1	1
GO:2000588	BP	GO:2000588	positive regulation of platelet-derived growth factor receptor-beta signaling pathway	1/163	3/18986	0.333333333333333	38.8261758691207	6.09712814423338	0.0255366656087005	0.183744739375371	0.155029493333345	HIP1	1
GO:0003401	BP	GO:0003401	axis elongation	2/163	29/18986	0.0689655172413793	8.033	3.52703371170714	0.0255557038619806	0.183744739375371	0.155029493333345	ESR1/FGFR2	2
GO:0021952	BP	GO:0021952	central nervous system projection neuron axonogenesis	2/163	29/18986	0.0689655172413793	8.033	3.52703371170714	0.0255557038619806	0.183744739375371	0.155029493333345	PLXNA4/GLI2	2
GO:0070977	BP	GO:0070977	bone maturation	2/163	29/18986	0.0689655172413793	8.033	3.52703371170714	0.0255557038619806	0.183744739375371	0.155029493333345	ADAMTS12/XYLT1	2
GO:0043087	BP	GO:0043087	regulation of GTPase activity	5/163	193/18986	0.0259067357512953	3.01757843542388	2.6215956443088	0.0256483998598003	0.183744739375371	0.155029493333345	ASAP1/RGS7/PKP4/DOCK11/LRCH1	5
GO:0001649	BP	GO:0001649	osteoblast differentiation	6/163	262/18986	0.0229007633587786	2.66744719711516	2.52905399337409	0.0257835865541167	0.183744739375371	0.155029493333345	GLI3/FGFR2/CDK6/GLI2/SUFU/RUNX2	6
GO:0001654	BP	GO:0001654	eye development	8/163	411/18986	0.0194647201946472	2.26722194856179	2.4169288621026	0.0257905133618304	0.183744739375371	0.155029493333345	GLI3/PTPRM/DSCAM/SDK1/USH1C/RARB/SIPA1L3/SPRED2	8
GO:0002761	BP	GO:0002761	regulation of myeloid leukocyte differentiation	4/163	130/18986	0.0307692307692308	3.58395469561114	2.7509738880722	0.0258460668159374	0.183744739375371	0.155029493333345	ROR2/CDK6/UBASH3B/RPTOR	4
GO:0051283	BP	GO:0051283	negative regulation of sequestering of calcium ion	4/163	130/18986	0.0307692307692308	3.58395469561114	2.7509738880722	0.0258460668159374	0.183744739375371	0.155029493333345	PLCB1/SLC8A1/NPSR1/UBASH3B	4
GO:0090174	BP	GO:0090174	organelle membrane fusion	4/163	130/18986	0.0307692307692308	3.58395469561114	2.7509738880722	0.0258460668159374	0.183744739375371	0.155029493333345	PIP4K2A/SYT1/TBC1D4/ZNRF1	4
GO:0002090	BP	GO:0002090	regulation of receptor internalization	3/163	75/18986	0.04	4.65914110429448	2.95465803095059	0.0267472040882699	0.189227349861275	0.159655292845555	NRG1/HIP1/SUSD4	3
GO:0150063	BP	GO:0150063	visual system development	8/163	415/18986	0.0192771084337349	2.24536920688891	2.38703731604372	0.0271098986531155	0.189227349861275	0.159655292845555	GLI3/PTPRM/DSCAM/SDK1/USH1C/RARB/SIPA1L3/SPRED2	8
GO:0002065	BP	GO:0002065	columnar/cuboidal epithelial cell differentiation	4/163	132/18986	0.0303030303030303	3.52965235173824	2.71394309044386	0.0271384066549191	0.189227349861275	0.159655292845555	FGFR2/CDK6/RARB/RPTOR	4
GO:0051282	BP	GO:0051282	regulation of sequestering of calcium ion	4/163	132/18986	0.0303030303030303	3.52965235173824	2.71394309044386	0.0271384066549191	0.189227349861275	0.159655292845555	PLCB1/SLC8A1/NPSR1/UBASH3B	4
GO:0010894	BP	GO:0010894	negative regulation of steroid biosynthetic process	2/163	30/18986	0.0666666666666667	7.76523517382413	3.45084026925772	0.0272291578620104	0.189227349861275	0.159655292845555	MALRD1/PDE8B	2
GO:0014046	BP	GO:0014046	dopamine secretion	2/163	30/18986	0.0666666666666667	7.76523517382413	3.45084026925772	0.0272291578620104	0.189227349861275	0.159655292845555	PRKCB/SYT1	2
GO:0086010	BP	GO:0086010	membrane depolarization during action potential	2/163	30/18986	0.0666666666666667	7.76523517382413	3.45084026925772	0.0272291578620104	0.189227349861275	0.159655292845555	CACNB2/SLC8A1	2
GO:1900746	BP	GO:1900746	regulation of vascular endothelial growth factor signaling pathway	2/163	30/18986	0.0666666666666667	7.76523517382413	3.45084026925772	0.0272291578620104	0.189227349861275	0.159655292845555	CCBE1/ADAMTS3	2
GO:0021602	BP	GO:0021602	cranial nerve morphogenesis	2/163	31/18986	0.0645161290322581	7.51474	3.37808808696755	0.0289456138252152	0.198920690565506	0.167833778407607	GLI3/PLXNA4	2
GO:0050654	BP	GO:0050654	chondroitin sulfate proteoglycan metabolic process	2/163	31/18986	0.0645161290322581	7.51474	3.37808808696755	0.0289456138252152	0.198920690565506	0.167833778407607	XYLT1/CHST11	2
GO:0051491	BP	GO:0051491	positive regulation of filopodium assembly	2/163	31/18986	0.0645161290322581	7.51474	3.37808808696755	0.0289456138252152	0.198920690565506	0.167833778407607	TENM2/DOCK11	2
GO:0098868	BP	GO:0098868	bone growth	2/163	31/18986	0.0645161290322581	7.51474	3.37808808696755	0.0289456138252152	0.198920690565506	0.167833778407607	FGFR2/RARB	2
GO:0048880	BP	GO:0048880	sensory system development	8/163	422/18986	0.018957345971564	2.20812374611113	2.33553590403782	0.0295307433454275	0.199236460935697	0.168100200840525	GLI3/PTPRM/DSCAM/SDK1/USH1C/RARB/SIPA1L3/SPRED2	8
GO:0035924	BP	GO:0035924	cellular response to vascular endothelial growth factor stimulus	3/163	78/18986	0.0384615384615385	4.47994336951392	2.86583619152231	0.0295832142416798	0.199236460935697	0.168100200840525	CCBE1/ADAMTS12/ADAMTS3	3
GO:0050772	BP	GO:0050772	positive regulation of axonogenesis	3/163	78/18986	0.0384615384615385	4.47994336951392	2.86583619152231	0.0295832142416798	0.199236460935697	0.168100200840525	SEMA5A/PLXNA4/DSCAM	3
GO:0051235	BP	GO:0051235	maintenance of location	7/163	345/18986	0.0202898550724638	2.36333244420734	2.37810702692003	0.0296640214371608	0.199236460935697	0.168100200840525	PLCB1/NRG1/SLC8A1/LTBP1/NPSR1/FTO/UBASH3B	7
GO:0021782	BP	GO:0021782	glial cell development	4/163	136/18986	0.0294117647058824	3.42583904727535	2.64198556897605	0.0298374996146463	0.199236460935697	0.168100200840525	TENM4/ROR2/B4GALT5/CDK6	4
GO:0051208	BP	GO:0051208	sequestering of calcium ion	4/163	136/18986	0.0294117647058824	3.42583904727535	2.64198556897605	0.0298374996146463	0.199236460935697	0.168100200840525	PLCB1/SLC8A1/NPSR1/UBASH3B	4
GO:0048565	BP	GO:0048565	digestive tract development	4/163	137/18986	0.0291970802919708	3.40083292284268	2.62441641906989	0.0305362269664423	0.199236460935697	0.168100200840525	GLI3/FGFR2/GLI2/RARB	4
GO:0007585	BP	GO:0007585	respiratory gaseous exchange by respiratory system	3/163	79/18986	0.0379746835443038	4.42323522559602	2.83722421520555	0.0305625235641722	0.199236460935697	0.168100200840525	CCBE1/FTO/CHST11	3
GO:0060045	BP	GO:0060045	positive regulation of cardiac muscle cell proliferation	2/163	32/18986	0.0625	7.27990797546012	3.30851046404986	0.0307042197771128	0.199236460935697	0.168100200840525	NRG1/FGFR2	2
GO:0060603	BP	GO:0060603	mammary gland duct morphogenesis	2/163	32/18986	0.0625	7.27990797546012	3.30851046404986	0.0307042197771128	0.199236460935697	0.168100200840525	ESR1/FGFR2	2
GO:0061036	BP	GO:0061036	positive regulation of cartilage development	2/163	32/18986	0.0625	7.27990797546012	3.30851046404986	0.0307042197771128	0.199236460935697	0.168100200840525	GLI3/RUNX2	2
GO:0070588	BP	GO:0070588	calcium ion transmembrane transport	7/163	348/18986	0.0201149425287356	2.34295888865383	2.35292112062151	0.0308818423679766	0.199236460935697	0.168100200840525	CACNB2/PLCB1/SLC24A3/TRPM3/SLC8A1/NPSR1/UBASH3B	7
GO:0007200	BP	GO:0007200	phospholipase C-activating G protein-coupled receptor signaling pathway	4/163	138/18986	0.0289855072463768	3.37618920601049	2.60700946072905	0.031244571423567	0.199236460935697	0.168100200840525	PLCB1/ESR1/PRKCB/DGKI	4
GO:0030111	BP	GO:0030111	regulation of Wnt signaling pathway	7/163	349/18986	0.0200573065902579	2.33624553940268	2.34458326708392	0.0312951614567153	0.199236460935697	0.168100200840525	GLI3/SEMA5A/FGFR2/NXN/LYPD6/MCC/CSNK1G1	7
GO:0014032	BP	GO:0014032	neural crest cell development	3/163	80/18986	0.0375	4.36794478527607	2.80908455251439	0.031558766855932	0.199236460935697	0.168100200840525	NRG1/SEMA5A/SEMA5B	3
GO:0060828	BP	GO:0060828	regulation of canonical Wnt signaling pathway	6/163	276/18986	0.0217391304347826	2.53214190450787	2.38600483789471	0.0321043720534653	0.199236460935697	0.168100200840525	GLI3/SEMA5A/FGFR2/LYPD6/MCC/CSNK1G1	6
GO:0071695	BP	GO:0071695	anatomical structure maturation	6/163	276/18986	0.0217391304347826	2.53214190450787	2.38600483789471	0.0321043720534653	0.199236460935697	0.168100200840525	B4GALT5/KCNQ3/ADGRB3/ADAMTS12/XYLT1/RUNX2	6
GO:0002063	BP	GO:0002063	chondrocyte development	2/163	33/18986	0.0606060606060606	7.05930470347648	3.24186900940794	0.0325041350438339	0.199236460935697	0.168100200840525	CHST11/RUNX2	2
GO:0031069	BP	GO:0031069	hair follicle morphogenesis	2/163	33/18986	0.0606060606060606	7.05930470347648	3.24186900940794	0.0325041350438339	0.199236460935697	0.168100200840525	FGFR2/GLI2	2
GO:0048799	BP	GO:0048799	animal organ maturation	2/163	33/18986	0.0606060606060606	7.05930470347648	3.24186900940794	0.0325041350438339	0.199236460935697	0.168100200840525	ADAMTS12/XYLT1	2
GO:0051497	BP	GO:0051497	negative regulation of stress fiber assembly	2/163	33/18986	0.0606060606060606	7.05930470347648	3.24186900940794	0.0325041350438339	0.199236460935697	0.168100200840525	DLC1/ARHGAP28	2
GO:0060219	BP	GO:0060219	camera-type eye photoreceptor cell differentiation	2/163	33/18986	0.0606060606060606	7.05930470347648	3.24186900940794	0.0325041350438339	0.199236460935697	0.168100200840525	DSCAM/USH1C	2
GO:0046928	BP	GO:0046928	regulation of neurotransmitter secretion	3/163	81/18986	0.037037037037037	4.31401954101341	2.78140297798066	0.0325719075355875	0.199236460935697	0.168100200840525	PRKCB/MCTP2/SYT1	3
GO:0043547	BP	GO:0043547	positive regulation of GTPase activity	4/163	140/18986	0.0285714285714286	3.32795793163891	2.57267090038497	0.0326901726842485	0.199236460935697	0.168100200840525	ASAP1/RGS7/PKP4/DOCK11	4
GO:0032271	BP	GO:0032271	regulation of protein polymerization	5/163	207/18986	0.0241545893719807	2.81349100500874	2.44128807306846	0.0332585425220977	0.199236460935697	0.168100200840525	KIRREL1/SVIL/PAK3/ARHGAP28/CARMIL1	5
GO:0034765	BP	GO:0034765	regulation of monoatomic ion transmembrane transport	7/163	354/18986	0.019774011299435	2.30324772104953	2.30331613151681	0.0334176445975808	0.199236460935697	0.168100200840525	CACNB2/DPP10/SLC8A1/RGS7/NPSR1/DPP6/UBASH3B	7
GO:0000086	BP	GO:0000086	G2/M transition of mitotic cell cycle	4/163	141/18986	0.0283687943262411	3.30435539311665	2.55573386095139	0.0334274569448518	0.199236460935697	0.168100200840525	PLCB1/CDK6/FOXN3/USH1C	4
GO:0030516	BP	GO:0030516	regulation of axon extension	3/163	82/18986	0.0365853658536585	4.2614095466108	2.75416586783512	0.033601905684394	0.199236460935697	0.168100200840525	SEMA5A/PLXNA4/DSCAM	3
GO:0003025	BP	GO:0003025	regulation of systemic arterial blood pressure by baroreceptor feedback	1/163	4/18986	0.25	29.1196319018405	5.23387473500503	0.0339040218487988	0.199236460935697	0.168100200840525	NAV2	1
GO:0007296	BP	GO:0007296	vitellogenesis	1/163	4/18986	0.25	29.1196319018405	5.23387473500503	0.0339040218487988	0.199236460935697	0.168100200840525	ETV6	1
GO:0015798	BP	GO:0015798	myo-inositol transport	1/163	4/18986	0.25	29.1196319018405	5.23387473500503	0.0339040218487988	0.199236460935697	0.168100200840525	SLC2A13	1
GO:0018894	BP	GO:0018894	dibenzo-p-dioxin metabolic process	1/163	4/18986	0.25	29.1196319018405	5.23387473500503	0.0339040218487988	0.199236460935697	0.168100200840525	PRKCB	1
GO:0021615	BP	GO:0021615	glossopharyngeal nerve morphogenesis	1/163	4/18986	0.25	29.1196319018405	5.23387473500503	0.0339040218487988	0.199236460935697	0.168100200840525	PLXNA4	1
GO:0030035	BP	GO:0030035	microspike assembly	1/163	4/18986	0.25	29.1196319018405	5.23387473500503	0.0339040218487988	0.199236460935697	0.168100200840525	MTSS1	1
GO:0031339	BP	GO:0031339	negative regulation of vesicle fusion	1/163	4/18986	0.25	29.1196319018405	5.23387473500503	0.0339040218487988	0.199236460935697	0.168100200840525	TBC1D4	1
GO:0032898	BP	GO:0032898	neurotrophin production	1/163	4/18986	0.25	29.1196319018405	5.23387473500503	0.0339040218487988	0.199236460935697	0.168100200840525	PCSK6	1
GO:0033505	BP	GO:0033505	floor plate morphogenesis	1/163	4/18986	0.25	29.1196319018405	5.23387473500503	0.0339040218487988	0.199236460935697	0.168100200840525	GLI2	1
GO:0035106	BP	GO:0035106	operant conditioning	1/163	4/18986	0.25	29.1196319018405	5.23387473500503	0.0339040218487988	0.199236460935697	0.168100200840525	PDE8B	1
GO:0035583	BP	GO:0035583	sequestering of TGFbeta in extracellular matrix	1/163	4/18986	0.25	29.1196319018405	5.23387473500503	0.0339040218487988	0.199236460935697	0.168100200840525	LTBP1	1
GO:0050923	BP	GO:0050923	regulation of negative chemotaxis	1/163	4/18986	0.25	29.1196319018405	5.23387473500503	0.0339040218487988	0.199236460935697	0.168100200840525	PLXNA4	1
GO:0051835	BP	GO:0051835	positive regulation of synapse structural plasticity	1/163	4/18986	0.25	29.1196319018405	5.23387473500503	0.0339040218487988	0.199236460935697	0.168100200840525	FRMPD4	1
GO:0060364	BP	GO:0060364	frontal suture morphogenesis	1/163	4/18986	0.25	29.1196319018405	5.23387473500503	0.0339040218487988	0.199236460935697	0.168100200840525	GLI3	1
GO:0060750	BP	GO:0060750	epithelial cell proliferation involved in mammary gland duct elongation	1/163	4/18986	0.25	29.1196319018405	5.23387473500503	0.0339040218487988	0.199236460935697	0.168100200840525	ESR1	1
GO:0061669	BP	GO:0061669	spontaneous neurotransmitter secretion	1/163	4/18986	0.25	29.1196319018405	5.23387473500503	0.0339040218487988	0.199236460935697	0.168100200840525	SYT1	1
GO:0070343	BP	GO:0070343	white fat cell proliferation	1/163	4/18986	0.25	29.1196319018405	5.23387473500503	0.0339040218487988	0.199236460935697	0.168100200840525	FTO	1
GO:0070858	BP	GO:0070858	negative regulation of bile acid biosynthetic process	1/163	4/18986	0.25	29.1196319018405	5.23387473500503	0.0339040218487988	0.199236460935697	0.168100200840525	MALRD1	1
GO:0071866	BP	GO:0071866	negative regulation of apoptotic process in bone marrow cell	1/163	4/18986	0.25	29.1196319018405	5.23387473500503	0.0339040218487988	0.199236460935697	0.168100200840525	FGFR2	1
GO:0097492	BP	GO:0097492	sympathetic neuron axon guidance	1/163	4/18986	0.25	29.1196319018405	5.23387473500503	0.0339040218487988	0.199236460935697	0.168100200840525	PLXNA4	1
GO:0098962	BP	GO:0098962	regulation of postsynaptic neurotransmitter receptor activity	1/163	4/18986	0.25	29.1196319018405	5.23387473500503	0.0339040218487988	0.199236460935697	0.168100200840525	SHISA9	1
GO:1901492	BP	GO:1901492	positive regulation of lymphangiogenesis	1/163	4/18986	0.25	29.1196319018405	5.23387473500503	0.0339040218487988	0.199236460935697	0.168100200840525	CCBE1	1
GO:1902202	BP	GO:1902202	regulation of hepatocyte growth factor receptor signaling pathway	1/163	4/18986	0.25	29.1196319018405	5.23387473500503	0.0339040218487988	0.199236460935697	0.168100200840525	ADAMTS12	1
GO:1902617	BP	GO:1902617	response to fluoride	1/163	4/18986	0.25	29.1196319018405	5.23387473500503	0.0339040218487988	0.199236460935697	0.168100200840525	PLCB1	1
GO:1902633	BP	GO:1902633	1-phosphatidyl-1D-myo-inositol 4,5-bisphosphate metabolic process	1/163	4/18986	0.25	29.1196319018405	5.23387473500503	0.0339040218487988	0.199236460935697	0.168100200840525	PIP4K2A	1
GO:1903233	BP	GO:1903233	regulation of calcium ion-dependent exocytosis of neurotransmitter	1/163	4/18986	0.25	29.1196319018405	5.23387473500503	0.0339040218487988	0.199236460935697	0.168100200840525	SYT1	1
GO:1904092	BP	GO:1904092	regulation of autophagic cell death	1/163	4/18986	0.25	29.1196319018405	5.23387473500503	0.0339040218487988	0.199236460935697	0.168100200840525	DAPK1	1
GO:1904252	BP	GO:1904252	negative regulation of bile acid metabolic process	1/163	4/18986	0.25	29.1196319018405	5.23387473500503	0.0339040218487988	0.199236460935697	0.168100200840525	MALRD1	1
GO:1904636	BP	GO:1904636	response to ionomycin	1/163	4/18986	0.25	29.1196319018405	5.23387473500503	0.0339040218487988	0.199236460935697	0.168100200840525	PLCB1	1
GO:1904637	BP	GO:1904637	cellular response to ionomycin	1/163	4/18986	0.25	29.1196319018405	5.23387473500503	0.0339040218487988	0.199236460935697	0.168100200840525	PLCB1	1
GO:1905857	BP	GO:1905857	positive regulation of pentose-phosphate shunt	1/163	4/18986	0.25	29.1196319018405	5.23387473500503	0.0339040218487988	0.199236460935697	0.168100200840525	RPTOR	1
GO:2000813	BP	GO:2000813	negative regulation of barbed-end actin filament capping	1/163	4/18986	0.25	29.1196319018405	5.23387473500503	0.0339040218487988	0.199236460935697	0.168100200840525	CARMIL1	1
GO:2001013	BP	GO:2001013	epithelial cell proliferation involved in renal tubule morphogenesis	1/163	4/18986	0.25	29.1196319018405	5.23387473500503	0.0339040218487988	0.199236460935697	0.168100200840525	MTSS1	1
GO:1990788	CC	GO:1990788	GLI-SUFU complex	3/169	4/19960	0.75	88.5798816568047	16.187376723671	2.37049105601531e-06	0.000604475219283903	0.000459126688744017	GLI3/GLI2/SUFU	3
GO:0032279	CC	GO:0032279	asymmetric synapse	13/169	375/19960	0.0346666666666667	4.09435897435897	5.58989193880073	1.93460601041509e-05	0.00206424128278778	0.00156788605173561	PLXNA4/DGKI/DAPK1/SHISA9/GRIK1/SLC8A1/ADGRB3/PKP4/GRIK3/SYT1/PAK3/TANC1/LRFN2	13
GO:0034705	CC	GO:0034705	potassium channel complex	7/169	101/19960	0.0693069306930693	8.18559962505126	6.68996562178538	2.42851915622091e-05	0.00206424128278778	0.00156788605173561	DPP10/KCNQ3/GRIK1/KCNB2/GRIK3/KCNQ5/DPP6	7
GO:0099572	CC	GO:0099572	postsynaptic specialization	13/169	396/19960	0.0328282828282828	3.87723387723388	5.34407818116391	3.4089594251474e-05	0.00217321163353147	0.0016506540374398	DGKI/DAPK1/SHISA9/GRIK1/SLC8A1/ADGRB3/PKP4/GRIK3/SYT1/SIPA1L3/PAK3/TANC1/LRFN2	13
GO:0098984	CC	GO:0098984	neuron to neuron synapse	13/169	412/19960	0.0315533980582524	3.72666168782674	5.16782228941133	5.11662896801457e-05	0.002459105713303	0.00186780372032096	PLXNA4/DGKI/DAPK1/SHISA9/GRIK1/SLC8A1/ADGRB3/PKP4/GRIK3/SYT1/PAK3/TANC1/LRFN2	13
GO:0014069	CC	GO:0014069	postsynaptic density	12/169	359/19960	0.0334261838440111	3.94784987885481	5.20825626531376	5.78613109012471e-05	0.002459105713303	0.00186780372032096	DGKI/DAPK1/SHISA9/GRIK1/SLC8A1/ADGRB3/PKP4/GRIK3/SYT1/PAK3/TANC1/LRFN2	12
GO:0031252	CC	GO:0031252	cell leading edge	13/169	433/19960	0.0300230946882217	3.54592289927163	4.94937436258759	8.45779688611369e-05	0.00308105457994141	0.00234020244668409	PTPRM/LDB2/FRMD4B/GABRG3/DLC1/SORBS2/SHISA9/CDK6/MCC/UNC5C/TLN2/MTSS1/CARMIL1	13
GO:0060076	CC	GO:0060076	excitatory synapse	5/169	70/19960	0.0714285714285714	8.43617920540997	5.75917596070618	0.000318284530167932	0.0101453193991028	0.00770583599353941	PLXNA4/FGFR2/ADGRB3/SYT1/SUSD4	5
GO:0045211	CC	GO:0045211	postsynaptic membrane	10/169	321/19960	0.0311526479750779	3.67933049457133	4.47196082201206	0.000422244310251743	0.0112997470075737	0.00858267677768241	TENM2/GABRG3/SHISA9/GRIK1/ADGRB3/GRIK3/SYT1/HIP1/SUSD4/LRFN2	10
GO:0016010	CC	GO:0016010	dystrophin-associated glycoprotein complex	3/169	18/19960	0.166666666666667	19.6844181459566	7.32841992026099	0.000443127333630342	0.0112997470075737	0.00858267677768241	SGCZ/SGCD/SNTB1	3
GO:0097060	CC	GO:0097060	synaptic membrane	12/169	453/19960	0.0264900662251656	3.12864924174145	4.23483833137574	0.00049499887324324	0.0114749738797297	0.00871576963413934	TENM2/GABRG3/DGKI/APBA1/SHISA9/GRIK1/ADGRB3/GRIK3/SYT1/HIP1/SUSD4/LRFN2	12
GO:0032983	CC	GO:0032983	kainate selective glutamate receptor complex	2/169	5/19960	0.4	47.2426035502959	9.55609119970384	0.000700830826622714	0.0145331101385508	0.01103856456344	GRIK1/GRIK3	2
GO:0034703	CC	GO:0034703	cation channel complex	8/169	228/19960	0.0350877192982456	4.14408803072771	4.41220253045139	0.000740903654122195	0.0145331101385508	0.01103856456344	CACNB2/DPP10/KCNQ3/GRIK1/KCNB2/GRIK3/KCNQ5/DPP6	8
GO:0090665	CC	GO:0090665	glycoprotein complex	3/169	23/19960	0.130434782608696	15.4051968098791	6.38751718742059	0.000932302654243136	0.0166609617817294	0.0126547656051113	SGCZ/SGCD/SNTB1	3
GO:0008076	CC	GO:0008076	voltage-gated potassium channel complex	5/169	90/19960	0.0555555555555556	6.56147271531887	4.88642237544263	0.0010090729401716	0.0166609617817294	0.0126547656051113	DPP10/KCNQ3/KCNB2/KCNQ5/DPP6	5
GO:0016012	CC	GO:0016012	sarcoglycan complex	2/169	6/19960	0.333333333333333	39.3688362919132	8.68596631308508	0.00104539368042224	0.0166609617817294	0.0126547656051113	SGCZ/SGCD	2
GO:0034702	CC	GO:0034702	monoatomic ion channel complex	10/169	365/19960	0.0273972602739726	3.23579476371889	3.98368146527231	0.00113062215713487	0.0169593323570231	0.0128813917593075	CACNB2/DPP10/GABRG3/KCNQ3/SHISA9/GRIK1/KCNB2/GRIK3/KCNQ5/DPP6	10
GO:0016011	CC	GO:0016011	dystroglycan complex	2/169	7/19960	0.285714285714286	33.7447168216399	8.00691152575529	0.00145540862608513	0.0206182888695393	0.0156605372631382	SGCZ/SGCD	2
GO:0150053	CC	GO:0150053	cerebellar climbing fiber to Purkinje cell synapse	2/169	8/19960	0.25	29.5266272189349	7.45729072070406	0.0019297557585481	0.0258993536015666	0.0196717484527895	PLXNA4/ADGRB3	2
GO:0150034	CC	GO:0150034	distal axon	8/169	281/19960	0.0284697508896797	3.36246288614205	3.6854923462565	0.00277362969392222	0.0353637785975083	0.0268604138779836	TENM2/PRKCB/DSCAM/SLC8A1/UNC5C/GRIK3/SLC2A13/TANC1	8
GO:0099522	CC	GO:0099522	cytosolic region	3/169	35/19960	0.0857142857142857	10.123415046492	4.9919607451449	0.0031985795323381	0.0388398943212484	0.0295006834060256	PLCB1/PRKCB/SYT1	3
GO:0098839	CC	GO:0098839	postsynaptic density membrane	5/169	125/19960	0.04	4.72426035502959	3.85973786135744	0.00425144449847339	0.0477525051950654	0.036270220664157	SHISA9/GRIK1/ADGRB3/GRIK3/LRFN2	5
GO:0043197	CC	GO:0043197	dendritic spine	6/169	180/19960	0.0333333333333333	3.93688362919132	3.65753692542304	0.00436371319864727	0.0477525051950654	0.036270220664157	TENM2/DGKI/APBA1/SHISA9/ASAP1/FRMPD4	6
GO:0044309	CC	GO:0044309	neuron spine	6/169	182/19960	0.032967032967033	3.89362117172768	3.62380694573192	0.00460346592663306	0.0477525051950654	0.036270220664157	TENM2/DGKI/APBA1/SHISA9/ASAP1/FRMPD4	6
GO:0008328	CC	GO:0008328	ionotropic glutamate receptor complex	3/169	40/19960	0.075	8.85798816568047	4.59701129713188	0.00468161815637896	0.0477525051950654	0.036270220664157	SHISA9/GRIK1/GRIK3	3
GO:0044306	CC	GO:0044306	neuron projection terminus	5/169	133/19960	0.037593984962406	4.44009431863683	3.67829485059011	0.00552107141093494	0.0541489696072465	0.0411286291340902	PRKCB/SLC8A1/GRIK3/SYT1/TANC1	5
GO:0070382	CC	GO:0070382	exocytic vesicle	7/169	253/19960	0.0276679841897233	3.26776902027738	3.35449919844791	0.00587558422820919	0.0554916288219757	0.0421484404674656	CLCN5/DGKI/APBA1/MCTP2/SYT1/SYTL5/ZNRF1	7
GO:0098878	CC	GO:0098878	neurotransmitter receptor complex	3/169	45/19960	0.0666666666666667	7.87376725838264	4.26569496781415	0.00651989214610741	0.0593775891877639	0.0451000058226979	SHISA9/GRIK1/GRIK3	3
GO:0042383	CC	GO:0042383	sarcolemma	5/169	144/19960	0.0347222222222222	4.10092044707429	3.45098241250368	0.00767481297733369	0.0630382091648691	0.0478804148042763	CACNB2/SGCZ/SLC8A1/SGCD/SNTB1	5
GO:0097542	CC	GO:0097542	ciliary tip	3/169	48/19960	0.0625	7.38165680473373	4.09049149211981	0.0078016836740538	0.0630382091648691	0.0478804148042763	GLI3/GLI2/SUFU	3
GO:0097546	CC	GO:0097546	ciliary base	3/169	48/19960	0.0625	7.38165680473373	4.09049149211981	0.0078016836740538	0.0630382091648691	0.0478804148042763	GLI3/GLI2/SUFU	3
GO:0098985	CC	GO:0098985	asymmetric, glutamatergic, excitatory synapse	2/169	16/19960	0.125	14.7633136094675	5.08927286314949	0.0079106772285326	0.0630382091648691	0.0478804148042763	PLXNA4/ADGRB3	2
GO:0097132	CC	GO:0097132	cyclin D2-CDK6 complex	1/169	1/19960	1	118.10650887574	10.8215760809477	0.00846693386773545	0.0635020040080159	0.0482326882867902	CDK6	1
GO:1990722	CC	GO:1990722	DAPK1-calmodulin complex	1/169	1/19960	1	118.10650887574	10.8215760809477	0.00846693386773545	0.0635020040080159	0.0482326882867902	DAPK1	1
GO:1902495	CC	GO:1902495	transmembrane transporter complex	10/169	499/19960	0.0200400801603206	2.36686390532544	2.85740528564061	0.0102072169418796	0.0743668662908372	0.0564850501445369	CACNB2/DPP10/GABRG3/KCNQ3/SHISA9/GRIK1/KCNB2/GRIK3/KCNQ5/DPP6	10
GO:0099634	CC	GO:0099634	postsynaptic specialization membrane	5/169	157/19960	0.0318471337579618	3.76135378585158	3.20985383490954	0.0109020283460805	0.0772227007847369	0.0586541875929477	SHISA9/GRIK1/ADGRB3/GRIK3/LRFN2	5
GO:0008021	CC	GO:0008021	synaptic vesicle	6/169	233/19960	0.0257510729613734	3.04136932727227	2.89632901628811	0.014559635947576	0.0994971523997645	0.0755726565182938	CLCN5/DGKI/APBA1/MCTP2/SYT1/ZNRF1	6
GO:0043194	CC	GO:0043194	axon initial segment	2/169	23/19960	0.0869565217391304	10.2701312065861	4.11053893905178	0.0160450609557557	0.0994971523997645	0.0755726565182938	KCNQ3/NAV1	2
GO:0099524	CC	GO:0099524	postsynaptic cytosol	2/169	23/19960	0.0869565217391304	10.2701312065861	4.11053893905178	0.0160450609557557	0.0994971523997645	0.0755726565182938	PLCB1/SYT1	2
GO:0034679	CC	GO:0034679	integrin alpha9-beta1 complex	1/169	2/19960	0.5	59.0532544378698	7.5868575832049	0.0168625993908754	0.0994971523997645	0.0755726565182938	ITGA9	1
GO:0042720	CC	GO:0042720	mitochondrial inner membrane peptidase complex	1/169	2/19960	0.5	59.0532544378698	7.5868575832049	0.0168625993908754	0.0994971523997645	0.0755726565182938	IMMP2L	1
GO:0097131	CC	GO:0097131	cyclin D1-CDK6 complex	1/169	2/19960	0.5	59.0532544378698	7.5868575832049	0.0168625993908754	0.0994971523997645	0.0755726565182938	CDK6	1
GO:0097133	CC	GO:0097133	cyclin D3-CDK6 complex	1/169	2/19960	0.5	59.0532544378698	7.5868575832049	0.0168625993908754	0.0994971523997645	0.0755726565182938	CDK6	1
GO:0099523	CC	GO:0099523	presynaptic cytosol	2/169	24/19960	0.0833333333333333	9.8422090729783	4.00521892787565	0.0174074398657809	0.0994971523997645	0.0755726565182938	PRKCB/SYT1	2
GO:0043679	CC	GO:0043679	axon terminus	4/169	117/19960	0.0341880341880342	4.03782936327315	3.04531002588272	0.0175583210117231	0.0994971523997645	0.0755726565182938	PRKCB/SLC8A1/GRIK3/TANC1	4
GO:0031985	CC	GO:0031985	Golgi cisterna	4/169	118/19960	0.0338983050847458	4.00361047036406	3.02392323887347	0.0180577457502725	0.100102721006945	0.0760326136853577	ST6GAL2/B4GALT5/ST3GAL3/XYLT1	4
GO:0034706	CC	GO:0034706	sodium channel complex	2/169	25/19960	0.08	9.44852071005917	3.90590278062858	0.0188171440673453	0.102093015684533	0.0775443338945474	GRIK1/GRIK3	2
GO:0001726	CC	GO:0001726	ruffle	5/169	185/19960	0.027027027027027	3.19206780745242	2.76796423449047	0.0207531256458427	0.110249526504626	0.0837395784390138	FRMD4B/DLC1/CDK6/TLN2/MTSS1	5
GO:0042734	CC	GO:0042734	presynaptic membrane	5/169	186/19960	0.0268817204301075	3.17490615257365	2.75377593929727	0.0211852031322614	0.110249526504626	0.0837395784390138	APBA1/GRIK1/GRIK3/SYT1/HIP1	5
GO:0060200	CC	GO:0060200	clathrin-sculpted acetylcholine transport vesicle	1/169	3/19960	0.333333333333333	39.3688362919132	6.14144402834815	0.0251875929124176	0.125937964562088	0.095655667613722	SYT1	1
GO:0060201	CC	GO:0060201	clathrin-sculpted acetylcholine transport vesicle membrane	1/169	3/19960	0.333333333333333	39.3688362919132	6.14144402834815	0.0251875929124176	0.125937964562088	0.095655667613722	SYT1	1
GO:0030027	CC	GO:0030027	lamellipodium	5/169	203/19960	0.0246305418719212	2.90902731221034	2.5262628340596	0.0294432192465323	0.143941124465993	0.109329894331239	PTPRM/SORBS2/MCC/UNC5C/CARMIL1	5
GO:0062023	CC	GO:0062023	collagen-containing extracellular matrix	8/169	430/19960	0.0186046511627907	2.19733039768818	2.31940178254867	0.0303424148275972	0.143941124465993	0.109329894331239	FREM1/FGFR2/LTBP1/NAV2/COL22A1/ADAMTS3/PCSK6/SPON1	8
GO:0030864	CC	GO:0030864	cortical actin cytoskeleton	3/169	80/19960	0.0375	4.42899408284024	2.83976505832557	0.0304816498869161	0.143941124465993	0.109329894331239	DLC1/PRKCB/HIP1	3
GO:0060199	CC	GO:0060199	clathrin-sculpted glutamate transport vesicle	1/169	4/19960	0.25	29.5266272189349	5.27257233868102	0.0334425058150484	0.144697235508329	0.109904195391259	SYT1	1
GO:0060203	CC	GO:0060203	clathrin-sculpted glutamate transport vesicle membrane	1/169	4/19960	0.25	29.5266272189349	5.27257233868102	0.0334425058150484	0.144697235508329	0.109904195391259	SYT1	1
GO:0061689	CC	GO:0061689	tricellular tight junction	1/169	4/19960	0.25	29.5266272189349	5.27257233868102	0.0334425058150484	0.144697235508329	0.109904195391259	SIPA1L3	1
GO:0030672	CC	GO:0030672	synaptic vesicle membrane	4/169	143/19960	0.027972027972028	3.30367856995076	2.55475829730116	0.0334789682156526	0.144697235508329	0.109904195391259	DGKI/MCTP2/SYT1/ZNRF1	4
GO:0099501	CC	GO:0099501	exocytic vesicle membrane	4/169	143/19960	0.027972027972028	3.30367856995076	2.55475829730116	0.0334789682156526	0.144697235508329	0.109904195391259	DGKI/MCTP2/SYT1/ZNRF1	4
GO:0030133	CC	GO:0030133	transport vesicle	8/169	453/19960	0.0176600441501104	2.08576616116097	2.1600760087808	0.0393617621565689	0.163309550205377	0.124041103148769	CLCN5/DGKI/APBA1/MCTP2/SYT1/SYTL5/SPRED2/ZNRF1	8
GO:0005795	CC	GO:0005795	Golgi stack	4/169	151/19960	0.0264900662251656	3.12864924174145	2.42627584199739	0.039641161077893	0.163309550205377	0.124041103148769	ST6GAL2/B4GALT5/ST3GAL3/XYLT1	4
GO:0043204	CC	GO:0043204	perikaryon	4/169	152/19960	0.0263157894736842	3.10806602304578	2.4108187517439	0.0404539480326042	0.163309550205377	0.124041103148769	LYPD6/KCNB2/GRIK3/TMEM266	4
GO:0070081	CC	GO:0070081	clathrin-sculpted monoamine transport vesicle	1/169	5/19960	0.2	23.6213017751479	4.67471998163375	0.0416279245621548	0.163309550205377	0.124041103148769	SYT1	1
GO:0070083	CC	GO:0070083	clathrin-sculpted monoamine transport vesicle membrane	1/169	5/19960	0.2	23.6213017751479	4.67471998163375	0.0416279245621548	0.163309550205377	0.124041103148769	SYT1	1
GO:1990513	CC	GO:1990513	CLOCK-BMAL transcription complex	1/169	5/19960	0.2	23.6213017751479	4.67471998163375	0.0416279245621548	0.163309550205377	0.124041103148769	NPAS2	1
GO:0032580	CC	GO:0032580	Golgi cisterna membrane	3/169	93/19960	0.032258064516129	3.80988738308838	2.50982311428363	0.0445042630364099	0.171948289004311	0.130602621988826	ST6GAL2/B4GALT5/ST3GAL3	3
GO:0002102	CC	GO:0002102	podosome	2/169	41/19960	0.0487804878048781	5.76129311588974	2.8200834053763	0.0471172833614258	0.176689812605347	0.134204026911801	ASAP1/SVIL	2
GO:0032590	CC	GO:0032590	dendrite membrane	2/169	41/19960	0.0487804878048781	5.76129311588974	2.8200834053763	0.0471172833614258	0.176689812605347	0.134204026911801	GABRG3/SHISA9	2
GO:0002141	CC	GO:0002141	stereocilia ankle link	1/169	6/19960	0.166666666666667	19.6844181459566	4.22979277663368	0.0497444307385012	0.178659575187575	0.135700152051656	USH1C	1
GO:0002142	CC	GO:0002142	stereocilia ankle link complex	1/169	6/19960	0.166666666666667	19.6844181459566	4.22979277663368	0.0497444307385012	0.178659575187575	0.135700152051656	USH1C	1
GO:0031931	CC	GO:0031931	TORC1 complex	1/169	6/19960	0.166666666666667	19.6844181459566	4.22979277663368	0.0497444307385012	0.178659575187575	0.135700152051656	RPTOR	1
GO:0098685	CC	GO:0098685	Schaffer collateral - CA1 synapse	3/169	99/19960	0.0303030303030303	3.57898511744666	2.37708520800454	0.0518841327385862	0.183756303449159	0.139571351226606	APBA1/HIP1/LRFN2	3
GO:0030426	CC	GO:0030426	growth cone	4/169	168/19960	0.0238095238095238	2.81205973513666	2.17952162270575	0.0547425466397353	0.191223964289486	0.145243382576947	TENM2/DSCAM/UNC5C/SLC2A13	4
GO:0036449	CC	GO:0036449	microtubule minus-end	1/169	7/19960	0.142857142857143	16.8723584108199	3.88119311560284	0.0577926010905712	0.199150179433725	0.151263706979589	SVIL	1
GO:0008373	MF	GO:0008373	sialyltransferase activity	4/161	21/18737	0.19047619047619	22.1674060928719	9.03537218107621	2.8043393236945e-05	0.0111698029190085	0.0081014936984684	ST6GAL2/ST6GALNAC5/ST6GALNAC3/ST3GAL3	4
GO:0008146	MF	GO:0008146	sulfotransferase activity	5/161	53/18737	0.0943396226415094	10.9791398101488	6.77284892595953	9.05385134629332e-05	0.0111698029190085	0.0081014936984684	HS3ST4/HS6ST3/UST/CHST11/HS3ST2	5
GO:0005543	MF	GO:0005543	phospholipid binding	14/161	494/18737	0.0283400809716599	3.2981869389192	4.81921135214679	9.57032310741224e-05	0.0111698029190085	0.0081014936984684	PLCB1/AGAP1/PITPNC1/ASAP1/OSBPL10/SVIL/SYT1/ARHGAP26/GRK5/HIP1/SYTL5/DEPTOR/FRMPD4/MTSS1	14
GO:0016757	MF	GO:0016757	glycosyltransferase activity	10/161	267/18737	0.0374531835205993	4.35875962500291	5.14607821351533	0.000107307818874168	0.0111698029190085	0.0081014936984684	ST6GAL2/ST6GALNAC5/B4GALT5/TMTC2/MGAT5/GXYLT2/GALNT17/ST6GALNAC3/ST3GAL3/XYLT1	10
GO:0005096	MF	GO:0005096	GTPase activator activity	10/161	272/18737	0.0367647058823529	4.27863536719035	5.07081995921885	0.000124941867103003	0.0111698029190085	0.0081014936984684	PLCB1/AGAP1/DLC1/ADGRB3/ASAP1/RGS7/ARHGAP26/SIPA1L3/TBC1D4/ARHGAP28	10
GO:0034483	MF	GO:0034483	heparan sulfate sulfotransferase activity	3/161	15/18737	0.2	23.2757763975155	8.0348474304154	0.000262617762869407	0.0195650233337708	0.0141905738532943	HS3ST4/HS6ST3/HS3ST2	3
GO:1902936	MF	GO:1902936	phosphatidylinositol bisphosphate binding	6/161	108/18737	0.0555555555555556	6.46549344375431	5.30300161946326	0.000340761619905951	0.0202715654511489	0.0147030311055077	PLCB1/ASAP1/SVIL/SYT1/HIP1/FRMPD4	6
GO:0016782	MF	GO:0016782	transferase activity, transferring sulphur-containing groups	5/161	71/18737	0.0704225352112676	8.19569591461814	5.65524756418439	0.000362802066239801	0.0202715654511489	0.0147030311055077	HS3ST4/HS6ST3/UST/CHST11/HS3ST2	5
GO:0015277	MF	GO:0015277	kainate selective glutamate receptor activity	2/161	5/18737	0.4	46.5515527950311	9.4835598514303	0.000721408805874897	0.0332981113921618	0.0241512264424487	GRIK1/GRIK3	2
GO:0005546	MF	GO:0005546	phosphatidylinositol-4,5-bisphosphate binding	5/161	83/18737	0.0602409638554217	7.01077602334805	5.10927032220196	0.000744924192218386	0.0332981113921618	0.0241512264424487	PLCB1/ASAP1/SVIL/SYT1/FRMPD4	5
GO:0001665	MF	GO:0001665	alpha-N-acetylgalactosaminide alpha-2,6-sialyltransferase activity	2/161	6/18737	0.333333333333333	38.7929606625259	8.61948532082799	0.00107600311204675	0.0385850604443952	0.027985867459964	ST6GALNAC5/ST6GALNAC3	2
GO:0030695	MF	GO:0030695	GTPase regulator activity	12/161	491/18737	0.0244399185336049	2.84429039480841	3.85532940656263	0.00112216059457973	0.0385850604443952	0.027985867459964	PLCB1/AGAP1/DLC1/ADGRB3/ASAP1/RGS7/PLEKHG1/ARHGAP26/SIPA1L3/TBC1D4/ARHGAP28/DOCK11	12
GO:0060589	MF	GO:0060589	nucleoside-triphosphatase regulator activity	12/161	491/18737	0.0244399185336049	2.84429039480841	3.85532940656263	0.00112216059457973	0.0385850604443952	0.027985867459964	PLCB1/AGAP1/DLC1/ADGRB3/ASAP1/RGS7/PLEKHG1/ARHGAP26/SIPA1L3/TBC1D4/ARHGAP28/DOCK11	12
GO:0008066	MF	GO:0008066	glutamate receptor activity	3/161	26/18737	0.115384615384615	13.4283325370282	5.9037276595643	0.00140014314090807	0.0446375471751172	0.0323757553984131	GRIK1/GRM8/GRIK3	3
GO:0008467	MF	GO:0008467	[heparan sulfate]-glucosamine 3-sulfotransferase 1 activity	2/161	7/18737	0.285714285714286	33.2511091393079	7.94511269926549	0.00149790426762138	0.0446375471751172	0.0323757553984131	HS3ST4/HS3ST2	2
GO:0045499	MF	GO:0045499	chemorepellent activity	3/161	28/18737	0.107142857142857	12.4691659272405	5.65406555708689	0.00174213565604685	0.0465846585915529	0.0337880015217197	NRG1/SEMA5A/SEMA5B	3
GO:0015085	MF	GO:0015085	calcium ion transmembrane transporter activity	6/161	148/18737	0.0405405405405405	4.71806278328017	4.22760924229946	0.00177167605381745	0.0465846585915529	0.0337880015217197	CACNB2/SLC24A3/TRPM3/GRIK1/SLC8A1/GRIK3	6
GO:0015079	MF	GO:0015079	potassium ion transmembrane transporter activity	6/161	152/18737	0.0394736842105263	4.59390323635175	4.14173365253698	0.00202726544399296	0.0483397332833282	0.0350609627958674	SLC24A3/KCNQ3/GRIK1/KCNB2/GRIK3/KCNQ5	6
GO:0005516	MF	GO:0005516	calmodulin binding	7/161	206/18737	0.0339805825242718	3.95462220346138	3.96973407334317	0.00205470902099158	0.0483397332833282	0.0350609627958674	PLCB1/ESR1/DAPK1/KCNQ3/SLC8A1/SYT1/SNTB1	7
GO:0001640	MF	GO:0001640	adenylate cyclase inhibiting G protein-coupled glutamate receptor activity	2/161	9/18737	0.222222222222222	25.8619737750173	6.94522682647073	0.00253896819753506	0.0515872174680987	0.0374163734373588	GRM8/GRIK3	2
GO:0016308	MF	GO:0016308	1-phosphatidylinositol-4-phosphate 5-kinase activity	2/161	9/18737	0.222222222222222	25.8619737750173	6.94522682647073	0.00253896819753506	0.0515872174680987	0.0374163734373588	PIP4K2A/PIP5K1B	2
GO:0098988	MF	GO:0098988	G protein-coupled glutamate receptor activity	2/161	9/18737	0.222222222222222	25.8619737750173	6.94522682647073	0.00253896819753506	0.0515872174680987	0.0374163734373588	GRM8/GRIK3	2
GO:0005432	MF	GO:0005432	calcium:sodium antiporter activity	2/161	10/18737	0.2	23.2757763975155	6.55954959903819	0.00315583857581765	0.0586857101721846	0.0425649328459504	SLC24A3/SLC8A1	2
GO:0022849	MF	GO:0022849	glutamate-gated calcium ion channel activity	2/161	10/18737	0.2	23.2757763975155	6.55954959903819	0.00315583857581765	0.0586857101721846	0.0425649328459504	GRIK1/GRIK3	2
GO:0005267	MF	GO:0005267	potassium channel activity	5/161	116/18737	0.0431034482758621	5.01633112015421	4.03954341978884	0.00328219855549131	0.0586857101721846	0.0425649328459504	KCNQ3/GRIK1/KCNB2/GRIK3/KCNQ5	5
GO:0034056	MF	GO:0034056	estrogen response element binding	2/161	11/18737	0.181818181818182	21.1597967250141	6.22637476754388	0.00383543067895757	0.0612299111962156	0.0444102499668772	ESR1/ESRRG	2
GO:0035252	MF	GO:0035252	UDP-xylosyltransferase activity	2/161	11/18737	0.181818181818182	21.1597967250141	6.22637476754388	0.00383543067895757	0.0612299111962156	0.0444102499668772	GXYLT2/XYLT1	2
GO:0042285	MF	GO:0042285	xylosyltransferase activity	2/161	11/18737	0.181818181818182	21.1597967250141	6.22637476754388	0.00383543067895757	0.0612299111962156	0.0444102499668772	GXYLT2/XYLT1	2
GO:0004674	MF	GO:0004674	protein serine/threonine kinase activity	10/161	429/18737	0.0233100233100233	2.71279445192489	3.34109417659476	0.00403240243519886	0.0621546168459963	0.0450809419252722	PRKCB/STK32B/DAPK1/CDK6/LTBP1/MAST2/CSNK1G1/GRK5/PAK3/HUNK	10
GO:0005216	MF	GO:0005216	monoatomic ion channel activity	10/161	439/18737	0.0227790432801822	2.65099958969425	3.25876234583961	0.00473343287895788	0.0691822666310582	0.0501781187386458	CACNB2/GABRG3/CLCN5/SLC24A3/TRPM3/KCNQ3/GRIK1/KCNB2/GRIK3/KCNQ5	10
GO:1901981	MF	GO:1901981	phosphatidylinositol phosphate binding	6/161	181/18737	0.0331491712707182	3.85786349130092	3.59677989219418	0.00479787531445818	0.0691822666310582	0.0501781187386458	PLCB1/ASAP1/SVIL/SYT1/HIP1/FRMPD4	6
GO:0001727	MF	GO:0001727	lipid kinase activity	3/161	41/18737	0.0731707317073171	8.51552795031056	4.48489571052315	0.00522524584966336	0.0694355797231072	0.0503618475325963	PIP4K2A/PIP5K1B/DGKI	3
GO:0022836	MF	GO:0022836	gated channel activity	8/161	308/18737	0.025974025974026	3.02282810357345	3.33241229132486	0.00523184171323695	0.0694355797231072	0.0503618475325963	CACNB2/GABRG3/CLCN5/KCNQ3/GRIK1/KCNB2/GRIK3/KCNQ5	8
GO:0015368	MF	GO:0015368	calcium:monoatomic cation antiporter activity	2/161	13/18737	0.153846153846154	17.9044433827043	5.67608003834959	0.00537835479894343	0.0694355797231072	0.0503618475325963	SLC24A3/SLC8A1	2
GO:0005262	MF	GO:0005262	calcium channel activity	5/161	131/18737	0.0381679389312977	4.44194206059457	3.68034024380418	0.00549784149439991	0.0694355797231072	0.0503618475325963	CACNB2/SLC24A3/TRPM3/GRIK1/GRIK3	5
GO:0030291	MF	GO:0030291	protein serine/threonine kinase inhibitor activity	3/161	42/18737	0.0714285714285714	8.31277728482697	4.41691999735031	0.00559212722602206	0.0694355797231072	0.0503618475325963	DEPTOR/SPRED2/RPTOR	3
GO:0008081	MF	GO:0008081	phosphoric diester hydrolase activity	4/161	87/18737	0.0459770114942529	5.35075319483116	3.78669156013526	0.00672726324432757	0.079255246084553	0.0574840828777637	PLCB1/PDE10A/MPPED2/PDE8B	4
GO:0035173	MF	GO:0035173	histone kinase activity	7/161	256/18737	0.0273438	3.18223505434783	3.27290992138917	0.00673758244119243	0.079255246084553	0.0574840828777637	PRKCB/STK32B/DAPK1/MAST2/CSNK1G1/PAK3/HUNK	7
GO:0004970	MF	GO:0004970	glutamate-gated receptor activity	2/161	16/18737	0.125	14.5473602484472	5.04690842924224	0.00813586638606372	0.0853534005799588	0.0619070937916574	GRIK1/GRIK3	2
GO:0005261	MF	GO:0005261	monoatomic cation channel activity	8/161	333/18737	0.024024024024024	2.79588905675862	3.07836976062925	0.00822871270920466	0.0853534005799588	0.0619070937916574	CACNB2/SLC24A3/TRPM3/KCNQ3/GRIK1/KCNB2/GRIK3/KCNQ5	8
GO:0008194	MF	GO:0008194	UDP-glycosyltransferase activity	5/161	145/18737	0.0344827586206897	4.01306489612337	3.39081977417732	0.00836755574277242	0.0853534005799588	0.0619070937916574	B4GALT5/MGAT5/GXYLT2/GALNT17/XYLT1	5
GO:0005043	MF	GO:0005043	netrin receptor activity involved in chemorepulsion	1/161	1/18737	1	116.378881987578	10.7414562321679	0.00859262421945894	0.0853534005799588	0.0619070937916574	UNC5C	1
GO:0005366	MF	GO:0005366	myo-inositol:proton symporter activity	1/161	1/18737	1	116.378881987578	10.7414562321679	0.00859262421945894	0.0853534005799588	0.0619070937916574	SLC2A13	1
GO:0033871	MF	GO:0033871	[heparan sulfate]-glucosamine 3-sulfotransferase 2 activity	1/161	1/18737	1	116.378881987578	10.7414562321679	0.00859262421945894	0.0853534005799588	0.0619070937916574	HS3ST2	1
GO:0047464	MF	GO:0047464	heparosan-N-sulfate-glucuronate 5-epimerase activity	1/161	1/18737	1	116.378881987578	10.7414562321679	0.00859262421945894	0.0853534005799588	0.0619070937916574	GLCE	1
GO:0015280	MF	GO:0015280	ligand-gated sodium channel activity	2/161	18/18737	0.111111111111111	12.9309868875086	4.71461870049748	0.0102573279874225	0.0919266902489977	0.0666747217630785	GRIK1/GRIK3	2
GO:0015171	MF	GO:0015171	amino acid transmembrane transporter activity	4/161	99/18737	0.0404040404040404	4.70217705000314	3.43835253988195	0.0105140476875307	0.0919266902489977	0.0666747217630785	SLC3A1/GRIK1/GRIK3/SLC38A11	4
GO:1904315	MF	GO:1904315	transmitter-gated monoatomic ion channel activity involved in regulation of postsynaptic membrane potential	3/161	53/18737	0.0566037735849057	6.5874838860893	3.79222908553996	0.0106549174681932	0.0919266902489977	0.0666747217630785	GABRG3/GRIK1/GRIK3	3
GO:0035091	MF	GO:0035091	phosphatidylinositol binding	7/161	280/18737	0.025	2.90947204968944	2.9970020562803	0.0107299221612371	0.0919266902489977	0.0666747217630785	PLCB1/PITPNC1/ASAP1/SVIL/SYT1/HIP1/FRMPD4	7
GO:0017075	MF	GO:0017075	syntaxin-1 binding	2/161	19/18737	0.105263157894737	12.2504086302713	4.56762721157162	0.0113999142896062	0.0919266902489977	0.0666747217630785	DAPK1/SYT1	2
GO:0099529	MF	GO:0099529	neurotransmitter receptor activity involved in regulation of postsynaptic membrane potential	3/161	56/18737	0.0535714285714286	6.23458296362023	3.65217278877562	0.0123750369147142	0.0919266902489977	0.0666747217630785	GABRG3/GRIK1/GRIK3	3
GO:0042578	MF	GO:0042578	phosphoric ester hydrolase activity	8/161	363/18737	0.0220385674931129	2.56482384545626	2.80280050867357	0.0133464735381294	0.0919266902489977	0.0666747217630785	PTPRM/PLCB1/PDE10A/MPPED2/TNS1/UBASH3B/EYA4/PDE8B	8
GO:0106310	MF	GO:0106310	protein serine kinase activity	8/161	363/18737	0.0220385674931129	2.56482384545626	2.80280050867357	0.0133464735381294	0.0919266902489977	0.0666747217630785	PRKCB/STK32B/DAPK1/CDK6/MAST2/CSNK1G1/PAK3/HUNK	8
GO:0005244	MF	GO:0005244	voltage-gated monoatomic ion channel activity	5/161	164/18737	0.0304878048780488	3.54813664596273	3.05125766939144	0.0137275664107966	0.0919266902489977	0.0666747217630785	CACNB2/CLCN5/KCNQ3/KCNB2/KCNQ5	5
GO:0005496	MF	GO:0005496	steroid binding	4/161	108/18737	0.037037037037037	4.31032896250288	3.21191124456832	0.0141108766322675	0.0919266902489977	0.0666747217630785	OSBPL3/ESR1/ESRRG/OSBPL10	4
GO:0004879	MF	GO:0004879	nuclear receptor activity	3/161	59/18737	0.0508474576271186	5.9175702705548	3.52197825720914	0.0142452017667728	0.0919266902489977	0.0666747217630785	ESR1/ESRRG/RARB	3
GO:0015459	MF	GO:0015459	potassium channel regulator activity	3/161	59/18737	0.0508474576271186	5.9175702705548	3.52197825720914	0.0142452017667728	0.0919266902489977	0.0666747217630785	DPP10/KCNB2/DPP6	3
GO:0022832	MF	GO:0022832	voltage-gated channel activity	5/161	166/18737	0.0301204819277108	3.50538801167403	3.01846865059909	0.0144001270774807	0.0919266902489977	0.0666747217630785	CACNB2/CLCN5/KCNQ3/KCNB2/KCNQ5	5
GO:0046873	MF	GO:0046873	metal ion transmembrane transporter activity	9/161	444/18737	0.0202702702702703	2.35903139164009	2.69807353459327	0.0147254994909403	0.0919266902489977	0.0666747217630785	CACNB2/SLC24A3/TRPM3/KCNQ3/GRIK1/SLC8A1/KCNB2/GRIK3/KCNQ5	9
GO:0098531	MF	GO:0098531	ligand-activated transcription factor activity	3/161	60/18737	0.05	5.81894409937888	3.48056084250783	0.0149022286776645	0.0919266902489977	0.0666747217630785	ESR1/ESRRG/RARB	3
GO:0047555	MF	GO:0047555	3',5'-cyclic-GMP phosphodiesterase activity	2/161	23/18737	0.0869565217391304	10.1199027815285	4.07424	0.016492771007332	0.0919266902489977	0.0666747217630785	PDE10A/PDE8B	2
GO:0022824	MF	GO:0022824	transmitter-gated monoatomic ion channel activity	3/161	63/18737	0.0476190476190476	5.54185152321798	3.36170659271521	0.0169749183683065	0.0919266902489977	0.0666747217630785	GABRG3/GRIK1/GRIK3	3
GO:0022835	MF	GO:0022835	transmitter-gated channel activity	3/161	63/18737	0.0476190476190476	5.54185152321798	3.36170659271521	0.0169749183683065	0.0919266902489977	0.0666747217630785	GABRG3/GRIK1/GRIK3	3
GO:0001642	MF	GO:0001642	group III metabotropic glutamate receptor activity	1/161	2/18737	0.5	58.1894409937888	7.52973	0.0171118699229528	0.0919266902489977	0.0666747217630785	GRM8	1
GO:0003835	MF	GO:0003835	beta-galactoside alpha-2,6-sialyltransferase activity	1/161	2/18737	0.5	58.1894409937888	7.52973	0.0171118699229528	0.0919266902489977	0.0666747217630785	ST6GAL2	1
GO:0004084	MF	GO:0004084	branched-chain-amino-acid transaminase activity	1/161	2/18737	0.5	58.1894409937888	7.52973	0.0171118699229528	0.0919266902489977	0.0666747217630785	BCAT1	1
GO:0019002	MF	GO:0019002	GMP binding	1/161	2/18737	0.5	58.1894409937888	7.52973	0.0171118699229528	0.0919266902489977	0.0666747217630785	MPPED2	1
GO:0030144	MF	GO:0030144	alpha-1,6-mannosylglycoprotein 6-beta-N-acetylglucosaminyltransferase activity	1/161	2/18737	0.5	58.1894409937888	7.52973	0.0171118699229528	0.0919266902489977	0.0666747217630785	MGAT5	1
GO:0030158	MF	GO:0030158	protein xylosyltransferase activity	1/161	2/18737	0.5	58.1894409937888	7.52973	0.0171118699229528	0.0919266902489977	0.0666747217630785	XYLT1	1
GO:0030348	MF	GO:0030348	syntaxin-3 binding	1/161	2/18737	0.5	58.1894409937888	7.52973	0.0171118699229528	0.0919266902489977	0.0666747217630785	SYT1	1
GO:0035373	MF	GO:0035373	chondroitin sulfate proteoglycan binding	1/161	2/18737	0.5	58.1894409937888	7.52973	0.0171118699229528	0.0919266902489977	0.0666747217630785	SEMA5A	1
GO:0035403	MF	GO:0035403	histone H3T6 kinase activity	1/161	2/18737	0.5	58.1894409937888	7.52973	0.0171118699229528	0.0919266902489977	0.0666747217630785	PRKCB	1
GO:0038054	MF	GO:0038054	G protein-coupled estrogen receptor activity	1/161	2/18737	0.5	58.1894409937888	7.52973	0.0171118699229528	0.0919266902489977	0.0666747217630785	ESR1	1
GO:0047290	MF	GO:0047290	alpha-N-acetylneuraminyl-2,3-beta-galactosyl-1,3-N-acetyl-galactosaminide 6-alpha-sialyltransferase activity	1/161	2/18737	0.5	58.1894409937888	7.52973	0.0171118699229528	0.0919266902489977	0.0666747217630785	ST6GALNAC3	1
GO:0050659	MF	GO:0050659	N-acetylgalactosamine 4-sulfate 6-O-sulfotransferase activity	1/161	2/18737	0.5	58.1894409937888	7.52973	0.0171118699229528	0.0919266902489977	0.0666747217630785	CHST11	1
GO:0052654	MF	GO:0052654	L-leucine-2-oxoglutarate transaminase activity	1/161	2/18737	0.5	58.1894409937888	7.52973	0.0171118699229528	0.0919266902489977	0.0666747217630785	BCAT1	1
GO:0052655	MF	GO:0052655	L-valine-2-oxoglutarate transaminase activity	1/161	2/18737	0.5	58.1894409937888	7.52973	0.0171118699229528	0.0919266902489977	0.0666747217630785	BCAT1	1
GO:0052656	MF	GO:0052656	L-isoleucine-2-oxoglutarate transaminase activity	1/161	2/18737	0.5	58.1894409937888	7.52973	0.0171118699229528	0.0919266902489977	0.0666747217630785	BCAT1	1
GO:0098770	MF	GO:0098770	FBXO family protein binding	1/161	2/18737	0.5	58.1894409937888	7.52973	0.0171118699229528	0.0919266902489977	0.0666747217630785	CDK6	1
GO:0140563	MF	GO:0140563	UDP-D-xylose:beta-D-glucoside alpha-1,3-D-xylosyltransferase activity	1/161	2/18737	0.5	58.1894409937888	7.52973	0.0171118699229528	0.0919266902489977	0.0666747217630785	GXYLT2	1
GO:1990890	MF	GO:1990890	netrin receptor binding	1/161	2/18737	0.5	58.1894409937888	7.52973	0.0171118699229528	0.0919266902489977	0.0666747217630785	DSCAM	1
GO:1990931	MF	GO:1990931	mRNA N6-methyladenosine dioxygenase activity	1/161	2/18737	0.5	58.1894409937888	7.52973	0.0171118699229528	0.0919266902489977	0.0666747217630785	FTO	1
GO:1990984	MF	GO:1990984	tRNA demethylase activity	1/161	2/18737	0.5	58.1894409937888	7.52973	0.0171118699229528	0.0919266902489977	0.0666747217630785	FTO	1
GO:0004114	MF	GO:0004114	3',5'-cyclic-nucleotide phosphodiesterase activity	2/161	24/18737	0.0833333333333333	9.69824016563147	3.96954365513757	0.0178917719276573	0.0919266902489977	0.0666747217630785	PDE10A/PDE8B	2
GO:0004115	MF	GO:0004115	3',5'-cyclic-AMP phosphodiesterase activity	2/161	24/18737	0.0833333333333333	9.69824016563147	3.96954365513757	0.0178917719276573	0.0919266902489977	0.0666747217630785	PDE10A/PDE8B	2
GO:0030215	MF	GO:0030215	semaphorin receptor binding	2/161	24/18737	0.0833333333333333	9.69824016563147	3.96954365513757	0.0178917719276573	0.0919266902489977	0.0666747217630785	SEMA5A/SEMA5B	2
GO:0070300	MF	GO:0070300	phosphatidic acid binding	2/161	24/18737	0.0833333333333333	9.69824016563147	3.96954365513757	0.0178917719276573	0.0919266902489977	0.0666747217630785	PITPNC1/DEPTOR	2
GO:0003707	MF	GO:0003707	nuclear steroid receptor activity	2/161	25/18737	0.08	9.31031055900621	3.87081512560713	0.01933919516474	0.0978950018416106	0.0710035572052657	ESR1/ESRRG	2
GO:0044024	MF	GO:0044024	histone H2AS1 kinase activity	6/161	246/18737	0.024390243902439	2.83850931677019	2.70226828978233	0.0197104030553578	0.0978950018416106	0.0710035572052657	STK32B/DAPK1/MAST2/CSNK1G1/PAK3/HUNK	6
GO:0140995	MF	GO:0140995	histone H2A kinase activity	6/161	246/18737	0.024390243902439	2.83850931677019	2.70226828978233	0.0197104030553578	0.0978950018416106	0.0710035572052657	STK32B/DAPK1/MAST2/CSNK1G1/PAK3/HUNK	6
GO:0004112	MF	GO:0004112	cyclic-nucleotide phosphodiesterase activity	2/161	26/18737	0.0769230769230769	8.95222169135213	3.77747787278379	0.0208341161667259	0.101226629636158	0.0734199974754187	PDE10A/PDE8B	2
GO:0052742	MF	GO:0052742	phosphatidylinositol kinase activity	2/161	26/18737	0.0769230769230769	8.95222169135213	3.77747787278379	0.0208341161667259	0.101226629636158	0.0734199974754187	PIP4K2A/PIP5K1B	2
GO:0098960	MF	GO:0098960	postsynaptic neurotransmitter receptor activity	3/161	69/18737	0.0434782608695652	5.05995139076425	3.14537013442798	0.0215804908917978	0.103725585254125	0.0752324979589556	GABRG3/GRIK1/GRIK3	3
GO:0005230	MF	GO:0005230	extracellular ligand-gated monoatomic ion channel activity	3/161	73/18737	0.0410958904109589	4.78269378031141	3.01464049204577	0.0249931528086476	0.112005753497527	0.0812381304067784	GABRG3/GRIK1/GRIK3	3
GO:0000285	MF	GO:0000285	1-phosphatidylinositol-3-phosphate 5-kinase activity	1/161	3/18737	0.333333333333333	38.7929606625259	6.09440849300153	0.0255583598584962	0.112005753497527	0.0812381304067784	PIP5K1B	1
GO:0004698	MF	GO:0004698	calcium,diacylglycerol-dependent serine/threonine kinase activity	1/161	3/18737	0.333333333333333	38.7929606625259	6.09440849300153	0.0255583598584962	0.112005753497527	0.0812381304067784	PRKCB	1
GO:0008118	MF	GO:0008118	N-acetyllactosaminide alpha-2,3-sialyltransferase activity	1/161	3/18737	0.333333333333333	38.7929606625259	6.09440849300153	0.0255583598584962	0.112005753497527	0.0812381304067784	ST3GAL3	1
GO:0008489	MF	GO:0008489	UDP-galactose:glucosylceramide beta-1,4-galactosyltransferase activity	1/161	3/18737	0.333333333333333	38.7929606625259	6.09440849300153	0.0255583598584962	0.112005753497527	0.0812381304067784	B4GALT5	1
GO:0016309	MF	GO:0016309	1-phosphatidylinositol-5-phosphate 4-kinase activity	1/161	3/18737	0.333333333333333	38.7929606625259	6.09440849300153	0.0255583598584962	0.112005753497527	0.0812381304067784	PIP4K2A	1
GO:0017095	MF	GO:0017095	heparan sulfate 6-O-sulfotransferase activity	1/161	3/18737	0.333333333333333	38.7929606625259	6.09440849300153	0.0255583598584962	0.112005753497527	0.0812381304067784	HS6ST3	1
GO:0052810	MF	GO:0052810	1-phosphatidylinositol-5-kinase activity	1/161	3/18737	0.333333333333333	38.7929606625259	6.09440849300153	0.0255583598584962	0.112005753497527	0.0812381304067784	PIP5K1B	1
GO:0086056	MF	GO:0086056	voltage-gated calcium channel activity involved in AV node cell action potential	1/161	3/18737	0.333333333333333	38.7929606625259	6.09440849300153	0.0255583598584962	0.112005753497527	0.0812381304067784	CACNB2	1
GO:0008236	MF	GO:0008236	serine-type peptidase activity	5/161	195/18737	0.0256410256410256	2.98407389711738	2.59281861765515	0.0267352788831126	0.116025919036421	0.0841539692999355	DPP10/IMMP2L/DPP6/PCSK6/PRRG1	5
GO:0099604	MF	GO:0099604	ligand-gated calcium channel activity	2/161	30/18737	0.0666666666666667	7.75859213250517	3.44897517448596	0.0272707087883385	0.117211604119109	0.0850139504737678	GRIK1/GRIK3	2
GO:0004860	MF	GO:0004860	protein kinase inhibitor activity	3/161	77/18737	0.038961038961039	4.53424215536017	2.89308451829594	0.0286794448497069	0.121610439763665	0.0882044400028466	DEPTOR/SPRED2/RPTOR	3
GO:0017171	MF	GO:0017171	serine hydrolase activity	5/161	199/18737	0.0251256281407035	2.92409251225069	2.54036619262685	0.0288382698320995	0.121610439763665	0.0882044400028466	DPP10/IMMP2L/DPP6/PCSK6/PRRG1	5
GO:0022843	MF	GO:0022843	voltage-gated monoatomic cation channel activity	4/161	135/18737	0.0296296296296296	3.4482631700023	2.65778863076048	0.0292203913720696	0.122070233115095	0.0885379295877762	CACNB2/KCNQ3/KCNB2/KCNQ5	4
GO:0019199	MF	GO:0019199	transmembrane receptor protein kinase activity	3/161	79/18737	0.0379746835443038	4.41945121471814	2.83538925351401	0.0306248274241349	0.126399350419192	0.0916778521820586	ROR2/FGFR2/LTBP1	3
GO:0071889	MF	GO:0071889	14-3-3 protein binding	2/161	33/18737	0.0606060606060606	7.0532655750047	3.24007249063055	0.0325533530790398	0.126399350419192	0.0916778521820586	ESR1/RPTOR	2
GO:0019210	MF	GO:0019210	kinase inhibitor activity	3/161	82/18737	0.0365853658536585	4.25776397515528	2.75235337130492	0.0336700057616053	0.126399350419192	0.0916778521820586	DEPTOR/SPRED2/RPTOR	3
GO:0001093	MF	GO:0001093	TFIIB-class transcription factor binding	1/161	4/18737	0.25	29.0947204968944	5.23150109572387	0.0339327115219308	0.126399350419192	0.0916778521820586	ESR1	1
GO:0005173	MF	GO:0005173	stem cell factor receptor binding	1/161	4/18737	0.25	29.0947204968944	5.23150109572387	0.0339327115219308	0.126399350419192	0.0916778521820586	SPRED2	1
GO:0005365	MF	GO:0005365	myo-inositol transmembrane transporter activity	1/161	4/18737	0.25	29.0947204968944	5.23150109572387	0.0339327115219308	0.126399350419192	0.0916778521820586	SLC2A13	1
GO:0015184	MF	GO:0015184	L-cystine transmembrane transporter activity	1/161	4/18737	0.25	29.0947204968944	5.23150109572387	0.0339327115219308	0.126399350419192	0.0916778521820586	SLC3A1	1
GO:0030284	MF	GO:0030284	nuclear estrogen receptor activity	1/161	4/18737	0.25	29.0947204968944	5.23150109572387	0.0339327115219308	0.126399350419192	0.0916778521820586	ESR1	1
GO:0047696	MF	GO:0047696	beta-adrenergic receptor kinase activity	1/161	4/18737	0.25	29.0947204968944	5.23150109572387	0.0339327115219308	0.126399350419192	0.0916778521820586	GRK5	1
GO:0047756	MF	GO:0047756	chondroitin 4-sulfotransferase activity	1/161	4/18737	0.25	29.0947204968944	5.23150109572387	0.0339327115219308	0.126399350419192	0.0916778521820586	CHST11	1
GO:0050682	MF	GO:0050682	AF-2 domain binding	1/161	4/18737	0.25	29.0947204968944	5.23150109572387	0.0339327115219308	0.126399350419192	0.0916778521820586	ESRRG	1
GO:0099511	MF	GO:0099511	voltage-gated calcium channel activity involved in regulation of cytosolic calcium levels	1/161	4/18737	0.25	29.0947204968944	5.23150109572387	0.0339327115219308	0.126399350419192	0.0916778521820586	CACNB2	1
GO:0099626	MF	GO:0099626	voltage-gated calcium channel activity involved in regulation of presynaptic cytosolic calcium levels	1/161	4/18737	0.25	29.0947204968944	5.23150109572387	0.0339327115219308	0.126399350419192	0.0916778521820586	CACNB2	1
GO:0140993	MF	GO:0140993	histone modifying activity	8/161	438/18737	0.0182648401826484	2.1256416801384	2.21921213280689	0.0357449095616238	0.131039362291987	0.0950432675990394	SETBP1/PRKCB/STK32B/DAPK1/MAST2/CSNK1G1/PAK3/HUNK	8
GO:0051015	MF	GO:0051015	actin filament binding	5/161	211/18737	0.023696682464455	2.75779341202791	2.39052618921787	0.0357646581647035	0.131039362291987	0.0950432675990394	CACNB2/TLN2/SVIL/GAS7/HIP1	5
GO:0003779	MF	GO:0003779	actin binding	8/161	441/18737	0.018140589569161	2.11118153265447	2.19837364861166	0.036977963061356	0.134383329174196	0.0974686574488458	CACNB2/TLN2/SVIL/GAS7/HIP1/SNTB1/TNS1/MTSS1	8
GO:0001537	MF	GO:0001537	N-acetylgalactosamine 4-O-sulfotransferase activity	1/161	5/18737	0.2	23.2757763975155	4.63768292715504	0.0422355372009446	0.138757951569114	0.100641585030701	CHST11	1
GO:0003945	MF	GO:0003945	N-acetyllactosamine synthase activity	1/161	5/18737	0.2	23.2757763975155	4.63768292715504	0.0422355372009446	0.138757951569114	0.100641585030701	B4GALT5	1
GO:0005007	MF	GO:0005007	fibroblast growth factor receptor activity	1/161	5/18737	0.2	23.2757763975155	4.63768292715504	0.0422355372009446	0.138757951569114	0.100641585030701	FGFR2	1
GO:0005042	MF	GO:0005042	netrin receptor activity	1/161	5/18737	0.2	23.2757763975155	4.63768292715504	0.0422355372009446	0.138757951569114	0.100641585030701	UNC5C	1
GO:0008273	MF	GO:0008273	calcium, potassium:sodium antiporter activity	1/161	5/18737	0.2	23.2757763975155	4.63768292715504	0.0422355372009446	0.138757951569114	0.100641585030701	SLC24A3	1
GO:0035514	MF	GO:0035514	DNA demethylase activity	1/161	5/18737	0.2	23.2757763975155	4.63768292715504	0.0422355372009446	0.138757951569114	0.100641585030701	FTO	1
GO:0035515	MF	GO:0035515	oxidative RNA demethylase activity	1/161	5/18737	0.2	23.2757763975155	4.63768292715504	0.0422355372009446	0.138757951569114	0.100641585030701	FTO	1
GO:0035516	MF	GO:0035516	broad specificity oxidative DNA demethylase activity	1/161	5/18737	0.2	23.2757763975155	4.63768292715504	0.0422355372009446	0.138757951569114	0.100641585030701	FTO	1
GO:0036033	MF	GO:0036033	mediator complex binding	1/161	5/18737	0.2	23.2757763975155	4.63768292715504	0.0422355372009446	0.138757951569114	0.100641585030701	GLI3	1
GO:0043125	MF	GO:0043125	ErbB-3 class receptor binding	1/161	5/18737	0.2	23.2757763975155	4.63768292715504	0.0422355372009446	0.138757951569114	0.100641585030701	NRG1	1
GO:0045545	MF	GO:0045545	syndecan binding	1/161	5/18737	0.2	23.2757763975155	4.63768292715504	0.0422355372009446	0.138757951569114	0.100641585030701	SEMA5A	1
GO:0086007	MF	GO:0086007	voltage-gated calcium channel activity involved in cardiac muscle cell action potential	1/161	5/18737	0.2	23.2757763975155	4.63768292715504	0.0422355372009446	0.138757951569114	0.100641585030701	CACNB2	1
GO:0098640	MF	GO:0098640	integrin binding involved in cell-matrix adhesion	1/161	5/18737	0.2	23.2757763975155	4.63768292715504	0.0422355372009446	0.138757951569114	0.100641585030701	ITGA9	1
GO:0005249	MF	GO:0005249	voltage-gated potassium channel activity	3/161	90/18737	0.0333333333333333	3.87929606625259	2.5490500856229	0.0425276048433303	0.138757951569114	0.100641585030701	KCNQ3/KCNB2/KCNQ5	3
GO:0042169	MF	GO:0042169	SH2 domain binding	2/161	41/18737	0.0487804878048781	5.67701863354037	2.79101361159003	0.0483649578773501	0.15253451983941	0.110633773956289	DLC1/PAG1	2
GO:0099106	MF	GO:0099106	ion channel regulator activity	4/161	159/18737	0.0251572327044025	2.92777061603969	2.27263512581309	0.0484733224569111	0.15253451983941	0.110633773956289	DPP10/PRKCB/KCNB2/DPP6	4
GO:0004119	MF	GO:0004119	3',5'-cGMP-inhibited cyclic-nucleotide phosphodiesterase activity	1/161	6/18737	0.166666666666667	19.3964803312629	4.19570706794221	0.0504674440187241	0.15253451983941	0.110633773956289	PDE10A	1
GO:0030274	MF	GO:0030274	LIM domain binding	1/161	6/18737	0.166666666666667	19.3964803312629	4.19570706794221	0.0504674440187241	0.15253451983941	0.110633773956289	LDB2	1
GO:0030550	MF	GO:0030550	acetylcholine receptor inhibitor activity	1/161	6/18737	0.166666666666667	19.3964803312629	4.19570706794221	0.0504674440187241	0.15253451983941	0.110633773956289	LYPD6	1
GO:0034481	MF	GO:0034481	chondroitin sulfotransferase activity	1/161	6/18737	0.166666666666667	19.3964803312629	4.19570706794221	0.0504674440187241	0.15253451983941	0.110633773956289	CHST11	1
GO:0044323	MF	GO:0044323	retinoic acid-responsive element binding	1/161	6/18737	0.166666666666667	19.3964803312629	4.19570706794221	0.0504674440187241	0.15253451983941	0.110633773956289	ZNF536	1
GO:0048406	MF	GO:0048406	nerve growth factor binding	1/161	6/18737	0.166666666666667	19.3964803312629	4.19570706794221	0.0504674440187241	0.15253451983941	0.110633773956289	PCSK6	1
GO:0050436	MF	GO:0050436	microfibril binding	1/161	6/18737	0.166666666666667	19.3964803312629	4.19570706794221	0.0504674440187241	0.15253451983941	0.110633773956289	LTBP1	1
GO:0141069	MF	GO:0141069	receptor ligand inhibitor activity	1/161	6/18737	0.166666666666667	19.3964803312629	4.19570706794221	0.0504674440187241	0.15253451983941	0.110633773956289	LTBP1	1
GO:0140828	MF	GO:0140828	metal cation:monoatomic cation antiporter activity	2/161	42/18737	0.0476190476190476	5.54185152321798	2.74327988348849	0.0505035994099165	0.15253451983941	0.110633773956289	SLC24A3/SLC8A1	2
GO:0030594	MF	GO:0030594	neurotransmitter receptor activity	3/161	97/18737	0.0309278350515464	3.59934686559519	2.38947464148862	0.0511387413064453	0.152795556253387	0.110823104500279	GABRG3/GRIK1/GRIK3	3
GO:0015081	MF	GO:0015081	sodium ion transmembrane transporter activity	4/161	162/18737	0.0246913580246914	2.87355264166858	2.2296375600947	0.0512736765950964	0.152795556253387	0.110823104500279	SLC24A3/GRIK1/SLC8A1/GRIK3	4
GO:0004725	MF	GO:0004725	protein tyrosine phosphatase activity	3/161	98/18737	0.0306122448979592	3.56261883635442	2.36788727390513	0.052432943571054	0.155215402491796	0.112578226698394	PTPRM/UBASH3B/EYA4	3
GO:0016247	MF	GO:0016247	channel regulator activity	4/161	167/18737	0.0239520958083832	2.78751813143899	2.16012068209174	0.0561342026472392	0.161551596654267	0.117173888542363	DPP10/PRKCB/KCNB2/DPP6	4
GO:0141108	MF	GO:0141108	transporter regulator activity	4/161	169/18737	0.0236686390532544	2.75452975118527	2.13302920184034	0.0581457219617177	0.161551596654267	0.117173888542363	DPP10/PRKCB/KCNB2/DPP6	4
GO:0003836	MF	GO:0003836	beta-galactoside (CMP) alpha-2,3-sialyltransferase activity	1/161	7/18737	0.142857142857143	16.6255545696539	3.84938054403569	0.0586290339772413	0.161551596654267	0.117173888542363	ST3GAL3	1
GO:0004118	MF	GO:0004118	3',5'-cGMP-stimulated cyclic-nucleotide phosphodiesterase activity	1/161	7/18737	0.142857142857143	16.6255545696539	3.84938054403569	0.0586290339772413	0.161551596654267	0.117173888542363	PDE10A	1
GO:0004703	MF	GO:0004703	G protein-coupled receptor kinase activity	1/161	7/18737	0.142857142857143	16.6255545696539	3.84938054403569	0.0586290339772413	0.161551596654267	0.117173888542363	GRK5	1
GO:0004791	MF	GO:0004791	thioredoxin-disulfide reductase (NADPH) activity	1/161	7/18737	0.142857142857143	16.6255545696539	3.84938054403569	0.0586290339772413	0.161551596654267	0.117173888542363	NXN	1
GO:0005000	MF	GO:0005000	vasopressin receptor activity	1/161	7/18737	0.142857142857143	16.6255545696539	3.84938054403569	0.0586290339772413	0.161551596654267	0.117173888542363	NPSR1	1
GO:0030235	MF	GO:0030235	nitric-oxide synthase regulator activity	1/161	7/18737	0.142857142857143	16.6255545696539	3.84938054403569	0.0586290339772413	0.161551596654267	0.117173888542363	ESR1	1
GO:0032051	MF	GO:0032051	clathrin light chain binding	1/161	7/18737	0.142857142857143	16.6255545696539	3.84938054403569	0.0586290339772413	0.161551596654267	0.117173888542363	HIP1	1
GO:0050693	MF	GO:0050693	LBD domain binding	1/161	7/18737	0.142857142857143	16.6255545696539	3.84938054403569	0.0586290339772413	0.161551596654267	0.117173888542363	SPON1	1
GO:1990050	MF	GO:1990050	phosphatidic acid transfer activity	1/161	7/18737	0.142857142857143	16.6255545696539	3.84938054403569	0.0586290339772413	0.161551596654267	0.117173888542363	PITPNC1	1
GO:0019887	MF	GO:0019887	protein kinase regulator activity	5/161	243/18737	0.0205761316872428	2.39462720139049	2.03714113071548	0.0589103137687821	0.161551596654267	0.117173888542363	NRG1/MOB3B/DEPTOR/SPRED2/RPTOR	5
GO:0005539	MF	GO:0005539	glycosaminoglycan binding	5/161	246/18737	0.0203252032520325	2.36542443064182	2.00692110035073	0.0614341990655057	0.167445652330982	0.121448865931808	SEMA5A/FGFR2/NAV2/ADAMTS3/PCSK6	5
GO:0008013	MF	GO:0008013	beta-catenin binding	3/161	106/18737	0.0283018867924528	3.29374194304465	2.20472629343696	0.0633464373151958	0.171344189257593	0.124276487204377	GLI3/ESR1/SUFU	3
GO:0005272	MF	GO:0005272	sodium channel activity	2/161	48/18737	0.0416666666666667	4.84912008281573	2.48578934735526	0.0640144957629041	0.171344189257593	0.124276487204377	GRIK1/GRIK3	2
GO:0008188	MF	GO:0008188	neuropeptide receptor activity	2/161	48/18737	0.0416666666666667	4.84912008281573	2.48578934735526	0.0640144957629041	0.171344189257593	0.124276487204377	NPSR1/SORCS1	2
GO:0008201	MF	GO:0008201	heparin binding	4/161	176/18737	0.0227272727272727	2.64497459062676	2.04122142521008	0.0654862162744067	0.172394474497579	0.125038262440255	FGFR2/NAV2/ADAMTS3/PCSK6	4
GO:0016763	MF	GO:0016763	pentosyltransferase activity	2/161	49/18737	0.0408163265306122	4.75015844847256	2.44704254694287	0.0663729369502134	0.172394474497579	0.125038262440255	GXYLT2/XYLT1	2
GO:0004169	MF	GO:0004169	dolichyl-phosphate-mannose-protein mannosyltransferase activity	1/161	8/18737	0.125	14.5473602484472	3.56794091595523	0.0667209040001816	0.172394474497579	0.125038262440255	TMTC2	1
GO:0034046	MF	GO:0034046	poly(G) binding	1/161	8/18737	0.125	14.5473602484472	3.56794091595523	0.0667209040001816	0.172394474497579	0.125038262440255	ATXN1	1
GO:0035612	MF	GO:0035612	AP-2 adaptor complex binding	1/161	8/18737	0.125	14.5473602484472	3.56794091595523	0.0667209040001816	0.172394474497579	0.125038262440255	HIP1	1
GO:0070573	MF	GO:0070573	metallodipeptidase activity	1/161	8/18737	0.125	14.5473602484472	3.56794091595523	0.0667209040001816	0.172394474497579	0.125038262440255	CPQ	1
GO:0004721	MF	GO:0004721	phosphoprotein phosphatase activity	4/161	178/18737	0.0224719101123595	2.61525577500174	2.01580859863329	0.0676685344293168	0.173838131551176	0.126085351507741	PTPRM/TNS1/UBASH3B/EYA4	4
GO:0005080	MF	GO:0005080	protein kinase C binding	2/161	52/18737	0.0384615384615385	4.47611084567606	2.33681328576463	0.0736175335026937	0.18665033380477	0.135378082684256	PRKCB/GRK5	2
GO:0005200	MF	GO:0005200	structural constituent of cytoskeleton	3/161	113/18737	0.0265486725663717	3.08970483152861	2.0742589027826	0.0736851404684681	0.18665033380477	0.135378082684256	SORBS2/TLN2/HIP1	3
GO:0009931	MF	GO:0009931	calcium-dependent protein serine/threonine kinase activity	1/161	9/18737	0.111111111111111	12.9309868875086	3.33293772036158	0.0747436459755119	0.18665033380477	0.135378082684256	PRKCB	1
GO:0047134	MF	GO:0047134	protein-disulfide reductase (NAD(P)H) activity	1/161	9/18737	0.111111111111111	12.9309868875086	3.33293772036158	0.0747436459755119	0.18665033380477	0.135378082684256	NXN	1
GO:0098634	MF	GO:0098634	cell-matrix adhesion mediator activity	1/161	9/18737	0.111111111111111	12.9309868875086	3.33293772036158	0.0747436459755119	0.18665033380477	0.135378082684256	ITGA9	1
GO:0046943	MF	GO:0046943	carboxylic acid transmembrane transporter activity	4/161	185/18737	0.0216216216216216	2.51630015108276	1.9295274009892	0.0755998883736306	0.187739722794516	0.13616821999461	SLC3A1/GRIK1/GRIK3/SLC38A11	4
GO:0005342	MF	GO:0005342	organic acid transmembrane transporter activity	4/161	186/18737	0.021505376344086	2.50277165564683	1.91752520010763	0.0767697812461255	0.189591669707282	0.137511442999748	SLC3A1/GRIK1/GRIK3/SLC38A11	4
GO:0015485	MF	GO:0015485	cholesterol binding	2/161	54/18737	0.037037037037037	4.31032896250288	2.26787964161642	0.0785818448186356	0.193000465021594	0.139983853118217	OSBPL3/OSBPL10	2

## Sheet: GO_RA Oogonia
	ONTOLOGY	ID	Description	GeneRatio	BgRatio	RichFactor	FoldEnrichment	zScore	pvalue	p.adjust	qvalue	geneID	Count
GO:0007409	BP	GO:0007409	axonogenesis	52/788	459/18986	0.113289760348584	2.72959313449012	7.80556462683034	5.07398498808667e-11	3.04946497784009e-07	2.69829180629619e-07	BCL2/FN1/APBB2/LRRC4C/TNN/NFIB/FSTL4/RPS6KA5/EPHA3/DSCAML1/ETV1/EPHA4/CRPPA/NTNG1/PAK1/LRP4/HMCN2/MAP1S/ENAH/DCC/PRKG1/EXT1/UCHL1/TRIO/GSK3B/CNTN4/PRKCQ/NGFR/MAP3K13/NELL2/PICALM/PAK2/PTPRJ/EFNB2/CD2AP/B3GNT2/SMURF1/SLITRK1/SEMA3D/SNAP25/LGR6/SOS1/SEMA6C/ZDHHC17/BCL11A/BRAF/DOCK7/BMPR2/NTRK2/NOTCH3/FYN/DIP2B	52
GO:0030111	BP	GO:0030111	regulation of Wnt signaling pathway	36/788	349/18986	0.103151862464183	2.48533154916876	5.82780076040211	5.1106070962128e-07	0.00153573743241195	0.0013588835289509	TNN/GNAQ/TRABD2B/ZNRF3/FOXO3/TBL1XR1/NKD1/NLK/TMEM131L/CDH2/LRP4/CTNNB1/ATP6V1C2/GSK3B/RNF43/CSNK1G3/VGLL4/BICC1/AXIN2/LGR6/USP34/ZNF703/CDC73/DAB2IP/TNKS/FOXO1/APC/SALL1/TTC21B/RSPO1/GPC5/PLPP3/NPHP4/TLE1/FERMT1/CCNY	36
GO:0007411	BP	GO:0007411	axon guidance	27/788	236/18986	0.114406779661017	2.7565064957412	5.65017247053165	1.91799158988888e-06	0.00245049365843076	0.00216829739248484	APBB2/NFIB/RPS6KA5/EPHA3/DSCAML1/ETV1/EPHA4/CRPPA/HMCN2/ENAH/DCC/EXT1/TRIO/CNTN4/PRKCQ/NGFR/NELL2/PTPRJ/EFNB2/B3GNT2/SEMA3D/LGR6/SOS1/SEMA6C/BMPR2/NOTCH3/FYN	27
GO:0010810	BP	GO:0010810	regulation of cell-substrate adhesion	26/788	223/18986	0.116591928251121	2.80915526621293	5.6550143598148	2.07707683712298e-06	0.00245049365843076	0.00216829739248484	BCL2/FN1/HSD17B12/EDIL3/NEXMIF/EPHA3/ST6GAL1/PRKCE/CORO2B/LIMCH1/MAP4K4/GSK3B/EGFLAM/PTPRJ/SPOCK1/RASA1/JAK2/CASK/BRAF/CLASP1/PHLDB2/AJAP1/FMN1/FERMT1/FBLN2/PEAK1	26
GO:0097485	BP	GO:0097485	neuron projection guidance	27/788	237/18986	0.113924050632911	2.74487566664525	5.62478832887042	2.08117021705094e-06	0.00245049365843076	0.00216829739248484	APBB2/NFIB/RPS6KA5/EPHA3/DSCAML1/ETV1/EPHA4/CRPPA/HMCN2/ENAH/DCC/EXT1/TRIO/CNTN4/PRKCQ/NGFR/NELL2/PTPRJ/EFNB2/B3GNT2/SEMA3D/LGR6/SOS1/SEMA6C/BMPR2/NOTCH3/FYN	27
GO:0016358	BP	GO:0016358	dendrite development	27/788	239/18986	0.112970711297071	2.72190599579466	5.57441218352968	2.4464162979342e-06	0.00245049365843076	0.00216829739248484	DOCK10/FSTL4/EPHA4/LRP4/GPR37/MEF2A/MAP1S/DCC/PRKG1/PHACTR1/GSK3B/FARP1/TET1/PICALM/PAK2/UBE3A/LRP8/DHX36/NCK2/FOXO6/LZTS1/BCL11A/DAB2IP/IGF2BP1/UBA6/CPEB3/FYN	27
GO:0031589	BP	GO:0031589	cell-substrate adhesion	35/788	361/18986	0.0969529085872576	2.33597452085999	5.33286039694073	3.05875850466091e-06	0.0024842620089429	0.00219817701535678	BCL2/FN1/HSD17B12/TNN/EDIL3/NEXMIF/EPHA3/ST6GAL1/PRKCE/CORO2B/LIMCH1/CTNNB1/MAP4K4/ITGB5/ANTXR1/GSK3B/EGFLAM/ITGA8/PTPRJ/SPOCK1/MKLN1/RASA1/TRPM7/JAK2/CASK/ITGA11/BRAF/CLASP1/FREM1/PHLDB2/AJAP1/FMN1/FERMT1/FBLN2/PEAK1	35
GO:0034332	BP	GO:0034332	adherens junction organization	12/788	58/18986	0.206896551724138	4.98494661298792	6.32471149496125	3.69078963923683e-06	0.0024842620089429	0.00219817701535678	SMAD7/CDH18/EPHA4/CDH2/CTNNB1/PAK2/EFNB2/CDH22/ADAM10/ZNF703/CDH20/CDH10	12
GO:0016055	BP	GO:0016055	Wnt signaling pathway	42/788	476/18986	0.0882352941176471	2.1259331143625	5.17689597476903	3.72019269226059e-06	0.0024842620089429	0.00219817701535678	TNN/GNAQ/TRABD2B/ZNRF3/PRICKLE2/FOXO3/TBL1XR1/NKD1/NLK/TMEM131L/CDH2/LRP4/CTNNB1/CD24/EXT1/ATP6V1C2/WNT6/GSK3B/RNF43/CSNK1G3/VGLL4/SMURF1/BICC1/AXIN2/LGR6/USP34/ZNF703/CDC73/DAB2IP/TNKS/FBXW11/FOXO1/APC/SALL1/TTC21B/RSPO1/GPC5/PLPP3/NPHP4/TLE1/FERMT1/CCNY	42
GO:0000209	BP	GO:0000209	protein polyubiquitination	28/788	263/18986	0.106463878326996	2.56513095674664	5.31860106472163	5.10301871736964e-06	0.00306691424913915	0.00271373163791068	BCL2/UBE2E2/CTNNB1/MARCHF1/PELI2/UBE3D/UBE2H/FBXL7/UBE3A/SMURF1/CUL5/UBE2R2/UBR2/FBXL17/UBE2E1/TNKS/MARCHF7/AMBRA1/FBXW11/UBE2E3/KCMF1/UBE2W/DZIP3/HERC5/ZNRF1/UBE2QL1/UBE2G1/UBE4B	28
GO:0048762	BP	GO:0048762	mesenchymal cell differentiation	28/788	274/18986	0.102189781021898	2.46215124680425	5.0729905705413	1.10988820813886e-05	0.00606172317093393	0.00536366152194731	BCL2/FN1/SMAD7/FAM83D/EPHA3/EPHA4/HIF1A/KITLG/CDH2/CTNNB1/EXT1/GSK3B/AXIN2/SEMA3D/FBXO11/SEMA6C/ZNF703/FBXL17/CLASP1/DAB2IP/SPRED1/SLC39A10/PHLDB2/ACVR1/PHACTR4/SMAD2/TASOR/ZFP64	28
GO:0060828	BP	GO:0060828	regulation of canonical Wnt signaling pathway	28/788	276/18986	0.101449275362319	2.44430957110277	5.02961237210267	1.27131571244421e-05	0.00606172317093393	0.00536366152194731	TNN/GNAQ/ZNRF3/FOXO3/TBL1XR1/NKD1/TMEM131L/CDH2/LRP4/CTNNB1/GSK3B/CSNK1G3/BICC1/AXIN2/LGR6/USP34/ZNF703/DAB2IP/TNKS/FOXO1/APC/TTC21B/RSPO1/GPC5/NPHP4/TLE1/FERMT1/CCNY	28
GO:0048588	BP	GO:0048588	developmental cell growth	25/788	232/18986	0.107758620689655	2.59632636093121	5.09067417445689	1.31118804030185e-05	0.00606172317093393	0.00536366152194731	FN1/MEX3C/SMAD7/TNN/FSTL4/CTNNB1/MEIS1/DCC/PRKG1/EXT1/GSK3B/MAP3K13/GATA4/CD2AP/SMURF1/SLITRK1/SLC23A2/SEMA6C/BCL11A/CXCR4/BMPR2/SPAG9/COL14A1/DIP2B/RIMS1	25
GO:0060485	BP	GO:0060485	mesenchyme development	32/788	341/18986	0.093841642228739	2.26101195349599	4.88958249968829	1.56346256496369e-05	0.00671172143959414	0.00593880667533578	BCL2/FN1/SMAD7/WT1/FAM83D/EPHA3/EPHA4/HIF1A/KITLG/CDH2/CTNNB1/EXT1/GSK3B/GATA4/AXIN2/SEMA3D/FBXO11/SEMA6C/ZNF703/FBXL17/CLASP1/DAB2IP/BMPR2/SPRED1/APC/SLC39A10/PHLDB2/ACVR1/PHACTR4/SMAD2/TASOR/ZFP64	32
GO:0016049	BP	GO:0016049	cell growth	41/788	490/18986	0.0836734693877551	2.01602092613695	4.74152848139357	1.73205731824438e-05	0.0069397763217658	0.00614059899773374	BCL2/FN1/MEX3C/CAMK2D/SMAD7/PAK5/WT1/TNN/FSTL4/CTNNB1/MEIS1/DCC/PRKG1/EXT1/GSK3B/PRKCQ/RPS6KA3/MAP3K13/GATA4/PTPRJ/SPOCK1/VGLL4/CD2AP/SMURF1/SLITRK1/SLC23A2/SEMA6C/ADAM10/BCL11A/CDC73/CXCR4/ESR2/BMPR2/MAP2K5/SPAG9/ARHGEF11/COL14A1/DIP2B/CLSTN1/RIMS1/SH3BP4	41
GO:0050890	BP	GO:0050890	cognition	31/788	329/18986	0.0942249240121581	2.27024670976502	4.83639430390585	1.95234677358489e-05	0.00733350256827824	0.0064889841448361	GRIN2A/PAK5/CNR1/ATP8A1/TUSC3/GATM/CSMD1/LHCGR/HIF1A/SORCS3/GABRA5/OPRK1/SLC6A4/MME/VPS13B/RTL4/MEIS2/ITGA8/PICALM/UBE3A/SETD5/FOXO6/SNAP25/KAT2B/BRAF/NTRK2/UBA6/CPEB3/CHD7/ATP1A2/FYN	31
GO:0030178	BP	GO:0030178	negative regulation of Wnt signaling pathway	21/788	181/18986	0.116022099447514	2.79542586308439	5.05041044597116	2.1012471546908e-05	0.007428526705701	0.00657306540278509	TNN/TRABD2B/ZNRF3/FOXO3/NKD1/NLK/TMEM131L/CDH2/LRP4/CTNNB1/GSK3B/RNF43/VGLL4/BICC1/AXIN2/DAB2IP/FOXO1/APC/NPHP4/TLE1/FERMT1	21
GO:0007160	BP	GO:0007160	cell-matrix adhesion	25/788	241/18986	0.103734439834025	2.49936811508731	4.87450644712966	2.51386194906779e-05	0.00830186392496348	0.00734583002870925	BCL2/FN1/TNN/NEXMIF/EPHA3/CORO2B/LIMCH1/CTNNB1/MAP4K4/ITGB5/GSK3B/ITGA8/PTPRJ/MKLN1/RASA1/TRPM7/CASK/ITGA11/CLASP1/FREM1/PHLDB2/AJAP1/FMN1/FERMT1/PEAK1	25
GO:0003012	BP	GO:0003012	muscle system process	39/788	465/18986	0.0838709677419355	2.02077943343704	4.6374874897237	2.6245493273595e-05	0.00830186392496348	0.00734583002870925	DTNA/CAMK2D/APBB2/SMAD7/PDE4D/FOXO3/GUCY1A1/GRIP2/GATM/PRKCA/RAP1GDS1/PRKD1/MEIS1/MEF2A/PRKG1/RYR3/CACNA2D1/GATA4/PAK2/KCNE3/GATA6/CACNA1G/ARG2/MLIP/KCNQ1/KCNIP1/CXCR4/VPS54/FOXO1/PIK3CA/TMOD1/CALD1/KDM4A/ATP1A2/ARHGEF11/COL14A1/RCSD1/DOCK4/ARHGAP42	39
GO:0031445	BP	GO:0031445	regulation of heterochromatin formation	7/788	23/18986	0.304347826086957	7.33292871330832	6.32370459348168	2.82651054154796e-05	0.00849366417735162	0.00751554276626331	ATF7IP2/DYRK1A/RLF/RESF1/ATF7IP/L3MBTL3/TASOR	7
GO:0010975	BP	GO:0010975	regulation of neuron projection development	38/788	452/18986	0.084070796460177	2.02559408831589	4.59215698329914	3.15296844842331e-05	0.00902349541667814	0.00798435919871407	FN1/LRRC4C/CNR1/TNN/FSTL4/EPHA3/EPHA4/SCARB2/NTNG1/TOX/PRKD1/PAK1/LRP4/DCC/GSK3B/MAP3K13/PAK2/UBE3A/SPOCK1/EFNB2/PTPRG/LRP8/DHX36/SMURF1/SLITRK1/SNAP25/KAT2B/SEMA6C/LZTS1/BCL11A/BRAF/DAB2IP/VIM/BMPR2/NTRK2/FYN/DIP2B/STK24	38
GO:0050770	BP	GO:0050770	regulation of axonogenesis	18/788	146/18986	0.123287671232877	2.97048188582157	4.97353300878957	3.57518226115491e-05	0.00976674790433682	0.0086420195135668	FN1/LRRC4C/FSTL4/EPHA4/PAK1/LRP4/DCC/GSK3B/MAP3K13/PAK2/SMURF1/SLITRK1/SEMA6C/BCL11A/BRAF/BMPR2/NTRK2/DIP2B	18
GO:0090308	BP	GO:0090308	regulation of DNA methylation-dependent heterochromatin formation	6/788	17/18986	0.352941176470588	8.50373245744998	6.44074585376245	4.1886437493417e-05	0.0109451082319755	0.00968468110831774	ATF7IP2/DYRK1A/RESF1/ATF7IP/L3MBTL3/TASOR	6
GO:0060070	BP	GO:0060070	canonical Wnt signaling pathway	30/788	332/18986	0.0903614457831325	2.17716041832304	4.50272356720819	5.77820388590784e-05	0.0144695855642942	0.0128032833471958	TNN/GNAQ/ZNRF3/FOXO3/TBL1XR1/NKD1/TMEM131L/CDH2/LRP4/CTNNB1/EXT1/WNT6/GSK3B/CSNK1G3/BICC1/AXIN2/LGR6/USP34/ZNF703/DAB2IP/TNKS/FOXO1/APC/TTC21B/RSPO1/GPC5/NPHP4/TLE1/FERMT1/CCNY	30
GO:1902275	BP	GO:1902275	regulation of chromatin organization	8/788	35/18986	0.228571428571429	5.50717911530094	5.55366082412834	7.37623046419382e-05	0.0177324580359219	0.0156904068653083	ATF7IP2/DYRK1A/RLF/RESF1/ATF7IP/SETD5/L3MBTL3/TASOR	8
GO:0008631	BP	GO:0008631	intrinsic apoptotic signaling pathway in response to oxidative stress	11/788	66/18986	0.166666666666667	4.01565143824027	5.10680321800728	7.82255523910801e-05	0.0180821373027074	0.0159998174364266	BCL2/HIF1A/CTNNB1/FBXW7/GATA4/JAK2/UACA/NONO/FYN/SFPQ/STK24	11
GO:0018105	BP	GO:0018105	peptidyl-serine phosphorylation	18/788	159/18986	0.113207547169811	2.72761229767264	4.55209028145256	0.00011014245774153	0.0245168952232073	0.0216935554195014	HIPK2/CAMK2D/SMAD7/PDE4D/PRKCE/PRKD1/PAK1/TENM1/DYRK1A/GSK3B/RPS6KA3/MAP3K13/PAK2/NTF3/MAPK8/BRAF/TNKS/DOCK7	18
GO:0000288	BP	GO:0000288	nuclear-transcribed mRNA catabolic process, deadenylation-dependent decay	10/788	58/18986	0.172413793103448	4.15412217748994	5.00606776699703	0.00012260274435638	0.0263158033422087	0.0232853031762569	PAN3/CNOT2/TNRC6A/DHX36/TNRC6B/CNOT4/IGF2BP1/CPEB3/DCP1A/CNOT6L	10
GO:0007611	BP	GO:0007611	learning or memory	26/788	282/18986	0.0921985815602837	2.2214241998776	4.30011833142134	0.000127590400772874	0.02644201064293	0.0233969765772979	GRIN2A/PAK5/CNR1/ATP8A1/GATM/CSMD1/HIF1A/SORCS3/GABRA5/OPRK1/SLC6A4/MME/VPS13B/MEIS2/ITGA8/PICALM/UBE3A/FOXO6/SNAP25/KAT2B/BRAF/NTRK2/UBA6/CPEB3/ATP1A2/FYN	26
GO:0090090	BP	GO:0090090	negative regulation of canonical Wnt signaling pathway	17/788	149/18986	0.114093959731544	2.74897	4.45990970123238	0.000153930898121075	0.0298495692722856	0.026412124347769	TNN/ZNRF3/FOXO3/NKD1/TMEM131L/CDH2/LRP4/CTNNB1/GSK3B/BICC1/AXIN2/DAB2IP/FOXO1/APC/NPHP4/TLE1/FERMT1	17
GO:0060560	BP	GO:0060560	developmental growth involved in morphogenesis	23/788	238/18986	0.0966386554621849	2.32840293477797	4.29138433583888	0.000153966164299643	0.0298495692722856	0.026412124347769	FN1/TNN/FSTL4/NKD1/CTNNB1/DCC/PRKG1/EXT1/GSK3B/MAP3K13/CD2AP/SMURF1/SLITRK1/SLC23A2/SEMA6C/BCL11A/CXCR4/BMPR2/SALL1/SPAG9/DIP2B/FMN1/RIMS1	23
GO:0071375	BP	GO:0071375	cellular response to peptide hormone stimulus	28/788	321/18986	0.0872274143302181	2.10164935085472	4.14227073991102	0.000183332308652102	0.0344320992187229	0.0304669349773164	PRKCA/LHCGR/RAP1GDS1/PRKD1/GAB1/SESN3/PHIP/IRS1/GSK3B/PRKCQ/MYO5A/PTPRJ/HDAC9/JAK2/KAT2B/NCOA2/SOS1/JAK1/DENND4C/FOXO1/APC/PIK3CA/BCAR3/OGT/AHCYL1/MAP3K7/SLC39A14/STXBP4	28
GO:0099003	BP	GO:0099003	vesicle-mediated transport in synapse	24/788	258/18986	0.0930232558139535	2.24129382599457	4.17729673989664	0.000199994869692357	0.03450196648968	0.030528756407017	UNC13C/ATP8A1/SNAP91/GRIP2/SV2C/CDH2/CTNNB1/PLD1/RAB3B/FCHO2/PICALM/EFNB2/ITSN1/MKLN1/PIK3C3/SNAP25/CBLB/CASK/BRAF/PCDH17/FBXL20/SLC4A8/CLSTN1/RIMS1	24
GO:0002089	BP	GO:0002089	lens morphogenesis in camera-type eye	6/788	22/18986	0.272727272727273	6.57106598984772	5.4405304955794	0.000211353434500578	0.03450196648968	0.030528756407017	NECTIN3/HIPK2/CTNNB1/MEIS1/BCAR3/SHROOM2	6
GO:0009083	BP	GO:0009083	branched-chain amino acid catabolic process	6/788	22/18986	0.272727272727273	6.57106598984772	5.4405304955794	0.000211353434500578	0.03450196648968	0.030528756407017	ACAT1/BCKDHB/DBT/AUH/MCCC2/PPM1K	6
GO:0001952	BP	GO:0001952	regulation of cell-matrix adhesion	15/788	125/18986	0.12	2.89126903553299	4.41451035948934	0.000211937822311555	0.03450196648968	0.030528756407017	BCL2/NEXMIF/EPHA3/LIMCH1/MAP4K4/GSK3B/PTPRJ/RASA1/CASK/CLASP1/PHLDB2/AJAP1/FMN1/FERMT1/PEAK1	15
GO:0072073	BP	GO:0072073	kidney epithelium development	17/788	153/18986	0.111111111111111	2.67710095882685	4.3341281533369	0.000212408113164419	0.03450196648968	0.030528756407017	BCL2/SMAD7/WT1/ACAT1/EPHA4/MYO1E/CTNNB1/CD24/EXT1/WNT6/EFNB2/CD2AP/ARG2/SALL1/HS2ST1/SMAD2/FMN1	17
GO:0043434	BP	GO:0043434	response to peptide hormone	35/788	446/18986	0.07847533632287	1.89077758302793	3.96130628313227	0.000245510263149484	0.0388293863560105	0.0343578351642989	PRKCA/LHCGR/RAP1GDS1/PRKD1/GAB1/OPRK1/SESN3/PHIP/IRS1/GSK3B/PRKCQ/HADH/MYO5A/PTPRJ/CD2AP/HDAC9/JAK2/KAT2B/NCOA2/SOS1/KCNQ1/BRAF/JAK1/DENND4C/FOXO1/APC/PIK3CA/PHEX/BCAR3/OGT/AHCYL1/MAP3K7/TRIM24/SLC39A14/STXBP4	35
GO:1990778	BP	GO:1990778	protein localization to cell periphery	30/788	362/18986	0.0828729281767956	1.99673275934599	3.98430994330958	0.000267658824351915	0.0396880486450416	0.0351176148094842	NETO2/NECTIN3/GRIN2A/HYCC1/CAMK2D/GRIP1/EPHA3/GRIP2/TSPAN5/SCARB2/EPB41L2/PRKCE/CDH2/ATP2C2/KCNIP3/FCHO2/MYO5A/PICALM/SMURF1/ADAM10/DENND4C/TSPAN14/TTC7B/OGT/WDR72/CLSTN1/PPP2R5A/DPP6/ARL13B/WDR19	30
GO:0050807	BP	GO:0050807	regulation of synapse organization	27/788	312/18986	0.0865384615384615	2.08504978524014	4.02128509588988	0.000269511402892211	0.0396880486450416	0.0351176148094842	DOCK10/NECTIN3/RPS6KA5/EPHA4/CDH2/LRP4/CTNNB1/FARP1/AMIGO2/UBE3A/LRP8/DHX36/SLITRK1/SETD5/FRMPD4/SNAP25/LZTS1/ADAM10/ZDHHC17/DAB2IP/GRID1/NTRK2/FYN/OGT/CLSTN1/MRTFB/DOCK4	27
GO:0018209	BP	GO:0018209	peptidyl-serine modification	18/788	171/18986	0.105263157894737	2.53620090836228	4.19905	0.000276082031094415	0.0396880486450416	0.0351176148094842	HIPK2/CAMK2D/SMAD7/PDE4D/PRKCE/PRKD1/PAK1/TENM1/DYRK1A/GSK3B/RPS6KA3/MAP3K13/PAK2/NTF3/MAPK8/BRAF/TNKS/DOCK7	18
GO:0000289	BP	GO:0000289	nuclear-transcribed mRNA poly(A) tail shortening	7/788	32/18986	0.21875	5.27054251269035	5.03111425028422	0.00028007694383108	0.0396880486450416	0.0351176148094842	PAN3/CNOT2/TNRC6A/TNRC6B/CNOT4/CPEB3/CNOT6L	7
GO:0007369	BP	GO:0007369	gastrulation	20/788	202/18986	0.099009900990099	2.38553550786551	4.11960791832874	0.000294691031000736	0.0396880486450416	0.0351176148094842	FN1/CTNNB1/ITGB5/EXT1/ITGA8/TXNRD1/AHDC1/FRS2/GATA6/CDC73/CLASP1/BMPR2/MAP2K5/LMBRD1/PHLDB2/ACVR1/SMAD2/PLPP3/DUSP4/TASOR	20
GO:0040013	BP	GO:0040013	negative regulation of locomotion	33/788	416/18986	0.0793269230769231	1.91129563647013	3.9107187476093	0.000301184377618057	0.0396880486450416	0.0351176148094842	BCL2/PODN/SMAD7/SPOCK3/TNN/NEXMIF/FOXO3/EPHA4/ST6GAL1/LIMCH1/PRKG1/GSK3B/ARID4B/NGFR/TET1/PTPRJ/PTPRG/SRGAP1/SRGAP3/ARRDC3/BRAF/CLASP1/DAB2IP/ARID2/CTNNA1/SPRED1/MAP2K5/SYNJ2BP/SINHCAF/PHLDB2/OGT/CD200/STK24	33
GO:0018210	BP	GO:0018210	peptidyl-threonine modification	12/788	89/18986	0.134831460674157	3.2486168938573	4.42456541300152	0.000303016601921112	0.0396880486450416	0.0351176148094842	HIPK2/CAMK2D/SMAD7/GALNT6/PRKCA/NLK/PRKD1/DYRK1A/GSK3B/MAPK8/TNKS/SPRED1	12
GO:0003300	BP	GO:0003300	cardiac muscle hypertrophy	13/788	102/18986	0.127450980392157	3.07079227630138	4.36361278578525	0.000303768758348072	0.0396880486450416	0.0351176148094842	CAMK2D/PRKCA/RAP1GDS1/MEIS1/MEF2A/PRKG1/GATA4/PAK2/GATA6/MLIP/FOXO1/KDM4A/COL14A1	13
GO:0015917	BP	GO:0015917	aminophospholipid transport	4/788	9/18986	0.444444444444444	10.7084038353074	6.06194355550396	0.000313914865035101	0.0401410284864034	0.035518429969929	ATP8A1/SCARB2/ATP11C/ATP11A	4
GO:0008286	BP	GO:0008286	insulin receptor signaling pathway	15/788	130/18986	0.115384615384615	2.78006638032019	4.23779230834044	0.000326442605930579	0.040405245556339	0.0357522200806769	GAB1/SESN3/PHIP/IRS1/GSK3B/PRKCQ/PTPRJ/SOS1/FOXO1/APC/PIK3CA/BCAR3/OGT/SLC39A14/STXBP4	15
GO:0007612	BP	GO:0007612	learning	17/788	159/18986	0.106918238993711	2.57607828113527	4.15281289443783	0.00033616160491048	0.040405245556339	0.0357522200806769	GRIN2A/PAK5/ATP8A1/CSMD1/HIF1A/SORCS3/GABRA5/OPRK1/SLC6A4/MEIS2/UBE3A/SNAP25/BRAF/NTRK2/UBA6/ATP1A2/FYN	17
GO:0051056	BP	GO:0051056	regulation of small GTPase mediated signal transduction	26/788	300/18986	0.0866666666666667	2.08813874788494	3.95315014598702	0.000339500754854112	0.040405245556339	0.0357522200806769	DOCK10/ARHGAP10/KITLG/ARHGAP24/LRP4/MAP4K4/RHOF/TRIO/PICALM/CD2AP/ITSN1/RHOU/SRGAP3/SOS1/DENND1A/ARFGEF3/DAB2IP/DENND4C/DOCK7/ARHGAP32/ARHGAP17/ARHGEF11/OGT/ARHGEF12/ARHGAP42/RALGAPA1	26
GO:0071634	BP	GO:0071634	regulation of transforming growth factor beta production	7/788	33/18986	0.212121212121212	5.11082910321489	4.9181751405715	0.000342873132008867	0.040405245556339	0.0357522200806769	FN1/HIF1A/CD24/CD2AP/GATA6/CD200/FERMT1	7
GO:0007264	BP	GO:0007264	small GTPase-mediated signal transduction	37/788	491/18986	0.0753564154786151	1.81563058918399	3.81034	0.000364022576771083	0.0409267151083472	0.0362136377489045	DOCK10/ARHGAP10/KITLG/ARHGAP24/LRP4/MAP4K4/RALGPS2/RHOF/PLD1/TRIO/DOK6/FARP1/NGFR/PICALM/CD2AP/ITSN1/RHOU/SRGAP3/SOS1/DENND1A/ARFGEF3/DAB2IP/DENND4C/DOCK7/ARHGAP32/NKIRAS1/SYNJ2BP/ARHGAP17/BCAR3/ARHGEF11/PHACTR4/OGT/ARHGEF12/CHM/DOCK4/ARHGAP42/RALGAPA1	37
GO:0050803	BP	GO:0050803	regulation of synapse structure or activity	27/788	318/18986	0.0849056603773585	2.04570922325448	3.91320123192944	0.000364597531248529	0.0409267151083472	0.0362136377489045	DOCK10/NECTIN3/RPS6KA5/EPHA4/CDH2/LRP4/CTNNB1/FARP1/AMIGO2/UBE3A/LRP8/DHX36/SLITRK1/SETD5/FRMPD4/SNAP25/LZTS1/ADAM10/ZDHHC17/DAB2IP/GRID1/NTRK2/FYN/OGT/CLSTN1/MRTFB/DOCK4	27
GO:0044380	BP	GO:0044380	protein localization to cytoskeleton	10/788	66/18986	0.151515151515152	3.65059221658206	4.48859993884607	0.000367727556713935	0.0409267151083472	0.0362136377489045	FAM83D/BICD1/GSK3B/CTTNBP2NL/MID1/CCDC14/APC/C2CD3/MID2/PIBF1	10
GO:0006470	BP	GO:0006470	protein dephosphorylation	16/788	146/18986	0.10958904109589	2.64042834295251	4.14047171452509	0.00037718088205535	0.0411478077122726	0.0364092695616781	PTPN14/MTMR3/PPP1R12A/PPP2R5E/PTPRJ/DUSP6/CTTNBP2NL/PTPRG/PTPN12/FBXW11/CDC14A/RNGTT/PPM1L/PPP2R5A/DUSP4/PPM1K	16
GO:0050731	BP	GO:0050731	positive regulation of peptidyl-tyrosine phosphorylation	14/788	118/18986	0.11864406779661	2.8585993289168	4.21425125680709	0.000383407193325668	0.0411478077122726	0.0364092695616781	IL31RA/EPHA4/KITLG/LRP4/FBXW7/PAK2/PTPRJ/NTF3/JAK2/NOX4/FYN/ACVR1/PLPP3/PIBF1	14
GO:0016311	BP	GO:0016311	dephosphorylation	21/788	222/18986	0.0945945945945946	2.27915351900123	3.98926626258695	0.000391083884331787	0.041221237112695	0.0364742429097706	PTPN14/PLPP4/MTMR3/INPP4B/PPP1R12A/PPP2R5E/PTPRJ/DUSP6/CTTNBP2NL/PTPRG/PTPN12/SGPP2/MTMR1/FBXW11/CDC14A/RNGTT/PPM1L/PLPP3/PPP2R5A/DUSP4/PPM1K	21
GO:0018107	BP	GO:0018107	peptidyl-threonine phosphorylation	11/788	79/18986	0.139240506329114	3.35484803701086	4.36437138007006	0.000403653949158946	0.041221237112695	0.0364742429097706	HIPK2/CAMK2D/SMAD7/PRKCA/NLK/PRKD1/DYRK1A/GSK3B/MAPK8/TNKS/SPRED1	11
GO:0014897	BP	GO:0014897	striated muscle hypertrophy	13/788	105/18986	0.123809523809524	2.98305535412134	4.24007530272847	0.000404667718743595	0.041221237112695	0.0364742429097706	CAMK2D/PRKCA/RAP1GDS1/MEIS1/MEF2A/PRKG1/GATA4/PAK2/GATA6/MLIP/FOXO1/KDM4A/COL14A1	13
GO:1903311	BP	GO:1903311	regulation of mRNA metabolic process	32/788	406/18986	0.0788177339901478	1.89902728113826	3.81039160584582	0.000413412487162464	0.0414101507974402	0.0366414014937679	KHDRBS2/IGF2BP2/PRKCA/PAN3/PUM1/RBFOX2/DYRK1A/CNOT2/TNRC6A/MOV10/FTO/IGF2BP3/NSRP1/DHX36/TUT4/TIA1/TNRC6B/AXIN2/RBM39/CDC73/CNOT4/IGF2BP1/VIM/TRA2A/CPEB3/YTHDC1/DCP1A/TAF15/NBAS/AHCYL1/CNOT6L/NUP98	32
GO:0001558	BP	GO:0001558	regulation of cell growth	32/788	408/18986	0.0784313725490196	1.88971832387777	3.78041707806625	0.00045012761719762	0.0443486390058639	0.0392414964984017	BCL2/FN1/CAMK2D/SMAD7/PAK5/WT1/FSTL4/DCC/GSK3B/PRKCQ/RPS6KA3/MAP3K13/PTPRJ/SPOCK1/VGLL4/SMURF1/SLC23A2/SEMA6C/ADAM10/BCL11A/CDC73/CXCR4/ESR2/BMPR2/MAP2K5/SPAG9/ARHGEF11/COL14A1/DIP2B/CLSTN1/RIMS1/SH3BP4	32
GO:0031669	BP	GO:0031669	cellular response to nutrient levels	23/788	257/18986	0.0894941634241245	2.15626419640917	3.88349655243728	0.000467435352690741	0.0453110720914734	0.0400930968046456	BCL2/PAK5/FOXO3/MTMR3/PRKD1/PAK1/SESN3/PLD1/TNRC6A/PAK2/CHKA/MAPK8/PIK3C3/KAT2B/AMBRA1/BMPR2/FOXO1/PHEX/ZFYVE1/OGT/TRIM24/STK24/VPS41	23
GO:0014896	BP	GO:0014896	muscle hypertrophy	13/788	107/18986	0.121495327102804	2.92729731011908	4.16013754731809	0.000486682049624338	0.046427922511782	0.0410813319081396	CAMK2D/PRKCA/RAP1GDS1/MEIS1/MEF2A/PRKG1/GATA4/PAK2/GATA6/MLIP/FOXO1/KDM4A/COL14A1	13
GO:0048638	BP	GO:0048638	regulation of developmental growth	27/788	325/18986	0.0830769230769231	2.00164779383053	3.79005787683147	0.000511979401575604	0.048078065679209	0.0425414463282887	NPY1R/BCL2/FN1/SMAD7/WT1/FSTL4/RUNX1/SLC6A4/DCC/GSK3B/FTO/MAP3K13/DUSP6/VGLL4/SMURF1/GATA6/SLC23A2/SEMA6C/BCL11A/CXCR4/BMPR2/PIK3CA/CHD7/SPAG9/COL14A1/DIP2B/RIMS1	27
GO:0032868	BP	GO:0032868	response to insulin	24/788	276/18986	0.0869565217391304	2.09512248951666	3.81361567661379	0.000538938199277377	0.0497655387081038	0.0440345917424188	GAB1/OPRK1/SESN3/PHIP/IRS1/GSK3B/PRKCQ/HADH/MYO5A/PTPRJ/CD2AP/HDAC9/KAT2B/NCOA2/SOS1/KCNQ1/DENND4C/FOXO1/APC/PIK3CA/BCAR3/OGT/SLC39A14/STXBP4	24
GO:0008038	BP	GO:0008038	neuron recognition	8/788	46/18986	0.173913043478261	4.19024497903333	4.50785088361396	0.000546510075663036	0.0497655387081038	0.0440345917424188	CNR1/TNN/EPHA3/DSCAML1/EPHA4/EXT1/CNTN4/CXCR4	8
GO:0043161	BP	GO:0043161	proteasome-mediated ubiquitin-dependent protein catabolic process	35/788	467/18986	0.0749464668094218	1.80575332340569	3.66866755614943	0.000573224221315648	0.0514190682105529	0.0454977025308194	SMAD7/SH3RF1/TBL1XR1/GAN/CTNNB1/UCHL1/UBE3D/UBE2H/GSK3B/FBXL7/FBXW7/FHIT/UBE3A/KLHL29/SMURF1/RHOBTB3/CUL5/AXIN2/FBXO11/UBR2/FBXL17/AMBRA1/FBXW11/AKIRIN2/KCMF1/UBE2W/APC/ZNRF1/OGT/FBXL20/COMMD1/UBE2G1/FAF1/UBE4B/UBR1	35
GO:0032869	BP	GO:0032869	cellular response to insulin stimulus	20/788	213/18986	0.0938967136150235	2.26233883844522	3.85527609258568	0.000585498376325904	0.0516237854708755	0.0456788447672937	GAB1/SESN3/PHIP/IRS1/GSK3B/PRKCQ/MYO5A/PTPRJ/HDAC9/KAT2B/NCOA2/SOS1/DENND4C/FOXO1/APC/PIK3CA/BCAR3/OGT/SLC39A14/STXBP4	20
GO:0072698	BP	GO:0072698	protein localization to microtubule cytoskeleton	9/788	58/18986	0.155172413793103	3.73870995974094	4.34674590301491	0.000598928805486369	0.0516237854708755	0.0456788447672937	FAM83D/BICD1/GSK3B/MID1/CCDC14/APC/C2CD3/MID2/PIBF1	9
GO:0071604	BP	GO:0071604	transforming growth factor beta production	7/788	36/18986	0.194444444444444	4.68492667794698	4.60502585749779	0.000601275371540979	0.0516237854708755	0.0456788447672937	FN1/HIF1A/CD24/CD2AP/GATA6/CD200/FERMT1	7
GO:2000146	BP	GO:2000146	negative regulation of cell motility	31/788	398/18986	0.0778894472361809	1.87666122490626	3.67801572102765	0.000616423058604768	0.0521789096086572	0.0461700413946819	BCL2/PODN/SMAD7/SPOCK3/TNN/NEXMIF/FOXO3/EPHA4/LIMCH1/PRKG1/GSK3B/ARID4B/NGFR/TET1/PTPRJ/PTPRG/SRGAP1/SRGAP3/BRAF/CLASP1/DAB2IP/ARID2/CTNNA1/SPRED1/MAP2K5/SYNJ2BP/SINHCAF/PHLDB2/OGT/CD200/STK24	31
GO:0006623	BP	GO:0006623	protein targeting to vacuole	8/788	47/18986	0.170212765957447	4.10109083054325	4.42936503380372	0.000634997855545228	0.0530046821087059	0.0469007188043055	LHCGR/SCARB2/SMURF1/PIK3C3/VPS54/VPS13D/VPS8/VPS41	8
GO:0070375	BP	GO:0070375	ERK5 cascade	3/788	5/18986	0.6	14.456345177665	6.26194365749509	0.000668890838273973	0.0550689580551586	0.0487272749093023	RAP1GDS1/MEF2A/MAP2K5	3
GO:0007229	BP	GO:0007229	integrin-mediated signaling pathway	13/788	111/18986	0.117117117117117	2.82180911876343	4.00569114062509	0.000693443034045706	0.0555369146199643	0.0491413420895104	FN1/PRKD1/ITGB5/DIAPH3/LAMA1/ITGA8/ERBIN/ADAM10/ITGA11/CTNNA1/PHACTR4/PLPP3/FERMT1	13
GO:0031329	BP	GO:0031329	regulation of cellular catabolic process	35/788	472/18986	0.0741525423728814	1.78662	3.60118109806115	0.000693509680517868	0.0555369146199643	0.0491413420895104	BCL2/HK2/CNR1/FOXO3/TSPAN5/SCARB2/HIF1A/MTMR3/PRKD1/SESN3/ATP6V1C2/UCHL1/IRS1/GSK3B/FBXW7/STK38L/GATA4/MTCL3/MAPK8/PIK3C3/KAT2B/LZTS1/MTCL1/AMBRA1/FOXO1/PIK3CA/KDM4A/VPS13D/UVRAG/MID2/SNX7/LONP2/MAP3K7/SH3BP4/CCNY	35
GO:1903859	BP	GO:1903859	regulation of dendrite extension	6/788	27/18986	0.222222222222222	5.35420191765369	4.71128430391453	0.000702297090036154	0.0555369146199643	0.0491413420895104	SMURF1/SLC23A2/BCL11A/CXCR4/SPAG9/RIMS1	6
GO:0010717	BP	GO:0010717	regulation of epithelial to mesenchymal transition	14/788	126/18986	0.111111111111111	2.67710095882685	3.93034084551082	0.000746915606563836	0.0582982181227098	0.0515846567923513	SMAD7/EPHA3/EPHA4/CTNNB1/GSK3B/AXIN2/FBXO11/ZNF703/CLASP1/DAB2IP/SPRED1/PHLDB2/ACVR1/SMAD2	14
GO:0071635	BP	GO:0071635	negative regulation of transforming growth factor beta production	4/788	11/18986	0.363636363636364	8.76142131979695	5.35800714832421	0.000769130254834555	0.0585123143234896	0.0517740979003887	FN1/CD24/CD2AP/GATA6	4
GO:0090309	BP	GO:0090309	positive regulation of DNA methylation-dependent heterochromatin formation	4/788	11/18986	0.363636363636364	8.76142131979695	5.35800714832421	0.000769130254834555	0.0585123143234896	0.0517740979003887	ATF7IP2/RESF1/ATF7IP/TASOR	4
GO:0045216	BP	GO:0045216	cell-cell junction organization	20/788	218/18986	0.0917431192660551	2.2104503329763	3.74044094845564	0.000784451703720147	0.058931934241976	0.0521453948315024	SMAD7/CDH18/EPHA4/PRKCA/CDH2/CTNNB1/EXT1/PAK2/EFNB2/CD2AP/PATJ/CDH22/ADAM10/ZNF703/CDH20/CDH10/CTNNA1/APC/NPHP4/PKN2	20
GO:0006814	BP	GO:0006814	sodium ion transport	22/788	251/18986	0.0876494023904383	2.11181669262038	3.68977412790752	0.000812329855147072	0.060272869499184	0.0533319093983497	GRIN2A/CAMK2D/SLC38A1/PRKCE/SLC9A9/SLC6A6/NKAIN3/SLC6A4/KCNE3/SLC23A2/ANO6/KCNQ1/FGF14/NKAIN2/SLC10A7/ATP1A2/SLC4A8/SLC41A3/COMMD1/AHCYL1/SHROOM2/SLC5A3	22
GO:1901888	BP	GO:1901888	regulation of cell junction assembly	23/788	268/18986	0.0858208955223881	2.06776081521327	3.66326413221476	0.000834276382014011	0.0604286899461775	0.0534697857269619	DOCK10/NECTIN3/EPHA3/LIMCH1/LRP4/CTNNB1/MAP4K4/FARP1/AMIGO2/PTPRJ/SLITRK1/SETD5/SNAP25/LZTS1/CLASP1/NTRK2/PHLDB2/OGT/NPHP4/CLSTN1/FMN1/DOCK4/PEAK1	23
GO:0032007	BP	GO:0032007	negative regulation of TOR signaling	10/788	73/18986	0.136986301369863	3.30053542869063	4.09795064743672	0.000834539312068674	0.0604286899461775	0.0534697857269619	HIF1A/NLK/SESN3/GSK3B/UBE3A/UBR2/PRKACB/UBE2W/SH3BP4/UBR1	10
GO:0009081	BP	GO:0009081	branched-chain amino acid metabolic process	6/788	28/18986	0.214285714285714	5.16298042059463	4.58715804677713	0.000862778550509764	0.0617297510543296	0.0546210180097159	ACAT1/BCKDHB/DBT/AUH/MCCC2/PPM1K	6
GO:0060612	BP	GO:0060612	adipose tissue development	9/788	61/18986	0.147540983606557	3.55483897811434	4.15879090896031	0.00087322005719929	0.0617417946325616	0.0546316746621773	ACAT1/RASAL2/TBL1XR1/VPS13B/FTO/CD2AP/NCOA2/ARRDC3/PIK3CA	9
GO:0071229	BP	GO:0071229	cellular response to acid chemical	12/788	100/18986	0.12	2.89126903553299	3.9458438851592	0.000885635902592593	0.0618915322625754	0.0547641686645995	SESN3/PDGFC/ZEB1/UBR2/BCL11A/NTRK2/PIK3CA/CPEB3/SLC38A9/FYN/SH3BP4/UBR1	12
GO:0048813	BP	GO:0048813	dendrite morphogenesis	15/788	143/18986	0.104895104895105	2.52733307301835	3.81490150774343	0.000898328345922916	0.0620569351608819	0.0549105239395351	DOCK10/EPHA4/LRP4/MEF2A/PHACTR1/GSK3B/FARP1/TET1/PICALM/UBE3A/LRP8/DHX36/LZTS1/IGF2BP1/FYN	15
GO:0007492	BP	GO:0007492	endoderm development	11/788	87/18986	0.126436781609195	3.04635626349262	3.98087039076418	0.000926931182843954	0.0632753815479564	0.0559886553253833	FN1/CTNNB1/ITGB5/EXT1/TNRC6A/GATA4/SSBP3/GATA6/CDC73/SMAD2/DUSP4	11
GO:0010506	BP	GO:0010506	regulation of autophagy	29/788	373/18986	0.0777479892761394	1.87325294974211	3.54440114085047	0.000937023121092865	0.0632753815479564	0.0559886553253833	BCL2/HK2/FOXO3/HIF1A/MTMR3/PRKD1/SESN3/ATP6V1C2/UCHL1/GSK3B/FBXW7/STK38L/GATA4/MTCL3/MAPK8/PIK3C3/LZTS1/MTCL1/AMBRA1/FOXO1/PIK3CA/KDM4A/VPS13D/UVRAG/MID2/SNX7/MAP3K7/SH3BP4/CCNY	29
GO:0090102	BP	GO:0090102	cochlea development	8/788	50/18986	0.16	3.85502538071066	4.20636962111824	0.000971771040366702	0.0643000888962801	0.0568953584559081	EPHA4/GABRB2/GABRA5/GRXCR1/ZEB1/CECR2/KCNQ1/ADAM10	8
GO:0009267	BP	GO:0009267	cellular response to starvation	18/788	190/18986	0.0947368421052632	2.28258081752605	3.69730605221364	0.000973595356000248	0.0643000888962801	0.0568953584559081	BCL2/PAK5/FOXO3/MTMR3/PRKD1/PAK1/SESN3/TNRC6A/PAK2/CHKA/MAPK8/PIK3C3/AMBRA1/BMPR2/FOXO1/ZFYVE1/STK24/VPS41	18
GO:0072665	BP	GO:0072665	protein localization to vacuole	11/788	88/18986	0.125	3.0117385786802	3.9360584339105	0.00102045650806233	0.0666624305810282	0.0589856553630536	LHCGR/SCARB2/SMURF1/CACNG5/PIK3C3/VPS54/LMBRD1/VPS13D/VPS8/VPS41/SH3BP4	11
GO:0006936	BP	GO:0006936	muscle contraction	28/788	358/18986	0.0782122905027933	1.88443978107365	3.51546878652894	0.00104043501495011	0.0672367144069912	0.0594938052691338	DTNA/CAMK2D/APBB2/SMAD7/PDE4D/GUCY1A1/GRIP2/RAP1GDS1/PRKD1/PRKG1/RYR3/CACNA2D1/GATA4/KCNE3/CACNA1G/ARG2/KCNQ1/KCNIP1/CXCR4/VPS54/PIK3CA/TMOD1/CALD1/ATP1A2/ARHGEF11/RCSD1/DOCK4/ARHGAP42	28
GO:0001837	BP	GO:0001837	epithelial to mesenchymal transition	18/788	192/18986	0.09375	2.25880393401015	3.64800709005457	0.0010982989581145	0.0702210291305119	0.0621344494557047	SMAD7/FAM83D/EPHA3/EPHA4/HIF1A/CTNNB1/GSK3B/AXIN2/FBXO11/ZNF703/CLASP1/DAB2IP/SPRED1/SLC39A10/PHLDB2/ACVR1/SMAD2/TASOR	18
GO:0048013	BP	GO:0048013	ephrin receptor signaling pathway	8/788	51/18986	0.156862745098039	3.77943664775555	4.13585964418882	0.00111133089625688	0.0703063019631983	0.0622099023588892	EPHA3/EPHA4/PAK1/EFNB2/RASA1/NCK2/FYN/ANKS1A	8
GO:0043087	BP	GO:0043087	regulation of GTPase activity	18/788	193/18986	0.0932642487046632	2.24710028668367	3.62358585617293	0.00116559032268146	0.072970810826204	0.0645675691906441	DOCK10/EPHA3/EPHA4/RAP1GDS1/MAP4K4/PRKG1/GSK3B/NTF3/USP6NL/DAB2IP/DOCK7/NTRK2/EVI5/ARHGAP17/BCAR3/SH3BP4/ARHGAP42/RALGAPA1	18
GO:0031929	BP	GO:0031929	TOR signaling	17/788	178/18986	0.0955056179775281	2.30110363314892	3.62916874334796	0.00121762265540825	0.0754423933917897	0.0667545269139717	FAM83D/RPS6KA5/HIF1A/NLK/SESN3/GSK3B/RPS6KA3/UBE3A/SIK3/UBR2/PRKACB/UBE2W/PIK3CA/SLC38A9/OGT/SH3BP4/UBR1	17
GO:0006941	BP	GO:0006941	striated muscle contraction	18/788	194/18986	0.0927835051546392	2.2355172955152	3.59931429717427	0.00123635800058647	0.0756481131760905	0.0669365562248199	DTNA/CAMK2D/SMAD7/PDE4D/PRKD1/RYR3/CACNA2D1/GATA4/KCNE3/CACNA1G/ARG2/KCNQ1/CXCR4/VPS54/PIK3CA/ATP1A2/ARHGEF11/RCSD1	18
GO:0003415	BP	GO:0003415	chondrocyte hypertrophy	3/788	6/18986	0.5	12.0469543147208	5.63153332266643	0.00129646516757692	0.0756481131760905	0.0669365562248199	MEX3C/SMAD7/EXT1	3
GO:0010606	BP	GO:0010606	positive regulation of cytoplasmic mRNA processing body assembly	3/788	6/18986	0.5	12.0469543147208	5.63153332266643	0.00129646516757692	0.0756481131760905	0.0669365562248199	PAN3/CNOT2/CNOT6L	3
GO:0032020	BP	GO:0032020	ISG15-protein conjugation	3/788	6/18986	0.5	12.0469543147208	5.63153332266643	0.00129646516757692	0.0756481131760905	0.0669365562248199	UBE2E2/UBE2E1/HERC5	3
GO:0060916	BP	GO:0060916	mesenchymal cell proliferation involved in lung development	3/788	6/18986	0.5	12.0469543147208	5.63153332266643	0.00129646516757692	0.0756481131760905	0.0669365562248199	NFIB/CTNNB1/PHF14	3
GO:1990708	BP	GO:1990708	conditioned place preference	3/788	6/18986	0.5	12.0469543147208	5.63153332266643	0.00129646516757692	0.0756481131760905	0.0669365562248199	CSMD1/OPRK1/SLC6A4	3
GO:0043410	BP	GO:0043410	positive regulation of MAPK cascade	34/788	472/18986	0.0720338983050847	1.7355781639852	3.36748970946275	0.00134585360417662	0.0772047972059626	0.0683139741631532	HIPK2/SH3RF1/GAREM1/EPHA4/PRKCA/NKD1/PRKCE/PAK1/CDH2/CTNNB1/GPR37/MARCO/OPRK1/CD24/TENM1/PDE8A/PELI2/DOK6/FBXW7/MAP3K13/PTPRJ/NTF3/FRS2/PDGFC/JAK2/NRK/BRAF/DAB2IP/MID1/NOX4/NTRK2/BCAR3/SPAG9/MAP3K7	34
GO:0071230	BP	GO:0071230	cellular response to amino acid stimulus	11/788	91/18986	0.120879120879121	2.91245049366877	3.80534492966255	0.00134883589128554	0.0772047972059626	0.0683139741631532	SESN3/PDGFC/ZEB1/UBR2/BCL11A/NTRK2/CPEB3/SLC38A9/FYN/SH3BP4/UBR1	11
GO:0040029	BP	GO:0040029	epigenetic regulation of gene expression	24/788	295/18986	0.0813559322033898	1.96018239697152	3.45863759711858	0.00136192408450209	0.0772185259231844	0.0683261218957751	HIPK2/WT1/ATF7IP2/UHRF2/DYRK1A/ARID4B/RLF/RESF1/TET1/HDAC8/HDAC9/ATF7IP/KAT2B/EPC1/UBR2/L3MBTL3/KMT2E/SMARCAD1/RLIM/PIK3CA/YTHDC1/PCGF3/MTF2/TASOR	24
GO:0072666	BP	GO:0072666	establishment of protein localization to vacuole	9/788	65/18986	0.138461538461538	3.33607965638422	3.92580624920355	0.00138926748016382	0.0780326874372389	0.0690465254283092	LHCGR/SCARB2/SMURF1/CACNG5/PIK3C3/VPS54/VPS13D/VPS8/VPS41	9
GO:0030336	BP	GO:0030336	negative regulation of cell migration	29/788	383/18986	0.0757180156657963	1.82434295105433	3.39134835096134	0.00140679125686207	0.0782853282753798	0.0692700724139099	BCL2/PODN/SMAD7/TNN/NEXMIF/FOXO3/EPHA4/LIMCH1/PRKG1/GSK3B/ARID4B/NGFR/TET1/PTPRJ/PTPRG/SRGAP1/SRGAP3/BRAF/CLASP1/DAB2IP/ARID2/SPRED1/MAP2K5/SYNJ2BP/SINHCAF/PHLDB2/OGT/CD200/STK24	29
GO:0042594	BP	GO:0042594	response to starvation	20/788	230/18986	0.0869565217391304	2.09512248951666	3.47706718922123	0.00151264494750714	0.083403634261632	0.0737989596794404	BCL2/PAK5/FOXO3/ACAT1/MTMR3/PRKD1/PAK1/SESN3/TBC1D5/TNRC6A/PAK2/CHKA/MAPK8/PIK3C3/AMBRA1/BMPR2/FOXO1/ZFYVE1/STK24/VPS41	20
GO:0031453	BP	GO:0031453	positive regulation of heterochromatin formation	4/788	13/18986	0.307692307692308	7.4135103475205	4.81344542012765	0.00155927366301462	0.0844255379704311	0.0747031820346121	ATF7IP2/RESF1/ATF7IP/TASOR	4
GO:0045986	BP	GO:0045986	negative regulation of smooth muscle contraction	4/788	13/18986	0.307692307692308	7.4135103475205	4.81344542012765	0.00155927366301462	0.0844255379704311	0.0747031820346121	GUCY1A1/PRKG1/DOCK4/ARHGAP42	4
GO:0048511	BP	GO:0048511	rhythmic process	24/788	299/18986	0.0802675585284281	1.9339592210923	3.38727373652952	0.00163232403103569	0.0861688104869662	0.07624570112622	NAMPT/GNAQ/ENOX1/FOXO3/LHCGR/OPRK1/SLC6A4/PRKG1/DYRK1A/GSK3B/NGFR/FBXW7/UBE3A/PSPC1/MAPK8/KAT2B/NCOA2/CA12/FBXL17/FBXW11/NTRK2/NONO/OGT/SFPQ	24
GO:0032006	BP	GO:0032006	regulation of TOR signaling	15/788	152/18986	0.0986842105263158	2.37768835158963	3.54860840220173	0.00166874820167765	0.0861688104869662	0.07624570112622	FAM83D/HIF1A/NLK/SESN3/GSK3B/UBE3A/SIK3/UBR2/PRKACB/UBE2W/PIK3CA/SLC38A9/OGT/SH3BP4/UBR1	15
GO:0038018	BP	GO:0038018	Wnt receptor catabolic process	2/788	2/18986	1	24.0939086294416	6.79634094535174	0.00172050869524724	0.0861688104869662	0.07624570112622	ZNRF3/RNF43	2
GO:0039585	BP	GO:0039585	PKR/eIFalpha signaling	2/788	2/18986	1	24.0939086294416	6.79634094535174	0.00172050869524724	0.0861688104869662	0.07624570112622	ARIH1/HERC5	2
GO:0043375	BP	GO:0043375	CD8-positive, alpha-beta T cell lineage commitment	2/788	2/18986	1	24.0939086294416	6.79634094535174	0.00172050869524724	0.0861688104869662	0.07624570112622	BCL2/TOX	2
GO:0097156	BP	GO:0097156	fasciculation of motor neuron axon	2/788	2/18986	1	24.0939086294416	6.79634094535174	0.00172050869524724	0.0861688104869662	0.07624570112622	EPHA3/EPHA4	2
GO:2000017	BP	GO:2000017	positive regulation of determination of dorsal identity	2/788	2/18986	1	24.0939086294416	6.79634094535174	0.00172050869524724	0.0861688104869662	0.07624570112622	CTNNB1/ACVR1	2
GO:2000790	BP	GO:2000790	regulation of mesenchymal cell proliferation involved in lung development	2/788	2/18986	1	24.0939086294416	6.79634094535174	0.00172050869524724	0.0861688104869662	0.07624570112622	NFIB/PHF14	2
GO:2000791	BP	GO:2000791	negative regulation of mesenchymal cell proliferation involved in lung development	2/788	2/18986	1	24.0939086294416	6.79634094535174	0.00172050869524724	0.0861688104869662	0.07624570112622	NFIB/PHF14	2
GO:0031123	BP	GO:0031123	RNA 3'-end processing	11/788	94/18986	0.117021276595745	2.81949994599849	3.67987938865357	0.00175929961029	0.0872754280359211	0.0772248817650361	DHX36/TUT4/INTS6/LIN28B/INTS7/CDC73/TENT2/YTHDC1/AHCYL1/INTS6L/CSTF3	11
GO:0007178	BP	GO:0007178	cell surface receptor protein serine/threonine kinase signaling pathway	31/788	425/18986	0.0729411764705882	1.75743804120633	3.28622633702586	0.00177164762402369	0.0872754280359211	0.0772248817650361	HIPK2/SMAD7/FSTL4/NLK/ITGB5/EXT1/HIVEP1/ARID4B/ITGA8/TET1/GATA4/TRIM33/SMURF1/ZEB1/GATA6/JAK2/ZNF703/DMRT1/FSTL5/BMPR2/SPRED1/KCP/SINHCAF/PPM1L/CRIM1/ACVR1/SMAD2/OGT/FERMT1/MAP3K7/USP15	31
GO:0062237	BP	GO:0062237	protein localization to postsynapse	8/788	55/18986	0.145454545454545	3.50456852791878	3.87065145024603	0.00183722969699774	0.0894468718169591	0.0791462643697832	NETO2/GRIN2A/GRIP1/GRIP2/MKLN1/ADAM10/OGT/CLSTN1	8
GO:0010959	BP	GO:0010959	regulation of metal ion transport	30/788	408/18986	0.0735294117647059	1.77161092863541	3.27857823532541	0.00184549286277919	0.0894468718169591	0.0791462643697832	BCL2/CAMK2D/PDE4D/PLPP4/LHCGR/PRKCE/PRKD1/CTNNB1/OPRK1/NKAIN3/HEPH/ATP2C2/KCNIP3/CACNA2D1/KCNE3/ANO6/CASK/KCNQ1/KCNIP1/FGF14/CXCR4/KCNAB1/NKAIN2/STIM2/CHD7/ATP1A2/FYN/COMMD1/AHCYL1/DPP6	30
GO:0000956	BP	GO:0000956	nuclear-transcribed mRNA catabolic process	13/788	124/18986	0.104838709677419	2.5259742917963	3.54748663989558	0.00193833098117195	0.0928609112266199	0.0821671466007328	PAN3/CNOT2/TNRC6A/DHX36/TNRC6B/CNOT4/XRN1/IGF2BP1/TENT2/CPEB3/DCP1A/NBAS/CNOT6L	13
GO:0043524	BP	GO:0043524	negative regulation of neuron apoptotic process	16/788	170/18986	0.0941176470588235	2.26766198865333	3.4547836504453	0.00194683441173945	0.0928609112266199	0.0821671466007328	BCL2/HIPK2/EPHA4/GBE1/HIF1A/CTNNB1/NTF3/CD2AP/RASA1/JAK2/BRAF/AMBRA1/VPS54/NTRK2/PIK3CA/NONO	16
GO:0007015	BP	GO:0007015	actin filament organization	33/788	465/18986	0.0709677419354839	1.70989028983134	3.22509175864213	0.00200021976128636	0.0943953173985008	0.0835248521757118	BCL2/PRKCE/CORO2B/LIMCH1/PAK1/MYO1E/DIAPH2/ENAH/ITGB5/TENM1/DIAPH3/RHOF/PHACTR1/FMN2/MSRB2/MYO5A/PAK2/CD2AP/RHOU/RASA1/NCK2/JAK2/BRAF/CLASP1/IQGAP2/PIK3CA/TMOD1/CALD1/PHLDB2/ARHGAP17/TAGLN3/SHROOM2/FMN1	33
GO:0010586	BP	GO:0010586	miRNA metabolic process	12/788	110/18986	0.109090909090909	2.62842639593909	3.56423286839898	0.00203664746260635	0.0943953173985008	0.0835248521757118	WT1/NFIB/FOXO3/HIF1A/SND1/NGFR/TUT4/LIN28B/GATA6/TENT2/NOTCH3/MRTFB	12
GO:0001822	BP	GO:0001822	kidney development	25/788	322/18986	0.077639751552795	1.87064507992559	3.27886323561147	0.00208173685991138	0.0943953173985008	0.0835248521757118	BCL2/SMAD7/WT1/ACAT1/EPHA4/MYO1E/LRP4/CTNNB1/CD24/CYP26B1/EXT1/PCSK5/MME/WNT6/ITGA8/EFNB2/CD2AP/BICC1/ARG2/SALL1/HS2ST1/NOTCH3/ADAMTS6/SMAD2/FMN1	25
GO:0007044	BP	GO:0007044	cell-substrate junction assembly	11/788	96/18986	0.114583333333333	2.76076036379019	3.59895544403602	0.00208564851430355	0.0943953173985008	0.0835248521757118	BCL2/FN1/EPHA3/CORO2B/LIMCH1/MAP4K4/PTPRJ/CLASP1/PHLDB2/FMN1/PEAK1	11
GO:0034333	BP	GO:0034333	adherens junction assembly	4/788	14/18986	0.285714285714286	6.88397389412618	4.58284085606511	0.00211177722280708	0.0943953173985008	0.0835248521757118	SMAD7/CTNNB1/PAK2/ZNF703	4
GO:0070593	BP	GO:0070593	dendrite self-avoidance	4/788	14/18986	0.285714285714286	6.88397389412618	4.58284085606511	0.00211177722280708	0.0943953173985008	0.0835248521757118	TNN/DSCAML1/EXT1/CNTN4	4
GO:1902306	BP	GO:1902306	negative regulation of sodium ion transmembrane transport	4/788	14/18986	0.285714285714286	6.88397389412618	4.58284085606511	0.00211177722280708	0.0943953173985008	0.0835248521757118	CAMK2D/PRKCE/ATP1A2/COMMD1	4
GO:1905269	BP	GO:1905269	positive regulation of chromatin organization	4/788	14/18986	0.285714285714286	6.88397389412618	4.58284085606511	0.00211177722280708	0.0943953173985008	0.0835248521757118	ATF7IP2/RESF1/ATF7IP/TASOR	4
GO:0035493	BP	GO:0035493	SNARE complex assembly	5/788	23/18986	0.217391304347826	5.23780622379166	4.23163371906597	0.00219320332970849	0.0943953173985008	0.0835248521757118	STXBP6/SNAP25/UVRAG/VPS8/VPS41	5
GO:0061318	BP	GO:0061318	renal filtration cell differentiation	5/788	23/18986	0.217391304347826	5.23780622379166	4.23163371906597	0.00219320332970849	0.0943953173985008	0.0835248521757118	WT1/MYO1E/CD24/EXT1/CD2AP	5
GO:0072112	BP	GO:0072112	podocyte differentiation	5/788	23/18986	0.217391304347826	5.23780622379166	4.23163371906597	0.00219320332970849	0.0943953173985008	0.0835248521757118	WT1/MYO1E/CD24/EXT1/CD2AP	5
GO:0030509	BP	GO:0030509	BMP signaling pathway	16/788	172/18986	0.0930232558139535	2.24129382599457	3.40294420191168	0.00219415388898421	0.0943953173985008	0.0835248521757118	HIPK2/SMAD7/FSTL4/EXT1/HIVEP1/GATA4/TRIM33/SMURF1/GATA6/FSTL5/BMPR2/KCP/CRIM1/ACVR1/SMAD2/USP15	16
GO:0140331	BP	GO:0140331	aminophospholipid translocation	3/788	7/18986	0.428571428571429	10.3259608411893	5.13526102676444	0.00219889258499004	0.0943953173985008	0.0835248521757118	ATP8A1/ATP11C/ATP11A	3
GO:1904781	BP	GO:1904781	positive regulation of protein localization to centrosome	3/788	7/18986	0.428571428571429	10.3259608411893	5.13526102676444	0.00219889258499004	0.0943953173985008	0.0835248521757118	BICD1/GSK3B/APC	3
GO:0010811	BP	GO:0010811	positive regulation of cell-substrate adhesion	13/788	126/18986	0.103174603174603	2.48587946176779	3.48220702477967	0.00223700648697932	0.0953504183457144	0.0843699647048865	FN1/HSD17B12/EDIL3/PRKCE/MAP4K4/GSK3B/EGFLAM/PTPRJ/JAK2/BRAF/FMN1/FERMT1/FBLN2	13
GO:0042692	BP	GO:0042692	muscle cell differentiation	31/788	432/18986	0.0717592592592593	1.72896103590901	3.18921642150867	0.00227788213231512	0.0964089550367172	0.0853066014266565	BCL2/WT1/ADAM12/PRKD1/CDH2/CTNNB1/MEIS1/MEF2A/CYP26B1/PRKG1/LAMA1/UCHL1/ITGA8/KCNH1/GATA4/EFNB2/FRS2/HDAC9/ZEB1/ANKRD17/GATA6/DNER/AKIRIN2/NOX4/BMPR2/TMOD1/ACVR1/SPAG9/COL14A1/ATP11A/MRTFB	31
GO:2000107	BP	GO:2000107	negative regulation of leukocyte apoptotic process	8/788	57/18986	0.140350877192982	3.3816012111497	3.74713391219189	0.00231872489635801	0.0969151969231385	0.0857545450312104	BCL2/ST6GAL1/HIF1A/KITLG/PRKCQ/ARG2/SLC39A10/KIFAP3	8
GO:0001764	BP	GO:0001764	neuron migration	17/788	189/18986	0.0899470899470899	2.16717696666935	3.35567520565453	0.00232209456854109	0.0969151969231385	0.0857545450312104	APBB2/SH3RF1/TNN/NEXMIF/NTNG1/CTNNB1/DCC/PRKG1/PHACTR1/SPOCK1/DNER/CUL5/DAB2IP/CXCR4/NTRK2/FYN/ZNF609	17
GO:0099504	BP	GO:0099504	synaptic vesicle cycle	19/788	222/18986	0.0855855855855856	2.06209127909636	3.31231931472553	0.0023482766211124	0.0973320171923141	0.086123364717676	UNC13C/ATP8A1/SNAP91/SV2C/CDH2/CTNNB1/PLD1/RAB3B/FCHO2/PICALM/ITSN1/PIK3C3/SNAP25/CASK/BRAF/PCDH17/FBXL20/SLC4A8/RIMS1	19
GO:0031109	BP	GO:0031109	microtubule polymerization or depolymerization	14/788	142/18986	0.0985915492957746	2.37545578036748	3.42342514578013	0.00236851366217647	0.097498404860826	0.0862705913577183	NEDD1/PAK1/MAP1S/DIAPH3/DYRK1A/SLAIN2/NCKAP5/CLASP1/MID1/NME7/ATXN7/APC/WDR72/RANBP9	14
GO:0141091	BP	GO:0141091	transforming growth factor beta receptor superfamily signaling pathway	29/788	397/18986	0.0730478589420655	1.76000843892647	3.18450718727022	0.00239935234551302	0.0979711778479329	0.0866889203061138	HIPK2/SMAD7/FSTL4/NLK/ITGB5/EXT1/HIVEP1/ARID4B/ITGA8/TET1/GATA4/TRIM33/SMURF1/ZEB1/GATA6/ZNF703/DMRT1/FSTL5/BMPR2/SPRED1/KCP/SINHCAF/CRIM1/ACVR1/SMAD2/OGT/FERMT1/MAP3K7/USP15	29
GO:0007623	BP	GO:0007623	circadian rhythm	18/788	206/18986	0.087378640776699	2.10529298703859	3.3191	0.002412601384608	0.0979711778479329	0.0866889203061138	NAMPT/GNAQ/SLC6A4/PRKG1/DYRK1A/GSK3B/NGFR/FBXW7/UBE3A/PSPC1/MAPK8/NCOA2/FBXL17/FBXW11/NTRK2/NONO/OGT/SFPQ	18
GO:0090092	BP	GO:0090092	regulation of transmembrane receptor protein serine/threonine kinase signaling pathway	25/788	326/18986	0.0766871165644172	1.84769237955841	3.21253478226847	0.00245595195770937	0.0990622232606265	0.0876543220794614	HIPK2/SMAD7/FSTL4/ARID4B/ITGA8/TET1/GATA4/TRIM33/SMURF1/ZEB1/GATA6/JAK2/ZNF703/DMRT1/FSTL5/BMPR2/SPRED1/KCP/SINHCAF/CRIM1/ACVR1/SMAD2/OGT/FERMT1/USP15	25
GO:0140058	BP	GO:0140058	neuron projection arborization	6/788	34/18986	0.176470588235294	4.25186622872499	3.94912777452464	0.00249281431449511	0.0998787602007709	0.0883768274865216	GRIP1/NTNG1/PHACTR1/MOV10/MAP3K13/IGF2BP1	6
GO:0031346	BP	GO:0031346	positive regulation of cell projection organization	27/788	363/18986	0.0743801652892562	1.7921089063221	3.17080815483491	0.00259448010922454	0.102626245744628	0.0908079154920502	FN1/CNR1/TNN/GRIP1/EPHA3/EPHA4/SCARB2/TOX/PRKD1/TENM1/GSK3B/MAP3K13/LRP8/DHX36/SMURF1/SLITRK1/KAT2B/BCL11A/BRAF/DAB2IP/BMPR2/NTRK2/APC/PIK3CA/FYN/CEP120/STK24	27
GO:0007043	BP	GO:0007043	cell-cell junction assembly	15/788	159/18986	0.0943396226415094	2.27301024806053	3.3542581204084	0.00259553899387412	0.102626245744628	0.0908079154920502	SMAD7/CDH18/PRKCA/CDH2/CTNNB1/PAK2/PATJ/CDH22/ZNF703/CDH20/CDH10/CTNNA1/APC/NPHP4/PKN2	15
GO:0060996	BP	GO:0060996	dendritic spine development	11/788	99/18986	0.111111111111111	2.67710095882685	3.48138371529841	0.00266581250411943	0.103120992419174	0.0912456876612083	DOCK10/FSTL4/EPHA4/PAK2/UBE3A/LRP8/DHX36/NCK2/FOXO6/UBA6/CPEB3	11
GO:0001934	BP	GO:0001934	positive regulation of protein phosphorylation	32/788	455/18986	0.0703296703296703	1.69451665086183	3.12029396940155	0.00266861116091372	0.103120992419174	0.0912456876612083	IL31RA/EPHA4/KITLG/LIMCH1/PAK1/LRP4/CD24/TENM1/PELI2/SLCO3A1/WDFY2/FBXW7/MAP3K13/PAK2/PTPRJ/NTF3/JAK2/AXIN2/DIPK2A/BRAF/DAB2IP/NOX4/DOCK7/NTRK2/RSPO1/MNAT1/FYN/ACVR1/PLPP3/PIBF1/MAP3K7/CCNY	32
GO:0045932	BP	GO:0045932	negative regulation of muscle contraction	5/788	24/18986	0.208333333333333	5.01956429780034	4.10014399310813	0.00267690497330052	0.103120992419174	0.0912456876612083	GUCY1A1/PRKG1/ATP1A2/DOCK4/ARHGAP42	5
GO:0072311	BP	GO:0072311	glomerular epithelial cell differentiation	5/788	24/18986	0.208333333333333	5.01956429780034	4.10014399310813	0.00267690497330052	0.103120992419174	0.0912456876612083	WT1/MYO1E/CD24/EXT1/CD2AP	5
GO:0048041	BP	GO:0048041	focal adhesion assembly	10/788	85/18986	0.117647058823529	2.83457748581666	3.52744060969938	0.00269384289680705	0.103120992419174	0.0912456876612083	BCL2/EPHA3/CORO2B/LIMCH1/MAP4K4/PTPRJ/CLASP1/PHLDB2/FMN1/PEAK1	10
GO:0003018	BP	GO:0003018	vascular process in circulatory system	22/788	276/18986	0.0797101449275362	1.92052894872361	3.20561732886936	0.00272187305233698	0.103353638308169	0.0914515422949245	ATP8A1/GUCY1A1/GRIP2/SLC38A1/FLVCR2/RAP1GDS1/SLC6A6/SLC6A4/PRKG1/EXT1/SLCO3A1/PTPRJ/SLC7A8/KAT2B/PDE3A/BMPR2/SLC16A7/ATP1A2/SLC4A8/SLC5A3/DOCK4/ARHGAP42	22
GO:0045814	BP	GO:0045814	negative regulation of gene expression, epigenetic	17/788	192/18986	0.0885416666666667	2.13331482656514	3.28434032566367	0.00273860233771431	0.103353638308169	0.0914515422949245	WT1/ATF7IP2/UHRF2/DYRK1A/RLF/RESF1/HDAC9/ATF7IP/EPC1/UBR2/L3MBTL3/SMARCAD1/RLIM/YTHDC1/PCGF3/MTF2/TASOR	17
GO:0007173	BP	GO:0007173	epidermal growth factor receptor signaling pathway	12/788	114/18986	0.105263157894737	2.53620090836228	3.42332442265363	0.00275275975552661	0.103353638308169	0.0914515422949245	GAREM1/GAB1/PTPRJ/ERBIN/PTPN12/NCK2/CBLB/SOS1/BRAF/DAB2IP/PIK3CA/BCAR3	12
GO:0043201	BP	GO:0043201	response to L-leucine	4/788	15/18986	0.266666666666667	6.42504230118443	4.37381314571969	0.00278590505922187	0.103353638308169	0.0914515422949245	SESN3/UBR2/PIK3CA/UBR1	4
GO:0150011	BP	GO:0150011	regulation of neuron projection arborization	4/788	15/18986	0.266666666666667	6.42504230118443	4.37381314571969	0.00278590505922187	0.103353638308169	0.0914515422949245	GRIP1/NTNG1/MOV10/MAP3K13	4
GO:0060419	BP	GO:0060419	heart growth	11/788	100/18986	0.11	2.65032994923858	3.44316129347666	0.00288583433127443	0.105163370037025	0.093052867226036	WT1/RUNX1/MEIS1/PRKG1/GATA4/DUSP6/VGLL4/GATA6/DIPK2A/ARID2/COL14A1	11
GO:0038093	BP	GO:0038093	Fc receptor signaling pathway	8/788	59/18986	0.135593220338983	3.2669706616192	3.62900522557345	0.00289393202501447	0.105163370037025	0.093052867226036	PLPP4/PRKCE/PAK1/PRKCQ/MAPK8/SOS1/FYN/MAP3K7	8
GO:0090497	BP	GO:0090497	mesenchymal cell migration	8/788	59/18986	0.135593220338983	3.2669706616192	3.62900522557345	0.00289393202501447	0.105163370037025	0.093052867226036	FN1/HIF1A/KITLG/CDH2/SEMA3D/SEMA6C/ACVR1/PHACTR4	8
GO:0090075	BP	GO:0090075	relaxation of muscle	6/788	35/18986	0.171428571428571	4.13038433647571	3.85720034842443	0.00290467877306926	0.105163370037025	0.093052867226036	CAMK2D/PDE4D/GUCY1A1/PRKG1/PIK3CA/ATP1A2	6
GO:0072001	BP	GO:0072001	renal system development	25/788	332/18986	0.0753012048192771	1.81430034860253	3.11475760938496	0.00312376511068743	0.112418133624141	0.0994721798877587	BCL2/SMAD7/WT1/ACAT1/EPHA4/MYO1E/LRP4/CTNNB1/CD24/CYP26B1/EXT1/PCSK5/MME/WNT6/ITGA8/EFNB2/CD2AP/BICC1/ARG2/SALL1/HS2ST1/NOTCH3/ADAMTS6/SMAD2/FMN1	25
GO:0002067	BP	GO:0002067	glandular epithelial cell differentiation	9/788	73/18986	0.123287671232877	2.97048188582157	3.51002528327101	0.00314583551876853	0.11253852064166	0.0995787032632745	IL31RA/NFIB/HIF1A/CDH2/CTNNB1/EXT1/GSK3B/RFX3/GATA6	9
GO:2001252	BP	GO:2001252	positive regulation of chromosome organization	12/788	116/18986	0.103448275862069	2.49247330649396	3.35510561632535	0.00318076433098854	0.11311475520261	0.100088579259758	NAF1/CTNNB1/ATF7IP2/PRKCQ/RESF1/NSMCE2/DHX36/ATF7IP/TNKS/PPP1R10/TASOR/NVL	12
GO:0070233	BP	GO:0070233	negative regulation of T cell apoptotic process	5/788	25/18986	0.2	4.81878172588832	3.97576585927799	0.00323337868992491	0.114309446626169	0.101145691278642	BCL2/HIF1A/PRKCQ/ARG2/KIFAP3	5
GO:0043269	BP	GO:0043269	regulation of monoatomic ion transport	33/788	480/18986	0.06875	1.65645621827411	3.03128440663467	0.00329057141222913	0.114616558096075	0.101417436115487	BCL2/GRIN2A/CAMK2D/CNR1/PDE4D/PLPP4/LHCGR/PRKCE/PRKD1/CTNNB1/OPRK1/NKAIN3/HEPH/SLC6A4/ATP2C2/KCNIP3/CACNA2D1/KCNE3/ANO6/CASK/KCNQ1/KCNIP1/FGF14/CXCR4/KCNAB1/NKAIN2/STIM2/CHD7/ATP1A2/FYN/COMMD1/AHCYL1/DPP6	33
GO:0031114	BP	GO:0031114	regulation of microtubule depolymerization	6/788	36/18986	0.166666666666667	4.01565143824027	3.76863749648173	0.00336535945337491	0.114616558096075	0.101417436115487	MAP1S/DIAPH3/CLASP1/MID1/ATXN7/APC	6
GO:0010603	BP	GO:0010603	regulation of cytoplasmic mRNA processing body assembly	3/788	8/18986	0.375	9.03521573604061	4.73013889016516	0.00341003491100194	0.114616558096075	0.101417436115487	PAN3/CNOT2/CNOT6L	3
GO:0014041	BP	GO:0014041	regulation of neuron maturation	3/788	8/18986	0.375	9.03521573604061	4.73013889016516	0.00341003491100194	0.114616558096075	0.101417436115487	BCL2/MAP3K13/BCL11A	3
GO:0072033	BP	GO:0072033	renal vesicle formation	3/788	8/18986	0.375	9.03521573604061	4.73013889016516	0.00341003491100194	0.114616558096075	0.101417436115487	CTNNB1/SALL1/FMN1	3
GO:1903608	BP	GO:1903608	protein localization to cytoplasmic stress granule	3/788	8/18986	0.375	9.03521573604061	4.73013889016516	0.00341003491100194	0.114616558096075	0.101417436115487	PAK1/TIA1/DCP1A	3
GO:0099072	BP	GO:0099072	regulation of postsynaptic membrane neurotransmitter receptor levels	12/788	117/18986	0.102564102564103	2.47117011584017	3.32152833918723	0.00341409821025344	0.114616558096075	0.101417436115487	NETO2/GRIP1/GRIP2/EFNB2/ERBIN/CACNG5/GRID2IP/CBLB/ADAM10/GRID1/OGT/CLSTN1	12
GO:0002009	BP	GO:0002009	morphogenesis of an epithelium	34/788	500/18986	0.068	1.63838578680203	3.01025520604059	0.00341817917506049	0.114616558096075	0.101417436115487	BCL2/WT1/GREB1/EPHA4/CSMD1/NKD1/HIF1A/ARHGAP24/PAK1/CTNNB1/ITGB5/EXT1/LAMA1/WNT6/NGFR/GATA4/EFNB2/FRS2/CECR2/SOS1/CLASP1/PRKACB/CXCR4/SALL1/PHLDB2/HS2ST1/ACVR1/PHACTR4/MIB1/C2CD3/AJAP1/FMN1/FERMT1/ARL13B	34
GO:1902175	BP	GO:1902175	regulation of oxidative stress-induced intrinsic apoptotic signaling pathway	7/788	48/18986	0.145833333333333	3.51369500846024	3.62846321379635	0.00344819251940942	0.114616558096075	0.101417436115487	HIF1A/CTNNB1/FBXW7/GATA4/NONO/FYN/SFPQ	7
GO:0007626	BP	GO:0007626	locomotory behavior	18/788	213/18986	0.0845070422535211	2.0361049546007	3.16434109387103	0.00345521101006007	0.114616558096075	0.101417436115487	NPY1R/HIPK2/PAK5/EPHA4/PRKCE/GPR37/MEIS1/OPRK1/PUM1/UCHL1/UBE3A/SNAP25/NCOA2/ARRDC3/TMOD1/UBA6/CHD7/ATP1A2	18
GO:0010232	BP	GO:0010232	vascular transport	10/788	88/18986	0.113636363636364	2.73794416243655	3.40036715044342	0.00347810552277499	0.114616558096075	0.101417436115487	ATP8A1/SLC38A1/FLVCR2/SLC6A6/SLCO3A1/SLC7A8/SLC16A7/ATP1A2/SLC4A8/SLC5A3	10
GO:0150104	BP	GO:0150104	transport across blood-brain barrier	10/788	88/18986	0.113636363636364	2.73794416243655	3.40036715044342	0.00347810552277499	0.114616558096075	0.101417436115487	ATP8A1/SLC38A1/FLVCR2/SLC6A6/SLCO3A1/SLC7A8/SLC16A7/ATP1A2/SLC4A8/SLC5A3	10
GO:0010976	BP	GO:0010976	positive regulation of neuron projection development	15/788	164/18986	0.0914634146341463	2.20371115513186	3.22157245924125	0.00348998837463922	0.114616558096075	0.101417436115487	CNR1/TNN/EPHA3/SCARB2/TOX/PRKD1/LRP8/DHX36/KAT2B/BCL11A/BRAF/DAB2IP/NTRK2/FYN/STK24	15
GO:0150115	BP	GO:0150115	cell-substrate junction organization	11/788	103/18986	0.106796116504854	2.57313587304716	3.33124005266725	0.00363491267438329	0.118074170122886	0.104476873186938	BCL2/FN1/EPHA3/CORO2B/LIMCH1/MAP4K4/PTPRJ/CLASP1/PHLDB2/FMN1/PEAK1	11
GO:0022604	BP	GO:0022604	regulation of cell morphogenesis	20/788	248/18986	0.0806451612903226	1.94305714753561	3.11070489946809	0.00363640554111666	0.118074170122886	0.104476873186938	FN1/GRIP1/EPHA4/NTNG1/BRWD3/PHIP/MOV10/MAP3K13/LRP8/DHX36/RHOU/MKLN1/SMURF1/RASA1/SLC23A2/BCL11A/CXCR4/FYN/SPAG9/RIMS1	20
GO:0035265	BP	GO:0035265	organ growth	16/788	181/18986	0.0883977900552486	2.12984827663572	3.17818610949539	0.00365420892560013	0.118074170122886	0.104476873186938	BCL2/WT1/RUNX1/MEIS1/SLC6A4/PRKG1/EXT1/GATA4/UBE3A/DUSP6/VGLL4/GATA6/DIPK2A/ARID2/SMAD2/COL14A1	16
GO:0034110	BP	GO:0034110	regulation of homotypic cell-cell adhesion	6/788	37/18986	0.162162162162162	3.90712031828783	3.68321694322152	0.0038782665562646	0.122458431038308	0.10835624723803	PRKCA/PRKG1/PRKCQ/JAK2/ZNF703/JAK1	6
GO:0071539	BP	GO:0071539	protein localization to centrosome	6/788	37/18986	0.162162162162162	3.90712031828783	3.68321694322152	0.0038782665562646	0.122458431038308	0.10835624723803	BICD1/GSK3B/CCDC14/APC/C2CD3/PIBF1	6
GO:0097484	BP	GO:0097484	dendrite extension	6/788	37/18986	0.162162162162162	3.90712031828783	3.68321694322152	0.0038782665562646	0.122458431038308	0.10835624723803	SMURF1/SLC23A2/BCL11A/CXCR4/SPAG9/RIMS1	6
GO:0035850	BP	GO:0035850	epithelial cell differentiation involved in kidney development	7/788	49/18986	0.142857142857143	3.44198694706309	3.56157724365533	0.00388179238579223	0.122458431038308	0.10835624723803	WT1/MYO1E/CTNNB1/CD24/EXT1/CD2AP/SALL1	7
GO:0099175	BP	GO:0099175	regulation of postsynapse organization	14/788	150/18986	0.0933333333333333	2.24876480541455	3.19512989037672	0.003910335330009	0.122458431038308	0.10835624723803	DOCK10/NECTIN3/RPS6KA5/EPHA4/CDH2/LRP4/UBE3A/LRP8/DHX36/LZTS1/ADAM10/GRID1/FYN/DOCK4	14
GO:0010508	BP	GO:0010508	positive regulation of autophagy	15/788	166/18986	0.0903614457831325	2.17716041832304	3.16983359761435	0.00391214954398587	0.122458431038308	0.10835624723803	HK2/FOXO3/HIF1A/PRKD1/SESN3/GSK3B/AMBRA1/FOXO1/VPS13D/UVRAG/MID2/SNX7/MAP3K7/SH3BP4/CCNY	15
GO:0001654	BP	GO:0001654	eye development	29/788	411/18986	0.0705596107055961	1.7000568132696	2.9857013573749	0.00393924128731649	0.122626465819405	0.108504931310909	BCL2/NECTIN3/HIPK2/WT1/NFIB/SMOC1/NKD1/HIF1A/CTNNB1/MEIS1/LAMA1/WNT6/MEIS2/FRS2/ZEB1/SOS1/MEGF11/VIM/BMPR2/NTRK2/TMEM135/SPRED1/TMOD1/CHD7/BCAR3/PHACTR4/NPHP4/SHROOM2/WDR19	29
GO:0051932	BP	GO:0051932	synaptic transmission, GABAergic	8/788	62/18986	0.129032258064516	3.10889143605698	3.46098866859009	0.00395832518618379	0.122626465819405	0.108504931310909	CNR1/SLC38A1/PRKCE/GABRB2/GABRA5/GABRB3/VPS54/PLCL1	8
GO:0043487	BP	GO:0043487	regulation of RNA stability	22/788	285/18986	0.0771929824561404	1.85988066613234	3.04358039705543	0.0040050878750276	0.123438862199569	0.10922377298051	NAF1/IGF2BP2/PRKCA/PAN3/PUM1/CNOT2/TNRC6A/MOV10/FTO/IGF2BP3/DHX36/TUT4/TNRC6B/LIN28B/AXIN2/CNOT4/IGF2BP1/VIM/CPEB3/DCP1A/TAF15/CNOT6L	22
GO:0008306	BP	GO:0008306	associative learning	10/788	90/18986	0.111111111111111	2.67710095882685	3.31857854391335	0.00409457571922791	0.125553061594692	0.111094503402467	GRIN2A/CSMD1/HIF1A/GABRA5/OPRK1/SLC6A4/MEIS2/SNAP25/BRAF/ATP1A2	10
GO:0097120	BP	GO:0097120	receptor localization to synapse	9/788	76/18986	0.118421052631579	2.85322602190756	3.36857328848197	0.00413658870179883	0.126197452273152	0.11166468672983	NETO2/GRIP1/GRIP2/MKLN1/CACNG5/ADAM10/OGT/CLSTN1/KIFAP3	9
GO:0007416	BP	GO:0007416	synapse assembly	21/788	269/18986	0.0780669144981413	1.88093710490065	3.02802531560082	0.00427328894438711	0.128266361326901	0.113495342398371	DOCK10/NECTIN3/LGI2/GABRB2/CDH2/GABRA5/LRP4/CTNNB1/GABRB3/FARP1/AMIGO2/SLITRK1/SETD5/DNER/SNAP25/LZTS1/NTRK2/PCDH17/OGT/CLSTN1/DOCK4	21
GO:0071772	BP	GO:0071772	response to BMP	16/788	184/18986	0.0869565217391304	2.09512248951666	3.10617674697957	0.00428987994039626	0.128266361326901	0.113495342398371	HIPK2/SMAD7/FSTL4/EXT1/HIVEP1/GATA4/TRIM33/SMURF1/GATA6/FSTL5/BMPR2/KCP/CRIM1/ACVR1/SMAD2/USP15	16
GO:0071773	BP	GO:0071773	cellular response to BMP stimulus	16/788	184/18986	0.0869565217391304	2.09512248951666	3.10617674697957	0.00428987994039626	0.128266361326901	0.113495342398371	HIPK2/SMAD7/FSTL4/EXT1/HIVEP1/GATA4/TRIM33/SMURF1/GATA6/FSTL5/BMPR2/KCP/CRIM1/ACVR1/SMAD2/USP15	16
GO:0038127	BP	GO:0038127	ERBB signaling pathway	13/788	136/18986	0.0955882352941176	2.30309420722604	3.1735560294258	0.00435088604333478	0.128266361326901	0.113495342398371	GAREM1/GAB1/PTPRJ/ERBIN/PTPN12/NCK2/CUL5/CBLB/SOS1/BRAF/DAB2IP/PIK3CA/BCAR3	13
GO:0044331	BP	GO:0044331	cell-cell adhesion mediated by cadherin	7/788	50/18986	0.14	3.37314720812183	3.49640825967035	0.00435551679086151	0.128266361326901	0.113495342398371	NEXMIF/CDH18/CDH2/CD2AP/CDH22/CDH20/CDH10	7
GO:0051893	BP	GO:0051893	regulation of focal adhesion assembly	8/788	63/18986	0.126984126984127	3.05954395294497	3.40724155581987	0.00437304447485993	0.128266361326901	0.113495342398371	EPHA3/LIMCH1/MAP4K4/PTPRJ/CLASP1/PHLDB2/FMN1/PEAK1	8
GO:0090109	BP	GO:0090109	regulation of cell-substrate junction assembly	8/788	63/18986	0.126984126984127	3.05954395294497	3.40724155581987	0.00437304447485993	0.128266361326901	0.113495342398371	EPHA3/LIMCH1/MAP4K4/PTPRJ/CLASP1/PHLDB2/FMN1/PEAK1	8
GO:0007156	BP	GO:0007156	homophilic cell adhesion via plasma membrane adhesion molecules	15/788	168/18986	0.0892857142857143	2.15124184191443	3.11882533581768	0.00437514210848829	0.128266361326901	0.113495342398371	NECTIN3/CDH18/DSCAML1/CDH2/HMCN2/CNTN4/AMIGO2/CADM2/PCDH20/PCDH18/CDH22/CDH20/CDH10/PCDH17/CLSTN1	15
GO:0002088	BP	GO:0002088	lens development in camera-type eye	10/788	91/18986	0.10989010989011	2.64768226697161	3.27851590463248	0.0044335559448998	0.128488051726087	0.113691503164934	NECTIN3/HIPK2/CTNNB1/MEIS1/FRS2/VIM/SPRED1/TMOD1/BCAR3/SHROOM2	10
GO:0070229	BP	GO:0070229	negative regulation of lymphocyte apoptotic process	6/788	38/18986	0.157894736842105	3.80430136254341	3.60073675966284	0.00444684105807423	0.128488051726087	0.113691503164934	BCL2/HIF1A/PRKCQ/ARG2/SLC39A10/KIFAP3	6
GO:1905508	BP	GO:1905508	protein localization to microtubule organizing center	6/788	38/18986	0.157894736842105	3.80430136254341	3.60073675966284	0.00444684105807423	0.128488051726087	0.113691503164934	BICD1/GSK3B/CCDC14/APC/C2CD3/PIBF1	6
GO:0150063	BP	GO:0150063	visual system development	29/788	415/18986	0.0698795180722892	1.68367072350315	2.93028569665492	0.00450882886240703	0.128769323672708	0.11394038413075	BCL2/NECTIN3/HIPK2/WT1/NFIB/SMOC1/NKD1/HIF1A/CTNNB1/MEIS1/LAMA1/WNT6/MEIS2/FRS2/ZEB1/SOS1/MEGF11/VIM/BMPR2/NTRK2/TMEM135/SPRED1/TMOD1/CHD7/BCAR3/PHACTR4/NPHP4/SHROOM2/WDR19	29
GO:0043406	BP	GO:0043406	positive regulation of MAP kinase activity	9/788	77/18986	0.116883116883117	2.81617113850616	3.32295477518067	0.0045159827554444	0.128769323672708	0.11394038413075	EPHA4/PAK1/CD24/TENM1/MAP3K13/NTF3/DAB2IP/NOX4/MAP3K7	9
GO:0001659	BP	GO:0001659	temperature homeostasis	16/788	185/18986	0.0864864864864865	2.08379750308684	3.08247891619354	0.00452085312727809	0.128769323672708	0.11394038413075	CNR1/IGF2BP2/GATM/ELOVL6/HADH/FTO/PDGFC/JAK2/SFXN5/ARRDC3/CXCR4/DOCK7/FOXO1/APC/PLCL1/OGT	16
GO:0007063	BP	GO:0007063	regulation of sister chromatid cohesion	4/788	17/18986	0.235294117647059	5.66915497163332	4.00771758516846	0.00454690922502364	0.128852152934502	0.11401367486209	CTNNB1/NSMCE2/AXIN2/TNKS	4
GO:0035313	BP	GO:0035313	wound healing, spreading of epidermal cells	5/788	27/18986	0.185185185185185	4.46183493137808	3.74574	0.0045880799880172	0.128852152934502	0.11401367486209	ARHGAP24/ITGB5/CLASP1/PHLDB2/FERMT1	5
GO:0072010	BP	GO:0072010	glomerular epithelium development	5/788	27/18986	0.185185185185185	4.46183493137808	3.74574	0.0045880799880172	0.128852152934502	0.11401367486209	WT1/MYO1E/CD24/EXT1/CD2AP	5
GO:1990138	BP	GO:1990138	neuron projection extension	15/788	169/18986	0.0887573964497041	2.1385126002463	3.09358875494612	0.00462283172074923	0.129224272752106	0.114342941753856	FN1/TNN/CTNNB1/GSK3B/MAP3K13/SMURF1/SLITRK1/SLC23A2/SEMA6C/BCL11A/CXCR4/BMPR2/SPAG9/DIP2B/RIMS1	15
GO:0030900	BP	GO:0030900	forebrain development	29/788	416/18986	0.0697115384615385	1.67962343811011	2.91652457705917	0.00466158878792423	0.129704391738077	0.114767770743632	NFIB/HIF1A/TOX/CDH2/CTNNB1/PRKG1/EXT1/PHACTR1/VPS13B/GSK3B/LRP8/FRS2/ZEB1/DAB2IP/AKIRIN2/IGF2BP1/CXCR4/DOCK7/NTRK2/SALL1/TTC21B/UBA6/NOTCH3/CHD7/ATP1A2/FYN/FOXP2/CEP120/ARL13B	29
GO:0019827	BP	GO:0019827	stem cell population maintenance	16/788	186/18986	0.0860215053763441	2.07259429070466	3.05893048433857	0.00476188532627381	0.131722840602195	0.116553777164776	NFIB/FOXO3/CDH2/CTNNB1/CNOT2/ARID4B/TET1/TUT4/CDC73/BRAF/IGF2BP1/FOXO1/MED27/SINHCAF/MTF2/OGT	16
GO:2000628	BP	GO:2000628	regulation of miRNA metabolic process	10/788	92/18986	0.108695652173913	2.61890311189583	3.23898841886739	0.00479425191693608	0.131722840602195	0.116553777164776	WT1/NFIB/FOXO3/HIF1A/NGFR/LIN28B/GATA6/TENT2/NOTCH3/MRTFB	10
GO:0002011	BP	GO:0002011	morphogenesis of an epithelial sheet	8/788	64/18986	0.125	3.0117385786802	3.35455248677155	0.00482037225381979	0.131722840602195	0.116553777164776	ARHGAP24/ITGB5/LAMA1/SOS1/CLASP1/PHLDB2/PHACTR4/FERMT1	8
GO:0007019	BP	GO:0007019	microtubule depolymerization	7/788	51/18986	0.137254901960784	3.30700706678611	3.43287458416582	0.00487163727409405	0.131722840602195	0.116553777164776	MAP1S/DIAPH3/NCKAP5/CLASP1/MID1/ATXN7/APC	7
GO:1990090	BP	GO:1990090	cellular response to nerve growth factor stimulus	7/788	51/18986	0.137254901960784	3.30700706678611	3.43287458416582	0.00487163727409405	0.131722840602195	0.116553777164776	FOXO3/TAC1/UBE3A/NTF3/CD2AP/BRAF/NTRK2	7
GO:0061448	BP	GO:0061448	connective tissue development	22/788	290/18986	0.0758620689655172	1.82781375809557	2.9560642445247	0.00491368130734256	0.131722840602195	0.116553777164776	MEX3C/SMAD7/WT1/NFIB/ACAT1/RASAL2/TBL1XR1/TRPS1/RUNX1/HIF1A/CTNNB1/EXT1/VPS13B/FTO/CD2AP/ZEB1/AXIN2/NCOA2/ARRDC3/BMPR2/PIK3CA/SLC39A14	22
GO:0031440	BP	GO:0031440	regulation of mRNA 3'-end processing	3/788	9/18986	0.333333333333333	8.03130287648054	4.39035724944461	0.00495809493398534	0.131722840602195	0.116553777164776	DHX36/CDC73/AHCYL1	3
GO:0048617	BP	GO:0048617	embryonic foregut morphogenesis	3/788	9/18986	0.333333333333333	8.03130287648054	4.39035724944461	0.00495809493398534	0.131722840602195	0.116553777164776	CTNNB1/GATA4/SMAD2	3
GO:0090287	BP	GO:0090287	regulation of cellular response to growth factor stimulus	27/788	381/18986	0.0708661417322835	1.7074423438187	2.90265406810806	0.00499356071241056	0.131722840602195	0.116553777164776	HIPK2/SMAD7/FSTL4/HIF1A/CTNNB1/ARID4B/ITGA8/NGFR/TET1/GATA4/TRIM33/SMURF1/ZEB1/GATA6/CASK/ZNF703/ZDHHC17/DAB2IP/FSTL5/SPRED1/KCP/SINHCAF/CRIM1/SMAD2/OGT/FERMT1/USP15	27
GO:0014042	BP	GO:0014042	positive regulation of neuron maturation	2/788	3/18986	0.666666666666667	16.0626057529611	5.42918813976477	0.00501905665522505	0.131722840602195	0.116553777164776	BCL2/MAP3K13	2
GO:0072092	BP	GO:0072092	ureteric bud invasion	2/788	3/18986	0.666666666666667	16.0626057529611	5.42918813976477	0.00501905665522505	0.131722840602195	0.116553777164776	SALL1/FMN1	2
GO:0097155	BP	GO:0097155	fasciculation of sensory neuron axon	2/788	3/18986	0.666666666666667	16.0626057529611	5.42918813976477	0.00501905665522505	0.131722840602195	0.116553777164776	EPHA3/EPHA4	2
GO:1904694	BP	GO:1904694	negative regulation of vascular associated smooth muscle contraction	2/788	3/18986	0.666666666666667	16.0626057529611	5.42918813976477	0.00501905665522505	0.131722840602195	0.116553777164776	DOCK4/ARHGAP42	2
GO:0072009	BP	GO:0072009	nephron epithelium development	12/788	123/18986	0.0975609756097561	2.35062523214065	3.12707725973303	0.00512031899788018	0.13379616164026	0.118388336738172	BCL2/WT1/ACAT1/MYO1E/CTNNB1/CD24/EXT1/WNT6/CD2AP/SALL1/HS2ST1/FMN1	12
GO:0061351	BP	GO:0061351	neural precursor cell proliferation	15/788	171/18986	0.087719298245614	2.11350075696856	3.04363829404325	0.00515241366354452	0.134051974536375	0.118614690490895	NFIB/HAPLN1/FOXO3/HIF1A/TOX/CDH2/CTNNB1/SLC6A4/FRS2/IGF2BP1/CTNNA1/DOCK7/FOXO1/CEP120/KIFAP3	15
GO:0014033	BP	GO:0014033	neural crest cell differentiation	10/788	93/18986	0.10752688172043	2.59074286338082	3.19998228912106	0.00517759658624888	0.134126532255844	0.118680662222002	FN1/HIF1A/KITLG/CDH2/EXT1/SEMA3D/SEMA6C/FBXL17/ACVR1/PHACTR4	10
GO:0007389	BP	GO:0007389	pattern specification process	32/788	476/18986	0.0672268907563025	1.61975856332381	2.8495703438088	0.00523452006360622	0.135019165589156	0.119470500841828	HIPK2/WT1/DSCAML1/NKD1/HIF1A/LRP4/CTNNB1/MEIS1/CYP26B1/EXT1/PCSK5/WNT6/MEIS2/GATA4/FRS2/RFX3/SSBP3/BICC1/ZEB1/AXIN2/MID1/BMPR2/APC/TTC21B/ACVR1/MTF2/SMAD2/MIB1/C2CD3/TASOR/ARL13B/WDR19	32
GO:0030166	BP	GO:0030166	proteoglycan biosynthetic process	8/788	65/18986	0.123076923076923	2.9654041390082	3.30288217272154	0.00530193081854342	0.136173522305325	0.120491923055697	CHST9/CTNNB1/EXT1/HS6ST1/BMPR2/HS2ST1/CHST8/HS3ST1	8
GO:0099637	BP	GO:0099637	neurotransmitter receptor transport	5/788	28/18986	0.178571428571429	4.30248368382886	3.63898290986002	0.0053979281266058	0.137759528907186	0.121895286809546	GRIP1/GRIP2/MKLN1/CACNG5/CLSTN1	5
GO:1903539	BP	GO:1903539	protein localization to postsynaptic membrane	7/788	52/18986	0.134615384615385	3.24341077704022	3.37089997920273	0.00543244731297888	0.137759528907186	0.121895286809546	NETO2/GRIN2A/GRIP1/GRIP2/ADAM10/OGT/CLSTN1	7
GO:2001222	BP	GO:2001222	regulation of neuron migration	7/788	52/18986	0.134615384615385	3.24341077704022	3.37089997920273	0.00543244731297888	0.137759528907186	0.121895286809546	TNN/NEXMIF/NTNG1/PHACTR1/CUL5/DAB2IP/ZNF609	7
GO:0048736	BP	GO:0048736	appendage development	16/788	189/18986	0.0846560846560847	2.03969596862998	2.98916281162268	0.00554854321082008	0.13952612843945	0.123458446602348	AFF3/ZNRF3/SMOC1/LRP4/CTNNB1/CYP26B1/EXT1/PCSK5/KAT2B/VPS54/BMPR2/SALL1/CHD7/C2CD3/FMN1/WDR19	16
GO:0060173	BP	GO:0060173	limb development	16/788	189/18986	0.0846560846560847	2.03969596862998	2.98916281162268	0.00554854321082008	0.13952612843945	0.123458446602348	AFF3/ZNRF3/SMOC1/LRP4/CTNNB1/CYP26B1/EXT1/PCSK5/KAT2B/VPS54/BMPR2/SALL1/CHD7/C2CD3/FMN1/WDR19	16
GO:0010766	BP	GO:0010766	negative regulation of sodium ion transport	4/788	18/18986	0.222222222222222	5.35420191765369	3.84583480883675	0.00565649110824099	0.140226358034233	0.124078038495305	CAMK2D/PRKCE/ATP1A2/COMMD1	4
GO:0032328	BP	GO:0032328	alanine transport	4/788	18/18986	0.222222222222222	5.35420191765369	3.84583480883675	0.00565649110824099	0.140226358034233	0.124078038495305	SLC38A1/SLC6A6/SFXN1/SLC7A8	4
GO:0055119	BP	GO:0055119	relaxation of cardiac muscle	4/788	18/18986	0.222222222222222	5.35420191765369	3.84583480883675	0.00565649110824099	0.140226358034233	0.124078038495305	CAMK2D/PDE4D/PIK3CA/ATP1A2	4
GO:0048880	BP	GO:0048880	sensory system development	29/788	422/18986	0.0687203791469194	1.65574253614646	2.83472138988594	0.00567241821690645	0.140226358034233	0.124078038495305	BCL2/NECTIN3/HIPK2/WT1/NFIB/SMOC1/NKD1/HIF1A/CTNNB1/MEIS1/LAMA1/WNT6/MEIS2/FRS2/ZEB1/SOS1/MEGF11/VIM/BMPR2/NTRK2/TMEM135/SPRED1/TMOD1/CHD7/BCAR3/PHACTR4/NPHP4/SHROOM2/WDR19	29
GO:0042327	BP	GO:0042327	positive regulation of phosphorylation	32/788	479/18986	0.0668058455114822	1.60961393766625	2.81197341934807	0.0057319731945409	0.140226358034233	0.124078038495305	IL31RA/EPHA4/KITLG/LIMCH1/PAK1/LRP4/CD24/TENM1/PELI2/SLCO3A1/WDFY2/FBXW7/MAP3K13/PAK2/PTPRJ/NTF3/JAK2/AXIN2/DIPK2A/BRAF/DAB2IP/NOX4/DOCK7/NTRK2/RSPO1/MNAT1/FYN/ACVR1/PLPP3/PIBF1/MAP3K7/CCNY	32
GO:0001953	BP	GO:0001953	negative regulation of cell-matrix adhesion	6/788	40/18986	0.15	3.61408629441624	3.44387776474378	0.00576483549302988	0.140226358034233	0.124078038495305	NEXMIF/MAP4K4/RASA1/CASK/PHLDB2/AJAP1	6
GO:0031124	BP	GO:0031124	mRNA 3'-end processing	6/788	40/18986	0.15	3.61408629441624	3.44387776474378	0.00576483549302988	0.140226358034233	0.124078038495305	DHX36/CDC73/TENT2/YTHDC1/AHCYL1/CSTF3	6
GO:0046839	BP	GO:0046839	phospholipid dephosphorylation	6/788	40/18986	0.15	3.61408629441624	3.44387776474378	0.00576483549302988	0.140226358034233	0.124078038495305	PLPP4/MTMR3/INPP4B/SGPP2/MTMR1/PLPP3	6
GO:0010812	BP	GO:0010812	negative regulation of cell-substrate adhesion	8/788	66/18986	0.121212121212121	2.92047377326565	3.25219338052364	0.00581936082695622	0.140226358034233	0.124078038495305	NEXMIF/CORO2B/MAP4K4/SPOCK1/RASA1/CASK/PHLDB2/AJAP1	8
GO:0043484	BP	GO:0043484	regulation of RNA splicing	16/788	190/18986	0.0842105263157895	2.02896072668982	2.96619337377791	0.00583304317946061	0.140226358034233	0.124078038495305	KHDRBS2/RBFOX2/DYRK1A/NSRP1/SUPT3H/TIA1/RBM39/KAT2B/ZNF638/MBNL2/ATXN7/TRA2A/YTHDC1/ILDR2/HNRNPLL/NUP98	16
GO:0098727	BP	GO:0098727	maintenance of cell number	16/788	190/18986	0.0842105263157895	2.02896072668982	2.96619337377791	0.00583304317946061	0.140226358034233	0.124078038495305	NFIB/FOXO3/CDH2/CTNNB1/CNOT2/ARID4B/TET1/TUT4/CDC73/BRAF/IGF2BP1/FOXO1/MED27/SINHCAF/MTF2/OGT	16
GO:0071559	BP	GO:0071559	response to transforming growth factor beta	23/788	313/18986	0.073482428115016	1.77047890887271	2.86010814074993	0.00598640170116905	0.14278499392981	0.126342024578929	HIPK2/SMAD7/NLK/ITGB5/ARID4B/ITGA8/TET1/PAK2/TRIM33/CD2AP/SMURF1/ZEB1/PDE3A/ZNF703/SPRED1/SINHCAF/FYN/ACVR1/SMAD2/OGT/FERMT1/MAP3K7/USP15	23
GO:0072659	BP	GO:0072659	protein localization to plasma membrane	22/788	295/18986	0.0745762711864407	1.79683386389056	2.87024587099456	0.00598699142600865	0.14278499392981	0.126342024578929	NECTIN3/HYCC1/CAMK2D/GRIP1/EPHA3/GRIP2/TSPAN5/SCARB2/PRKCE/CDH2/ATP2C2/KCNIP3/FCHO2/MYO5A/PICALM/SMURF1/DENND4C/TSPAN14/TTC7B/WDR72/PPP2R5A/DPP6	22
GO:0010660	BP	GO:0010660	regulation of muscle cell apoptotic process	10/788	95/18986	0.105263157894737	2.53620090836228	3.12348140886119	0.0060160317933357	0.142910478568963	0.126453058539347	CAMK2D/GATA4/GATA6/JAK2/DIPK2A/AMBRA1/FOXO1/MAP2K5/PPP1R10/KIFAP3	10
GO:1990089	BP	GO:1990089	response to nerve growth factor	7/788	53/18986	0.132075471698113	3.18221434728474	3.31041318650756	0.00604025659219773	0.142921031964994	0.126462396617418	FOXO3/TAC1/UBE3A/NTF3/CD2AP/BRAF/NTRK2	7
GO:0030258	BP	GO:0030258	lipid modification	16/788	191/18986	0.0837696335078534	2.01833789566003	2.94336420027684	0.00612924213139798	0.144457824351772	0.127822213613303	ECHDC1/CNR1/ACAT1/PLPP4/MTMR3/INPP4B/IRS1/HADH/AUH/DGKH/ECHDC2/SGPP2/MTMR1/DGKB/PLPP3/LONP2	16
GO:0043507	BP	GO:0043507	positive regulation of JUN kinase activity	5/788	29/18986	0.172413793103448	4.15412217748994	3.53711585618302	0.00630372804776425	0.14798986549634	0.130947508623787	EPHA4/PAK1/MAP3K13/DAB2IP/MAP3K7	5
GO:0003015	BP	GO:0003015	heart process	20/788	262/18986	0.0763358778625954	1.83922966636959	2.84635284634151	0.00665128000146068	0.155032824485396	0.13717940788164	CAMK2D/SMAD7/PDE4D/RAP1GDS1/MEF2A/EXT1/CACNA2D1/GATA4/KCNE3/GATA6/CACNA1G/KCNQ1/KCNIP1/NOX4/CXCR4/PIK3CA/RNLS/ATP1A2/FYN/TMEM161B	20
GO:0010665	BP	GO:0010665	regulation of cardiac muscle cell apoptotic process	7/788	54/18986	0.12962962962963	3.12328445196465	3.25134751422077	0.00669738521702164	0.155032824485396	0.13717940788164	CAMK2D/GATA4/GATA6/JAK2/AMBRA1/PPP1R10/KIFAP3	7
GO:0045332	BP	GO:0045332	phospholipid translocation	7/788	54/18986	0.12962962962963	3.12328445196465	3.25134751422077	0.00669738521702164	0.155032824485396	0.13717940788164	ATP8A1/XKR6/ATP10D/ANO6/ATP11C/ATP9A/ATP11A	7
GO:0098742	BP	GO:0098742	cell-cell adhesion via plasma-membrane adhesion molecules	21/788	280/18986	0.075	1.80704314720812	2.83101313247553	0.0067069108762401	0.155032824485396	0.13717940788164	NECTIN3/LRRC4C/CDH18/DSCAML1/NTNG1/CDH2/HMCN2/CNTN4/AMIGO2/CADM2/PCDH20/SLITRK1/PCDH18/CDH22/CDH20/CDH10/MAP2K5/PCDH17/ACVR1/CLSTN1/KIFAP3	21
GO:0007440	BP	GO:0007440	foregut morphogenesis	3/788	10/18986	0.3	7.22817258883249	4.09934888986175	0.00686612474031503	0.156424919419575	0.138411	CTNNB1/GATA4/SMAD2	3
GO:0009080	BP	GO:0009080	pyruvate family amino acid catabolic process	3/788	10/18986	0.3	7.22817258883249	4.09934888986175	0.00686612474031503	0.156424919419575	0.138411	AUH/GPT2/MCCC2	3
GO:0098917	BP	GO:0098917	retrograde trans-synaptic signaling	3/788	10/18986	0.3	7.22817258883249	4.09934888986175	0.00686612474031503	0.156424919419575	0.138411	CNR1/GUCY1A1/FARP1	3
GO:0061158	BP	GO:0061158	3'-UTR-mediated mRNA destabilization	4/788	19/18986	0.210526315789474	5.07240181672455	3.69559763089052	0.00693295485546309	0.156424919419575	0.138411	PUM1/MOV10/DHX36/CPEB3	4
GO:2000811	BP	GO:2000811	negative regulation of anoikis	4/788	19/18986	0.210526315789474	5.07240181672455	3.69559763089052	0.00693295485546309	0.156424919419575	0.138411	BCL2/NTRK2/PIK3CA/TLE1	4
GO:0010631	BP	GO:0010631	epithelial cell migration	10/788	97/18986	0.103092783505155	2.48391	3.04891256589406	0.00695658250338947	0.156424919419575	0.138411	HIF1A/PRKCE/KITLG/MAP4K4/PTPRG/CLASP1/DAB2IP/BMPR2/FERMT1/PKN2	10
GO:0150116	BP	GO:0150116	regulation of cell-substrate junction organization	8/788	68/18986	0.117647058823529	2.83457748581666	3.15362089463093	0.00696847142591431	0.156424919419575	0.138411	EPHA3/LIMCH1/MAP4K4/PTPRJ/CLASP1/PHLDB2/FMN1/PEAK1	8
GO:0021537	BP	GO:0021537	telencephalon development	21/788	281/18986	0.0747330960854092	1.80061238867713	2.81354061565694	0.00697535414383462	0.156424919419575	0.138411	NFIB/HIF1A/CDH2/CTNNB1/EXT1/PHACTR1/VPS13B/GSK3B/LRP8/DAB2IP/AKIRIN2/IGF2BP1/CXCR4/NTRK2/SALL1/UBA6/CHD7/ATP1A2/FOXP2/CEP120/ARL13B	21
GO:1905475	BP	GO:1905475	regulation of protein localization to membrane	16/788	194/18986	0.0824742268041237	1.9871264849024	2.87570111978645	0.00709147515141618	0.158437790557663	0.140192261651162	NETO2/CAMK2D/EPHA3/PRKCE/CDH2/LRP4/FARP1/PICALM/ADAM10/MTCL1/PIK3CA/GPC5/FYN/OGT/PPP2R5A/SLC5A3	16
GO:1904062	BP	GO:1904062	regulation of monoatomic cation transmembrane transport	23/788	318/18986	0.0723270440251572	1.74264119017974	2.7790750580247	0.00720267922177004	0.160326304158659	0.141863296017085	BCL2/GRIN2A/CAMK2D/PDE4D/LHCGR/PRKCE/PRKD1/OPRK1/HEPH/KCNIP3/CACNA2D1/KCNE3/ANO6/KCNQ1/KCNIP1/FGF14/KCNAB1/STIM2/CHD7/ATP1A2/FYN/COMMD1/DPP6	23
GO:0034762	BP	GO:0034762	regulation of transmembrane transport	32/788	487/18986	0.0657084188911704	1.58317264094894	2.71296427423353	0.00725579154305223	0.160912572596841	0.142382050400077	BCL2/GRIN2A/HK2/CAMK2D/PDE4D/SLC38A1/LHCGR/PRKCE/PRKD1/OPRK1/MEF2A/HEPH/KCNIP3/IRS1/CACNA2D1/CTTNBP2NL/CACNG5/KCNE3/ANO6/KCNQ1/KCNIP1/BRAF/FGF14/KCNAB1/STIM2/CHD7/ATP1A2/FYN/COMMD1/AHCYL1/DPP6/STXBP4	32
GO:0007026	BP	GO:0007026	negative regulation of microtubule depolymerization	5/788	30/18986	0.166666666666667	4.01565143824027	3.43973510714191	0.0073110566867828	0.160950368818918	0.142415494049072	DIAPH3/CLASP1/MID1/ATXN7/APC	5
GO:0048668	BP	GO:0048668	collateral sprouting	5/788	30/18986	0.166666666666667	4.01565143824027	3.43973510714191	0.0073110566867828	0.160950368818918	0.142415494049072	FSTL4/DCC/PRKG1/CD2AP/BCL11A	5
GO:0000578	BP	GO:0000578	embryonic axis specification	6/788	42/18986	0.142857142857143	3.44198694706309	3.29677053515356	0.00734701581372064	0.16115169722796	0.142593637690806	WT1/CTNNB1/FRS2/SMAD2/C2CD3/TASOR	6
GO:0007613	BP	GO:0007613	memory	12/788	129/18986	0.0930232558139535	2.24129382599457	2.94367411564708	0.00744563331914465	0.162131363217606	0.143460486378027	GRIN2A/PAK5/CNR1/CSMD1/SORCS3/SLC6A4/VPS13B/ITGA8/FOXO6/SNAP25/KAT2B/CPEB3	12
GO:0043200	BP	GO:0043200	response to amino acid	12/788	129/18986	0.0930232558139535	2.24129382599457	2.94367411564708	0.00744563331914465	0.162131363217606	0.143460486378027	SESN3/PDGFC/ZEB1/UBR2/BCL11A/NTRK2/PIK3CA/CPEB3/SLC38A9/FYN/SH3BP4/UBR1	12
GO:0050730	BP	GO:0050730	regulation of peptidyl-tyrosine phosphorylation	14/788	162/18986	0.0864197530864197	2.0821896346431	2.87846861940081	0.00766445046117261	0.166293672460821	0.147143468477462	IL31RA/EPHA4/KITLG/LRP4/FBXW7/PAK2/PTPRJ/NTF3/JAK2/NOX4/FYN/ACVR1/PLPP3/PIBF1	14
GO:0042752	BP	GO:0042752	regulation of circadian rhythm	11/788	114/18986	0.0964912280701754	2.32485083266542	2.95234444085289	0.00779838697251067	0.168591027715069	0.149176262722923	GNAQ/PRKG1/GSK3B/FBXW7/UBE3A/PSPC1/MAPK8/FBXL17/FBXW11/NONO/SFPQ	11
GO:0061387	BP	GO:0061387	regulation of extent of cell growth	10/788	99/18986	0.101010101010101	2.43372814438804	2.97618207643805	0.00800713930293244	0.172483538389333	0.152620515972136	FN1/FSTL4/DCC/GSK3B/MAP3K13/SMURF1/SEMA6C/BCL11A/BMPR2/DIP2B	10
GO:0017015	BP	GO:0017015	regulation of transforming growth factor beta receptor signaling pathway	15/788	180/18986	0.0833333333333333	2.00782571912013	2.82702762874831	0.00817567293780399	0.175484979843578	0.15527631459318	HIPK2/SMAD7/ARID4B/ITGA8/TET1/TRIM33/SMURF1/ZEB1/ZNF703/SPRED1/SINHCAF/SMAD2/OGT/FERMT1/USP15	15
GO:0031111	BP	GO:0031111	negative regulation of microtubule polymerization or depolymerization	6/788	43/18986	0.13953488372093	3.36194073899185	3.22652789585353	0.0082457544170479	0.176359373830811	0.156050014290789	DIAPH3/DYRK1A/CLASP1/MID1/ATXN7/APC	6
GO:0009101	BP	GO:0009101	glycoprotein biosynthetic process	23/788	322/18986	0.0714285714285714	1.72099347353154	2.71527290280034	0.00831556010812643	0.177221688829219	0.156813026003191	BCL2/TUSC3/GALNT6/ST6GAL1/CRPPA/CHST9/CTNNB1/EXT1/ST6GALNAC3/HS6ST1/TET1/MGAT5/TMTC1/B3GNT2/ALG8/BMPR2/HS2ST1/OGT/CHST8/DPY19L3/ALG13/B3GALNT2/HS3ST1	23
GO:0010587	BP	GO:0010587	miRNA catabolic process	4/788	20/18986	0.2	4.81878172588832	3.55556432080516	0.00838610000888435	0.177671388214576	0.157210938481485	SND1/TUT4/LIN28B/TENT2	4
GO:0007179	BP	GO:0007179	transforming growth factor beta receptor signaling pathway	19/788	250/18986	0.076	1.83113705583756	2.7527120890692	0.00840196178359858	0.177671388214576	0.157210938481485	HIPK2/SMAD7/NLK/ITGB5/ARID4B/ITGA8/TET1/TRIM33/SMURF1/ZEB1/ZNF703/SPRED1/SINHCAF/ACVR1/SMAD2/OGT/FERMT1/MAP3K7/USP15	19
GO:0002431	BP	GO:0002431	Fc receptor mediated stimulatory signaling pathway	5/788	31/18986	0.161290322580645	3.88611429507123	3.34648634751809	0.00842534869237174	0.177671388214576	0.157210938481485	PLPP4/PRKCE/PAK1/PTPRJ/FYN	5
GO:0001657	BP	GO:0001657	ureteric bud development	10/788	100/18986	0.1	2.40939086294416	2.94047870179412	0.00857617318867223	0.177729586957285	0.157262435118347	BCL2/SMAD7/WT1/CTNNB1/WNT6/ARG2/SALL1/HS2ST1/SMAD2/FMN1	10
GO:0031110	BP	GO:0031110	regulation of microtubule polymerization or depolymerization	10/788	100/18986	0.1	2.40939086294416	2.94047870179412	0.00857617318867223	0.177729586957285	0.157262435118347	PAK1/MAP1S/DIAPH3/DYRK1A/SLAIN2/CLASP1/MID1/NME7/ATXN7/APC	10
GO:0090132	BP	GO:0090132	epithelium migration	10/788	100/18986	0.1	2.40939086294416	2.94047870179412	0.00857617318867223	0.177729586957285	0.157262435118347	HIF1A/PRKCE/KITLG/MAP4K4/PTPRG/CLASP1/DAB2IP/BMPR2/FERMT1/PKN2	10
GO:0086003	BP	GO:0086003	cardiac muscle cell contraction	9/788	85/18986	0.105882352941176	2.55112	2.98242118086025	0.00861033758495995	0.177729586957285	0.157262435118347	CAMK2D/PDE4D/CACNA2D1/GATA4/KCNE3/CACNA1G/KCNQ1/PIK3CA/ATP1A2	9
GO:0048863	BP	GO:0048863	stem cell differentiation	19/788	251/18986	0.0756972111553785	1.82384168908124	2.7340745736595	0.0087492629446309	0.177729586957285	0.157262435118347	BCL2/FN1/HIF1A/KITLG/CDH2/CTNNB1/PUM1/EXT1/CHD2/GSK3B/DHX36/GATA6/GATAD2A/SEMA3D/SEMA6C/FBXL17/ACVR1/MTF2/PHACTR4	19
GO:0002062	BP	GO:0002062	chondrocyte differentiation	11/788	116/18986	0.0948275862068965	2.28476719761946	2.88817871760113	0.00884744425599328	0.177729586957285	0.157262435118347	MEX3C/SMAD7/NFIB/TRPS1/RUNX1/HIF1A/CTNNB1/EXT1/AXIN2/BMPR2/SLC39A14	11
GO:0001704	BP	GO:0001704	formation of primary germ layer	12/788	132/18986	0.0909090909090909	2.19035532994924	2.85573835323329	0.008883587460525	0.177729586957285	0.157262435118347	FN1/CTNNB1/ITGB5/ITGA8/TXNRD1/AHDC1/GATA6/CDC73/BMPR2/ACVR1/SMAD2/DUSP4	12
GO:0002065	BP	GO:0002065	columnar/cuboidal epithelial cell differentiation	12/788	132/18986	0.0909090909090909	2.19035532994924	2.85573835323329	0.008883587460525	0.177729586957285	0.157262435118347	IL31RA/NFIB/HIF1A/CDH2/CTNNB1/EXT1/GSK3B/GATA4/RFX3/GATA6/SMAD2/WDR72	12
GO:0010977	BP	GO:0010977	negative regulation of neuron projection development	12/788	132/18986	0.0909090909090909	2.19035532994924	2.85573835323329	0.008883587460525	0.177729586957285	0.157262435118347	FSTL4/EPHA4/LRP4/DCC/UBE3A/SPOCK1/EFNB2/PTPRG/SEMA6C/BCL11A/VIM/DIP2B	12
GO:0001755	BP	GO:0001755	neural crest cell migration	7/788	57/18986	0.12280701754386	2.95890105975599	3.08207123731552	0.00898792237735354	0.177729586957285	0.157262435118347	FN1/HIF1A/KITLG/SEMA3D/SEMA6C/ACVR1/PHACTR4	7
GO:0010659	BP	GO:0010659	cardiac muscle cell apoptotic process	7/788	57/18986	0.12280701754386	2.95890105975599	3.08207123731552	0.00898792237735354	0.177729586957285	0.157262435118347	CAMK2D/GATA4/GATA6/JAK2/AMBRA1/PPP1R10/KIFAP3	7
GO:0010662	BP	GO:0010662	regulation of striated muscle cell apoptotic process	7/788	57/18986	0.12280701754386	2.95890105975599	3.08207123731552	0.00898792237735354	0.177729586957285	0.157262435118347	CAMK2D/GATA4/GATA6/JAK2/AMBRA1/PPP1R10/KIFAP3	7
GO:0071560	BP	GO:0071560	cellular response to transforming growth factor beta stimulus	22/788	306/18986	0.0718954248366013	1.73224179688796	2.68709716987521	0.00903575311426627	0.177729586957285	0.157262435118347	HIPK2/SMAD7/NLK/ITGB5/ARID4B/ITGA8/TET1/PAK2/TRIM33/SMURF1/ZEB1/PDE3A/ZNF703/SPRED1/SINHCAF/FYN/ACVR1/SMAD2/OGT/FERMT1/MAP3K7/USP15	22
GO:0032836	BP	GO:0032836	glomerular basement membrane development	3/788	11/18986	0.272727272727273	6.57106598984772	3.84592076212284	0.00915249767237021	0.177729586957285	0.157262435118347	WT1/MYO1E/EXT1	3
GO:0060020	BP	GO:0060020	Bergmann glial cell differentiation	3/788	11/18986	0.272727272727273	6.57106598984772	3.84592076212284	0.00915249767237021	0.177729586957285	0.157262435118347	VIM/TTC21B/PLPP3	3
GO:0070934	BP	GO:0070934	CRD-mediated mRNA stabilization	3/788	11/18986	0.272727272727273	6.57106598984772	3.84592076212284	0.00915249767237021	0.177729586957285	0.157262435118347	IGF2BP2/IGF2BP3/IGF2BP1	3
GO:0110011	BP	GO:0110011	regulation of basement membrane organization	3/788	11/18986	0.272727272727273	6.57106598984772	3.84592076212284	0.00915249767237021	0.177729586957285	0.157262435118347	LAMA1/CLASP1/PHLDB2	3
GO:1900246	BP	GO:1900246	positive regulation of RIG-I signaling pathway	3/788	11/18986	0.272727272727273	6.57106598984772	3.84592076212284	0.00915249767237021	0.177729586957285	0.157262435118347	PUM1/ANKRD17/USP15	3
GO:1903689	BP	GO:1903689	regulation of wound healing, spreading of epidermal cells	3/788	11/18986	0.272727272727273	6.57106598984772	3.84592076212284	0.00915249767237021	0.177729586957285	0.157262435118347	CLASP1/PHLDB2/FERMT1	3
GO:0010657	BP	GO:0010657	muscle cell apoptotic process	10/788	101/18986	0.099009900990099	2.38553550786551	2.90520264980366	0.00917572571510764	0.177729586957285	0.157262435118347	CAMK2D/GATA4/GATA6/JAK2/DIPK2A/AMBRA1/FOXO1/MAP2K5/PPP1R10/KIFAP3	10
GO:0034109	BP	GO:0034109	homotypic cell-cell adhesion	10/788	101/18986	0.099009900990099	2.38553550786551	2.90520264980366	0.00917572571510764	0.177729586957285	0.157262435118347	PRKCA/SLC6A4/PRKG1/PRKCQ/JAK2/ZNF703/JAK1/MEGF11/ENTPD1/PLPP3	10
GO:0072163	BP	GO:0072163	mesonephric epithelium development	10/788	101/18986	0.099009900990099	2.38553550786551	2.90520264980366	0.00917572571510764	0.177729586957285	0.157262435118347	BCL2/SMAD7/WT1/CTNNB1/WNT6/ARG2/SALL1/HS2ST1/SMAD2/FMN1	10
GO:0072164	BP	GO:0072164	mesonephric tubule development	10/788	101/18986	0.099009900990099	2.38553550786551	2.90520264980366	0.00917572571510764	0.177729586957285	0.157262435118347	BCL2/SMAD7/WT1/CTNNB1/WNT6/ARG2/SALL1/HS2ST1/SMAD2/FMN1	10
GO:0043010	BP	GO:0043010	camera-type eye development	25/788	362/18986	0.069060773480663	1.66394396612166	2.65402990040649	0.00919430949473533	0.177729586957285	0.157262435118347	NECTIN3/HIPK2/WT1/NFIB/HIF1A/CTNNB1/MEIS1/LAMA1/WNT6/FRS2/ZEB1/SOS1/MEGF11/VIM/BMPR2/NTRK2/TMEM135/SPRED1/TMOD1/CHD7/BCAR3/PHACTR4/NPHP4/SHROOM2/WDR19	25
GO:0001570	BP	GO:0001570	vasculogenesis	9/788	86/18986	0.104651162790698	2.52145555424389	2.94261993397964	0.00927337434495296	0.177729586957285	0.157262435118347	WT1/MYO1E/CTNNB1/FBXW7/PTPRJ/RASA1/ASB4/NTRK2/SPRED1	9
GO:0048864	BP	GO:0048864	stem cell development	9/788	86/18986	0.104651162790698	2.52145555424389	2.94261993397964	0.00927337434495296	0.177729586957285	0.157262435118347	BCL2/FN1/HIF1A/KITLG/CDH2/SEMA3D/SEMA6C/ACVR1/PHACTR4	9
GO:0031334	BP	GO:0031334	positive regulation of protein-containing complex assembly	16/788	200/18986	0.08	1.92751269035533	2.74393790032325	0.00937930533269667	0.177729586957285	0.157262435118347	TRABD2B/PRKCE/PRKD1/PAK1/TENM1/GSK3B/SLAIN2/MAPK8/NCK2/CLASP1/DAB2IP/AMBRA1/SPIDR/FAF1/FMN1/FERMT1	16
GO:0031331	BP	GO:0031331	positive regulation of cellular catabolic process	18/788	235/18986	0.0765957446808511	1.84549087374447	2.71385861022914	0.0093932859717943	0.177729586957285	0.157262435118347	HK2/FOXO3/HIF1A/PRKD1/SESN3/UCHL1/IRS1/GSK3B/KAT2B/AMBRA1/FOXO1/VPS13D/UVRAG/MID2/SNX7/MAP3K7/SH3BP4/CCNY	18
GO:0070507	BP	GO:0070507	regulation of microtubule cytoskeleton organization	14/788	166/18986	0.0843373493975904	2.03201639043484	2.77899271566513	0.00941268562132156	0.177729586957285	0.157262435118347	EPHA3/PAK1/MAP1S/BICD1/DIAPH3/DYRK1A/GSK3B/SLAIN2/CLASP1/MID1/NME7/ATXN7/APC/PHLDB2	14
GO:1903844	BP	GO:1903844	regulation of cellular response to transforming growth factor beta stimulus	15/788	183/18986	0.0819672131147541	1.97491054339685	2.75761300258404	0.00944994292409999	0.177729586957285	0.157262435118347	HIPK2/SMAD7/ARID4B/ITGA8/TET1/TRIM33/SMURF1/ZEB1/ZNF703/SPRED1/SINHCAF/SMAD2/OGT/FERMT1/USP15	15
GO:0061013	BP	GO:0061013	regulation of mRNA catabolic process	21/788	289/18986	0.0726643598615917	1.75076844712206	2.67624302577109	0.00945427372541935	0.177729586957285	0.157262435118347	IGF2BP2/PRKCA/PAN3/PUM1/CNOT2/TNRC6A/MOV10/FTO/IGF2BP3/DHX36/TUT4/TNRC6B/AXIN2/CNOT4/IGF2BP1/VIM/CPEB3/DCP1A/TAF15/NBAS/CNOT6L	21
GO:0031442	BP	GO:0031442	positive regulation of mRNA 3'-end processing	2/788	4/18986	0.5	12.0469543147208	4.59788546074852	0.0097620117119376	0.177729586957285	0.157262435118347	DHX36/CDC73	2
GO:0042976	BP	GO:0042976	activation of Janus kinase activity	2/788	4/18986	0.5	12.0469543147208	4.59788546074852	0.0097620117119376	0.177729586957285	0.157262435118347	JAK2/PIBF1	2
GO:0060486	BP	GO:0060486	club cell differentiation	2/788	4/18986	0.5	12.0469543147208	4.59788546074852	0.0097620117119376	0.177729586957285	0.157262435118347	NFIB/GATA6	2
GO:0071596	BP	GO:0071596	ubiquitin-dependent protein catabolic process via the N-end rule pathway	2/788	4/18986	0.5	12.0469543147208	4.59788546074852	0.0097620117119376	0.177729586957285	0.157262435118347	UBR2/UBR1	2
GO:0072093	BP	GO:0072093	metanephric renal vesicle formation	2/788	4/18986	0.5	12.0469543147208	4.59788546074852	0.0097620117119376	0.177729586957285	0.157262435118347	SALL1/FMN1	2
GO:0090669	BP	GO:0090669	telomerase RNA stabilization	2/788	4/18986	0.5	12.0469543147208	4.59788546074852	0.0097620117119376	0.177729586957285	0.157262435118347	NAF1/DHX36	2
GO:0110024	BP	GO:0110024	positive regulation of cardiac muscle myoblast proliferation	2/788	4/18986	0.5	12.0469543147208	4.59788546074852	0.0097620117119376	0.177729586957285	0.157262435118347	MEIS2/GATA6	2
GO:0141008	BP	GO:0141008	retrotransposon silencing by mRNA destabilization	2/788	4/18986	0.5	12.0469543147208	4.59788546074852	0.0097620117119376	0.177729586957285	0.157262435118347	MOV10/TUT4	2
GO:1903860	BP	GO:1903860	negative regulation of dendrite extension	2/788	4/18986	0.5	12.0469543147208	4.59788546074852	0.0097620117119376	0.177729586957285	0.157262435118347	BCL11A/SPAG9	2
GO:2000015	BP	GO:2000015	regulation of determination of dorsal identity	2/788	4/18986	0.5	12.0469543147208	4.59788546074852	0.0097620117119376	0.177729586957285	0.157262435118347	CTNNB1/ACVR1	2
GO:2001045	BP	GO:2001045	negative regulation of integrin-mediated signaling pathway	2/788	4/18986	0.5	12.0469543147208	4.59788546074852	0.0097620117119376	0.177729586957285	0.157262435118347	CTNNA1/PHACTR4	2
GO:0043523	BP	GO:0043523	regulation of neuron apoptotic process	19/788	254/18986	0.0748031496062992	1.80230025180863	2.67866431081361	0.00986106796558548	0.177729586957285	0.157262435118347	BCL2/HIPK2/FOXO3/EPHA4/GBE1/HIF1A/CTNNB1/GSK3B/FBXW7/NTF3/CD2AP/RASA1/JAK2/BRAF/AMBRA1/VPS54/NTRK2/PIK3CA/NONO	19
GO:0034204	BP	GO:0034204	lipid translocation	7/788	58/18986	0.120689655172414	2.90788552424295	3.02810217505069	0.0098655343527495	0.177729586957285	0.157262435118347	ATP8A1/XKR6/ATP10D/ANO6/ATP11C/ATP9A/ATP11A	7
GO:0061005	BP	GO:0061005	cell differentiation involved in kidney development	7/788	58/18986	0.120689655172414	2.90788552424295	3.02810217505069	0.0098655343527495	0.177729586957285	0.157262435118347	WT1/MYO1E/CTNNB1/CD24/EXT1/CD2AP/SALL1	7
GO:0050767	BP	GO:0050767	regulation of neurogenesis	26/788	383/18986	0.0678851174934726	1.63561781818664	2.61493282230643	0.00987518265372353	0.177729586957285	0.157262435118347	FN1/HAPLN1/FSTL4/EPHA4/HIF1A/LRP4/CTNNB1/DCC/MME/MAP3K13/LRP8/DHX36/SMURF1/SLITRK1/SEMA6C/BCL11A/BRAF/CXCR4/CTNNA1/DOCK7/BMPR2/NTRK2/KDM4A/CHD7/DIP2B/KIFAP3	26
GO:0048592	BP	GO:0048592	eye morphogenesis	14/788	167/18986	0.0838323353293413	2.01984862761786	2.75456014429878	0.00989530299983089	0.177729586957285	0.157262435118347	BCL2/NECTIN3/HIPK2/NKD1/HIF1A/CTNNB1/MEIS1/FRS2/ZEB1/MEGF11/NTRK2/BCAR3/PHACTR4/SHROOM2	14
GO:0007413	BP	GO:0007413	axonal fasciculation	4/788	21/18986	0.19047619047619	4.58931592941745	3.42453405470758	0.010025013307574	0.177729586957285	0.157262435118347	CNR1/EPHA3/EPHA4/CNTN4	4
GO:0015693	BP	GO:0015693	magnesium ion transport	4/788	21/18986	0.19047619047619	4.58931592941745	3.42453405470758	0.010025013307574	0.177729586957285	0.157262435118347	TUSC3/TRPM7/CNNM2/SLC41A3	4
GO:0097623	BP	GO:0097623	potassium ion export across plasma membrane	4/788	21/18986	0.19047619047619	4.58931592941745	3.42453405470758	0.010025013307574	0.177729586957285	0.157262435118347	KCNE3/ANO6/KCNQ1/KCNIP1	4
GO:0106030	BP	GO:0106030	neuron projection fasciculation	4/788	21/18986	0.19047619047619	4.58931592941745	3.42453405470758	0.010025013307574	0.177729586957285	0.157262435118347	CNR1/EPHA3/EPHA4/CNTN4	4
GO:0106070	BP	GO:0106070	regulation of adenylate cyclase-activating G protein-coupled receptor signaling pathway	4/788	21/18986	0.19047619047619	4.58931592941745	3.42453405470758	0.010025013307574	0.177729586957285	0.157262435118347	PDE4D/PRKCA/PDE3A/ARRDC3	4
GO:1903376	BP	GO:1903376	regulation of oxidative stress-induced neuron intrinsic apoptotic signaling pathway	4/788	21/18986	0.19047619047619	4.58931592941745	3.42453405470758	0.010025013307574	0.177729586957285	0.157262435118347	HIF1A/CTNNB1/FBXW7/NONO	4
GO:2001044	BP	GO:2001044	regulation of integrin-mediated signaling pathway	4/788	21/18986	0.19047619047619	4.58931592941745	3.42453405470758	0.010025013307574	0.177729586957285	0.157262435118347	PRKD1/LAMA1/CTNNA1/PHACTR4	4
GO:0045785	BP	GO:0045785	positive regulation of cell adhesion	32/788	499/18986	0.064128256513026	1.54510035299024	2.56773437168606	0.0101622018042939	0.179631861305313	0.158945645558182	FN1/SMAD7/HSD17B12/EDIL3/FOXO3/EPHA4/PRKCA/RUNX1/PRKCE/KITLG/CD24/MAP4K4/LAMA1/GSK3B/EGFLAM/PRKCQ/PTPRJ/EFNB2/NCK2/JAK2/SHB/BRAF/AMBRA1/JAK1/ARID2/PIK3CA/FYN/PLPP3/FMN1/FERMT1/FBLN2/KIFAP3	32
GO:0043488	BP	GO:0043488	regulation of mRNA stability	20/788	273/18986	0.0732600732600733	1.7651215113144	2.6496993923313	0.0102438706158169	0.180544464519236	0.159753154348223	IGF2BP2/PRKCA/PAN3/PUM1/CNOT2/TNRC6A/MOV10/FTO/IGF2BP3/DHX36/TUT4/TNRC6B/AXIN2/CNOT4/IGF2BP1/VIM/CPEB3/DCP1A/TAF15/CNOT6L	20
GO:1904646	BP	GO:1904646	cellular response to amyloid-beta	6/788	45/18986	0.133333333333333	3.21252115059222	3.0920664248482	0.0102753637837873	0.180569989299889	0.159775739722049	CACNA1A/FOXO3/EPHA4/GSK3B/CACNA2D1/FYN	6
GO:0051963	BP	GO:0051963	regulation of synapse assembly	14/788	168/18986	0.0833333333333333	2.00782571912013	2.73029720814663	0.0103971358081347	0.18217721926207	0.161197882776421	DOCK10/NECTIN3/LRP4/CTNNB1/FARP1/AMIGO2/SLITRK1/SETD5/SNAP25/LZTS1/NTRK2/OGT/CLSTN1/DOCK4	14
GO:2000177	BP	GO:2000177	regulation of neural precursor cell proliferation	10/788	103/18986	0.0970873786407767	2.33921443004288	2.83589283348255	0.0104704595902224	0.182760800964243	0.161714259825091	HAPLN1/FOXO3/HIF1A/TOX/CDH2/CTNNB1/SLC6A4/CTNNA1/FOXO1/KIFAP3	10
GO:0048167	BP	GO:0048167	regulation of synaptic plasticity	17/788	220/18986	0.0772727272727273	1.86180203045685	2.67540525967375	0.0104912606210755	0.182760800964243	0.161714259825091	UNC13C/GRIN2A/CAMK2D/SLC38A1/EPHA4/SORCS3/MME/GSK3B/CNTN4/UBE3A/CD2AP/SNAP25/GRID2IP/LZTS1/BRAF/NTRK2/CPEB3	17
GO:0045665	BP	GO:0045665	negative regulation of neuron differentiation	8/788	73/18986	0.10958904109589	2.64042834295251	2.9220999191053	0.0105860210949156	0.18387857450995	0.162703311747836	FOXO3/MEIS1/SLC6A4/GSK3B/CNTN4/NOTCH3/SPAG9/MIB1	8
GO:0007062	BP	GO:0007062	sister chromatid cohesion	7/788	59/18986	0.11864406779661	2.8585993289168	2.97527744451215	0.010804019281483	0.185520445376323	0.164156106496398	CTNNB1/NSMCE2/FBXW7/HDAC8/AXIN2/TNKS/STAG2	7
GO:0010656	BP	GO:0010656	negative regulation of muscle cell apoptotic process	7/788	59/18986	0.11864406779661	2.8585993289168	2.97527744451215	0.010804019281483	0.185520445376323	0.164156106496398	GATA4/JAK2/DIPK2A/AMBRA1/MAP2K5/PPP1R10/KIFAP3	7
GO:0048008	BP	GO:0048008	platelet-derived growth factor receptor signaling pathway	7/788	59/18986	0.11864406779661	2.8585993289168	2.97527744451215	0.010804019281483	0.185520445376323	0.164156106496398	MYO1E/PTPRJ/PDGFC/PTPN12/JAK2/CBLB/PHF14	7
GO:0061462	BP	GO:0061462	protein localization to lysosome	7/788	59/18986	0.11864406779661	2.8585993289168	2.97527744451215	0.010804019281483	0.185520445376323	0.164156106496398	LHCGR/SCARB2/CACNG5/PIK3C3/VPS54/LMBRD1/SH3BP4	7
GO:0051258	BP	GO:0051258	protein polymerization	21/788	293/18986	0.0716723549488055	1.72686717139343	2.60919141515886	0.010936872955559	0.186678523519619	0.16518082158177	PRKCE/NEDD1/PAK1/DIAPH2/TENM1/DIAPH3/DYRK1A/SLAIN2/MSRB2/CD2AP/RASA1/NCK2/JAK2/CLASP1/AMBRA1/NME7/TMOD1/WDR72/FMN1/RANBP9/ORC4	21
GO:0002063	BP	GO:0002063	chondrocyte development	5/788	33/18986	0.151515151515152	3.65059221658206	3.17115511739257	0.0109957067098079	0.186678523519619	0.16518082158177	MEX3C/SMAD7/EXT1/AXIN2/BMPR2	5
GO:0015012	BP	GO:0015012	heparan sulfate proteoglycan biosynthetic process	5/788	33/18986	0.151515151515152	3.65059221658206	3.17115511739257	0.0109957067098079	0.186678523519619	0.16518082158177	CTNNB1/EXT1/HS6ST1/HS2ST1/HS3ST1	5
GO:0099560	BP	GO:0099560	synaptic membrane adhesion	5/788	33/18986	0.151515151515152	3.65059221658206	3.17115511739257	0.0109957067098079	0.186678523519619	0.16518082158177	LRRC4C/NTNG1/SLITRK1/CDH10/PCDH17	5
GO:0042060	BP	GO:0042060	wound healing	29/788	444/18986	0.0653153153153153	1.57370123931038	2.54539721072702	0.01106980491137	0.187322227410524	0.165750397211309	FN1/GNAQ/PRKCA/HIF1A/PRKCE/ARHGAP24/PAK1/SLC6A4/ITGB5/PRKG1/EXT1/PRKCQ/DGKH/GATA4/PTPRJ/JAK2/ANO6/SCUBE1/CASK/CLASP1/CXCR4/PIK3CA/DGKB/PHLDB2/ENTPD1/AJAP1/PLPP3/HPS5/FERMT1	29
GO:0048593	BP	GO:0048593	camera-type eye morphogenesis	12/788	136/18986	0.0882352941176471	2.1259331143625	2.74209784987207	0.0111271273187283	0.187322227410524	0.165750397211309	NECTIN3/HIPK2/HIF1A/CTNNB1/MEIS1/FRS2/ZEB1/MEGF11/NTRK2/BCAR3/PHACTR4/SHROOM2	12
GO:0050684	BP	GO:0050684	regulation of mRNA processing	12/788	136/18986	0.0882352941176471	2.1259331143625	2.74209784987207	0.0111271273187283	0.187322227410524	0.165750397211309	KHDRBS2/RBFOX2/DYRK1A/NSRP1/DHX36/TIA1/RBM39/CDC73/TRA2A/YTHDC1/AHCYL1/NUP98	12
GO:0018108	BP	GO:0018108	peptidyl-tyrosine phosphorylation	16/788	204/18986	0.0784313725490196	1.88971832387777	2.6586017100588	0.0112056062544942	0.187500242675422	0.165907912425997	IL31RA/EPHA3/EPHA4/KITLG/LRP4/DYRK1A/FBXW7/PAK2/PTPRJ/NTF3/JAK2/NOX4/FYN/ACVR1/PLPP3/PIBF1	16
GO:1902414	BP	GO:1902414	protein localization to cell junction	11/788	120/18986	0.0916666666666667	2.20860829103215	2.76371245844748	0.0112699634875317	0.187500242675422	0.165907912425997	NETO2/NECTIN3/GRIN2A/GRIP1/GRIP2/PAK2/MKLN1/ADAM10/JAK1/OGT/CLSTN1	11
GO:0060562	BP	GO:0060562	epithelial tube morphogenesis	23/788	331/18986	0.0694864048338369	1.67419908905486	2.57490440803048	0.0113361517057714	0.187500242675422	0.165907912425997	BCL2/WT1/EPHA4/CSMD1/HIF1A/PAK1/CTNNB1/EXT1/LAMA1/WNT6/GATA4/EFNB2/CECR2/PRKACB/CXCR4/SALL1/HS2ST1/ACVR1/PHACTR4/MIB1/C2CD3/FMN1/ARL13B	23
GO:0106106	BP	GO:0106106	cold-induced thermogenesis	13/788	153/18986	0.0849673202614379	2.04719485086759	2.70626324628036	0.0113884303533061	0.187500242675422	0.165907912425997	IGF2BP2/GATM/ELOVL6/HADH/PDGFC/JAK2/SFXN5/ARRDC3/CXCR4/DOCK7/APC/PLCL1/OGT	13
GO:0031146	BP	GO:0031146	SCF-dependent proteasomal ubiquitin-dependent protein catabolic process	6/788	46/18986	0.130434782608696	3.14268373427499	3.02763544127057	0.0114128047943654	0.187500242675422	0.165907912425997	FBXL7/FBXW7/CUL5/FBXL17/FBXW11/FBXL20	6
GO:2000300	BP	GO:2000300	regulation of synaptic vesicle exocytosis	6/788	46/18986	0.130434782608696	3.14268373427499	3.02763544127057	0.0114128047943654	0.187500242675422	0.165907912425997	SV2C/CASK/BRAF/FBXL20/SLC4A8/RIMS1	6
GO:0006635	BP	GO:0006635	fatty acid beta-oxidation	8/788	74/18986	0.108108108108108	2.60474687885855	2.87812895774034	0.0114506685319184	0.187500242675422	0.165907912425997	ECHDC1/CNR1/ACAT1/IRS1/HADH/AUH/ECHDC2/LONP2	8
GO:0001678	BP	GO:0001678	intracellular glucose homeostasis	14/788	170/18986	0.0823529411764706	1.98420424007166	2.68227078490431	0.0114604577338052	0.187500242675422	0.165907912425997	HK2/FOXO3/HIF1A/PRKCE/OPRK1/NGFR/GATA4/NOX4/FOXO1/PIK3CA/SMAD2/OGT/SLC39A14/STXBP4	14
GO:1990845	BP	GO:1990845	adaptive thermogenesis	14/788	170/18986	0.0823529411764706	1.98420424007166	2.68227078490431	0.0114604577338052	0.187500242675422	0.165907912425997	IGF2BP2/GATM/ELOVL6/HADH/PDGFC/JAK2/SFXN5/ARRDC3/CXCR4/DOCK7/APC/PLCL1/OGT/CKB	14
GO:0033044	BP	GO:0033044	regulation of chromosome organization	19/788	258/18986	0.0736434108527132	1.7743576122457	2.60592734887434	0.0115165985870126	0.187500242675422	0.165907912425997	NAF1/CTNNB1/ATF7IP2/DPF3/PRKCQ/RESF1/NSMCE2/HDAC8/DHX36/ATF7IP/AXIN2/KAT2B/TNKS/ARID2/XRN1/APC/PPP1R10/TASOR/NVL	19
GO:0010658	BP	GO:0010658	striated muscle cell apoptotic process	7/788	60/18986	0.116666666666667	2.81095600676819	2.92355108311656	0.0118056383157778	0.187500242675422	0.165907912425997	CAMK2D/GATA4/GATA6/JAK2/AMBRA1/PPP1R10/KIFAP3	7
GO:0015015	BP	GO:0015015	heparan sulfate proteoglycan biosynthetic process, enzymatic modification	3/788	12/18986	0.25	6.02347715736041	3.62219799484653	0.0118313462156284	0.187500242675422	0.165907912425997	HS6ST1/HS2ST1/HS3ST1	3
GO:0038026	BP	GO:0038026	reelin-mediated signaling pathway	3/788	12/18986	0.25	6.02347715736041	3.62219799484653	0.0118313462156284	0.187500242675422	0.165907912425997	LRP8/CUL5/FYN	3
GO:0045906	BP	GO:0045906	negative regulation of vasoconstriction	3/788	12/18986	0.25	6.02347715736041	3.62219799484653	0.0118313462156284	0.187500242675422	0.165907912425997	BMPR2/DOCK4/ARHGAP42	3
GO:0048671	BP	GO:0048671	negative regulation of collateral sprouting	3/788	12/18986	0.25	6.02347715736041	3.62219799484653	0.0118313462156284	0.187500242675422	0.165907912425997	FSTL4/DCC/BCL11A	3
GO:0071233	BP	GO:0071233	cellular response to L-leucine	3/788	12/18986	0.25	6.02347715736041	3.62219799484653	0.0118313462156284	0.187500242675422	0.165907912425997	SESN3/UBR2/UBR1	3
GO:1900153	BP	GO:1900153	positive regulation of nuclear-transcribed mRNA catabolic process, deadenylation-dependent decay	3/788	12/18986	0.25	6.02347715736041	3.62219799484653	0.0118313462156284	0.187500242675422	0.165907912425997	DHX36/TNRC6B/CPEB3	3
GO:1904779	BP	GO:1904779	regulation of protein localization to centrosome	3/788	12/18986	0.25	6.02347715736041	3.62219799484653	0.0118313462156284	0.187500242675422	0.165907912425997	BICD1/GSK3B/APC	3
GO:0002433	BP	GO:0002433	immune response-regulating cell surface receptor signaling pathway involved in phagocytosis	4/788	22/18986	0.181818181818182	4.38071065989848	3.30149732123542	0.0118580353550679	0.187500242675422	0.165907912425997	PLPP4/PRKCE/PAK1/FYN	4
GO:0036092	BP	GO:0036092	phosphatidylinositol-3-phosphate biosynthetic process	4/788	22/18986	0.181818181818182	4.38071065989848	3.30149732123542	0.0118580353550679	0.187500242675422	0.165907912425997	INPP4B/PIK3C3/PIK3CA/UVRAG	4
GO:0038096	BP	GO:0038096	Fc-gamma receptor signaling pathway involved in phagocytosis	4/788	22/18986	0.181818181818182	4.38071065989848	3.30149732123542	0.0118580353550679	0.187500242675422	0.165907912425997	PLPP4/PRKCE/PAK1/FYN	4
GO:0001823	BP	GO:0001823	mesonephros development	10/788	105/18986	0.0952380952380952	2.29465796470873	2.76817651621957	0.0118995129452144	0.187500242675422	0.165907912425997	BCL2/SMAD7/WT1/CTNNB1/WNT6/ARG2/SALL1/HS2ST1/SMAD2/FMN1	10
GO:0090130	BP	GO:0090130	tissue migration	10/788	105/18986	0.0952380952380952	2.29465796470873	2.76817651621957	0.0118995129452144	0.187500242675422	0.165907912425997	HIF1A/PRKCE/KITLG/MAP4K4/PTPRG/CLASP1/DAB2IP/BMPR2/FERMT1/PKN2	10
GO:0031345	BP	GO:0031345	negative regulation of cell projection organization	15/788	188/18986	0.0797872340425532	1.92238632681715	2.64479818149257	0.0119176526958421	0.187500242675422	0.165907912425997	FSTL4/EPHA4/ARHGAP24/LRP4/DCC/UBE3A/SPOCK1/EFNB2/PTPRG/SEMA6C/BCL11A/MARCHF7/VIM/FYN/DIP2B	15
GO:0035725	BP	GO:0035725	sodium ion transmembrane transport	15/788	188/18986	0.0797872340425532	1.92238632681715	2.64479818149257	0.0119176526958421	0.187500242675422	0.165907912425997	GRIN2A/CAMK2D/SLC38A1/PRKCE/SLC9A9/SLC6A6/SLC6A4/ANO6/FGF14/ATP1A2/SLC4A8/SLC41A3/COMMD1/SHROOM2/SLC5A3	15
GO:0051146	BP	GO:0051146	striated muscle cell differentiation	22/788	314/18986	0.0700636942675159	1.68810824792266	2.55848424711694	0.0119621709896168	0.18770926278746	0.16609286200232	BCL2/WT1/ADAM12/PRKD1/CDH2/MEIS1/MEF2A/CYP26B1/PRKG1/KCNH1/GATA4/EFNB2/FRS2/HDAC9/GATA6/DNER/NOX4/TMOD1/ACVR1/SPAG9/COL14A1/ATP11A	22
GO:0018212	BP	GO:0018212	peptidyl-tyrosine modification	16/788	206/18986	0.0776699029126214	1.8713715440343	2.61665080029868	0.0122181981895388	0.191227528956063	0.169205968348547	IL31RA/EPHA3/EPHA4/KITLG/LRP4/DYRK1A/FBXW7/PAK2/PTPRJ/NTF3/JAK2/NOX4/FYN/ACVR1/PLPP3/PIBF1	16
GO:0009953	BP	GO:0009953	dorsal/ventral pattern formation	9/788	90/18986	0.1	2.40939086294416	2.78884479383147	0.0123171307183244	0.192275209395142	0.170132999012918	DSCAML1/LRP4/CTNNB1/AXIN2/TTC21B/ACVR1/SMAD2/ARL13B/WDR19	9
GO:0045165	BP	GO:0045165	cell fate commitment	21/788	297/18986	0.0707070707070707	1.70360970107163	2.54315945130538	0.0126004743278066	0.195818184550766	0.173267968885273	BCL2/WT1/NFIB/DSCAML1/TOX/CTNNB1/CYP26B1/EXT1/WNT6/GATA4/GATA6/ZNF521/GATAD2A/CDC73/BRAF/JAK1/DOCK7/APC/NOTCH3/ACVR1/SMAD2	21
GO:0007020	BP	GO:0007020	microtubule nucleation	6/788	47/18986	0.127659574468085	3.07581812290744	2.96494256781623	0.0126362679489015	0.195818184550766	0.173267968885273	NEDD1/PAK1/SLAIN2/CLASP1/NME7/RANBP9	6
GO:0016236	BP	GO:0016236	macroautophagy	25/788	372/18986	0.0672043010752688	1.61921428961301	2.50985807604029	0.0126418395350577	0.195818184550766	0.173267968885273	HK2/HIF1A/MTMR3/SESN3/TBC1D5/DIAPH3/ATP6V1C2/UCHL1/FBXW7/SMURF1/WDFY3/MAPK8/PIK3C3/LZTS1/AMBRA1/PIK3CA/LRBA/VPS13D/ZFYVE1/ZNRF1/OGT/UVRAG/SNX7/MAP3K7/VPS41	25
GO:0001706	BP	GO:0001706	endoderm formation	7/788	61/18986	0.114754098360656	2.7648747607556	2.87287972876519	0.0128726230268325	0.198880371185767	0.175977517336105	FN1/CTNNB1/ITGB5/GATA6/CDC73/SMAD2/DUSP4	7
GO:0097060	CC	GO:0097060	synaptic membrane	50/815	453/19960	0.11037527593819	2.70317853708745	7.56544612210428	1.77918314952498e-10	1.23831147206939e-07	1.04878164603578e-07	UNC13C/NETO2/GRM7/NECTIN3/GRIN2A/IL31RA/LRRC4C/CNR1/GRIP1/SNAP91/GRIP2/EPHA4/NTNG1/SORCS3/GABRB2/CDH2/GABRA5/SLC6A6/LRP4/CTNNB1/OPRK1/SLC6A4/DCC/GABRB3/KCTD16/FARP1/CACNA2D1/ITGA8/KCNH1/PICALM/EFNB2/ITSN1/LRP8/MKLN1/SLITRK1/CACNG5/SNAP25/GRID2IP/CASK/ADAM10/DENND1A/ZDHHC17/CDH10/GRID1/SLC16A7/DGKB/PCDH17/SLC4A8/CLSTN1/RIMS1	50
GO:0099572	CC	GO:0099572	postsynaptic specialization	43/815	396/19960	0.108585858585859	2.65935427898618	6.88142520097977	5.62299522108452e-09	1.95680233693741e-06	1.65730385463544e-06	NETO2/NECTIN3/GRIN2A/CAMK2D/LRRC4C/GRIP1/GRIP2/EPHA4/PLEKHA5/SORCS3/GABRB2/CDH2/GABRA5/LRP4/CTNNB1/DCC/GABRB3/ITGA8/KCNH1/NGFR/PAK2/SPOCK1/EFNB2/LRP8/MKLN1/ERBIN/SLITRK1/CACNG5/NCK2/GRID2IP/SOS1/LZTS1/ADAM10/CDH10/GRID1/BMPR2/NTRK2/ARHGAP32/SLC16A7/CPEB3/FYN/MIB1/CLSTN1	43
GO:0042734	CC	GO:0042734	presynaptic membrane	26/815	186/19960	0.139784946236559	3.42344481825978	6.85114013233601	4.23387747117562e-08	9.82259573312744e-06	8.31919783809947e-06	UNC13C/GRIN2A/IL31RA/CNR1/SNAP91/EPHA4/NTNG1/CDH2/GABRA5/CTNNB1/OPRK1/SLC6A4/KCTD16/CACNA2D1/KCNH1/PICALM/EFNB2/ITSN1/SNAP25/CASK/DENND1A/ZDHHC17/CDH10/PCDH17/SLC4A8/RIMS1	26
GO:0032279	CC	GO:0032279	asymmetric synapse	39/815	375/19960	0.104	2.54704294478528	6.23988698009342	9.23751812304906e-08	1.60732815341054e-05	1.36131846023881e-05	NETO2/GRM7/NECTIN3/GRIN2A/CAMK2D/LRRC4C/GRIP1/GRIP2/EPHA4/PLEKHA5/SORCS3/CDH2/LRP4/CTNNB1/DCC/ITGA8/KCNH1/NGFR/PAK2/SPOCK1/EFNB2/LRP8/SLITRK1/CACNG5/NCK2/GRID2IP/SOS1/LZTS1/ADAM10/GRID1/BMPR2/NTRK2/ARHGAP32/SLC16A7/CPEB3/FYN/SLC4A8/MIB1/CLSTN1	39
GO:0045211	CC	GO:0045211	postsynaptic membrane	35/815	321/19960	0.109034267912773	2.67033618102938	6.22468283313327	1.3410466557384e-07	1.86673694478785e-05	1.58102342571263e-05	NETO2/GRM7/NECTIN3/GRIN2A/LRRC4C/GRIP1/GRIP2/EPHA4/SORCS3/GABRB2/CDH2/GABRA5/SLC6A6/CTNNB1/OPRK1/SLC6A4/DCC/GABRB3/KCTD16/FARP1/ITGA8/KCNH1/PICALM/EFNB2/LRP8/MKLN1/SLITRK1/CACNG5/GRID2IP/CDH10/GRID1/SLC16A7/DGKB/PCDH17/CLSTN1	35
GO:0014069	CC	GO:0014069	postsynaptic density	37/815	359/19960	0.103064066852368	2.52412119555001	6.01240352576831	2.4740075060837e-07	2.8698487070571e-05	2.43060386562609e-05	NETO2/NECTIN3/GRIN2A/CAMK2D/LRRC4C/GRIP1/GRIP2/EPHA4/PLEKHA5/SORCS3/CDH2/LRP4/CTNNB1/DCC/ITGA8/KCNH1/NGFR/PAK2/SPOCK1/EFNB2/LRP8/SLITRK1/CACNG5/NCK2/GRID2IP/SOS1/LZTS1/ADAM10/GRID1/BMPR2/NTRK2/ARHGAP32/SLC16A7/CPEB3/FYN/MIB1/CLSTN1	37
GO:0019898	CC	GO:0019898	extrinsic component of membrane	23/815	167/19960	0.137724550898204	3.37298409316337	6.35356911169146	3.32002731469981e-07	3.30105573004439e-05	2.79581247553669e-05	DTNA/GNAQ/CDH18/SNAP91/CDH2/CTNNB1/CUBN/TRIO/FARP1/PICALM/GFRA2/PIK3C3/JAK2/SNAP25/CDH22/JAK1/CDH20/CDH10/CTNNA1/APC/PIK3CA/ZFYVE1/UVRAG	23
GO:0098984	CC	GO:0098984	neuron to neuron synapse	40/815	412/19960	0.0970873786407767	2.3777473345643	5.83025473655364	3.94318269441664e-07	3.43056894414248e-05	2.90550303799121e-05	NETO2/GRM7/NECTIN3/GRIN2A/CAMK2D/LRRC4C/GRIP1/GRIP2/EPHA4/PLEKHA5/SORCS3/CDH2/LRP4/CTNNB1/DCC/ITGA8/KCNH1/NGFR/PAK2/SPOCK1/EFNB2/LRP8/MKLN1/SLITRK1/CACNG5/NCK2/GRID2IP/SOS1/LZTS1/ADAM10/GRID1/BMPR2/NTRK2/ARHGAP32/SLC16A7/CPEB3/FYN/SLC4A8/MIB1/CLSTN1	40
GO:0019897	CC	GO:0019897	extrinsic component of plasma membrane	17/815	107/19960	0.158878504672897	3.89106129235709	6.18666535022897	1.52406594453027e-06	0.000117861099710341	9.98218630335616e-05	DTNA/GNAQ/CDH18/SNAP91/CDH2/CTNNB1/CUBN/FARP1/PICALM/JAK2/SNAP25/CDH22/JAK1/CDH20/CDH10/CTNNA1/APC	17
GO:0099634	CC	GO:0099634	postsynaptic specialization membrane	21/815	157/19960	0.133757961783439	3.27583916220546	5.90672030980613	1.73358660067703e-06	0.000120657627407121	0.000102190368039909	NETO2/NECTIN3/GRIN2A/LRRC4C/EPHA4/SORCS3/GABRB2/CDH2/GABRA5/DCC/GABRB3/ITGA8/KCNH1/EFNB2/LRP8/MKLN1/SLITRK1/CACNG5/CDH10/GRID1/SLC16A7	21
GO:0005912	CC	GO:0005912	adherens junction	23/815	189/19960	0.121693121693122	2.98036160612848	5.64392962828734	2.96912015188413e-06	0.000187864329610123	0.00015911074498135	NECTIN3/SMAD7/STXBP6/CDH18/EPHA4/ARHGAP24/CDH2/MYO1E/CTNNB1/EFNB2/FRS2/CDH22/ADAM10/CDH20/CDH10/CTNNA1/BMPR2/APC/PARD3B/AJAP1/PLPP3/SHROOM2/FMN1	23
GO:0016342	CC	GO:0016342	catenin complex	8/815	31/19960	0.258064516129032	6.32020581832575	6.11627544111378	2.55091739062539e-05	0.00147953208656272	0.00125308222697387	CDH18/CDH2/CTNNB1/CDH22/CDH20/CDH10/CTNNA1/APC	8
GO:0005769	CC	GO:0005769	early endosome	36/815	438/19960	0.0821917808219178	2.0129422640558	4.42262484350575	5.84275113088307e-05	0.00312811906699586	0.00264934464234374	APBB2/ACKR2/EPHA3/EPHA4/TMEM163/SLC9A9/DIAPH2/MARCHF1/MME/VPS13B/KCNH1/CCDC93/WDFY2/MYO5A/PICALM/DNER/ARRDC3/KCNQ1/MARCHF3/CXCR4/NTRK2/ATP11C/RABGAP1L/CLCN4/UVRAG/COMMD1/ATP9A/LIPG/RCSD1/RPS6KC1/SNX7/HPS5/ATP11A/VPS8/SLC39A14/VPS41	36
GO:0030055	CC	GO:0030055	cell-substrate junction	35/815	434/19960	0.0806451612903226	1.9750643182268	4.23732713713989	0.000107372318761359	0.00533793813270759	0.0045209397373204	LPP/SCARB2/EPB41L2/ARHGAP24/CORO2B/PAK1/CDH2/CTNNB1/ENAH/MAP4K4/SLC6A4/ITGB5/MME/ITGA8/PPP1R12A/EFNB2/RHOU/ERBIN/PTPN12/JAK2/CASK/ADAM10/ITGA11/CLASP1/AMBRA1/JAK1/NOX4/CTNNA1/VIM/DOCK7/DCAF6/PHLDB2/BCAR3/FERMT1/PEAK1	35
GO:0005925	CC	GO:0005925	focal adhesion	34/815	424/19960	0.080188679245283	1.96388470887834	4.13914560190566	0.000149319547196884	0.00692842698993541	0.00586799624071965	LPP/SCARB2/EPB41L2/ARHGAP24/CORO2B/PAK1/CDH2/CTNNB1/ENAH/MAP4K4/SLC6A4/ITGB5/MME/ITGA8/PPP1R12A/EFNB2/RHOU/PTPN12/JAK2/CASK/ADAM10/ITGA11/CLASP1/AMBRA1/JAK1/NOX4/CTNNA1/VIM/DOCK7/DCAF6/PHLDB2/BCAR3/FERMT1/PEAK1	34
GO:0098839	CC	GO:0098839	postsynaptic density membrane	15/815	125/19960	0.12	2.93889570552147	4.48656393459906	0.000178181896242258	0.00775091248653823	0.00656459617734636	NETO2/NECTIN3/GRIN2A/LRRC4C/EPHA4/SORCS3/DCC/ITGA8/KCNH1/EFNB2/LRP8/SLITRK1/CACNG5/GRID1/SLC16A7	15
GO:0098982	CC	GO:0098982	GABA-ergic synapse	13/815	107/19960	0.121495327102804	2.9755174588613	4.22746672435474	0.000418037305776776	0.0171149391070962	0.0144954112219811	CNR1/GUCY1A1/GABRB2/GABRA5/SLC6A6/ENAH/CACNA2D1/MKLN1/SLITRK1/PIK3C3/CDH10/GRID1/PCDH17	13
GO:0042382	CC	GO:0042382	paraspeckles	4/815	10/19960	0.4	9.79631901840491	5.74050407729508	0.000475676303571434	0.0183928170714288	0.0155777035087721	PSPC1/BCL11A/NONO/SFPQ	4
GO:0045178	CC	GO:0045178	basal part of cell	26/815	317/19960	0.082018927444795	2.00870894699154	3.73518488789707	0.000617137962842706	0.0226067380072907	0.0191466625591089	SLC38A1/CDH2/SLC6A6/CTNNB1/HEPH/ATP2C2/SLCO3A1/SLC7A8/ERBIN/KCNE3/SLC23A2/CA12/CASK/KCNQ1/CLASP1/MEGF11/DOCK7/BMPR2/SLC16A7/PHLDB2/CNNM2/SLC4A8/AJAP1/PLPP3/SLC5A3/SLC39A14	26
GO:0030027	CC	GO:0030027	lamellipodium	19/815	203/19960	0.0935960591133005	2.29224213484844	3.81814066842063	0.000682426437536803	0.0237484400262807	0.0201136213168742	APBB2/SH3RF1/KITLG/PAK1/CDH2/CTNNB1/ENAH/ANTXR1/CTTNBP2NL/ITSN1/ARHGEF6/SNAP25/IGF2BP1/CTNNA1/IQGAP2/APC/PIK3CA/PHACTR4/PKN2	19
GO:0031252	CC	GO:0031252	cell leading edge	32/815	433/19960	0.0739030023094688	1.80994346760368	3.51561574011188	0.000941752440179932	0.0311434342300016	0.0263767743024817	APBB2/SH3RF1/SNTG1/KITLG/PAK1/CDH2/GABRA5/CTNNB1/ENAH/ANTXR1/ITGA8/MYO5A/PTPRJ/CTTNBP2NL/CD2AP/ITSN1/MKLN1/RASA1/ARHGEF6/TRPM7/SNAP25/IGF2BP1/CXCR4/CTNNA1/VIM/IQGAP2/APC/PIK3CA/PHLDB2/PHACTR4/FERMT1/PKN2	32
GO:0048786	CC	GO:0048786	presynaptic active zone	11/815	89/19960	0.123595505617978	3.02695250568691	3.95411433013797	0.000984418898074763	0.0311434342300016	0.0263767743024817	UNC13C/GRM7/NTNG1/CDH2/CTNNB1/TRIO/EGFLAM/CACNA2D1/CDH10/PNISR/RIMS1	11
GO:0030877	CC	GO:0030877	beta-catenin destruction complex	4/815	12/19960	0.333333333333333	8.16359918200409	5.12144755231295	0.00105015206570282	0.0317785146838765	0.0269146524848319	CTNNB1/GSK3B/AXIN2/APC	4
GO:0032809	CC	GO:0032809	neuronal cell body membrane	6/815	30/19960	0.2	4.89815950920245	4.40846190446937	0.00116540402360989	0.0337967166846868	0.0286239584746289	GABRA5/CADM2/KCNE3/DAB2IP/SLC4A8/PIEZO2	6
GO:0000151	CC	GO:0000151	ubiquitin ligase complex	27/815	355/19960	0.076056338028169	1.86268037673896	3.38377268746693	0.00151254072793899	0.0379040475970969	0.0321026416430343	GAN/GPR37/ANKIB1/UBE3D/FBXL7/RNF144B/FBXW7/ARIH1/KLHL29/MKLN1/BABAM2/CUL5/FBXO11/UBR2/FBXL17/UBE2E1/ASB4/AMBRA1/FBXW11/DCAF6/MED27/PCGF3/FBXL20/COMMD1/RANBP9/UBE4B/UBR1	27
GO:0005802	CC	GO:0005802	trans-Golgi network	22/815	269/19960	0.0817843866171004	2.0029648550642	3.41702752512034	0.00162399963484663	0.0379040475970969	0.0321026416430343	NBEA/ATP8A1/PRKD1/MARCHF1/WDR11/BICD1/ATP2C2/PCSK5/MME/VPS13B/CD2AP/BIRC6/RHOBTB3/SNAP25/USP6NL/LGR6/CCDC91/VPS54/SLC10A7/ATP9A/PLPP3/NMNAT2	22
GO:0009923	CC	GO:0009923	fatty acid elongase complex	2/815	2/19960	1	24.4907975460123	6.85448386935354	0.00166526248549004	0.0379040475970969	0.0321026416430343	HSD17B12/ELOVL6	2
GO:0034967	CC	GO:0034967	Set3 complex	2/815	2/19960	1	24.4907975460123	6.85448386935354	0.00166526248549004	0.0379040475970969	0.0321026416430343	SETD5/KMT2E	2
GO:0070210	CC	GO:0070210	Rpd3L-Expanded complex	2/815	2/19960	1	24.4907975460123	6.85448386935354	0.00166526248549004	0.0379040475970969	0.0321026416430343	SETD5/KMT2E	2
GO:1990794	CC	GO:1990794	basolateral part of cell	2/815	2/19960	1	24.4907975460123	6.85448386935354	0.00166526248549004	0.0379040475970969	0.0321026416430343	KCNE3/KCNQ1	2
GO:0000123	CC	GO:0000123	histone acetyltransferase complex	11/815	95/19960	0.115789473684211	2.83577655795932	3.70047816424497	0.00168825499354886	0.0379040475970969	0.0321026416430343	MBTD1/ZZZ3/SUPT3H/KANSL1L/KANSL1/KAT2B/EPC1/KAT6B/ATXN7/OGT/MAP3K7	11
GO:0000118	CC	GO:0000118	histone deacetylase complex	10/815	82/19960	0.121951219512195	2.98668262756247	3.71937172585696	0.00182786478861742	0.0397560591524289	0.0336711934745314	TBL1XR1/ARID4B/TET1/HDAC8/HDAC9/SETD5/GATAD2A/KMT2E/SINHCAF/OGT	10
GO:0044298	CC	GO:0044298	cell body membrane	6/815	33/19960	0.181818181818182	4.45287228109314	4.09578387724558	0.00195905559441032	0.0407239312519091	0.0344909278600561	GABRA5/CADM2/KCNE3/DAB2IP/SLC4A8/PIEZO2	6
GO:1990531	CC	GO:1990531	phospholipid-translocating ATPase complex	4/815	14/19960	0.285714285714286	6.99737072743208	4.63145569794568	0.00198938744621395	0.0407239312519091	0.0344909278600561	ATP8A1/ATP10D/ATP11C/ATP11A	4
GO:0034451	CC	GO:0034451	centriolar satellite	13/815	127/19960	0.102362204724409	2.50693203226897	3.51497165555882	0.00208596358030016	0.0414808757682545	0.0351320181945289	LHCGR/PRKCQ/CD2AP/PATJ/CEP162/RBM39/MID1/CCDC14/NEK1/SPAG9/MIB1/C2CD3/PIBF1	13
GO:0098685	CC	GO:0098685	Schaffer collateral - CA1 synapse	11/815	99/19960	0.111111111111111	2.7211997273347	3.54216525141413	0.00235340645263103	0.0454991914175332	0.0385353103354788	LRRC4C/EPHA4/NTNG1/CTNNB1/DCC/EFNB2/LRP8/CASK/SLC16A7/FYN/FBXL20	11
GO:0000932	CC	GO:0000932	P-body	11/815	100/19960	0.11	2.69398773006135	3.50381482906995	0.00254912568268657	0.047951120949996	0.0406119596672682	IGF2BP2/PAN3/PUM1/CNOT2/TNRC6A/MOV10/IGF2BP3/TNRC6B/XRN1/IGF2BP1/DCP1A	11
GO:0097470	CC	GO:0097470	ribbon synapse	4/815	15/19960	0.266666666666667	6.53087934560327	4.42123	0.00262584330574509	0.0480943931789101	0.0407333033578186	DIAPH3/EGFLAM/SNAP25/NPHP4	4
GO:0016323	CC	GO:0016323	basolateral plasma membrane	21/815	264/19960	0.0795454545454545	1.94813162297825	3.19964713262261	0.00285571134286017	0.0509634639648892	0.0431632483671173	SLC38A1/CDH2/SLC6A6/CTNNB1/HEPH/ATP2C2/SLCO3A1/SLC7A8/ERBIN/SLC23A2/CA12/CASK/KCNQ1/MEGF11/SLC16A7/CNNM2/SLC4A8/AJAP1/PLPP3/SLC5A3/SLC39A14	21
GO:0098888	CC	GO:0098888	extrinsic component of presynaptic membrane	3/815	8/19960	0.375	9.1840490797546	4.77683795262881	0.00325560559917283	0.0566475374256072	0.0479773456720206	SNAP91/PICALM/SNAP25	3
GO:0030014	CC	GO:0030014	CCR4-NOT complex	4/815	16/19960	0.25	6.12269938650307	4.22934621255111	0.00338906381315728	0.05753142473067	0.0487259495601561	CNOT2/CNOT4/CPEB3/CNOT6L	4
GO:0098858	CC	GO:0098858	actin-based cell projection	19/815	234/19960	0.0811965811965812	1.98856903151382	3.13845512861578	0.00353497856487978	0.0585796447894364	0.0496137342439268	EPHA4/KITLG/SLC6A6/MYO1E/CTNNB1/ENAH/CUBN/ANTXR1/FARP1/FMN2/MYO5A/SLC7A8/GRXCR1/SNAP25/IGF2BP1/IQGAP2/CDC14A/DOCK4/PIEZO2	19
GO:0031248	CC	GO:0031248	protein acetyltransferase complex	11/815	105/19960	0.104761904761905	2.56570260005843	3.3188642171717	0.00373429506188946	0.0604434735598852	0.0511922946060734	MBTD1/ZZZ3/SUPT3H/KANSL1L/KANSL1/KAT2B/EPC1/KAT6B/ATXN7/OGT/MAP3K7	11
GO:1902493	CC	GO:1902493	acetyltransferase complex	11/815	106/19960	0.10377358490566	2.54149785854844	3.28316234171476	0.00401711493848699	0.0635434544815214	0.0538178077883424	MBTD1/ZZZ3/SUPT3H/KANSL1L/KANSL1/KAT2B/EPC1/KAT6B/ATXN7/OGT/MAP3K7	11
GO:0070369	CC	GO:0070369	beta-catenin-TCF7L2 complex	2/815	3/19960	0.666666666666667	16.3271983640082	5.47767529810988	0.00486011670782765	0.0751698050810676	0.0636646866990288	CTNNB1/TCF4	2
GO:0009925	CC	GO:0009925	basal plasma membrane	22/815	298/19960	0.0738255033557047	1.80804545641701	2.89968343026833	0.00560253762984819	0.0847688302255292	0.0717945325564071	SLC38A1/CDH2/SLC6A6/CTNNB1/HEPH/ATP2C2/SLCO3A1/SLC7A8/ERBIN/SLC23A2/CA12/CASK/KCNQ1/MEGF11/BMPR2/SLC16A7/CNNM2/SLC4A8/AJAP1/PLPP3/SLC5A3/SLC39A14	22
GO:0005901	CC	GO:0005901	caveola	9/815	82/19960	0.109756097560976	2.68801436480622	3.16021935974937	0.00616954839920816	0.0913618231031677	0.077378434570136	CTNNB1/IRS1/LRP8/JAK2/CTNNA1/BMPR2/SPRED1/ATP1A2/ENTPD1	9
GO:0099243	CC	GO:0099243	extrinsic component of synaptic membrane	4/815	19/19960	0.210526315789474	5.15595737810785	3.73933975510631	0.00654844743668264	0.0935015839513754	0.0791906942116912	SNAP91/FARP1/PICALM/SNAP25	4
GO:0016363	CC	GO:0016363	nuclear matrix	12/815	129/19960	0.0930232558139535	2.27821372521044	3.00501422786048	0.00658272645634683	0.0935015839513754	0.0791906942116912	TENM1/PSPC1/CASK/ZNF703/BCL11A/ARID2/VIM/ATXN7/NONO/POLA1/STAG2/SFPQ	12
GO:0005938	CC	GO:0005938	cell cortex	23/815	325/19960	0.0707692307692308	1.73319490325625	2.74958	0.00770590774410675	0.105571735228942	0.0894134478648026	UNC13C/GRM7/EXOC6B/MYRIP/EPB41L2/PRKD1/CDH2/MYO1E/CTNNB1/FRYL/FMN2/MKLN1/SNAP25/CLASP1/ARHGAP32/IQGAP2/TMOD1/CALD1/PHLDB2/PARD3B/SHROOM2/RIMS1/PIEZO2	23
GO:0044309	CC	GO:0044309	neuron spine	15/815	182/19960	0.0824175824175824	2.01847232522079	2.84783123013855	0.00783352927106562	0.105571735228942	0.0894134478648026	DOCK10/GRIN2A/GRIP2/EPHA4/GABRB2/GABRB3/FARP1/ITGA8/NGFR/FRMPD4/LZTS1/IGF2BP1/NTRK2/ARHGAP32/ATP1A2	15
GO:0044853	CC	GO:0044853	plasma membrane raft	11/815	116/19960	0.0948275862068965	2.32240321557013	2.94712658549093	0.00788754343664509	0.105571735228942	0.0894134478648026	CDH2/LRP4/CTNNB1/IRS1/LRP8/JAK2/CTNNA1/BMPR2/SPRED1/ATP1A2/ENTPD1	11
GO:0001650	CC	GO:0001650	fibrillar center	13/815	150/19960	0.0866666666666667	2.12253578732106	2.84724012525813	0.00858120593053608	0.112689043917983	0.0954414165064589	SMAD7/NFIB/NEDD1/JAZF1/FHIT/TXNRD1/HERC4/CD2AP/PSPC1/ARHGAP32/NONO/KDM4A/STAG2	13
GO:0044545	CC	GO:0044545	NSL complex	3/815	11/19960	0.272727272727273	6.67930842163971	3.88733295171147	0.00875116678625841	0.11279281635622	0.0955293060488248	KANSL1L/KANSL1/OGT	3
GO:0045121	CC	GO:0045121	membrane raft	21/815	293/19960	0.0716723549488055	1.75531313469713	2.68727614201453	0.00923619026814222	0.113486064831445	0.0961164493430269	CNR1/CDH2/LRP4/CTNNB1/CD24/SLC6A4/MME/IRS1/LRP8/KCNE3/JAK2/CBLB/KCNQ1/CTNNA1/BMPR2/SPRED1/ATP1A2/ENTPD1/FYN/PLPP3/ARID3A	21
GO:0071664	CC	GO:0071664	catenin-TCF7L2 complex	2/815	4/19960	0.5	12.2453987730061	4.64075473758149	0.00945717206928711	0.113486064831445	0.0961164493430269	CTNNB1/TCF4	2
GO:0098894	CC	GO:0098894	extrinsic component of presynaptic endocytic zone membrane	2/815	4/19960	0.5	12.2453987730061	4.64075473758149	0.00945717206928711	0.113486064831445	0.0961164493430269	SNAP91/PICALM	2
GO:0160157	CC	GO:0160157	branched-chain alpha-ketoacid dehydrogenase complex	2/815	4/19960	0.5	12.2453987730061	4.64075473758149	0.00945717206928711	0.113486064831445	0.0961164493430269	BCKDHB/DBT	2
GO:0098857	CC	GO:0098857	membrane microdomain	21/815	295/19960	0.0711864406779661	1.74341270666528	2.65408312476001	0.0099303529502925	0.117144502600061	0.0992149447308439	CNR1/CDH2/LRP4/CTNNB1/CD24/SLC6A4/MME/IRS1/LRP8/KCNE3/JAK2/CBLB/KCNQ1/CTNNA1/BMPR2/SPRED1/ATP1A2/ENTPD1/FYN/PLPP3/ARID3A	21
GO:0034399	CC	GO:0034399	nuclear periphery	13/815	155/19960	0.0838709677419355	2.05406689095587	2.71811048509361	0.0111313393341638	0.123931441570263	0.104963108407966	TENM1/PSPC1/CASK/ZNF703/BCL11A/ARID2/VIM/ATXN7/NONO/POLA1/STAG2/SFPQ/NUP98	13
GO:0008076	CC	GO:0008076	voltage-gated potassium channel complex	9/815	90/19960	0.1	2.44907975460123	2.84272676259153	0.0111672478792394	0.123931441570263	0.104963108407966	KCNIP3/KCNH1/KCNE3/SNAP25/KCNQ1/KCNIP1/KCNAB1/DPP6/SLC5A3	9
GO:0070822	CC	GO:0070822	Sin3-type complex	4/815	22/19960	0.181818181818182	4.45287228109314	3.3432708917032	0.0112179322111014	0.123931441570263	0.104963108407966	ARID4B/TET1/SINHCAF/OGT	4
GO:0097038	CC	GO:0097038	perinuclear endoplasmic reticulum	4/815	22/19960	0.181818181818182	4.45287228109314	3.3432708917032	0.0112179322111014	0.123931441570263	0.104963108407966	OSBPL1A/ADAM10/NOX4/FYN	4
GO:0005884	CC	GO:0005884	actin filament	11/815	123/19960	0.0894308943089431	2.19023392687915	2.73191632011441	0.0119910519818886	0.130402690303038	0.110443899833184	ACKR2/PAK1/DIAPH2/DIAPH3/DYRK1A/MYO5A/CD2AP/TMOD1/FYN/RCSD1/FMN1	11
GO:0044291	CC	GO:0044291	cell-cell contact zone	8/815	76/19960	0.105263157894737	2.57797868905392	2.84365274252802	0.0121864084727147	0.130488312261683	0.110516416918546	NECTIN3/PAK1/CDH2/CTNNB1/CTNNA1/PIK3CA/ATP1A2/AJAP1	8
GO:0005905	CC	GO:0005905	clathrin-coated pit	8/815	77/19960	0.103896103896104	2.54449844633894	2.80164039253475	0.0131280943892134	0.138441722649887	0.117252517670805	SNAP91/TBC1D5/CUBN/FCHO2/PICALM/ITSN1/BMPR2/SH3BP4	8
GO:0000791	CC	GO:0000791	euchromatin	7/815	63/19960	0.111111111111111	2.7211997273347	2.82311293233977	0.0140223844960571	0.14397301757307	0.121937219965093	HIF1A/CTNNB1/SETD5/JAK2/CECR2/KMT2E/TRIM24	7
GO:1990907	CC	GO:1990907	beta-catenin-TCF complex	3/815	13/19960	0.230769230769231	5.65172251061822	3.46152275018265	0.0142731870869854	0.14397301757307	0.121937219965093	CTNNB1/TCF4/TLE1	3
GO:1990909	CC	GO:1990909	Wnt signalosome	3/815	13/19960	0.230769230769231	5.65172251061822	3.46152275018265	0.0142731870869854	0.14397301757307	0.121937219965093	CTNNB1/GSK3B/APC	3
GO:0099738	CC	GO:0099738	cell cortex region	5/815	36/19960	0.138888888888889	3.40149965916837	2.97554156533751	0.0147974871622083	0.14424947488188	0.122171364086287	UNC13C/CTNNB1/CLASP1/PHLDB2/RIMS1	5
GO:0032783	CC	GO:0032783	super elongation complex	2/815	5/19960	0.4	9.79631901840491	4.0586407907448	0.0153368694558321	0.14424947488188	0.122171364086287	AFF3/AFF1	2
GO:0045180	CC	GO:0045180	basal cortex	2/815	5/19960	0.4	9.79631901840491	4.0586407907448	0.0153368694558321	0.14424947488188	0.122171364086287	CLASP1/PHLDB2	2
GO:0097574	CC	GO:0097574	lateral part of cell	2/815	5/19960	0.4	9.79631901840491	4.0586407907448	0.0153368694558321	0.14424947488188	0.122171364086287	KCNE3/KCNQ1	2
GO:1990508	CC	GO:1990508	CKM complex	2/815	5/19960	0.4	9.79631901840491	4.0586407907448	0.0153368694558321	0.14424947488188	0.122171364086287	MED13/CDK19	2
GO:0043197	CC	GO:0043197	dendritic spine	14/815	180/19960	0.0777777777777778	1.90483980913429	2.51602711119622	0.0159703270321397	0.148204634858256	0.125521166849098	DOCK10/GRIN2A/EPHA4/GABRB2/GABRB3/FARP1/ITGA8/NGFR/FRMPD4/LZTS1/IGF2BP1/NTRK2/ARHGAP32/ATP1A2	14
GO:0019005	CC	GO:0019005	SCF ubiquitin ligase complex	7/815	65/19960	0.107692307692308	2.63747050495517	2.72821568019472	0.0164611847274541	0.150749796977737	0.127676779049505	FBXL7/FBXW7/ARIH1/CUL5/FBXL17/FBXW11/FBXL20	7
GO:0140672	CC	GO:0140672	ATAC complex	3/815	14/19960	0.214285714285714	5.24802804557406	3.28052985064193	0.0176233142617412	0.159296450989245	0.134915324491799	ZZZ3/KAT2B/MAP3K7	3
GO:0098791	CC	GO:0098791	Golgi apparatus subcompartment	25/815	391/19960	0.0639386189258312	1.56590777148416	2.33168687581458	0.0184933874990379	0.165017919222184	0.139761093110138	ZDHHC14/NBEA/ATP8A1/ST6GAL1/PRKD1/MARCHF1/WDR11/BICD1/ATP2C2/PCSK5/MME/VPS13B/CD2AP/BIRC6/RHOBTB3/SNAP25/USP6NL/LGR6/CCDC91/VPS54/SLC10A7/ZFYVE1/ATP9A/PLPP3/NMNAT2	25
GO:0014704	CC	GO:0014704	intercalated disc	6/815	52/19960	0.115384615384615	2.82586125530911	2.72004530006107	0.0187576926643064	0.165257646764016	0.139964129140728	PAK1/CDH2/CTNNB1/CTNNA1/PIK3CA/ATP1A2	6
GO:0036464	CC	GO:0036464	cytoplasmic ribonucleoprotein granule	18/815	258/19960	0.0697674418604651	1.70866029390783	2.36381401769173	0.0194025850222582	0.168802489693646	0.142966415953482	HIPK2/IGF2BP2/DYNC1I1/PAN3/PUM1/CNOT2/USP3/TNRC6A/MOV10/IGF2BP3/DHX36/TUT4/TIA1/TNRC6B/SHB/XRN1/IGF2BP1/DCP1A	18
GO:0005770	CC	GO:0005770	late endosome	21/815	318/19960	0.0660377358490566	1.61731681907628	2.28954574129601	0.021331591558649	0.183293675615058	0.155239652668531	TMEM163/SCARB2/SLC9A9/MARCHF1/OSBPL1A/PLD1/MYO5A/CD2AP/PIK3C3/KCNQ1/KCMF1/CXCR4/CLCN4/SLC38A9/UVRAG/ATP9A/VPS8/OSBPL9/SLC39A14/VPS41/NMNAT2	21
GO:0034705	CC	GO:0034705	potassium channel complex	9/815	101/19960	0.0891089108910891	2.18234829617931	2.45780790647624	0.0223261504529992	0.187398428057964	0.158716152015214	KCNIP3/KCNH1/KCNE3/SNAP25/KCNQ1/KCNIP1/KCNAB1/DPP6/SLC5A3	9
GO:0097457	CC	GO:0097457	hippocampal mossy fiber	2/815	6/19960	0.333333333333333	8.16359918200409	3.62086578898583	0.0223870553348877	0.187398428057964	0.158716152015214	TNN/SLC4A8	2
GO:0070461	CC	GO:0070461	SAGA-type complex	5/815	40/19960	0.125	3.06134969325153	2.69251114553377	0.022617051662168	0.187398428057964	0.158716152015214	ZZZ3/SUPT3H/KAT2B/ATXN7/MAP3K7	5
GO:0061695	CC	GO:0061695	transferase complex, transferring phosphorus-containing groups	20/815	302/19960	0.0662251655629139	1.62190712225247	2.24687982525154	0.0236032365069983	0.19298633444479	0.163448801102666	PHKB/TBC1D5/IRS1/SUPT3H/MED13/PIK3C3/CDC73/CAB39L/PRKACB/TENT2/ATXN7/PIK3CA/MNAT1/ACVR1/UVRAG/POLA1/CDK19/ALG13/CCNY/TAF3	20
GO:0008287	CC	GO:0008287	protein serine/threonine phosphatase complex	6/815	55/19960	0.109090909090909	2.67172336865588	2.56144582735147	0.0241232918055988	0.19298633444479	0.163448801102666	NKD1/PPP4R4/PPP1R12A/PPP2R5E/PPP2R5A/PPP1R10	6
GO:1903293	CC	GO:1903293	phosphatase complex	6/815	55/19960	0.109090909090909	2.67172336865588	2.56144582735147	0.0241232918055988	0.19298633444479	0.163448801102666	NKD1/PPP4R4/PPP1R12A/PPP2R5E/PPP2R5A/PPP1R10	6
GO:0106310	MF	GO:0106310	protein serine kinase activity	42/798	363/18737	0.115702479338843	2.71668841525301	6.96600372732456	4.2667850197745e-09	5.57668802084527e-06	4.86413492254293e-06	HIPK2/CAMK2D/PAK5/RPS6KA5/PRKCA/NLK/PRKCE/PRKD1/PAK1/MAP4K4/PRKG1/DYRK1A/TRIO/GSK3B/PRKCQ/CSNK1G3/RPS6KA3/STK38L/MAP3K13/PAK2/MAPK8/TRPM7/SIK3/NRK/CASK/MAP3K9/BRAF/PRKACB/MAST4/MAP2K5/PIK3CA/NEK1/MAP4K3/CDK19/ALPK1/RPS6KC1/MAP3K7/MAST2/BMP2K/SBK1/STK24/PKN2	42
GO:0008013	MF	GO:0008013	beta-catenin binding	20/798	106/18737	0.188679245283019	4.43018	7.46951547203386	1.86187062254761e-08	1.21673245183487e-05	1.06126625485214e-05	SMAD7/CDH18/GRIP1/FOXO3/TBL1XR1/CDH2/TCF4/MED12L/GSK3B/PTPRJ/AXIN2/CDH22/CDH20/CDH10/CTNNA1/FOXO1/APC/SALL1/AJAP1/SHROOM2	20
GO:0004842	MF	GO:0004842	ubiquitin-protein transferase activity	46/798	452/18737	0.101769911504425	2.3895524208752	6.30721215941996	4.35859809260706e-08	1.89889590234581e-05	1.65626727519068e-05	MEX3C/SH3RF1/ZNRF3/UBE2E2/MARCHF1/UHRF2/PELI2/HERC6/ANKIB1/UBE3D/UBE2H/RNF43/RNF144B/HERC4/UBE3A/TRIM33/ARIH1/BIRC6/SMURF1/CUL5/UBE2R2/FBXO11/CBLB/MARCHF3/UBR2/UBE2E1/ASB4/MARCHF7/UBE2E3/CNOT4/KCMF1/UBE2W/RNF169/RLIM/MED27/DZIP3/PCGF3/HERC5/ZNRF1/MIB1/CCAR1/UBE2QL1/UBE2G1/TRIM24/UBE4B/UBR1	46
GO:0004674	MF	GO:0004674	protein serine/threonine kinase activity	44/798	429/18737	0.102564102564103	2.40819998714736	6.22319342791107	6.86501114113933e-08	2.24314239036728e-05	1.95652817522471e-05	HIPK2/CAMK2D/PAK5/RPS6KA5/PRKCA/NLK/PRKCE/PRKD1/PAK1/MAP4K4/PRKG1/DYRK1A/TRIO/GSK3B/PRKCQ/CSNK1G3/RPS6KA3/STK38L/MAP3K13/PAK2/MAPK8/TRPM7/SIK3/NRK/CASK/MAP3K9/BRAF/PRKACB/MAST4/BMPR2/MAP2K5/PIK3CA/NEK1/ACVR1/MAP4K3/CDK19/ALPK1/RPS6KC1/MAP3K7/MAST2/BMP2K/SBK1/STK24/PKN2	44
GO:0019787	MF	GO:0019787	ubiquitin-like protein transferase activity	47/798	482/18737	0.0975103734439834	2.28953868072671	6.04933650751853	1.13397871138919e-07	2.96422035157135e-05	2.58547146196736e-05	MEX3C/SH3RF1/ZNRF3/UBE2E2/MARCHF1/UHRF2/PELI2/HERC6/ANKIB1/UBE3D/UBE2H/RNF43/NSMCE2/RNF144B/HERC4/UBE3A/TRIM33/ARIH1/BIRC6/SMURF1/CUL5/UBE2R2/FBXO11/CBLB/MARCHF3/UBR2/UBE2E1/ASB4/MARCHF7/UBE2E3/CNOT4/KCMF1/UBE2W/RNF169/RLIM/MED27/DZIP3/PCGF3/HERC5/ZNRF1/MIB1/CCAR1/UBE2QL1/UBE2G1/TRIM24/UBE4B/UBR1	47
GO:0016755	MF	GO:0016755	aminoacyltransferase activity	47/798	499/18737	0.094188376753507	2.21153836495045	5.78548281521297	3.14760370317371e-07	6.85653006674672e-05	5.98044703603004e-05	MEX3C/SH3RF1/ZNRF3/UBE2E2/MARCHF1/UHRF2/PELI2/HERC6/ANKIB1/UBE3D/UBE2H/RNF43/NSMCE2/RNF144B/HERC4/UBE3A/TRIM33/ARIH1/BIRC6/SMURF1/CUL5/UBE2R2/FBXO11/CBLB/MARCHF3/UBR2/UBE2E1/ASB4/MARCHF7/UBE2E3/CNOT4/KCMF1/UBE2W/RNF169/RLIM/MED27/DZIP3/PCGF3/HERC5/ZNRF1/MIB1/CCAR1/UBE2QL1/UBE2G1/TRIM24/UBE4B/UBR1	47
GO:0035173	MF	GO:0035173	histone kinase activity	30/798	256/18737	0.117188	2.75155662593985	5.95144193665488	5.33012922003867e-07	9.95211270084364e-05	8.68049615834869e-05	HIPK2/PAK5/RPS6KA5/PRKCA/PAK1/MAP4K4/DYRK1A/TRIO/GSK3B/CSNK1G3/RPS6KA3/STK38L/PAK2/TRPM7/JAK2/SIK3/NRK/CASK/BRAF/MAST4/PIK3CA/NEK1/MAP4K3/ALPK1/RPS6KC1/MAP3K7/MAST2/BMP2K/SBK1/STK24	30
GO:0140993	MF	GO:0140993	histone modifying activity	41/798	438/18737	0.0936073059360731	2.19789485128346	5.35035802829578	2.09436154146276e-06	0.000342166316836478	0.000298446519658443	HIPK2/PAK5/SETD1B/RPS6KA5/PRKCA/PAK1/KDM6A/MAP4K4/DYRK1A/TRIO/GSK3B/USP3/CSNK1G3/RPS6KA3/STK38L/PAK2/HDAC8/HDAC9/SETD5/TRPM7/JAK2/SIK3/KAT2B/NRK/CASK/UBR2/KAT6B/BRAF/MAST4/PIK3CA/NEK1/KDM4A/PCGF3/MAP4K3/ALPK1/RPS6KC1/MAP3K7/MAST2/BMP2K/SBK1/STK24	41
GO:0031625	MF	GO:0031625	ubiquitin protein ligase binding	31/798	301/18737	0.102990033222591	2.41820081765876	5.23152613320657	5.44801814797252e-06	0.000791173302155565	0.000690082298743186	BCL2/SMAD7/HIF1A/NLK/CTNNB1/GPR37/UCHL1/GSK3B/NGFR/DBT/FBXW7/FHIT/ARIH1/RHOBTB3/CUL5/AXIN2/ASB4/PRKACB/MID1/AMBRA1/JAK1/CXCR4/UBE2W/FOXO1/APC/KDM4A/SMAD2/UBE2G1/CKB/FAF1/MAP3K7	31
GO:0061631	MF	GO:0061631	ubiquitin conjugating enzyme activity	9/798	34/18737	0.264705882352941	6.21528084918178	6.41951609225576	8.84845808848915e-06	0.00115649347216553	0.00100872422208776	UBE2E2/UBE2H/BIRC6/UBE2R2/UBE2E1/UBE2E3/UBE2W/UBE2QL1/UBE2G1	9
GO:0044024	MF	GO:0044024	histone H2AS1 kinase activity	26/798	246/18737	0.105691056910569	2.48162071846282	4.93361398242119	1.95051495538748e-05	0.00198764722180504	0.00173367852552237	HIPK2/PAK5/RPS6KA5/PAK1/MAP4K4/TRIO/GSK3B/CSNK1G3/RPS6KA3/STK38L/PAK2/TRPM7/SIK3/NRK/CASK/BRAF/MAST4/PIK3CA/NEK1/MAP4K3/ALPK1/RPS6KC1/MAST2/BMP2K/SBK1/STK24	26
GO:0140995	MF	GO:0140995	histone H2A kinase activity	26/798	246/18737	0.105691056910569	2.48162071846282	4.93361398242119	1.95051495538748e-05	0.00198764722180504	0.00173367852552237	HIPK2/PAK5/RPS6KA5/PAK1/MAP4K4/TRIO/GSK3B/CSNK1G3/RPS6KA3/STK38L/PAK2/TRPM7/SIK3/NRK/CASK/BRAF/MAST4/PIK3CA/NEK1/MAP4K3/ALPK1/RPS6KC1/MAST2/BMP2K/SBK1/STK24	26
GO:0044389	MF	GO:0044389	ubiquitin-like protein ligase binding	31/798	321/18737	0.0965732087227414	2.26753410004763	4.83120298026517	1.97700182735007e-05	0.00198764722180504	0.00173367852552237	BCL2/SMAD7/HIF1A/NLK/CTNNB1/GPR37/UCHL1/GSK3B/NGFR/DBT/FBXW7/FHIT/ARIH1/RHOBTB3/CUL5/AXIN2/ASB4/PRKACB/MID1/AMBRA1/JAK1/CXCR4/UBE2W/FOXO1/APC/KDM4A/SMAD2/UBE2G1/CKB/FAF1/MAP3K7	31
GO:0061650	MF	GO:0061650	ubiquitin-like protein conjugating enzyme activity	9/798	40/18737	0.225	5.28298872180451	5.71915322388984	3.6671822901836e-05	0.00342357660947855	0.00298613415057808	UBE2E2/UBE2H/BIRC6/UBE2R2/UBE2E1/UBE2E3/UBE2W/UBE2QL1/UBE2G1	9
GO:0030695	MF	GO:0030695	GTPase regulator activity	40/798	491/18737	0.0814663951120163	1.91282687370157	4.32300858176075	7.01703077446309e-05	0.00573203701388953	0.00499963442680495	DOCK10/ARHGAP10/GNAQ/RASAL2/ARHGAP24/RAP1GDS1/RALGPS2/TBC1D5/RHOF/TRIO/FARP1/ITSN1/RHOU/RASA1/ARHGEF6/SRGAP1/SH3BP5/USP6NL/SRGAP3/SOS1/DENND1A/ARFGEF3/DAB2IP/DENND4C/DOCK7/ARHGAP32/IQGAP2/EVI5/RABGAP1L/ARHGAP17/SLC38A9/BCAR3/ARHGEF11/ARHGEF12/CHM/RIMS1/DOCK4/SH3BP4/ARHGAP42/RALGAPA1	40
GO:0060589	MF	GO:0060589	nucleoside-triphosphatase regulator activity	40/798	491/18737	0.0814663951120163	1.91282687370157	4.32300858176075	7.01703077446309e-05	0.00573203701388953	0.00499963442680495	DOCK10/ARHGAP10/GNAQ/RASAL2/ARHGAP24/RAP1GDS1/RALGPS2/TBC1D5/RHOF/TRIO/FARP1/ITSN1/RHOU/RASA1/ARHGEF6/SRGAP1/SH3BP5/USP6NL/SRGAP3/SOS1/DENND1A/ARFGEF3/DAB2IP/DENND4C/DOCK7/ARHGAP32/IQGAP2/EVI5/RABGAP1L/ARHGAP17/SLC38A9/BCAR3/ARHGEF11/ARHGEF12/CHM/RIMS1/DOCK4/SH3BP4/ARHGAP42/RALGAPA1	40
GO:0061630	MF	GO:0061630	ubiquitin protein ligase activity	31/798	355/18737	0.0873239436619718	2.05036182004307	4.21402873123318	0.000131669893353248	0.0101230912125115	0.00882962814251196	MEX3C/SH3RF1/ZNRF3/MARCHF1/UHRF2/PELI2/HERC6/ANKIB1/UBE3D/RNF43/RNF144B/HERC4/UBE3A/ARIH1/SMURF1/CBLB/UBR2/ASB4/MARCHF7/KCMF1/RLIM/MED27/DZIP3/PCGF3/HERC5/ZNRF1/MIB1/CCAR1/TRIM24/UBE4B/UBR1	31
GO:0061659	MF	GO:0061659	ubiquitin-like protein ligase activity	32/798	374/18737	0.0855614973262032	2.00897966842239	4.15706838285561	0.000150421595844917	0.0109222792094059	0.00952670107017807	MEX3C/SH3RF1/ZNRF3/MARCHF1/UHRF2/PELI2/HERC6/ANKIB1/UBE3D/RNF43/NSMCE2/RNF144B/HERC4/UBE3A/ARIH1/SMURF1/CBLB/UBR2/ASB4/MARCHF7/KCMF1/RLIM/MED27/DZIP3/PCGF3/HERC5/ZNRF1/MIB1/CCAR1/TRIM24/UBE4B/UBR1	32
GO:0042393	MF	GO:0042393	histone binding	24/798	249/18737	0.0963855421686747	2.26312769876498	4.23197151342362	0.000171217413189552	0.0117779557388813	0.0102730447913731	TBL1XR1/UHRF2/CHD2/PHIP/MBTD1/USP3/ZZZ3/RESF1/SETD5/JAK2/CHD6/PHF14/TNKS/L3MBTL3/KMT2E/KDM4A/CHD7/MTF2/PWWP2A/TDRD3/CHD1/MORC4/PSME4/TRIM24	24
GO:0042296	MF	GO:0042296	ISG15 transferase activity	3/798	4/18737	0.75	17.609962406015	7.00705857892837	0.000298096265649164	0.0194805909601729	0.0169914871420024	UBE2E2/UBE2E1/HERC5	3
GO:0017124	MF	GO:0017124	SH3 domain binding	14/798	113/18737	0.123893805309735	2.90902033845676	4.29293255240755	0.000316685038273863	0.0197098735725685	0.0171914735062954	KHDRBS2/ADAM12/SH3BGRL2/CD2AP/PTPN12/SH3BP5/SOS1/ADAM10/DAB2IP/ITGB1BP2/ARHGAP17/UVRAG/FMN1/DOCK4	14
GO:0004697	MF	GO:0004697	diacylglycerol-dependent serine/threonine kinase activity	5/798	16/18737	0.3125	7.3374843358396	5.34876032958461	0.000408217929961329	0.0223275649621036	0.0194746932339695	PRKCA/PRKCE/PRKD1/PRKCQ/PKN2	5
GO:0070411	MF	GO:0070411	I-SMAD binding	5/798	16/18737	0.3125	7.3374843358396	5.34876032958461	0.000408217929961329	0.0223275649621036	0.0194746932339695	SMAD7/CTNNB1/SMURF1/AXIN2/SMAD2	5
GO:0035091	MF	GO:0035091	phosphatidylinositol binding	25/798	280/18737	0.0892857142857143	2.09642409595417	3.89868188876548	0.000409993541767779	0.0223275649621036	0.0194746932339695	SNAP91/PLEKHA5/MYO1E/SYT10/PLD1/VPS13B/FCHO2/KCNH1/PICALM/WDFY3/FRMPD4/PITPNM2/KCNQ1/DENND1A/DAB2IP/ARHGAP32/IQGAP2/PIGK/ZFYVE1/PARD3B/OGT/COMMD1/RCSD1/RPS6KC1/SNX7	25
GO:0051020	MF	GO:0051020	GTPase binding	27/798	316/18737	0.0854430379746835	2.00619824878652	3.80461982662223	0.000491017515225218	0.0240499010687814	0.0209769603813395	DOCK10/MYRIP/SIKE1/PAK1/DIAPH2/BICD1/DIAPH3/FARP1/NGFR/MYO5A/PICALM/PAK2/RASA1/RHOBTB3/USP6NL/AMBRA1/DOCK7/IQGAP2/EVI5/RABGAP1L/IPO8/CHM/RIMS1/DOCK4/RANBP9/SH3BP4/PKN2	27
GO:0046332	MF	GO:0046332	SMAD binding	11/798	79/18737	0.139240506329114	3.26936010913359	4.26309673491667	0.000501182230413227	0.0240499010687814	0.0209769603813395	HIPK2/SMAD7/CTNNB1/MEF2A/GATA4/TRIM33/SMURF1/AXIN2/ACVR1/SMAD2/USP15	11
GO:0031267	MF	GO:0031267	small GTPase binding	25/798	284/18737	0.0880281690140845	2.06689699601115	3.8211047295407	0.000506034674796322	0.0240499010687814	0.0209769603813395	DOCK10/MYRIP/SIKE1/PAK1/DIAPH2/BICD1/DIAPH3/FARP1/NGFR/MYO5A/PICALM/PAK2/RHOBTB3/USP6NL/DOCK7/IQGAP2/EVI5/RABGAP1L/IPO8/CHM/RIMS1/DOCK4/RANBP9/SH3BP4/PKN2	25
GO:0003713	MF	GO:0003713	transcription coactivator activity	25/798	285/18737	0.087719298245614	2.05964472584971	3.80190934875712	0.000532923878181096	0.0240499010687814	0.0209769603813395	HIPK2/MAML3/IL31RA/PSMD9/CTNNB1/MED12L/DYRK1A/UBE3A/SSBP3/SUPT3H/MED13/KAT2B/NCOA2/YAF2/KAT6B/KMT2E/DCAF6/MED27/NCOA7/MID2/CCAR1/TDRD3/MRTFB/TRIM24/NUP98	25
GO:0019902	MF	GO:0019902	phosphatase binding	19/798	191/18737	0.0994764397905759	2.33570181999501	3.9132882891034	0.000533624430753374	0.0240499010687814	0.0209769603813395	BCL2/MTMR3/CDH2/CTNNB1/CTSC/CTTNBP2NL/MAPK8/KCNQ1/DAB2IP/AMBRA1/JAK1/FOXO1/SPRED1/DZIP3/PHACTR4/SMAD2/PPP1R10/MAST2/KIFAP3	19
GO:0140034	MF	GO:0140034	methylation-dependent protein binding	11/798	81/18737	0.135802469135802	3.18863516816733	4.16339279138343	0.000622576726086712	0.0271235926998444	0.0236579155912951	MBTD1/ZZZ3/SETD5/L3MBTL3/KMT2E/KDM4A/MTF2/PWWP2A/TDRD3/CHD1/MORC4	11
GO:0140346	MF	GO:0140346	phosphatidylserine flippase activity	3/798	5/18737	0.6	14.087969924812	6.17313799824506	0.000721572750476824	0.0304224382217164	0.0265352559852767	ATP8A1/ATP11C/ATP11A	3
GO:0140030	MF	GO:0140030	modification-dependent protein binding	18/798	188/18737	0.0957446808510638	2.24808030715086	3.62745450554081	0.00115221976991062	0.0458833885713793	0.0400207061754953	PHIP/MBTD1/ZZZ3/BABAM2/SETD5/L3MBTL3/KMT2E/RNF169/KDM4A/DZIP3/MTF2/PWWP2A/TDRD3/CHD1/MORC4/PSME4/TRIM24/USP15	18
GO:0045295	MF	GO:0045295	gamma-catenin binding	4/798	12/18737	0.333333333333333	7.8266499582289	4.98916783822929	0.00122870589135293	0.0458833885713793	0.0400207061754953	CDH2/PTPRJ/CTNNA1/APC	4
GO:0140996	MF	GO:0140996	histone H3 kinase activity	4/798	12/18737	0.333333333333333	7.8266499582289	4.98916783822929	0.00122870589135293	0.0458833885713793	0.0400207061754953	RPS6KA5/PRKCA/DYRK1A/JAK2	4
GO:1990247	MF	GO:1990247	N6-methyladenosine-containing RNA reader activity	4/798	12/18737	0.333333333333333	7.8266499582289	4.98916783822929	0.00122870589135293	0.0458833885713793	0.0400207061754953	IGF2BP2/IGF2BP3/IGF2BP1/YTHDC1	4
GO:0003779	MF	GO:0003779	actin binding	33/798	441/18737	0.0748299319727891	1.75700305184731	3.39296686858114	0.00128033114178123	0.0464831333974463	0.0405438194897389	SNTG1/MYRIP/EPB41L2/PRKCE/CORO2B/LIMCH1/MYO1E/DIAPH2/MAP1S/ENAH/SLC6A4/DIAPH3/ANTXR1/DYRK1A/PHACTR1/FMN2/MSRB2/STK38L/MYO5A/CD2AP/TRPM7/CXCR4/CTNNA1/IQGAP2/TMOD1/CALD1/CLMN/PHACTR4/TAGLN3/RCSD1/SHROOM2/FMN1/FERMT1	33
GO:0008349	MF	GO:0008349	MAP kinase kinase kinase kinase activity	3/798	6/18737	0.5	11.7399749373434	5.54931248360747	0.00139741246401103	0.047967998362041	0.0418389580204489	MAP4K4/MAP4K3/MAP3K7	3
GO:0005096	MF	GO:0005096	GTPase activator activity	23/798	272/18737	0.0845588235294118	1.98543693793307	3.45286344357138	0.00142768436468139	0.047967998362041	0.0418389580204489	ARHGAP10/GNAQ/RASAL2/ARHGAP24/TBC1D5/RASA1/ARHGEF6/SRGAP1/USP6NL/SRGAP3/SOS1/DAB2IP/ARHGAP32/IQGAP2/EVI5/RABGAP1L/ARHGAP17/ARHGEF11/ARHGEF12/CHM/DOCK4/ARHGAP42/RALGAPA1	23
GO:0046873	MF	GO:0046873	metal ion transmembrane transporter activity	33/798	444/18737	0.0743243243243243	1.74513140960509	3.35137216373747	0.00143133277438378	0.047967998362041	0.0418389580204489	GRIN2A/CACNA1A/TUSC3/SLC38A1/SLC9A9/SLC6A6/CACHD1/SLC6A4/ATP2C2/KCNIP3/RYR3/CACNA2D1/KCNH1/CACNG5/KCNE3/KCNK12/SLC23A2/CACNA1G/CUL5/TRPM7/SNAP25/KCNQ1/KCNIP1/KCNAB1/STIM2/SLC39A10/CNNM2/ATP1A2/SLC4A8/SLC41A3/SHROOM2/SLC5A3/SLC39A14	33
GO:0031624	MF	GO:0031624	ubiquitin conjugating enzyme binding	6/798	31/18737	0.193548387096774	4.54450642735872	4.16568973139434	0.00173001412679213	0.0565282115929329	0.0493054026135758	ANKIB1/UBE3D/RNF144B/ARIH1/ZMYM2/MARCHF7	6
GO:0035064	MF	GO:0035064	methylated histone binding	10/798	79/18737	0.126582278481013	2.97214555375781	3.70476560206004	0.00187341160090496	0.0597093668824356	0.0520800904712904	MBTD1/ZZZ3/SETD5/KMT2E/KDM4A/MTF2/PWWP2A/TDRD3/CHD1/MORC4	10
GO:1901981	MF	GO:1901981	phosphatidylinositol phosphate binding	17/798	181/18737	0.0939226519337017	2.20529915950096	3.43662961927801	0.00191874017525807	0.0597093668824356	0.0520800904712904	SNAP91/PLEKHA5/SYT10/VPS13B/FCHO2/KCNH1/PICALM/FRMPD4/KCNQ1/DENND1A/DAB2IP/ARHGAP32/IQGAP2/ZFYVE1/OGT/COMMD1/RCSD1	17
GO:0005085	MF	GO:0005085	guanyl-nucleotide exchange factor activity	20/798	230/18737	0.0869565217391304	2.04173477171189	3.35269337063428	0.00204430930326318	0.0619929974634809	0.0540719335182619	DOCK10/RAP1GDS1/RALGPS2/RHOF/TRIO/FARP1/ITSN1/RHOU/ARHGEF6/SH3BP5/SOS1/DENND1A/ARFGEF3/DENND4C/DOCK7/SLC38A9/BCAR3/ARHGEF11/ARHGEF12/DOCK4	20
GO:0016247	MF	GO:0016247	channel regulator activity	16/798	167/18737	0.0958083832335329	2.24957603589813	3.42102100786024	0.00210080772565517	0.0619929974634809	0.0540719335182619	BCL2/CAMK2D/PDE4D/PRKG1/KCNIP3/SCLT1/RASA1/CACNG5/KCNE3/KCNIP1/FGF14/KCNAB1/STIM2/COMMD1/DPP6/SLC5A3	16
GO:0019208	MF	GO:0019208	phosphatase regulator activity	12/798	108/18737	0.111111111111111	2.60888331940963	3.53657135540689	0.00215626242021632	0.0619929974634809	0.0540719335182619	PPP4R4/PABIR2/PHACTR1/PPP1R12A/MGAT5/PPP2R5E/FRS2/PPP1R16B/PHACTR4/PPP2R5A/PPP1R10/BMP2K	12
GO:0004713	MF	GO:0004713	protein tyrosine kinase activity	14/798	138/18737	0.101449275362319	2.38202390033054	3.43677475262116	0.00229459405639591	0.0619929974634809	0.0540719335182619	HIPK2/RPS6KA5/EPHA3/EPHA4/DYRK1A/CHKA/JAK2/JAK1/NTRK2/MAP2K5/NEK1/CRIM1/FYN/PEAK1	14
GO:0005545	MF	GO:0005545	1-phosphatidylinositol binding	4/798	14/18737	0.285714285714286	6.70855710705335	4.50654195676388	0.00232109111349947	0.0619929974634809	0.0540719335182619	SNAP91/PICALM/WDFY3/ZFYVE1	4
GO:0015247	MF	GO:0015247	aminophospholipid flippase activity	3/798	7/18737	0.428571428571429	10.0628	5.05807198474745	0.00236814502783167	0.0619929974634809	0.0540719335182619	ATP8A1/ATP11C/ATP11A	3
GO:0070728	MF	GO:0070728	L-leucine binding	3/798	7/18737	0.428571428571429	10.0628	5.05807198474745	0.00236814502783167	0.0619929974634809	0.0540719335182619	SESN3/UBR2/UBR1	3
GO:0141108	MF	GO:0141108	transporter regulator activity	16/798	169/18737	0.0946745562130177	2.22295383428987	3.3683066382534	0.00237157603150271	0.0619929974634809	0.0540719335182619	BCL2/CAMK2D/PDE4D/PRKG1/KCNIP3/SCLT1/RASA1/CACNG5/KCNE3/KCNIP1/FGF14/KCNAB1/STIM2/COMMD1/DPP6/SLC5A3	16
GO:0005518	MF	GO:0005518	collagen binding	9/798	69/18737	0.130434782608696	3.06260215756783	3.62019435274448	0.002530402497619	0.0648477659683928	0.0565619381820717	PODN/FN1/SMAD7/HSD17B12/PAK1/ANTXR1/TMEM131/ITGA11/COL14A1	9
GO:0001540	MF	GO:0001540	amyloid-beta binding	10/798	83/18737	0.120481927710843	2.82890962345623	3.52197342510168	0.00271697483429969	0.0676854330048517	0.0590370264923725	GRIN2A/CACNA1A/APBB2/EPHA4/MARCO/NGFR/PICALM/LRP8/GPRASP2/CLSTN1	10
GO:1990782	MF	GO:1990782	protein tyrosine kinase binding	13/798	126/18737	0.103174603174603	2.42253451088038	3.37912298808679	0.00279462878602117	0.0676854330048517	0.0590370264923725	PTPN14/EPHA4/LRP4/IRS1/FRS2/NCK2/CBLB/PITPNM2/NOX4/BMPR2/ACVR1/MAP3K7/DOCK4	13
GO:0097110	MF	GO:0097110	scaffold protein binding	9/798	70/18737	0.128571428571429	3.01885069817401	3.56908366186559	0.00279649072858607	0.0676854330048517	0.0590370264923725	PDE4D/LRP4/CACNA1G/NCK2/KCNQ1/BRAF/VIM/FYN/MAP3K7	9
GO:0045309	MF	GO:0045309	protein phosphorylated amino acid binding	8/798	59/18737	0.135593220338983	3.18372201690667	3.54322672267002	0.00338757964183795	0.079273609452533	0.0691445407619645	IRS1/FBXW7/RASA1/NCK2/SHB/CBLB/BCAR3/SCAF4	8
GO:0019903	MF	GO:0019903	protein phosphatase binding	14/798	144/18737	0.0972222222222222	2.28277290448343	3.25909529221598	0.00339657393216668	0.079273609452533	0.0691445407619645	BCL2/MTMR3/CDH2/CTNNB1/CTTNBP2NL/MAPK8/KCNQ1/DAB2IP/AMBRA1/JAK1/FOXO1/PHACTR4/PPP1R10/KIFAP3	14
GO:0032027	MF	GO:0032027	myosin light chain binding	3/798	8/18737	0.375	8.80498120300752	4.65693664616668	0.00366948640236304	0.0826899780670429	0.0721243879085149	SPATA6L/CXCR4/SPATA6	3
GO:0035612	MF	GO:0035612	AP-2 adaptor complex binding	3/798	8/18737	0.375	8.80498120300752	4.65693664616668	0.00366948640236304	0.0826899780670429	0.0721243879085149	TBC1D5/LMBRD1/BMP2K	3
GO:0140658	MF	GO:0140658	ATP-dependent chromatin remodeler activity	6/798	36/18737	0.166666666666667	3.91332497911445	3.69018838377251	0.00382104607967968	0.0844857181871752	0.0736906799796326	CHD2/CECR2/CHD6/SMARCAD1/CHD7/CHD1	6
GO:0022858	MF	GO:0022858	alanine transmembrane transporter activity	4/798	16/18737	0.25	5.86998746867168	4.11021067629263	0.00394309778838385	0.0844857181871752	0.0736906799796326	SLC38A1/SLC6A6/SFXN1/SLC7A8	4
GO:0140327	MF	GO:0140327	flippase activity	4/798	16/18737	0.25	5.86998746867168	4.11021067629263	0.00394309778838385	0.0844857181871752	0.0736906799796326	ATP8A1/ATP10D/ATP11C/ATP11A	4
GO:0001221	MF	GO:0001221	transcription coregulator binding	12/798	117/18737	0.102564102564103	2.40819998714736	3.22261332256537	0.00419290108487327	0.0883890599666027	0.077095278012186	FOXO3/RUNX1/HIF1A/CTNNB1/CNOT2/VGLL4/GATA6/CHD6/ZNF618/MTF2/MAP3K7/ZNF644	12
GO:0005160	MF	GO:0005160	transforming growth factor beta receptor binding	5/798	26/18737	0.192307692307692	4.51537497590129	3.78312421459991	0.00431848963090265	0.0895915229776152	0.0781440980830003	SMAD7/SMURF1/SMAD2/MAP3K7/USP15	5
GO:0044390	MF	GO:0044390	ubiquitin-like protein conjugating enzyme binding	6/798	37/18737	0.162162162162162	3.80755943913839	3.60536956178999	0.0043993995217184	0.0898439871075929	0.078364303980609	ANKIB1/UBE3D/RNF144B/ARIH1/ZMYM2/MARCHF7	6
GO:0017022	MF	GO:0017022	myosin binding	9/798	75/18737	0.12	2.81759398496241	3.32651269785698	0.00447574161238747	0.0899968351906218	0.0784976221249494	MYRIP/LIMCH1/SPATA6L/RAB3B/TRPM7/SNAP25/CXCR4/CALD1/SPATA6	9
GO:0140326	MF	GO:0140326	ATPase-coupled intramembrane lipid transporter activity	5/798	27/18737	0.185185185185185	4.34813886568273	3.67188626110677	0.00511723336854567	0.101336727464988	0.0883885763657889	ATP8A1/ATP10D/ATP11C/ATP9A/ATP11A	5
GO:0120325	MF	GO:0120325	NuRD complex binding	2/798	3/18737	0.666666666666667	15.6532999164578	5.35329994609638	0.00528112703843592	0.102464121315002	0.0893719191270871	ZNF827/PWWP2A	2
GO:0090556	MF	GO:0090556	phosphatidylserine floppase activity	3/798	9/18737	0.333333333333333	7.8266499582289	4.32040001205306	0.00533095657951046	0.102464121315002	0.0893719191270871	ATP8A1/ATP11C/ATP11A	3
GO:0000149	MF	GO:0000149	SNARE binding	11/798	107/18737	0.102803738317757	2.41382662263134	3.09330245498189	0.00588187178516247	0.111414585843585	0.0971787512331191	UNC13C/CACNA1A/SNAP91/SLC6A4/SYT10/PICALM/SNAP25/VPS54/UVRAG/NBAS/STXBP4	11
GO:0051219	MF	GO:0051219	phosphoprotein binding	10/798	93/18737	0.10752688172043	2.52472579297707	3.10888347081971	0.00618010999688755	0.115391482370458	0.100647505663597	IRS1/FBXW7/RASA1/NCK2/SHB/CBLB/MID1/BCAR3/MID2/SCAF4	10
GO:0043121	MF	GO:0043121	neurotrophin binding	3/798	10/18737	0.3	7.04398496240601	4.03208834825295	0.00737645226344486	0.135789057863696	0.118438810990523	FSTL4/NGFR/NTRK2	3
GO:0030971	MF	GO:0030971	receptor tyrosine kinase binding	9/798	82/18737	0.109756097560976	2.57706766917293	3.01856406523277	0.00803543420315818	0.145176684481181	0.126626947443417	PTPN14/LRP4/IRS1/FRS2/NCK2/CBLB/PITPNM2/MAP3K7/DOCK4	9
GO:0099106	MF	GO:0099106	ion channel regulator activity	14/798	159/18737	0.0880503144654088	2.0674169700982	2.85084729833747	0.00810856768716619	0.145176684481181	0.126626947443417	CAMK2D/PDE4D/PRKG1/KCNIP3/SCLT1/RASA1/KCNE3/KCNIP1/FGF14/KCNAB1/STIM2/COMMD1/DPP6/SLC5A3	14
GO:0019894	MF	GO:0019894	kinesin binding	6/798	42/18737	0.142857142857143	3.35427855352667	3.22151773431118	0.00829668698884594	0.146537431005698	0.127813826584924	FAM83D/LRP8/DCP1A/SPAG9/CLSTN1/KIFAP3	6
GO:0015095	MF	GO:0015095	magnesium ion transmembrane transporter activity	4/798	20/18737	0.2	4.69598997493734	3.48793539238118	0.00916979680981183	0.159798992405654	0.13938091150914	TUSC3/TRPM7/CNNM2/SLC41A3	4
GO:0030276	MF	GO:0030276	clathrin binding	6/798	43/18737	0.13953488372093	3.27627207553768	3.15172305693085	0.00930324486508041	0.159991329456054	0.139548672976206	SNAP91/SCLT1/PICALM/CD2AP/DNER/LMBRD1	6
GO:0019888	MF	GO:0019888	protein phosphatase regulator activity	10/798	99/18737	0.101010101010101	2.37171210855421	2.88616852050098	0.00950378704593963	0.161317528169391	0.140705418602223	PPP4R4/PABIR2/PHACTR1/PPP1R12A/MGAT5/PPP2R5E/PPP1R16B/PHACTR4/PPP2R5A/PPP1R10	10
GO:0032050	MF	GO:0032050	clathrin heavy chain binding	3/798	11/18737	0.272727272727273	6.40362269309638	3.78093855458034	0.00982477744929356	0.161555799747372	0.140913245380264	SNAP91/PICALM/LMBRD1	3
GO:0000287	MF	GO:0000287	magnesium ion binding	18/798	231/18737	0.0779220779220779	1.82960648374182	2.67585525985274	0.010178991288836	0.161555799747372	0.140913245380264	ATP8A1/RPS6KA5/ME1/NLK/RPS6KA3/STK38L/ATP10D/DHX36/SIK3/PRKACB/MAST4/ATP11C/AASDHPPT/ATP9A/PPA2/ATP11A/MAP3K7/MAST2	18
GO:0005173	MF	GO:0005173	stem cell factor receptor binding	2/798	4/18737	0.5	11.7399749373434	4.53075279056229	0.0102641578112227	0.161555799747372	0.140913245380264	KITLG/SPRED1	2
GO:0030284	MF	GO:0030284	nuclear estrogen receptor activity	2/798	4/18737	0.5	11.7399749373434	4.53075279056229	0.0102641578112227	0.161555799747372	0.140913245380264	PDE3A/ESR2	2
GO:0047101	MF	GO:0047101	branched-chain alpha-keto acid dehydrogenase activity	2/798	4/18737	0.5	11.7399749373434	4.53075279056229	0.0102641578112227	0.161555799747372	0.140913245380264	BCKDHB/DBT	2
GO:0048403	MF	GO:0048403	brain-derived neurotrophic factor binding	2/798	4/18737	0.5	11.7399749373434	4.53075279056229	0.0102641578112227	0.161555799747372	0.140913245380264	FSTL4/NTRK2	2
GO:0042277	MF	GO:0042277	peptide binding	19/798	249/18737	0.0763052208835341	1.79164276152228	2.65231268291079	0.0104270712363981	0.161555799747372	0.140913245380264	NPY1R/GRIN2A/CACNA1A/APBB2/EPHA4/GPR37/MARCO/OPRK1/PCSK5/MME/NGFR/PICALM/SLC7A8/LRP8/BABAM2/GPRASP2/RANBP6/CLSTN1/NUP98	19
GO:0005244	MF	GO:0005244	voltage-gated monoatomic ion channel activity	14/798	164/18737	0.0853658536585366	2.00438596491228	2.72472263526895	0.0105066893485284	0.161555799747372	0.140913245380264	GRIN2A/CACNA1A/CACHD1/CACNA2D1/KCNH1/CACNG5/KCNE3/KCNK12/CACNA1G/SNAP25/ANO6/KCNQ1/KCNAB1/CLCN4	14
GO:0019211	MF	GO:0019211	phosphatase activator activity	4/798	21/18737	0.19047619047619	4.47237140470223	3.35791787098966	0.0109525479416815	0.164540001836526	0.143516145442723	PPP2R5E/FRS2/PHACTR4/PPP2R5A	4
GO:0140517	MF	GO:0140517	protein-RNA adaptor activity	4/798	21/18737	0.19047619047619	4.47237140470223	3.35791787098966	0.0109525479416815	0.164540001836526	0.143516145442723	IGF2BP2/IGF2BP3/IGF2BP1/YTHDC1	4
GO:0140303	MF	GO:0140303	intramembrane lipid transporter activity	6/798	45/18737	0.133333333333333	3.13065998329156	3.01809766696172	0.0115724339959878	0.170474582837028	0.148692444096566	ATP8A1/ATP10D/ANO6/ATP11C/ATP9A/ATP11A	6
GO:0022832	MF	GO:0022832	voltage-gated channel activity	14/798	166/18737	0.0843373493975904	1.98023673641936	2.67551963928867	0.0116084451970126	0.170474582837028	0.148692444096566	GRIN2A/CACNA1A/CACHD1/CACNA2D1/KCNH1/CACNG5/KCNE3/KCNK12/CACNA1G/SNAP25/ANO6/KCNQ1/KCNAB1/CLCN4	14
GO:0015459	MF	GO:0015459	potassium channel regulator activity	7/798	59/18737	0.11864406779661	2.78575676479334	2.89750299727593	0.0123263262559541	0.179005649072579	0.156133465908752	KCNIP3/RASA1/KCNE3/KCNIP1/KCNAB1/DPP6/SLC5A3	7
GO:0070410	MF	GO:0070410	co-SMAD binding	3/798	12/18737	0.25	5.86998746867168	3.55916664834827	0.0126901346352738	0.181826787198489	0.158594137265705	GATA4/TRIM33/SMAD2	3
GO:0042578	MF	GO:0042578	phosphoric ester hydrolase activity	25/798	363/18737	0.068870523415978	1.6170764376506	2.50398192620454	0.012798825112671	0.181826787198489	0.158594137265705	PDE4D/PTPN14/PLPP4/MTMR3/PDE8A/INPP4B/PLD1/PTPRJ/DUSP6/PTPRG/PTPN12/SGPP2/PDE3A/MTMR1/CDC14A/RNGTT/PALD1/PLCL1/PPM1L/ATP1A2/PLPP3/PPP2R5A/PPA2/DUSP4/PPM1K	25
GO:0050321	MF	GO:0050321	tau-protein kinase activity	4/798	22/18737	0.181818181818182	4.26908179539759	3.23580976623783	0.0129441884319713	0.181914562156844	0.158670696908035	DYRK1A/GSK3B/SIK3/FYN	4
GO:0016791	MF	GO:0016791	phosphatase activity	20/798	273/18737	0.0732600732600733	1.7201428479624	2.52800453838377	0.0132706773206435	0.184518885724267	0.160942256867379	PTPN14/PLPP4/MTMR3/INPP4B/PTPRJ/DUSP6/PTPRG/PTPN12/SGPP2/MTMR1/CDC14A/RNGTT/PALD1/PPM1L/ATP1A2/PLPP3/PPP2R5A/PPA2/DUSP4/PPM1K	20
GO:0001784	MF	GO:0001784	phosphotyrosine residue binding	6/798	47/18737	0.127659574468085	2.99744040953447	2.89173758406911	0.014206057831731	0.195445448274447	0.170472693980772	IRS1/RASA1/NCK2/SHB/CBLB/BCAR3	6

## Sheet: GO_Meiotic Oogonia
	ONTOLOGY	ID	Description	GeneRatio	BgRatio	RichFactor	FoldEnrichment	zScore	pvalue	p.adjust	qvalue	geneID	Count
GO:0002181	BP	GO:0002181	cytoplasmic translation	71/811	165/18986	0.43030303030303	10.0736539251952	24.7275650954774	4.1337388538306e-53	2.43725242821852e-49	2.10385551139694e-49	RPL36/RPLP0/RPS15/EIF5/RPS26/RPS29/RPS23/RPL15/UBA52/RPL7/RPL10/RPS5/RPL37A/RPSA/RPL7A/RPS14/RPL11/RPL28/RPS27A/RPL35A/RPS17/RPL32/RPL29/RPS28/RPS18/RPS12/RPLP2/RPS3/RPS3A/RPS25/RPL5/RPL27/RPS15A/RPS7/RPL37/RPL27A/RPL23/RPS20/RPL4/RPL26/RACK1/RPL8/EIF3J/CSDE1/RPS13/RPL14/RPL26L1/RPS9/RPS16/RPL10A/RPL22/RPL35/RPL38/CNBP/RPL3/RPL24/ZC3H15/DENR/DHX9/EIF2S2/EIF3G/FAU/RPS2/HNRNPU/RPS4X/CPEB1/RPS21/EIF…	71
GO:0006119	BP	GO:0006119	oxidative phosphorylation	57/811	149/18986	0.38255033557047	8.9557344896929	20.594253969564	2.42460027327756e-39	7.14772160562224e-36	6.16996964278789e-36	COX6A1/ND2/COX7B/ATP8/COX6C/ATP5PB/CYTB/COX5B/COX8A/ND1/COX4I1/COX7C/COX7A2/ATP5F1A/UQCR11/ATP5PF/NDUFA7/UQCC2/ATP5IF1/NDUFA11/ATP5ME/ATP5PO/UQCRB/PARK7/NDUFC2/NDUFB9/NDUFAB1/NDUFB8/NDUFB4/NDUFA13/NDUFB7/NDUFB2/NDUFS5/ATP5MG/COX5A/NDUFA6/NDUFA4/ND3/NDUFB10/NDUFA1/VCP/CYCS/NDUFB11/NDUFA8/NDUFS3/NDUFV2/CHCHD2/ND4L/NDUFA5/NDUFS8/GHITM/NDUFA10/ND6/ATP5F1D/NUPR1/NDUFA2/ISCU	57
GO:0009060	BP	GO:0009060	aerobic respiration	61/811	200/18986	0.305	7.14023427866831	18.4400162202768	2.00936720896131e-35	3.94907635467863e-32	3.40887384397472e-32	COX6A1/ND2/COX7B/ATP8/COX6C/ATP5PB/CYTB/COX5B/COX8A/ND1/COX4I1/COX7C/COX7A2/ATP5F1A/UQCR11/ATP5PF/NDUFA7/PDHA1/UQCC2/ATP5IF1/NDUFA11/ATP5ME/ATP5PO/UQCRB/PARK7/NDUFC2/NDUFB9/NDUFAB1/NDUFB8/NDUFB4/NDUFA13/NDUFB7/COL6A1/NDUFB2/NDUFS5/ATP5MG/COX5A/NDUFA6/NDUFA4/ND3/NDUFB10/NDUFA1/VCP/CYCS/NDUFB11/NDUFA8/NDUFS3/NDUFV2/CHCHD2/ND4L/NDUFA5/NDUFS8/GHITM/NDUFA10/ND6/PDHB/ATP5F1D/NUPR1/NDUFA2/ISCU/MDH1	61
GO:0015986	BP	GO:0015986	proton motive force-driven ATP synthesis	40/811	77/18986	0.519480519480519	12.1613528271975	20.7303405606244	1.89210881216316e-34	2.78896838912849e-31	2.4074595017918e-31	ND2/ATP8/ATP5PB/ND1/ATP5F1A/ATP5PF/NDUFA7/ATP5IF1/NDUFA11/ATP5ME/ATP5PO/NDUFC2/ATP5MC3/NDUFB9/ATP5MC2/NDUFAB1/NDUFB8/NDUFB4/NDUFA13/NDUFB7/NDUFB2/NDUFS5/ATP5MG/NDUFA6/ATP5MC1/ND3/NDUFB10/NDUFA1/NDUFB11/NDUFA8/NDUFS3/NDUFV2/ATP5MK/ND4L/NDUFA5/NDUFS8/NDUFA10/ND6/ATP5F1D/NDUFA2	40
GO:0045333	BP	GO:0045333	cellular respiration	64/811	249/18986	0.257028112449799	6.01718340687039	16.8340316942002	3.09076233145362e-32	3.64462694125011e-29	3.14607071001647e-29	COX6A1/ND2/COX7B/ATP8/COX6C/ATP5PB/CYTB/COX5B/COX8A/ND1/COX4I1/COX7C/COX7A2/ATP5F1A/UQCR11/ATP5PF/NDUFA7/PDHA1/UQCC2/ABCC9/ATP5IF1/NDUFA11/ATP5ME/ATP5PO/UQCRB/PARK7/NDUFC2/NDUFB9/NDUFAB1/NDUFB8/NDUFB4/NDUFA13/NDUFB7/COL6A1/NDUFB2/NDUFS5/ATP5MG/COX5A/NDUFA6/NDUFA4/ND3/NDUFB10/NDUFA1/VCP/CYCS/NDUFB11/NDUFA8/NDUFS3/NDUFV2/CHCHD2/ND4L/ETFB/NDUFA5/NDUFS8/GHITM/NDUFA10/ND6/PDHB/ATP5F1D/NUPR1/PRELID1/ND…	64
GO:0042776	BP	GO:0042776	proton motive force-driven mitochondrial ATP synthesis	36/811	68/18986	0.529411764705882	12.3938492783057	19.8822639036612	1.63089923337357e-31	1.60263031332843e-28	1.38340312164232e-28	ND2/ATP8/ATP5PB/ND1/ATP5F1A/ATP5PF/NDUFA7/ATP5IF1/NDUFA11/ATP5ME/ATP5PO/NDUFC2/NDUFB9/NDUFAB1/NDUFB8/NDUFB4/NDUFA13/NDUFB7/NDUFB2/NDUFS5/ATP5MG/NDUFA6/ND3/NDUFB10/NDUFA1/NDUFB11/NDUFA8/NDUFS3/NDUFV2/ND4L/NDUFA5/NDUFS8/NDUFA10/ND6/ATP5F1D/NDUFA2	36
GO:0009206	BP	GO:0009206	purine ribonucleoside triphosphate biosynthetic process	44/811	111/18986	0.396396396396396	9.27987913931194	18.4807896887641	2.16084199216091e-31	1.82004634082582e-28	1.57107835069143e-28	ND2/ATP8/ATP5PB/ND1/ATP5F1A/ATP5PF/TMSB4X/NDUFA7/ATP5IF1/NDUFA11/ATP5ME/ATP5PO/NME2/NDUFC2/ATP5MC3/NDUFB9/ATP5MC2/NDUFAB1/NDUFB8/NDUFB4/NDUFA13/NDUFB7/NDUFB2/NDUFS5/ATP5MG/NDUFA6/ATP5MC1/ND3/NDUFB10/NDUFA1/VCP/NDUFB11/NDUFA8/NDUFS3/NDUFV2/ATP5MK/ND4L/NDUFA5/NDUFS8/NDUFA10/ND6/IMPDH2/ATP5F1D/NDUFA2	44
GO:0006754	BP	GO:0006754	ATP biosynthetic process	42/811	100/18986	0.42	9.83245376078915	18.706386271214	2.92739657057355e-31	2.15749127251271e-28	1.86236347614778e-28	ND2/ATP8/ATP5PB/ND1/ATP5F1A/ATP5PF/TMSB4X/NDUFA7/ATP5IF1/NDUFA11/ATP5ME/ATP5PO/NDUFC2/ATP5MC3/NDUFB9/ATP5MC2/NDUFAB1/NDUFB8/NDUFB4/NDUFA13/NDUFB7/NDUFB2/NDUFS5/ATP5MG/NDUFA6/ATP5MC1/ND3/NDUFB10/NDUFA1/VCP/NDUFB11/NDUFA8/NDUFS3/NDUFV2/ATP5MK/ND4L/NDUFA5/NDUFS8/NDUFA10/ND6/ATP5F1D/NDUFA2	42
GO:0009145	BP	GO:0009145	purine nucleoside triphosphate biosynthetic process	44/811	112/18986	0.392857142857143	9.19702307556808	18.3785697867179	3.41784096926535e-31	2.2390655949765e-28	1.93277907443251e-28	ND2/ATP8/ATP5PB/ND1/ATP5F1A/ATP5PF/TMSB4X/NDUFA7/ATP5IF1/NDUFA11/ATP5ME/ATP5PO/NME2/NDUFC2/ATP5MC3/NDUFB9/ATP5MC2/NDUFAB1/NDUFB8/NDUFB4/NDUFA13/NDUFB7/NDUFB2/NDUFS5/ATP5MG/NDUFA6/ATP5MC1/ND3/NDUFB10/NDUFA1/VCP/NDUFB11/NDUFA8/NDUFS3/NDUFV2/ATP5MK/ND4L/NDUFA5/NDUFS8/NDUFA10/ND6/IMPDH2/ATP5F1D/NDUFA2	44
GO:0042773	BP	GO:0042773	ATP synthesis coupled electron transport	42/811	101/18986	0.415841584158416	9.7351027334546	18.5929682410311	4.81228923435652e-31	2.5793870296151e-28	2.2265472199152e-28	COX6A1/ND2/COX7B/COX6C/CYTB/COX5B/COX8A/ND1/COX4I1/COX7C/COX7A2/UQCR11/NDUFA7/UQCRB/PARK7/NDUFC2/NDUFB9/NDUFAB1/NDUFB8/NDUFB4/NDUFB7/NDUFB2/NDUFS5/COX5A/NDUFA6/NDUFA4/ND3/NDUFB10/NDUFA1/CYCS/NDUFA8/NDUFS3/NDUFV2/CHCHD2/ND4L/NDUFA5/NDUFS8/GHITM/NDUFA10/ND6/NDUFA2/ISCU	42
GO:0042775	BP	GO:0042775	mitochondrial ATP synthesis coupled electron transport	42/811	101/18986	0.415841584158416	9.7351027334546	18.5929682410311	4.81228923435652e-31	2.5793870296151e-28	2.2265472199152e-28	COX6A1/ND2/COX7B/COX6C/CYTB/COX5B/COX8A/ND1/COX4I1/COX7C/COX7A2/UQCR11/NDUFA7/UQCRB/PARK7/NDUFC2/NDUFB9/NDUFAB1/NDUFB8/NDUFB4/NDUFB7/NDUFB2/NDUFS5/COX5A/NDUFA6/NDUFA4/ND3/NDUFB10/NDUFA1/CYCS/NDUFA8/NDUFS3/NDUFV2/CHCHD2/ND4L/NDUFA5/NDUFS8/GHITM/NDUFA10/ND6/NDUFA2/ISCU	42
GO:0009201	BP	GO:0009201	ribonucleoside triphosphate biosynthetic process	44/811	116/18986	0.379310344827586	8.87988434882435	17.9821413069963	2.02314408605102e-30	9.94038127613069e-28	8.58061548776903e-28	ND2/ATP8/ATP5PB/ND1/ATP5F1A/ATP5PF/TMSB4X/NDUFA7/ATP5IF1/NDUFA11/ATP5ME/ATP5PO/NME2/NDUFC2/ATP5MC3/NDUFB9/ATP5MC2/NDUFAB1/NDUFB8/NDUFB4/NDUFA13/NDUFB7/NDUFB2/NDUFS5/ATP5MG/NDUFA6/ATP5MC1/ND3/NDUFB10/NDUFA1/VCP/NDUFB11/NDUFA8/NDUFS3/NDUFV2/ATP5MK/ND4L/NDUFA5/NDUFS8/NDUFA10/ND6/IMPDH2/ATP5F1D/NDUFA2	44
GO:0019646	BP	GO:0019646	aerobic electron transport chain	40/811	93/18986	0.43010752688172	10.0690770719807	18.519643518249	2.53663182258238e-30	1.15046009430352e-27	9.9308622365877e-28	COX6A1/ND2/COX7B/COX6C/CYTB/COX5B/COX8A/ND1/COX4I1/COX7C/COX7A2/UQCR11/NDUFA7/UQCRB/PARK7/NDUFC2/NDUFB9/NDUFAB1/NDUFB8/NDUFB4/NDUFB7/NDUFB2/NDUFS5/COX5A/NDUFA6/NDUFA4/ND3/NDUFB10/NDUFA1/CYCS/NDUFA8/NDUFS3/NDUFV2/ND4L/NDUFA5/NDUFS8/NDUFA10/ND6/NDUFA2/ISCU	40
GO:0009142	BP	GO:0009142	nucleoside triphosphate biosynthetic process	44/811	124/18986	0.354838709677419	8.30698858438407	17.2438374084433	5.55758769937254e-29	2.34053836253575e-26	2.02037116740348e-26	ND2/ATP8/ATP5PB/ND1/ATP5F1A/ATP5PF/TMSB4X/NDUFA7/ATP5IF1/NDUFA11/ATP5ME/ATP5PO/NME2/NDUFC2/ATP5MC3/NDUFB9/ATP5MC2/NDUFAB1/NDUFB8/NDUFB4/NDUFA13/NDUFB7/NDUFB2/NDUFS5/ATP5MG/NDUFA6/ATP5MC1/ND3/NDUFB10/NDUFA1/VCP/NDUFB11/NDUFA8/NDUFS3/NDUFV2/ATP5MK/ND4L/NDUFA5/NDUFS8/NDUFA10/ND6/IMPDH2/ATP5F1D/NDUFA2	44
GO:0022904	BP	GO:0022904	respiratory electron transport chain	44/811	125/18986	0.352	8.24053	17.1562230868351	8.23615405668695e-29	3.23735762121508e-26	2.7945126220408e-26	COX6A1/ND2/COX7B/COX6C/CYTB/COX5B/COX8A/ND1/COX4I1/COX7C/COX7A2/UQCR11/NDUFA7/UQCRB/PARK7/NDUFC2/NDUFB9/NDUFAB1/NDUFB8/NDUFB4/NDUFB7/NDUFB2/NDUFS5/COX5A/NDUFA6/NDUFA4/ND3/NDUFB10/NDUFA1/CYCS/NDUFA8/NDUFS3/NDUFV2/CHCHD2/ND4L/ETFB/NDUFA5/NDUFS8/GHITM/NDUFA10/ND6/NDUFA2/ISCU/MDH1	44
GO:0022900	BP	GO:0022900	electron transport chain	44/811	135/18986	0.325925925925926	7.63012284787871	16.3305112449619	3.3660205004637e-27	1.24037855442087e-24	1.07070454735145e-24	COX6A1/ND2/COX7B/COX6C/CYTB/COX5B/COX8A/ND1/COX4I1/COX7C/COX7A2/UQCR11/NDUFA7/UQCRB/PARK7/NDUFC2/NDUFB9/NDUFAB1/NDUFB8/NDUFB4/NDUFB7/NDUFB2/NDUFS5/COX5A/NDUFA6/NDUFA4/ND3/NDUFB10/NDUFA1/CYCS/NDUFA8/NDUFS3/NDUFV2/CHCHD2/ND4L/ETFB/NDUFA5/NDUFS8/GHITM/NDUFA10/ND6/NDUFA2/ISCU/MDH1	44
GO:0015980	BP	GO:0015980	energy derivation by oxidation of organic compounds	68/811	356/18986	0.191011235955056	4.47168844123637	13.9681160022845	6.90711864767541e-26	2.3955512674526e-23	2.06785874065081e-23	COX6A1/ND2/COX7B/ATP8/COX6C/ATP5PB/CYTB/COX5B/COX8A/ND1/COX4I1/COX7C/COX7A2/ATP5F1A/UQCR11/ATP5PF/NDUFA7/PDHA1/UQCC2/ABCC9/ATP5IF1/NDUFA11/ATP5ME/ATP5PO/UQCRB/PARK7/NDUFC2/NDUFB9/NDUFAB1/NDUFB8/NDUFB4/NDUFA13/NDUFB7/PTGES3/COL6A1/NDUFB2/NDUFS5/ATP5MG/COX5A/LEP/NDUFA6/NDUFA4/ND3/NDUFB10/NDUFA1/VCP/CYCS/NDUFB11/NDUFA8/NDUFS3/NDUFV2/CHCHD2/UGP2/SELENOS/ND4L/ETFB/NDUFA5/NDUFS8/GHITM/NDUFA10/ND6/PDHB/…	68
GO:0009152	BP	GO:0009152	purine ribonucleotide biosynthetic process	45/811	156/18986	0.288461538461538	6.7530589016409	15.2410356081363	2.8775432844121e-25	9.42555289160763e-23	8.13621156732895e-23	ND2/ATP8/ATP5PB/ND1/ATP5F1A/ATP5PF/TMSB4X/NDUFA7/ATP5IF1/NDUFA11/ATP5ME/ATP5PO/NME2/NDUFC2/ATP5MC3/NDUFB9/ATP5MC2/NDUFAB1/NDUFB8/NDUFB4/NDUFA13/NDUFB7/NDUFB2/NDUFS5/ATP5MG/NDUFA6/ATP5MC1/ND3/NDUFB10/NDUFA1/VCP/NDUFB11/NDUFA8/NDUFS3/NDUFV2/HPRT1/ATP5MK/ND4L/NDUFA5/NDUFS8/NDUFA10/ND6/IMPDH2/ATP5F1D/NDUFA2	45
GO:1902600	BP	GO:1902600	proton transmembrane transport	49/811	195/18986	0.251282051282051	5.88266464320718	14.4769733216978	1.92776468034515e-24	5.98215818700791e-22	5.16384611050904e-22	ND2/COX7B/ATP8/ATP5PB/CYTB/COX5B/COX8A/ND1/COX4I1/ATP5F1A/ATP5PF/TMSB4X/NDUFA7/ATP5ME/ATP5PO/PARK7/NDUFC2/ATP5MC3/NDUFB9/ATP5MC2/NDUFB8/NDUFB4/NDUFB7/NDUFB2/NDUFS5/ATP5MG/COX5A/NDUFA6/NDUFA4/ATP5MC1/SLC25A5/ND3/NDUFB10/NDUFA1/SLC25A3/NDUFA8/NDUFS3/NDUFV2/ATP6AP2/ND4L/NDUFA5/NDUFS8/GHITM/NDUFA10/ND6/ATP5F1D/ATP6V1G1/ATP6V0B/NDUFA2	49
GO:0006120	BP	GO:0006120	mitochondrial electron transport, NADH to ubiquinone	27/811	51/18986	0.529411764705882	12.3938492783057	17.2108144131255	6.03507206850687e-24	1.77913924579583e-21	1.53576702374899e-21	ND2/ND1/NDUFA7/PARK7/NDUFC2/NDUFB9/NDUFAB1/NDUFB8/NDUFB4/NDUFB7/NDUFB2/NDUFS5/NDUFA6/NDUFA4/ND3/NDUFB10/NDUFA1/NDUFA8/NDUFS3/NDUFV2/ND4L/NDUFA5/NDUFS8/NDUFA10/ND6/NDUFA2/ISCU	27
GO:0009260	BP	GO:0009260	ribonucleotide biosynthetic process	45/811	171/18986	0.263157894736842	6.16068531377766	14.3196314196445	1.93464872007618e-23	5.43175659693768e-21	4.68873511858061e-21	ND2/ATP8/ATP5PB/ND1/ATP5F1A/ATP5PF/TMSB4X/NDUFA7/ATP5IF1/NDUFA11/ATP5ME/ATP5PO/NME2/NDUFC2/ATP5MC3/NDUFB9/ATP5MC2/NDUFAB1/NDUFB8/NDUFB4/NDUFA13/NDUFB7/NDUFB2/NDUFS5/ATP5MG/NDUFA6/ATP5MC1/ND3/NDUFB10/NDUFA1/VCP/NDUFB11/NDUFA8/NDUFS3/NDUFV2/HPRT1/ATP5MK/ND4L/NDUFA5/NDUFS8/NDUFA10/ND6/IMPDH2/ATP5F1D/NDUFA2	45
GO:0046390	BP	GO:0046390	ribose phosphate biosynthetic process	45/811	178/18986	0.252808988764045	5.91841117222461	13.9265019241042	1.1674302425569e-22	3.12871305005249e-20	2.70072977165675e-20	ND2/ATP8/ATP5PB/ND1/ATP5F1A/ATP5PF/TMSB4X/NDUFA7/ATP5IF1/NDUFA11/ATP5ME/ATP5PO/NME2/NDUFC2/ATP5MC3/NDUFB9/ATP5MC2/NDUFAB1/NDUFB8/NDUFB4/NDUFA13/NDUFB7/NDUFB2/NDUFS5/ATP5MG/NDUFA6/ATP5MC1/ND3/NDUFB10/NDUFA1/VCP/NDUFB11/NDUFA8/NDUFS3/NDUFV2/HPRT1/ATP5MK/ND4L/NDUFA5/NDUFS8/NDUFA10/ND6/IMPDH2/ATP5F1D/NDUFA2	45
GO:0046034	BP	GO:0046034	ATP metabolic process	49/811	228/18986	0.214912280701754	5.03122633958509	12.9356977299895	3.03567617575269e-21	7.78188988358168e-19	6.71738870012094e-19	ND2/ATP8/HSPA8/ATP5PB/ND1/ATP5F1A/ATP5PF/TMSB4X/NDUFA7/ABCC9/ATP5IF1/NDUFA11/ATP5ME/ATP5PO/NDUFC2/ATP5MC3/NDUFB9/ATP5MC2/NDUFAB1/NDUFB8/NDUFB4/NDUFA13/NDUFB7/COL6A1/NDUFB2/NDUFS5/ATP5MG/NDUFA6/ATP5MC1/ND3/NDUFB10/NDUFA1/VCP/NDUFB11/NDUFA8/NDUFS3/NDUFV2/ATP5MK/GAPDH/ND4L/NDUFA5/NDUFS8/NDUFA10/ND6/ATP5F1D/NUPR1/EIF6/FIS1/NDUFA2	49
GO:0009205	BP	GO:0009205	purine ribonucleoside triphosphate metabolic process	51/811	252/18986	0.202380952380952	4.73786037226234	12.617886159065	7.82317925082128e-21	1.92189436928509e-18	1.65899437182986e-18	ND2/ATP8/HSPA8/ATP5PB/ND1/ATP5F1A/ATP5PF/TMSB4X/NDUFA7/ABCC9/ATP5IF1/NDUFA11/ATP5ME/ATP5PO/NME2/NDUFC2/ATP5MC3/NDUFB9/ATP5MC2/NDUFAB1/NDUFB8/NDUFB4/NDUFA13/NDUFB7/COL6A1/NDUFB2/NDUFS5/ATP5MG/NDUFA6/ATP5MC1/ND3/NDUFB10/NDUFA1/VCP/NDUFB11/NDUFA8/NDUFS3/NDUFV2/ATP5MK/GAPDH/ND4L/NDUFA5/NDUFS8/NDUFA10/ND6/IMPDH2/ATP5F1D/NUPR1/EIF6/FIS1/NDUFA2	51
GO:0006164	BP	GO:0006164	purine nucleotide biosynthetic process	45/811	197/18986	0.228426395939086	5.34759994241614	12.9571465934414	9.83777440030633e-21	2.32014071456824e-18	2.00276375686236e-18	ND2/ATP8/ATP5PB/ND1/ATP5F1A/ATP5PF/TMSB4X/NDUFA7/ATP5IF1/NDUFA11/ATP5ME/ATP5PO/NME2/NDUFC2/ATP5MC3/NDUFB9/ATP5MC2/NDUFAB1/NDUFB8/NDUFB4/NDUFA13/NDUFB7/NDUFB2/NDUFS5/ATP5MG/NDUFA6/ATP5MC1/ND3/NDUFB10/NDUFA1/VCP/NDUFB11/NDUFA8/NDUFS3/NDUFV2/HPRT1/ATP5MK/ND4L/NDUFA5/NDUFS8/NDUFA10/ND6/IMPDH2/ATP5F1D/NDUFA2	45
GO:0009199	BP	GO:0009199	ribonucleoside triphosphate metabolic process	51/811	258/18986	0.197674418604651	4.62767757290741	12.3928544999741	2.33460884299633e-20	5.29417451473321e-18	4.56997318052115e-18	ND2/ATP8/HSPA8/ATP5PB/ND1/ATP5F1A/ATP5PF/TMSB4X/NDUFA7/ABCC9/ATP5IF1/NDUFA11/ATP5ME/ATP5PO/NME2/NDUFC2/ATP5MC3/NDUFB9/ATP5MC2/NDUFAB1/NDUFB8/NDUFB4/NDUFA13/NDUFB7/COL6A1/NDUFB2/NDUFS5/ATP5MG/NDUFA6/ATP5MC1/ND3/NDUFB10/NDUFA1/VCP/NDUFB11/NDUFA8/NDUFS3/NDUFV2/ATP5MK/GAPDH/ND4L/NDUFA5/NDUFS8/NDUFA10/ND6/IMPDH2/ATP5F1D/NUPR1/EIF6/FIS1/NDUFA2	51
GO:0009144	BP	GO:0009144	purine nucleoside triphosphate metabolic process	51/811	259/18986	0.196911196911197	4.60981009193093	12.3560213382213	2.79179865289103e-20	6.09646105831314e-18	5.2625132501864e-18	ND2/ATP8/HSPA8/ATP5PB/ND1/ATP5F1A/ATP5PF/TMSB4X/NDUFA7/ABCC9/ATP5IF1/NDUFA11/ATP5ME/ATP5PO/NME2/NDUFC2/ATP5MC3/NDUFB9/ATP5MC2/NDUFAB1/NDUFB8/NDUFB4/NDUFA13/NDUFB7/COL6A1/NDUFB2/NDUFS5/ATP5MG/NDUFA6/ATP5MC1/ND3/NDUFB10/NDUFA1/VCP/NDUFB11/NDUFA8/NDUFS3/NDUFV2/ATP5MK/GAPDH/ND4L/NDUFA5/NDUFS8/NDUFA10/ND6/IMPDH2/ATP5F1D/NUPR1/EIF6/FIS1/NDUFA2	51
GO:0022613	BP	GO:0022613	ribonucleoprotein complex biogenesis	72/811	492/18986	0.146341463414634	3.42594207693002	11.5166473889588	2.98699061203631e-20	6.28974880305931e-18	5.42936075533667e-18	HSP90AA1/RPS15/EIF5/RPS23/RPL7/RPS5/RPSA/RPL7A/RPS14/RPL11/RPS27A/RPL35A/RPS17/RPS28/RPS12/PSIP1/RPS3A/RPS25/RPL5/RPL27/RPS15A/RPS7/RPL26/EIF3J/RPS13/RPL14/C1D/RPL26L1/RPS9/RPS16/RPL35/RPL38/DNTTIP2/RPL24/DENR/PTGES3/SNRPD2/SNRPE/BMS1/KRR1/DHX9/EIF2S2/EIF3G/FAU/TRMT112/RPS4X/NPM1/DDX3X/UTP11/NOL7/BUD23/SNRPG/DKC1/SBDS/RPS21/EIF3D/EIF3A/RPS27L/POP4/SF3B2/NOLC1/DDX1/CUL4B/BRIX1/DDX18/PHF5A/PRPF8/EI…	72
GO:0006457	BP	GO:0006457	protein folding	48/811	231/18986	0.207792207792208	4.86454113087899	12.4831419111972	3.50062706399161e-20	7.11713695492914e-18	6.14356873117946e-18	HSP90AA1/PDIA3/CANX/HSPA5/PDCD5/CCT2/CLGN/HSPA8/CALR/HSP90B1/HSPB1/CLU/CCT8/CCT3/HYOU1/CCT5/DNAJA1/TCP1/PRDX4/VBP1/PPIB/HSPA4/DNAJA2/FKBP4/CCT4/PTGES3/DNAJA4/HSPE1/CCT7/LMAN1/PDIA6/PFDN2/ST13/WDR83OS/RANBP2/HSPD1/PFDN5/DNAJB11/FKBP2/DNAJC10/MESD/HSPA9/ERP29/PFDN6/PDIA4/SELENOF/LTBP4/DNAJC7	48
GO:0009141	BP	GO:0009141	nucleoside triphosphate metabolic process	51/811	274/18986	0.186131386861314	4.35744822558435	11.8250509143535	3.66130440549316e-19	7.19568359159589e-17	6.21137080721383e-17	ND2/ATP8/HSPA8/ATP5PB/ND1/ATP5F1A/ATP5PF/TMSB4X/NDUFA7/ABCC9/ATP5IF1/NDUFA11/ATP5ME/ATP5PO/NME2/NDUFC2/ATP5MC3/NDUFB9/ATP5MC2/NDUFAB1/NDUFB8/NDUFB4/NDUFA13/NDUFB7/COL6A1/NDUFB2/NDUFS5/ATP5MG/NDUFA6/ATP5MC1/ND3/NDUFB10/NDUFA1/VCP/NDUFB11/NDUFA8/NDUFS3/NDUFV2/ATP5MK/GAPDH/ND4L/NDUFA5/NDUFS8/NDUFA10/ND6/IMPDH2/ATP5F1D/NUPR1/EIF6/FIS1/NDUFA2	51
GO:0006091	BP	GO:0006091	generation of precursor metabolites and energy	70/811	490/18986	0.142857142857143	3.3443720274793	11.1061665146446	3.9814093777699e-19	7.5723837713972e-17	6.5365413723319e-17	COX6A1/ND2/COX7B/ATP8/COX6C/ATP5PB/CYTB/COX5B/COX8A/ND1/COX4I1/COX7C/COX7A2/ATP5F1A/UQCR11/ATP5PF/NDUFA7/PDHA1/UQCC2/ABCC9/ATP5IF1/NDUFA11/ATP5ME/ATP5PO/UQCRB/PARK7/NDUFC2/NDUFB9/NDUFAB1/NDUFB8/NDUFB4/NDUFA13/NDUFB7/PTGES3/COL6A1/NDUFB2/NDUFS5/ATP5MG/COX5A/LEP/NDUFA6/NDUFA4/ND3/NDUFB10/NDUFA1/VCP/CYCS/NDUFB11/NDUFA8/NDUFS3/NDUFV2/CHCHD2/UGP2/SELENOS/GAPDH/ND4L/ETFB/NDUFA5/NDUFS8/GHITM/NDUFA10/ND6…	70
GO:0072522	BP	GO:0072522	purine-containing compound biosynthetic process	48/811	263/18986	0.182509505703422	4.27265779936519	11.2893586420867	9.60398249904665e-18	1.76953377544935e-15	1.52747550601614e-15	ND2/ATP8/ATP5PB/ND1/ATP5F1A/ATP5PF/TMSB4X/NDUFA7/PDHA1/ATP5IF1/NDUFA11/ATP5ME/ATP5PO/NME2/NDUFC2/ATP5MC3/NDUFB9/ATP5MC2/NDUFAB1/NDUFB8/NDUFB4/NDUFA13/NDUFB7/NDUFB2/NDUFS5/ATP5MG/NDUFA6/ATP5MC1/ND3/NDUFB10/NDUFA1/VCP/NDUFB11/NDUFA8/NDUFS3/NDUFV2/HPRT1/ACSL4/ATP5MK/ND4L/NDUFA5/NDUFS8/NDUFA10/ND6/IMPDH2/PDHB/ATP5F1D/NDUFA2	48
GO:0042254	BP	GO:0042254	ribosome biogenesis	53/811	317/18986	0.167192429022082	3.91407577979439	11.0521930613782	1.0083233653398e-17	1.80153774607378e-15	1.55510158577925e-15	RPS15/EIF5/RPS23/RPL7/RPS5/RPSA/RPL7A/RPS14/RPL11/RPS27A/RPL35A/RPS17/RPS28/RPS12/RPS3A/RPS25/RPL5/RPL27/RPS15A/RPS7/RPL26/RPS13/RPL14/C1D/RPL26L1/RPS9/RPS16/RPL35/RPL38/DNTTIP2/RPL24/BMS1/KRR1/FAU/TRMT112/RPS4X/NPM1/DDX3X/UTP11/NOL7/BUD23/DKC1/SBDS/RPS21/RPS27L/POP4/NOLC1/CUL4B/BRIX1/DDX18/EIF1AX/EIF6/RPS19BP1	53
GO:0009165	BP	GO:0009165	nucleotide biosynthetic process	45/811	233/18986	0.1931330472103	4.52136132470378	11.4243550507966	1.07543804714328e-17	1.86493609586964e-15	1.6098275411572e-15	ND2/ATP8/ATP5PB/ND1/ATP5F1A/ATP5PF/TMSB4X/NDUFA7/ATP5IF1/NDUFA11/ATP5ME/ATP5PO/NME2/NDUFC2/ATP5MC3/NDUFB9/ATP5MC2/NDUFAB1/NDUFB8/NDUFB4/NDUFA13/NDUFB7/NDUFB2/NDUFS5/ATP5MG/NDUFA6/ATP5MC1/ND3/NDUFB10/NDUFA1/VCP/NDUFB11/NDUFA8/NDUFS3/NDUFV2/HPRT1/ATP5MK/ND4L/NDUFA5/NDUFS8/NDUFA10/ND6/IMPDH2/ATP5F1D/NDUFA2	45
GO:0010257	BP	GO:0010257	NADH dehydrogenase complex assembly	23/811	62/18986	0.370967741935484	8.68457897458335	12.8022991575147	2.88661727911841e-16	4.72763763268949e-14	4.08093407735015e-14	ND2/ND1/NDUFA11/NDUFC2/NDUFB9/NDUFAB1/NDUFB8/NDUFB4/NDUFA13/NDUFB7/NDUFB2/NDUFS5/NDUFA6/NDUFB10/NDUFA1/NDUFB11/NDUFA8/NDUFS3/NDUFA5/NDUFS8/NDUFA10/ND6/NDUFA2	23
GO:0032981	BP	GO:0032981	mitochondrial respiratory chain complex I assembly	23/811	62/18986	0.370967741935484	8.68457897458335	12.8022991575147	2.88661727911841e-16	4.72763763268949e-14	4.08093407735015e-14	ND2/ND1/NDUFA11/NDUFC2/NDUFB9/NDUFAB1/NDUFB8/NDUFB4/NDUFA13/NDUFB7/NDUFB2/NDUFS5/NDUFA6/NDUFB10/NDUFA1/NDUFB11/NDUFA8/NDUFS3/NDUFA5/NDUFS8/NDUFA10/ND6/NDUFA2	23
GO:0061077	BP	GO:0061077	chaperone-mediated protein folding	25/811	76/18986	0.328947368421053	7.70085664222208	12.3643097530991	4.00677802913287e-16	6.38485493507227e-14	5.51145711830937e-14	HSPA5/PDCD5/CCT2/HSPA8/HSPB1/CLU/CCT8/CCT3/CCT5/TCP1/VBP1/PPIB/FKBP4/CCT4/PTGES3/HSPE1/CCT7/PFDN2/ST13/PFDN5/FKBP2/HSPA9/PFDN6/PDIA4/DNAJC7	25
GO:0009150	BP	GO:0009150	purine ribonucleotide metabolic process	53/811	348/18986	0.152298850574713	3.56540810975523	10.2029310003507	6.23050090329698e-16	9.66711403311552e-14	8.3447290491526e-14	ND2/ATP8/HSPA8/ATP5PB/ND1/ATP5F1A/ATP5PF/TMSB4X/NDUFA7/ABCC9/ATP5IF1/NDUFA11/ATP5ME/ATP5PO/NME2/NDUFC2/ATP5MC3/NDUFB9/ATP5MC2/NDUFAB1/NDUFB8/NDUFB4/NDUFA13/NDUFB7/COL6A1/NDUFB2/NDUFS5/ATP5MG/NDUFA6/ATP5MC1/HINT1/ND3/NDUFB10/NDUFA1/VCP/NDUFB11/NDUFA8/NDUFS3/NDUFV2/HPRT1/ATP5MK/GAPDH/ND4L/NDUFA5/NDUFS8/NDUFA10/ND6/IMPDH2/ATP5F1D/NUPR1/EIF6/FIS1/NDUFA2	53
GO:0140013	BP	GO:0140013	meiotic nuclear division	39/811	200/18986	0.195	4.56506781750925	10.7064169537705	1.18588821480657e-15	1.79281972166655e-13	1.5475761183778e-13	SYCP3/UBB/SYCP1/MEIOC/C14orf39/CALR/ZCWPW1/SPDYA/SMC4/SYCE1/TESMIN/DMC1/TERB2/SYCP2/STAG3/HORMAD1/TOP6BL/SHCBP1L/ASZ1/TOP2A/RBM46/SPATA22/C1orf146/REC8/KCTD19/TDRKH/RAD50/MEI1/ASPM/CCNB1IP1/STRA8/CCNE2/BRDT/TERB1/FANCD2/HFM1/RAD21/DDX4/MYBL1	39
GO:0097250	BP	GO:0097250	mitochondrial respirasome assembly	29/811	114/18986	0.254385964912281	5.95532913665174	11.2097127977831	3.82970803595762e-15	5.64498964500154e-13	4.87279956680398e-13	ND2/ND1/COX7A2/UQCC2/NDUFA11/NDUFC2/NDUFB9/NDUFAB1/NDUFB8/NDUFB4/NDUFA13/NDUFB7/TMEM223/NDUFB2/NDUFS5/NDUFA6/COA5/NDUFB10/NDUFA1/NDUFB11/NDUFA8/NDUFS3/NDUFA5/NDUFS8/NDUFA10/PET100/ND6/ATP5F1D/NDUFA2	29
GO:0000280	BP	GO:0000280	nuclear division	60/811	451/18986	0.133037694013304	3.11449279720911	9.6001209340675	4.33105744698429e-15	6.22827187985839e-13	5.37629339054404e-13	SYCP3/UBB/SMC3/SYCP1/MEIOC/C14orf39/CALR/ZCWPW1/SPDYA/SMC4/SYCE1/TESMIN/CENPE/DMC1/TERB2/SYCP2/STAG3/HORMAD1/DLGAP5/TOP6BL/CEP85/SHCBP1L/RPL24/ASZ1/TOP2A/RBM46/SPATA22/C1orf146/REC8/KCTD19/IK/TDRKH/RANBP1/RAD50/MEI1/ASPM/CCNB1IP1/STRA8/MAD2L1/CCNE2/HNRNPU/BUB1/CHMP2B/POLDIP2/CHMP2A/SMC1A/BRDT/TERB1/FANCD2/AURKAIP1/BUB3/SPDL1/TPR/HFM1/VPS4A/RAD21/TPX2/DDX4/MYBL1/SMARCA5	60
GO:0051321	BP	GO:0051321	meiotic cell cycle	47/811	295/18986	0.159322033898305	3.7298250747142	9.98178189046137	5.02543775002584e-15	7.05475737479818e-13	6.08972218580826e-13	SYCP3/UBB/SMC3/SYCP1/SMC1B/MEIOC/C14orf39/CALR/ZCWPW1/SPDYA/SMC4/RBBP8/SYCE1/TESMIN/TDRD1/DMC1/TERB2/SYCP2/STAG3/HORMAD1/TOP6BL/SHCBP1L/ASZ1/TOP2A/RBM46/SPATA22/C1orf146/REC8/KCTD19/TDRKH/RAD50/ZNF318/MEI1/ASPM/CCNB1IP1/STRA8/CCNE2/SMC1A/BRDT/SGO2/TERB1/FANCD2/BUB3/HFM1/RAD21/DDX4/MYBL1	47
GO:0042274	BP	GO:0042274	ribosomal small subunit biogenesis	28/811	108/18986	0.259259259259259	6.0694159017217	11.1602	6.75837605341585e-15	9.11500034495146e-13	7.86814016065134e-13	RPS15/RPS23/RPS5/RPSA/RPS14/RPS27A/RPS17/RPS28/RPS12/RPS3A/RPS25/RPS15A/RPS7/RPS13/RPS9/RPS16/DNTTIP2/BMS1/KRR1/FAU/TRMT112/RPS4X/NPM1/UTP11/NOL7/RPS21/RPS27L/RPS19BP1	28
GO:0009259	BP	GO:0009259	ribonucleotide metabolic process	53/811	368/18986	0.144021739130435	3.37163592987723	9.70474069177708	6.80223906339661e-15	9.11500034495146e-13	7.86814016065134e-13	ND2/ATP8/HSPA8/ATP5PB/ND1/ATP5F1A/ATP5PF/TMSB4X/NDUFA7/ABCC9/ATP5IF1/NDUFA11/ATP5ME/ATP5PO/NME2/NDUFC2/ATP5MC3/NDUFB9/ATP5MC2/NDUFAB1/NDUFB8/NDUFB4/NDUFA13/NDUFB7/COL6A1/NDUFB2/NDUFS5/ATP5MG/NDUFA6/ATP5MC1/HINT1/ND3/NDUFB10/NDUFA1/VCP/NDUFB11/NDUFA8/NDUFS3/NDUFV2/HPRT1/ATP5MK/GAPDH/ND4L/NDUFA5/NDUFS8/NDUFA10/ND6/IMPDH2/ATP5F1D/NUPR1/EIF6/FIS1/NDUFA2	53
GO:1901293	BP	GO:1901293	nucleoside phosphate biosynthetic process	49/811	321/18986	0.152647975077882	3.57358132531277	9.82324404616631	7.34247544258872e-15	9.62027449100069e-13	8.30429678711497e-13	ND2/ATP8/ATP5PB/ND1/ATP5F1A/ATP5PF/TMSB4X/NDUFA7/PDHA1/ATP5IF1/NDUFA11/ATP5ME/ATP5PO/NME2/NDUFC2/ATP5MC3/NDUFB9/ATP5MC2/NDUFAB1/NDUFB8/NDUFB4/NDUFA13/NDUFB7/NDUFB2/NDUFS5/ATP5MG/NDUFA6/ATP5MC1/ND3/NDUFB10/NDUFA1/VCP/NDUFB11/NDUFA8/NDUFS3/NDUFV2/HPRT1/UGP2/ACSL4/ATP5MK/ND4L/NDUFA5/NDUFS8/NDUFA10/ND6/IMPDH2/PDHB/ATP5F1D/NDUFA2	49
GO:0033108	BP	GO:0033108	mitochondrial respiratory chain complex assembly	27/811	103/18986	0.262135922330097	6.13676032226785	11.0420811922112	1.52903150792666e-14	1.95981951537731e-12	1.69173165693946e-12	ND2/ND1/UQCC2/NDUFA11/NDUFC2/NDUFB9/NDUFAB1/NDUFB8/NDUFB4/NDUFA13/NDUFB7/TMEM223/NDUFB2/NDUFS5/NDUFA6/COA5/NDUFB10/NDUFA1/NDUFB11/NDUFA8/NDUFS3/NDUFA5/NDUFS8/NDUFA10/PET100/ND6/NDUFA2	27
GO:0019693	BP	GO:0019693	ribose phosphate metabolic process	53/811	376/18986	0.140957446808511	3.29989899519899	9.5149830172475	1.67927241822184e-14	2.10659365485871e-12	1.81842825131077e-12	ND2/ATP8/HSPA8/ATP5PB/ND1/ATP5F1A/ATP5PF/TMSB4X/NDUFA7/ABCC9/ATP5IF1/NDUFA11/ATP5ME/ATP5PO/NME2/NDUFC2/ATP5MC3/NDUFB9/ATP5MC2/NDUFAB1/NDUFB8/NDUFB4/NDUFA13/NDUFB7/COL6A1/NDUFB2/NDUFS5/ATP5MG/NDUFA6/ATP5MC1/HINT1/ND3/NDUFB10/NDUFA1/VCP/NDUFB11/NDUFA8/NDUFS3/NDUFV2/HPRT1/ATP5MK/GAPDH/ND4L/NDUFA5/NDUFS8/NDUFA10/ND6/IMPDH2/ATP5F1D/NUPR1/EIF6/FIS1/NDUFA2	53
GO:1903046	BP	GO:1903046	meiotic cell cycle process	39/811	222/18986	0.175675675675676	4.11267370946779	9.85430252031772	4.31520644114288e-14	5.3005119118705e-12	4.57544367169426e-12	SYCP3/UBB/SYCP1/MEIOC/C14orf39/CALR/ZCWPW1/SPDYA/SMC4/SYCE1/TESMIN/DMC1/TERB2/SYCP2/STAG3/HORMAD1/TOP6BL/SHCBP1L/ASZ1/TOP2A/RBM46/SPATA22/C1orf146/REC8/KCTD19/TDRKH/RAD50/MEI1/ASPM/CCNB1IP1/STRA8/CCNE2/BRDT/TERB1/FANCD2/HFM1/RAD21/DDX4/MYBL1	39
GO:0007005	BP	GO:0007005	mitochondrion organization	58/811	452/18986	0.128318584070796	3.00401558220486	9.10886467782541	6.21827996945231e-14	7.48224055099813e-12	6.45872903379204e-12	HSP90AA1/ERBB4/DCN/ND2/ND1/COX7A2/CLU/ROMO1/UQCC2/ABCC9/ATP5IF1/NDUFA11/HSPA4/SIVA1/PARK7/HSD17B10/NDUFC2/NDUFB9/SLC25A6/NDUFAB1/NDUFB8/NDUFB4/NDUFA13/NDUFB7/TMEM223/COL6A1/NDUFB2/NDUFS5/TIMM8B/NDUFA6/SLC25A5/COA5/POLDIP2/NDUFB10/NDUFA1/HSPD1/NDUFB11/NDUFA8/NDUFS3/CHCHD2/SLIRP/TOMM70/FUNDC1/HSPA9/NDUFA5/NDUFS8/GHITM/NDUFA10/IFI6/TOMM20/PET100/ND6/RALBP1/ATP5F1D/TOMM22/PRELID1/FIS1/NDUFA2	58
GO:0007127	BP	GO:0007127	meiosis I	29/811	132/18986	0.21969696969697	5.14323879983559	10.0902911403102	2.30274507254337e-13	2.71539698954314e-11	2.34395208963099e-11	SYCP3/UBB/SYCP1/MEIOC/C14orf39/ZCWPW1/SPDYA/SYCE1/DMC1/TERB2/SYCP2/STAG3/HORMAD1/TOP6BL/TOP2A/SPATA22/C1orf146/REC8/RAD50/MEI1/CCNB1IP1/CCNE2/BRDT/TERB1/FANCD2/HFM1/RAD21/DDX4/MYBL1	29
GO:0006163	BP	GO:0006163	purine nucleotide metabolic process	56/811	440/18986	0.127272727272727	2.97953144266338	8.87446402108981	2.41688323481206e-13	2.79410657891214e-11	2.41189482772266e-11	ND2/ATP8/HSPA8/ATP5PB/ND1/ATP5F1A/ATP5PF/TMSB4X/NDUFA7/PRDX5/ABCC9/ATP5IF1/NDUFA11/ATP5ME/ATP5PO/NME2/NDUFC2/ATP5MC3/NDUFB9/ATP5MC2/NDUFAB1/NDUFB8/NDUFB4/NDUFA13/NDUFB7/COL6A1/NDUFB2/NDUFS5/ATP5MG/NDUFA6/ATP5MC1/HINT1/ND3/NDUFB10/NDUFA1/VCP/NDUFB11/NDUFA8/NDUFS3/NDUFV2/HPRT1/ATP5MK/GAPDH/ND4L/NDUFA5/NDUFS8/NDUFA10/ME2/ND6/IMPDH2/ATP5F1D/NUPR1/EIF6/FIS1/NDUFA2/MDH1	56
GO:0061982	BP	GO:0061982	meiosis I cell cycle process	29/811	140/18986	0.207142857142857	4.84933943984499	9.65648681785832	1.12460455772833e-12	1.27512855237812e-10	1.10070101955799e-10	SYCP3/UBB/SYCP1/MEIOC/C14orf39/ZCWPW1/SPDYA/SYCE1/DMC1/TERB2/SYCP2/STAG3/HORMAD1/TOP6BL/TOP2A/SPATA22/C1orf146/REC8/RAD50/MEI1/CCNB1IP1/CCNE2/BRDT/TERB1/FANCD2/HFM1/RAD21/DDX4/MYBL1	29
GO:0009117	BP	GO:0009117	nucleotide metabolic process	59/811	500/18986	0.118	2.7624512946979	8.43643898695299	1.4328771453553e-12	1.59400823566317e-10	1.375960476225e-10	ND2/ATP8/HSPA8/ATP5PB/ND1/ATP5F1A/ATP5PF/TMSB4X/NDUFA7/PRDX5/ABCC9/ATP5IF1/NDUFA11/ATP5ME/ATP5PO/PARK7/NME2/NDUFC2/ATP5MC3/NDUFB9/ATP5MC2/NDUFAB1/NDUFB8/NDUFB4/NDUFA13/NDUFB7/COL6A1/NDUFB2/NDUFS5/ATP5MG/NDUFA6/ATP5MC1/HINT1/NAXE/ND3/NDUFB10/NDUFA1/VCP/NDUFB11/NDUFA8/NDUFS3/NDUFV2/HPRT1/ATP5MK/GAPDH/ND4L/NDUFA5/NDUFS8/NDUFA10/ME2/UNG/ND6/IMPDH2/ATP5F1D/NUPR1/EIF6/FIS1/NDUFA2/MDH1	59
GO:0070192	BP	GO:0070192	chromosome organization involved in meiotic cell cycle	20/811	66/18986	0.303030303030303	7.09412248253185	10.4761352930616	2.06022605717481e-12	2.24946163575975e-10	1.94175301879926e-10	SYCP1/MEIOC/C14orf39/ZCWPW1/SPDYA/SMC4/SYCE1/DMC1/TERB2/SYCP2/STAG3/HORMAD1/SPATA22/C1orf146/REC8/RAD50/CCNB1IP1/CCNE2/TERB1/FANCD2	20
GO:0042255	BP	GO:0042255	ribosome assembly	18/811	58/18986	0.310344827586207	7.26535992176538	10.0945316926113	1.67370604030789e-11	1.79421287521006e-09	1.54877869950022e-09	RPS15/EIF5/RPS5/RPSA/RPS14/RPL11/RPS28/RPL5/RPL38/RPL24/FAU/NPM1/DDX3X/SBDS/RPS27L/BRIX1/EIF1AX/EIF6	18
GO:0006413	BP	GO:0006413	translational initiation	26/811	127/18986	0.204724409448819	4.79272211811995	9.05882922797574	2.19944631621231e-11	2.31570276435496e-09	1.99893288324935e-09	EIF5/EIF4G2/RPS5/RPS17/RPS3/RPS3A/HSPB1/EIF3J/CSDE1/PAIP2/EIF1/DENR/EIF2S2/EIF3G/NPM1/DDX3X/EIF3D/PDIK1L/EIF1B/EIF3A/TPR/DDX1/EIF1AX/EIF6/ATF4/EIF4EBP2	26
GO:0007129	BP	GO:0007129	homologous chromosome pairing at meiosis	17/811	54/18986	0.314814814814815	7.3700050235192	9.90186326645336	4.74399291423867e-11	4.90711968813179e-09	4.23586440264893e-09	SYCP1/MEIOC/C14orf39/ZCWPW1/SYCE1/DMC1/TERB2/SYCP2/STAG3/HORMAD1/SPATA22/C1orf146/REC8/CCNB1IP1/CCNE2/TERB1/FANCD2	17
GO:1904874	BP	GO:1904874	positive regulation of telomerase RNA localization to Cajal body	8/811	9/18986	0.888888888888889	20.8094259487601	12.556190162565	9.28735973538907e-11	9.44108155169895e-09	8.14961602914812e-09	CCT2/CCT8/CCT3/CCT5/TCP1/CCT4/CCT7/DKC1	8
GO:0006458	BP	GO:0006458	'de novo' protein folding	16/811	49/18986	0.326530612244898	7.64427891995269	9.8371393586212	9.47259201105608e-11	9.4661699147774e-09	8.17127250195471e-09	HSPA5/CCT2/HSPA8/CCT8/CCT3/CCT5/TCP1/CCT4/PTGES3/HSPE1/CCT7/ST13/HSPD1/HSPA9/SELENOF/DNAJC7	16
GO:0051084	BP	GO:0051084	'de novo' post-translational protein folding	15/811	44/18986	0.340909090909091	7.98088779284833	9.79270332708586	1.8265346680316e-10	1.79487473378572e-08	1.54935002104084e-08	HSPA5/CCT2/HSPA8/CCT8/CCT3/CCT5/TCP1/CCT4/PTGES3/HSPE1/CCT7/ST13/HSPA9/SELENOF/DNAJC7	15
GO:0045143	BP	GO:0045143	homologous chromosome segregation	18/811	68/18986	0.264705882352941	6.19692463915283	9.06863208729766	3.16683774954607e-10	3.06093038874158e-08	2.64221924401298e-08	SYCP1/MEIOC/C14orf39/ZCWPW1/SPDYA/SYCE1/DMC1/TERB2/SYCP2/STAG3/HORMAD1/SPATA22/C1orf146/REC8/CCNB1IP1/CCNE2/TERB1/FANCD2	18
GO:0071826	BP	GO:0071826	protein-RNA complex organization	34/811	234/18986	0.145299145299145	3.40154078008579	7.80823032094885	4.00401773980143e-10	3.80769170868859e-08	3.28682950287605e-08	HSP90AA1/RPS15/EIF5/RPS5/RPSA/RPS14/RPL11/RPS28/PSIP1/RPL5/EIF3J/RPL38/RPL24/DENR/PTGES3/SNRPD2/SNRPE/DHX9/EIF2S2/EIF3G/FAU/SNRPG/VCP/EIF3D/EIF3A/RPS27L/SF3B2/DDX1/BRIX1/PHF5A/PRPF8/EIF6/SF3A1/LSM4	34
GO:0022618	BP	GO:0022618	protein-RNA complex assembly	33/811	225/18986	0.146666666666667	3.43355528154542	7.75680728502066	5.66306426618932e-10	5.2999090338813e-08	4.57492326266088e-08	HSP90AA1/RPS15/EIF5/RPS5/RPSA/RPS14/RPL11/RPS28/PSIP1/RPL5/EIF3J/RPL38/RPL24/DENR/PTGES3/SNRPD2/SNRPE/DHX9/EIF2S2/EIF3G/FAU/SNRPG/EIF3D/EIF3A/RPS27L/SF3B2/DDX1/BRIX1/PHF5A/PRPF8/EIF6/SF3A1/LSM4	33
GO:0007059	BP	GO:0007059	chromosome segregation	48/811	429/18986	0.111888111888112	2.61936830124253	7.16636483603074	1.13177217798261e-09	1.04264511896648e-07	9.00019486931894e-08	SMC3/SYCP1/MEIOC/C14orf39/RPS3/ZCWPW1/SPDYA/SMC4/SYCE1/ACTB/CENPE/DMC1/TERB2/SYCP2/STAG3/HORMAD1/DLGAP5/CEP85/TUBB/TOP2A/SPATA22/C1orf146/REC8/IK/BEX4/ASPM/CCNB1IP1/MAD2L1/CCNE2/HAUS6/HNRNPU/DDX3X/BUB1/SLC25A5/CHMP2B/POLDIP2/CHMP2A/SMC1A/SGO2/TERB1/FANCD2/BUB3/SPDL1/TPR/VPS4A/RAD21/TPX2/SMARCA5	48
GO:0006123	BP	GO:0006123	mitochondrial electron transport, cytochrome c to oxygen	11/811	24/18986	0.458333333333333	10.7298602548294	10.0750838806454	1.21117953007932e-09	1.09863300143811e-07	9.4834866849126e-08	COX6A1/COX7B/COX6C/COX5B/COX8A/COX4I1/COX7C/COX7A2/COX5A/NDUFA4/CYCS	11
GO:0098813	BP	GO:0098813	nuclear chromosome segregation	40/811	324/18986	0.123456790123457	2.8901980484389	7.24901905029388	1.6755768564831e-09	1.49684865845824e-07	1.29209156317317e-07	SMC3/SYCP1/MEIOC/C14orf39/ZCWPW1/SPDYA/SMC4/SYCE1/ACTB/CENPE/DMC1/TERB2/SYCP2/STAG3/HORMAD1/DLGAP5/TOP2A/SPATA22/C1orf146/REC8/IK/ASPM/CCNB1IP1/MAD2L1/CCNE2/HNRNPU/BUB1/CHMP2B/POLDIP2/CHMP2A/SMC1A/TERB1/FANCD2/BUB3/SPDL1/TPR/VPS4A/RAD21/TPX2/SMARCA5	40
GO:0051086	BP	GO:0051086	chaperone mediated protein folding independent of cofactor	7/811	8/18986	0.875	20.4842786683107	11.643475206726	1.94985458458561e-09	1.71587203443534e-07	1.48115426810234e-07	CCT2/CCT8/CCT3/CCT5/TCP1/CCT4/CCT7	7
GO:0032212	BP	GO:0032212	positive regulation of telomere maintenance via telomerase	11/811	26/18986	0.423076923076923	9.90448638907332	9.59742882320023	3.465631285018e-09	3.00490618477443e-07	2.59385870945233e-07	HSP90AA1/CCT2/CCT8/CCT3/CCT5/TCP1/HNRNPA1/CCT4/PTGES3/CCT7/DKC1	11
GO:0045132	BP	GO:0045132	meiotic chromosome segregation	20/811	97/18986	0.206185567010309	4.82692869945466	7.98197333733297	3.94504351932394e-09	3.37101109999043e-07	2.90988335864703e-07	SYCP1/MEIOC/C14orf39/ZCWPW1/SPDYA/SMC4/SYCE1/DMC1/TERB2/SYCP2/STAG3/HORMAD1/SPATA22/C1orf146/REC8/ASPM/CCNB1IP1/CCNE2/TERB1/FANCD2	20
GO:1903405	BP	GO:1903405	protein localization to nuclear body	8/811	12/18986	0.666666666666667	15.6070694615701	10.6918	4.55357330429714e-09	3.72887058362999e-07	3.21879048629776e-07	CCT2/CCT8/CCT3/CCT5/TCP1/CCT4/CCT7/DKC1	8
GO:1904867	BP	GO:1904867	protein localization to Cajal body	8/811	12/18986	0.666666666666667	15.6070694615701	10.6918	4.55357330429714e-09	3.72887058362999e-07	3.21879048629776e-07	CCT2/CCT8/CCT3/CCT5/TCP1/CCT4/CCT7/DKC1	8
GO:1904872	BP	GO:1904872	regulation of telomerase RNA localization to Cajal body	8/811	12/18986	0.666666666666667	15.6070694615701	10.6918	4.55357330429714e-09	3.72887058362999e-07	3.21879048629776e-07	CCT2/CCT8/CCT3/CCT5/TCP1/CCT4/CCT7/DKC1	8
GO:0007140	BP	GO:0007140	male meiotic nuclear division	15/811	55/18986	0.272727272727273	6.38471023427867	8.44764048364152	6.09132599944328e-09	4.91978877982432e-07	4.24680046248136e-07	SYCP3/UBB/MEIOC/SPDYA/TESMIN/DMC1/SHCBP1L/ASZ1/RBM46/REC8/KCTD19/TDRKH/BRDT/DDX4/MYBL1	15
GO:0006364	BP	GO:0006364	rRNA processing	31/811	225/18986	0.137777777777778	3.22546102205782	7.09351967441855	8.70741087243978e-09	6.93768844647364e-07	5.98866736390417e-07	RPS15/RPL7/RPL7A/RPS14/RPL11/RPL35A/RPS17/RPS28/RPS25/RPL5/RPL27/RPS7/RPL26/RPL14/C1D/RPS16/RPL35/BMS1/KRR1/TRMT112/UTP11/NOL7/BUD23/DKC1/SBDS/RPS21/POP4/NOLC1/BRIX1/DDX18/EIF6	31
GO:0034976	BP	GO:0034976	response to endoplasmic reticulum stress	35/811	277/18986	0.126353790613718	2.95801858026148	6.93441651188329	9.62447976172175e-09	7.56612435668152e-07	6.53113819619995e-07	PDIA3/CANX/HSPA5/CLGN/TMX1/CALR/HSP90B1/CLU/RACK1/BCAP31/DNAJB9/SEL1L/UFL1/HYOU1/CREBRF/TMEM258/PARK7/THBS1/TMBIM6/PDIA6/SEC61B/DDRGK1/DDX3X/MANF/XBP1/VCP/RCN3/DNAJC10/SELENOS/ERP29/TMCO1/UBXN1/PDIA4/NUPR1/ATF4	35
GO:1904358	BP	GO:1904358	positive regulation of telomere maintenance via telomere lengthening	11/811	29/18986	0.379310344827586	8.87988434882435	8.97041541577726	1.37947510371968e-08	1.07018226467516e-06	9.23789768211173e-07	HSP90AA1/CCT2/CCT8/CCT3/CCT5/TCP1/HNRNPA1/CCT4/PTGES3/CCT7/DKC1	11
GO:0140694	BP	GO:0140694	non-membrane-bounded organelle assembly	45/811	425/18986	0.105882352941176	2.47876985566113	6.51287715644611	2.06092135621952e-08	1.57807692419095e-06	1.36220844255932e-06	RPS15/EIF5/RPS23/RPS5/SMC3/RPSA/RPS14/RPL11/RPS28/RPS3/RPL5/CSDE1/CFL2/ITGB1/CENPE/RPL38/ACTG1/DLGAP5/CEP85/RPL24/TUBB/GSN/ASPM/FAU/PRKAR1A/HAUS6/CCP110/HNRNPU/NPM1/DDX3X/CETN2/CHMP2B/POLDIP2/CHMP2A/SMC1A/TRIM37/SBDS/RPS27L/TPR/BRIX1/ALKBH5/TPX2/EIF1AX/EIF6/LSM4	45
GO:0051177	BP	GO:0051177	meiotic sister chromatid cohesion	8/811	14/18986	0.571428571428571	13.3774881099172	9.78629934132996	2.55901136280789e-08	1.90986468292599e-06	1.64861025172234e-06	SMC3/STAG3/HORMAD1/REC8/BUB1/SMC1A/SGO2/RAD21	8
GO:1990173	BP	GO:1990173	protein localization to nucleoplasm	8/811	14/18986	0.571428571428571	13.3774881099172	9.78629934132996	2.55901136280789e-08	1.90986468292599e-06	1.64861025172234e-06	CCT2/CCT8/CCT3/CCT5/TCP1/CCT4/CCT7/DKC1	8
GO:1905897	BP	GO:1905897	regulation of response to endoplasmic reticulum stress	18/811	88/18986	0.204545454545455	4.78853	7.52459221961631	2.69038513366856e-08	1.95010217498477e-06	1.68334357210087e-06	HSPA5/TMX1/CLU/RACK1/BCAP31/DNAJB9/UFL1/HYOU1/CREBRF/PARK7/TMBIM6/DDRGK1/MANF/XBP1/SELENOS/ERP29/UBXN1/NUPR1	18
GO:1904869	BP	GO:1904869	regulation of protein localization to Cajal body	7/811	10/18986	0.7	16.3874229346486	10.2811589394923	2.71215024336417e-08	1.95010217498477e-06	1.68334357210087e-06	CCT2/CCT8/CCT3/CCT5/TCP1/CCT4/CCT7	7
GO:1904871	BP	GO:1904871	positive regulation of protein localization to Cajal body	7/811	10/18986	0.7	16.3874229346486	10.2811589394923	2.71215024336417e-08	1.95010217498477e-06	1.68334357210087e-06	CCT2/CCT8/CCT3/CCT5/TCP1/CCT4/CCT7	7
GO:0072594	BP	GO:0072594	establishment of protein localization to organelle	47/811	462/18986	0.101731601731602	2.38159826199284	6.35058740793528	3.45689284788798e-08	2.44905879931767e-06	2.11404686401145e-06	HSP90AA1/HSPA5/HSPA8/GCC2/SPDYA/RPL23/CLU/BCAP31/ROMO1/DNAJA1/TCP1/SEC62/ATP5IF1/HSPA4/KPNA2/IPO5/LAMP1/NDUFA13/TXNIP/SRP14/LMAN1/TIMM8B/LEP/SEC61B/TOMM34/RANBP2/SPCS2/XBP1/TRIM37/HSPD1/TRAM1/SORT1/PMPCB/TOMM70/TPR/VPS28/VPS4A/SPCS1/SEC63/LAMP2/MED1/TOMM20/SRPRA/SH3GLB1/TOMM22/FIS1/SEC61G	47
GO:0007130	BP	GO:0007130	synaptonemal complex assembly	10/811	25/18986	0.4	9.36424167694205	8.83984146049467	3.48916111164661e-08	2.44905879931767e-06	2.11404686401145e-06	SYCP1/MEIOC/C14orf39/SYCE1/TERB2/SYCP2/STAG3/HORMAD1/C1orf146/REC8	10
GO:1903573	BP	GO:1903573	negative regulation of response to endoplasmic reticulum stress	13/811	46/18986	0.282608695652174	6.61604031523079	8.05559573576482	3.94159201647082e-08	2.73407370930729e-06	2.36007398137912e-06	HSPA5/CLU/RACK1/DNAJB9/UFL1/HYOU1/CREBRF/PARK7/TMBIM6/DDRGK1/XBP1/SELENOS/UBXN1	13
GO:0006986	BP	GO:0006986	response to unfolded protein	23/811	143/18986	0.160839160839161	3.76534193303614	7.01165198048986	4.04488545155343e-08	2.77309821190221e-06	2.39376023968921e-06	HSP90AA1/HSPA5/HSPA8/HSPB1/RACK1/DNAJB9/UFL1/DNAJA1/CREBRF/HSPA4/THBS1/HSPE1/TMBIM6/DDRGK1/MANF/XBP1/VCP/HSPD1/SERPINH1/TRAM1/DNAJC10/SELENOS/ATF4	23
GO:0006403	BP	GO:0006403	RNA localization	28/811	204/18986	0.137254901960784	3.21322018326443	6.7134739140306	4.94364697554898e-08	3.35031523768239e-06	2.89201852713603e-06	CCT2/CCT8/CCT3/CCT5/TCP1/PEG10/SRSF3/PHAX/SSB/HNRNPA1/CCT4/NXT2/DHX9/CCT7/SMG1/LRPPRC/FYTTD1/HNRNPU/CETN2/RANBP2/POLDIP3/RTRAF/DKC1/TPR/CKAP5/ALKBH5/TOMM20/CETN3	28
GO:0042273	BP	GO:0042273	ribosomal large subunit biogenesis	15/811	64/18986	0.234375	5.48686035758323	7.5949958238477	5.70205906804384e-08	3.82037957558937e-06	3.29778176961627e-06	RPL7/RPL7A/RPL11/RPL35A/RPL5/RPL26/RPL14/RPL26L1/RPL35/RPL24/TRMT112/NPM1/BRIX1/DDX18/EIF6	15
GO:0035966	BP	GO:0035966	response to topologically incorrect protein	24/811	160/18986	0.15	3.51159062885327	6.73919986077046	8.15602728966113e-08	5.40313897751034e-06	4.6640321638689e-06	HSP90AA1/HSPA5/HSPA8/HSPB1/CLU/RACK1/DNAJB9/UFL1/DNAJA1/CREBRF/HSPA4/THBS1/HSPE1/TMBIM6/DDRGK1/MANF/XBP1/VCP/HSPD1/SERPINH1/TRAM1/DNAJC10/SELENOS/ATF4	24
GO:0006417	BP	GO:0006417	regulation of translation	46/811	461/18986	0.0997830802603037	2.33598219706797	6.13409564447611	8.62558598605066e-08	5.65071721930608e-06	4.87774365409999e-06	EIF5/IGFBP5/EIF4G2/RPL10/RPS14/EEF2/CALR/RPS3/RPL5/HSPB1/NCL/RPL26/RACK1/CSDE1/RPS9/RPL38/SERBP1/CNBP/PAIP2/UQCC2/EIF1/SSB/THBS1/DHX9/LRPPRC/HNRNPU/RPS4X/NPM1/DDX3X/POLDIP3/CPEB1/EIF3D/PDIK1L/EIF1B/SELENOT/RPS27L/ILF3/TPR/GAPDH/NOLC1/DDX1/ALKBH5/TOB1/EIF6/ATF4/EIF4EBP2	46
GO:0050821	BP	GO:0050821	protein stabilization	30/811	236/18986	0.127118644067797	2.97592426174006	6.45214587009433	9.54607544488424e-08	6.18501767286126e-06	5.33895601804689e-06	HSP90AA1/RPL11/CCT2/CALR/RPL5/RPS7/RPL23/CLU/CCT8/SEL1L/UFL1/CCT3/CCT5/TCP1/PPIB/PARK7/LAMP1/CCT4/NAPG/PTGES3/CCT7/UXT/PFDN2/PFN1/TRIM37/HSPD1/GAPDH/PFDN6/LAMP2/RPAP3	30
GO:0070193	BP	GO:0070193	synaptonemal complex organization	10/811	28/18986	0.357142857142857	8.36093006869826	8.23367965595569	1.24635720907044e-07	7.98752402682531e-06	6.89489371379354e-06	SYCP1/MEIOC/C14orf39/SYCE1/TERB2/SYCP2/STAG3/HORMAD1/C1orf146/REC8	10
GO:0035825	BP	GO:0035825	homologous recombination	15/811	68/18986	0.220588235294118	5.16410386596069	7.26636011790373	1.35209849846238e-07	8.57201370638083e-06	7.39942981331703e-06	SYCP1/C14orf39/RBBP8/DMC1/TERB2/TOP6BL/TOP2A/C1orf146/REC8/RAD50/CCNB1IP1/TERB1/FANCD2/HFM1/RAD21	15
GO:0016072	BP	GO:0016072	rRNA metabolic process	32/811	268/18986	0.119402985074627	2.79529602296778	6.25247929777279	1.56182873499122e-07	9.79632151224277e-06	8.45626196381022e-06	RPS15/RPL7/RPL7A/RPS14/RPL11/RPL35A/RPS17/RPS28/RPS25/RPL5/RPL27/RPS7/NCL/RPL26/RPL14/C1D/RPS16/RPL35/BMS1/KRR1/TRMT112/UTP11/NOL7/BUD23/DKC1/SBDS/RPS21/POP4/NOLC1/BRIX1/DDX18/EIF6	32
GO:0007131	BP	GO:0007131	reciprocal meiotic recombination	14/811	60/18986	0.233333333333333	5.46247431154953	7.31308219164639	1.67540572568962e-07	1.02897834986104e-05	8.88222224090932e-06	SYCP1/C14orf39/DMC1/TERB2/TOP6BL/TOP2A/C1orf146/REC8/RAD50/CCNB1IP1/TERB1/FANCD2/HFM1/RAD21	14
GO:0140527	BP	GO:0140527	reciprocal homologous recombination	14/811	60/18986	0.233333333333333	5.46247431154953	7.31308219164639	1.67540572568962e-07	1.02897834986104e-05	8.88222224090932e-06	SYCP1/C14orf39/DMC1/TERB2/TOP6BL/TOP2A/C1orf146/REC8/RAD50/CCNB1IP1/TERB1/FANCD2/HFM1/RAD21	14
GO:0031647	BP	GO:0031647	regulation of protein stability	40/811	387/18986	0.103359173126615	2.41970069171629	5.96054535978957	2.40356497242392e-07	1.46097103890839e-05	1.2611217191177e-05	HSP90AA1/RPL11/CCT2/HSPA8/CALR/RPL5/RPS7/RPL23/CLU/CCT8/SEL1L/SERF2/UFL1/CCT3/USP1/CCT5/TCP1/PPIB/PARK7/LAMP1/CCT4/NAPG/PTGES3/GSN/CCT7/UXT/DDRGK1/PFDN2/PFN1/XBP1/TRIM37/HSPD1/CD81/GAPDH/PFDN6/FBXL3/PRNP/LAMP2/SH3GLB1/RPAP3	40
GO:2000573	BP	GO:2000573	positive regulation of DNA biosynthetic process	13/811	53/18986	0.245283018867925	5.74222366982295	7.30278927904206	2.4703020767615e-07	1.48621439230467e-05	1.2829119807886e-05	HSP90AA1/CCT2/CCT8/CCT3/USP1/CCT5/TCP1/HNRNPA1/CCT4/PTGES3/CCT7/PCNA/DKC1	13
GO:1901798	BP	GO:1901798	positive regulation of signal transduction by p53 class mediator	10/811	31/18986	0.32258064516129	7.55180780398552	7.71185081529691	3.74833220375067e-07	2.21289057198853e-05	1.91018458822477e-05	UBB/RPS15/RPL11/RPS7/RPL37/RPL23/RPS20/RPL26/ZNHIT1/DDX5	10
GO:0006605	BP	GO:0006605	protein targeting	36/811	335/18986	0.107462686567164	2.51577	5.91264960050125	3.75320653322343e-07	2.21289057198853e-05	1.91018458822477e-05	HSP90AA1/HSPA5/RPL11/HSPA8/GCC2/CLU/BCAP31/ROMO1/SEC62/ATP5IF1/HSPA4/SSR2/NDUFA13/SRP14/LMAN1/TIMM8B/SEC61B/TOMM34/SPCS2/HSPD1/TRAM1/SORT1/PMPCB/TOMM70/VPS4A/PRNP/SPCS1/SEC63/LAMP2/GABARAP/TOMM20/SRPRA/SH3GLB1/TOMM22/FIS1/SEC61G	36
GO:0090670	BP	GO:0090670	RNA localization to Cajal body	8/811	19/18986	0.421052631578947	9.85709650204426	8.15919613386683	5.32103854775932e-07	3.01661954592201e-05	2.60396977514335e-05	CCT2/CCT8/CCT3/CCT5/TCP1/CCT4/CCT7/DKC1	8
GO:0090671	BP	GO:0090671	telomerase RNA localization to Cajal body	8/811	19/18986	0.421052631578947	9.85709650204426	8.15919613386683	5.32103854775932e-07	3.01661954592201e-05	2.60396977514335e-05	CCT2/CCT8/CCT3/CCT5/TCP1/CCT4/CCT7/DKC1	8
GO:0090672	BP	GO:0090672	telomerase RNA localization	8/811	19/18986	0.421052631578947	9.85709650204426	8.15919613386683	5.32103854775932e-07	3.01661954592201e-05	2.60396977514335e-05	CCT2/CCT8/CCT3/CCT5/TCP1/CCT4/CCT7/DKC1	8
GO:0090685	BP	GO:0090685	RNA localization to nucleus	8/811	19/18986	0.421052631578947	9.85709650204426	8.15919613386683	5.32103854775932e-07	3.01661954592201e-05	2.60396977514335e-05	CCT2/CCT8/CCT3/CCT5/TCP1/CCT4/CCT7/DKC1	8
GO:0032210	BP	GO:0032210	regulation of telomere maintenance via telomerase	12/811	48/18986	0.25	5.85265104808878	7.11068013974925	5.73473059291786e-07	3.22018776912797e-05	2.77969147035167e-05	HSP90AA1/CCT2/CCT8/CCT3/CCT5/TCP1/HNRNPA1/CCT4/PTGES3/CCT7/HNRNPU/DKC1	12
GO:0042176	BP	GO:0042176	regulation of protein catabolic process	38/811	374/18986	0.101604278074866	2.37861753826068	5.68802630759018	7.36040672077321e-07	4.09405264393197e-05	3.53401851985486e-05	HSP90AA1/UBB/RPL11/TMX1/CST3/CLU/RACK1/BCAP31/UFL1/APOE/TIMP1/ANXA2/OAZ1/CREBRF/PARK7/RDX/SUMO2/NDUFA13/PSME1/RBX1/MAD2L1/DDRGK1/XBP1/TIMP3/VCP/ATRAID/CD81/PSMC1/SERPINE2/VPS28/CUL4B/GABARAP/UBXN1/PSMC5/NUPR1/STYX/NUB1/PSMD2	38
GO:0042026	BP	GO:0042026	protein refolding	9/811	27/18986	0.333333333333333	7.80353473078504	7.47286769035691	1.0603870153462e-06	5.8430297593282e-05	5.04374935484393e-05	HSP90AA1/HSPA5/HSPA8/HSPB1/DNAJA1/DNAJA2/DNAJA4/HSPD1/HSPA9	9
GO:0031397	BP	GO:0031397	negative regulation of protein ubiquitination	15/811	81/18986	0.185185185185185	4.33529707265835	6.35429259684383	1.47936975177546e-06	8.07626301524827e-05	6.97149390822062e-05	RPL11/RPS3/RPL5/RPS7/RPL23/UFL1/DNAJA1/BEX1/PARK7/BEX4/MAD2L1/BEX3/GPS2/VPS28/UBXN1	15
GO:0007004	BP	GO:0007004	telomere maintenance via telomerase	13/811	62/18986	0.209677419354839	4.90867507259059	6.51174615477724	1.70934765326403e-06	9.24615941618784e-05	7.98135770500396e-05	HSP90AA1/CCT2/CCT8/CCT3/CCT5/TCP1/HNRNPA1/CCT4/PTGES3/RAD50/CCT7/HNRNPU/DKC1	13
GO:0030199	BP	GO:0030199	collagen fibril organization	14/811	72/18986	0.194444444444444	4.55206192629127	6.37872093653969	1.79311037263508e-06	9.61107159732401e-05	8.29635277673742e-05	COL3A1/COL1A1/FMOD/COL1A2/ANXA2/SFRP2/COL6A1/COL2A1/AEBP1/SERPINH1/COL5A2/EFEMP2/COL12A1/LUM	14
GO:2001242	BP	GO:2001242	regulation of intrinsic apoptotic signaling pathway	24/811	189/18986	0.126984126984127	2.97277513553716	5.75761650940876	1.84047085719888e-06	9.77605060724736e-05	8.43876395880186e-05	UBB/TPT1/SOD1/RPS3/HSPB1/RPS7/CLU/RPL26/RACK1/BCAP31/HYOU1/DNAJA1/PARK7/MIF/TMBIM6/SFRP2/DDX3X/XBP1/BCLAF1/SELENOS/ERP29/NUPR1/FIS1/ATF4	24
GO:2001252	BP	GO:2001252	positive regulation of chromosome organization	18/811	116/18986	0.155172413793103	3.63267996088269	6.0078576000615	2.03394852010433e-06	0.000106327293893741	9.17825583761049e-05	HSP90AA1/CCT2/SMC4/CCT8/CCT3/CCT5/TCP1/SHCBP1L/HNRNPA1/CCT4/PTGES3/RAD50/CCT7/BUB1/DKC1/TPR/MPHOSPH8/RAD21	18
GO:0070972	BP	GO:0070972	protein localization to endoplasmic reticulum	15/811	83/18986	0.180722891566265	4.23083208295574	6.23112672800062	2.04105101218497e-06	0.000106327293893741	9.17825583761049e-05	HSPA5/BCAP31/SEC62/SRP14/SEC61B/DDRGK1/BCAP29/SPCS2/KDELR1/MIA3/TRAM1/SPCS1/SEC63/SRPRA/SEC61G	15
GO:0033044	BP	GO:0033044	regulation of chromosome organization	29/811	258/18986	0.112403100775194	2.63142450224147	5.57326445849688	2.05585337582878e-06	0.000106327293893741	9.17825583761049e-05	HSP90AA1/CCT2/SMC4/CCT8/CCT3/ACTB/CCT5/CENPE/TCP1/DLGAP5/SHCBP1L/TOP2A/HNRNPA1/CCT4/PTGES3/IK/RAD50/CCT7/SMG1/MAD2L1/HNRNPU/BUB1/DKC1/BUB3/SPDL1/TPR/MPHOSPH8/RAD21/SMARCA5	29
GO:1903321	BP	GO:1903321	negative regulation of protein modification by small protein conjugation or removal	16/811	94/18986	0.170212765957447	3.98478369231576	6.12796589600712	2.14742740329661e-06	0.000110097669302929	9.50371761550488e-05	RPL11/RPS3/RPL5/RPS7/RPL23/UFL1/DNAJA1/BEX1/PARK7/BEX4/MAD2L1/COPS9/BEX3/GPS2/VPS28/UBXN1	16
GO:0034975	BP	GO:0034975	protein folding in endoplasmic reticulum	6/811	11/18986	0.545454545454545	12.7694204685573	8.24781757924321	2.29175543798882e-06	0.000116484397089501	0.000100550249933539	PDIA3/CANX/HSPA5/CALR/HSP90B1/DNAJC10	6
GO:0071806	BP	GO:0071806	protein transmembrane transport	14/811	74/18986	0.189189189189189	4.4290332255807	6.24305759585114	2.52783870756426e-06	0.000127385786494008	0.000109960415214334	HSPA5/HSPA8/ROMO1/SEC62/SEC61B/TRIM37/HSPD1/IFT20/TRAM1/TOMM70/SEC63/TOMM20/TOMM22/SEC61G	14
GO:0034089	BP	GO:0034089	establishment of meiotic sister chromatid cohesion	4/811	4/18986	1	23.4106041923551	9.46871608282013	3.30574313349224e-06	0.000165175097585341	0.000142580446480241	SMC3/STAG3/SMC1A/RAD21	4
GO:1900102	BP	GO:1900102	negative regulation of endoplasmic reticulum unfolded protein response	7/811	17/18986	0.411764705882353	9.63966054979328	7.52796237814057	3.37740933874647e-06	0.000167337861018901	0.00014444736092737	HSPA5/RACK1/DNAJB9/UFL1/CREBRF/DDRGK1/XBP1	7
GO:0000377	BP	GO:0000377	RNA splicing, via transesterification reactions with bulged adenosine as nucleophile	34/811	338/18986	0.100591715976331	2.3549128477517	5.30923683569862	3.49924704807472e-06	0.000170508765251641	0.000147184510460559	HSPA8/PSIP1/NCL/EIF1/SAP18/SRSF3/LSM7/SYF2/HNRNPA1/HNRNPUL1/SNRPD2/SNRPE/IK/DHX9/ZMAT2/HNRNPU/SON/RNPS1/SNRPG/HNRNPM/ILF3/HNRNPL/SF3B2/DDX1/PHF5A/PNN/PRPF8/SNW1/RBM44/HNRNPH3/DDX5/SF3A1/SNRNP27/LSM4	34
GO:0000398	BP	GO:0000398	mRNA splicing, via spliceosome	34/811	338/18986	0.100591715976331	2.3549128477517	5.30923683569862	3.49924704807472e-06	0.000170508765251641	0.000147184510460559	HSPA8/PSIP1/NCL/EIF1/SAP18/SRSF3/LSM7/SYF2/HNRNPA1/HNRNPUL1/SNRPD2/SNRPE/IK/DHX9/ZMAT2/HNRNPU/SON/RNPS1/SNRPG/HNRNPM/ILF3/HNRNPL/SF3B2/DDX1/PHF5A/PNN/PRPF8/SNW1/RBM44/HNRNPH3/DDX5/SF3A1/SNRNP27/LSM4	34
GO:1901874	BP	GO:1901874	negative regulation of post-translational protein modification	16/811	98/18986	0.163265306122449	3.82213945997634	5.9166658143244	3.78157570576576e-06	0.000182755494763893	0.000157755983929055	RPL11/RPS3/RPL5/RPS7/RPL23/UFL1/DNAJA1/BEX1/PARK7/BEX4/MAD2L1/COPS9/BEX3/GPS2/VPS28/UBXN1	16
GO:1904356	BP	GO:1904356	regulation of telomere maintenance via telomere lengthening	12/811	57/18986	0.210526315789474	4.92854825102213	6.27457336875808	4.08778117453841e-06	0.000195947624431532	0.000169143534265239	HSP90AA1/CCT2/CCT8/CCT3/CCT5/TCP1/HNRNPA1/CCT4/PTGES3/CCT7/HNRNPU/DKC1	12
GO:0000375	BP	GO:0000375	RNA splicing, via transesterification reactions	34/811	342/18986	0.0994152046783626	2.32737000742712	5.23255767886589	4.53038683433732e-06	0.000213716916521047	0.000184482127290449	HSPA8/PSIP1/NCL/EIF1/SAP18/SRSF3/LSM7/SYF2/HNRNPA1/HNRNPUL1/SNRPD2/SNRPE/IK/DHX9/ZMAT2/HNRNPU/SON/RNPS1/SNRPG/HNRNPM/ILF3/HNRNPL/SF3B2/DDX1/PHF5A/PNN/PRPF8/SNW1/RBM44/HNRNPH3/DDX5/SF3A1/SNRNP27/LSM4	34
GO:0097193	BP	GO:0097193	intrinsic apoptotic signaling pathway	33/811	327/18986	0.100917431192661	2.36253803776061	5.24997030936156	4.53097261959479e-06	0.000213716916521047	0.000184482127290449	UBB/TPT1/SOD1/RPS3/HSPB1/RPS7/CLU/RPL26/RACK1/BCAP31/HYOU1/DNAJA1/SIVA1/PARK7/MIF/TMBIM6/SFRP2/DIABLO/DDX3X/HINT1/XBP1/CYCS/RPS27L/BCLAF1/DNAJC10/SELENOS/ERP29/IFI6/SNW1/NUPR1/FIS1/DDX5/ATF4	33
GO:0008380	BP	GO:0008380	RNA splicing	43/811	484/18986	0.0888429752066116	2.0798677278332	5.08349525992534	4.95289565336869e-06	0.000231764069621125	0.00020006057213064	RPS26/HSPA8/PSIP1/NCL/RPS13/AHNAK/EIF1/SUGP2/SAP18/SRSF3/LSM7/SYF2/HNRNPA1/HNRNPUL1/SNRPD2/SNRPE/IK/DHX9/TMBIM6/ZMAT2/HNRNPU/SON/RNPS1/RTRAF/BRDT/SNRPG/HNRNPM/ILF3/FAM98A/HNRNPL/SF3B2/DDX1/CDK12/PHF5A/PNN/PRPF8/SNW1/RBM44/HNRNPH3/DDX5/SF3A1/SNRNP27/LSM4	43
GO:0052547	BP	GO:0052547	regulation of peptidase activity	34/811	346/18986	0.0982658959537572	2.30046399578056	5.1569384317078	5.83536187221053e-06	0.000270907823610656	0.000233849769184732	SERPING1/CST3/RPS3/RACK1/TIMP1/COL6A3/ITIH5/LAMTOR5/THBS1/HSPE1/GSN/SERPINA5/PSME1/WFDC2/WFIKKN2/DIABLO/SERPINF1/DDRGK1/RNF34/DDX3X/ANP32B/TIMP3/A2M/VCP/HSPD1/RCN3/SERPINH1/RPS27L/SERPINE2/GAPDH/IFI6/UBXN1/RARRES1/PRELID1	34
GO:0006278	BP	GO:0006278	RNA-templated DNA biosynthetic process	13/811	69/18986	0.188405797101449	4.4106935434872	5.99542	6.0336007071866e-06	0.000277922732574783	0.000239905093908283	HSP90AA1/CCT2/CCT8/CCT3/CCT5/TCP1/HNRNPA1/CCT4/PTGES3/RAD50/CCT7/HNRNPU/DKC1	13
GO:0031204	BP	GO:0031204	post-translational protein targeting to membrane, translocation	5/811	8/18986	0.625	14.6316276202219	8.14602998270175	7.06475491903055e-06	0.000322897635679102	0.000278727784851185	HSPA5/SEC62/SEC61B/SEC63/SEC61G	5
GO:1902850	BP	GO:1902850	microtubule cytoskeleton organization involved in mitosis	21/811	167/18986	0.125748502994012	2.94385	5.32967689153005	9.32872227395169e-06	0.000423093434824763	0.00036521758861989	SMC3/ITGB1/CENPE/CLTC/DLGAP5/PAX6/STMN1/MAD2L1/HNRNPU/CHMP2B/POLDIP2/CHMP2A/PTPA/SMC1A/SBDS/VCP/GJA1/SPDL1/TPR/CKAP5/TPX2	21
GO:2000278	BP	GO:2000278	regulation of DNA biosynthetic process	15/811	94/18986	0.159574468085106	3.73573471154603	5.61665123540999	1.00749790244283e-05	0.000453450964336103	0.000391422447433596	HSP90AA1/CCT2/CCT8/CCT3/USP1/CCT5/TCP1/JADE3/HNRNPA1/CCT4/PTGES3/CCT7/PCNA/HNRNPU/DKC1	15
GO:0006626	BP	GO:0006626	protein targeting to mitochondrion	16/811	106/18986	0.150943396226415	3.53367610450643	5.52562682400882	1.06997956763239e-05	0.000477924206875803	0.000412547943341518	HSP90AA1/BCAP31/ROMO1/ATP5IF1/HSPA4/NDUFA13/LMAN1/TIMM8B/TOMM34/HSPD1/PMPCB/TOMM70/TOMM20/SH3GLB1/TOMM22/FIS1	16
GO:1903050	BP	GO:1903050	regulation of proteolysis involved in protein catabolic process	26/811	238/18986	0.109243697478992	2.55746096219005	5.10748022765694	1.1464138225547e-05	0.00050821472915658	0.000438694960985514	UBB/RPL11/TMX1/RPL5/RPS7/RPL23/CLU/RACK1/BCAP31/UFL1/APOE/ATP5IF1/PARK7/SUMO2/PSME1/RBX1/DDRGK1/XBP1/VCP/PSMC1/GABARAP/UBXN1/PSMC5/NUPR1/STYX/NUB1	26
GO:0043086	BP	GO:0043086	negative regulation of catalytic activity	42/811	486/18986	0.0864197530864197	2.02313863390723	4.82664405437096	1.25149184725131e-05	0.000550656412790577	0.000475330956909669	RPL11/SERPING1/CST3/RPL5/HSPB1/RPS7/RPL23/APOE/TIMP1/DNAJA1/PRDX5/COL6A3/ATP5IF1/CEP85/ITIH5/IPO5/RDX/LAMTOR5/PDCD4/THBS1/SERPINA5/TMBIM6/WFDC2/WFIKKN2/MAD2L1/SERPINF1/HNRNPU/RNF34/NPM1/DDX3X/RTRAF/TIMP3/A2M/SERPINH1/SORT1/SERPINE2/GAPDH/TAF7/PRNP/IFI6/UBXN1/RARRES1	42
GO:1905907	BP	GO:1905907	negative regulation of amyloid fibril formation	6/811	14/18986	0.428571428571429	10.0331160824379	7.14206123105785	1.3336954343934e-05	0.000582479131939519	0.000502800578970144	CLU/APOE/VBP1/PFDN2/PFDN5/PFDN6	6
GO:0007141	BP	GO:0007141	male meiosis I	8/811	28/18986	0.285714285714286	6.6887440549586	6.36323069993991	1.55344239117256e-05	0.000668647931052616	0.000577182165721524	SYCP3/UBB/MEIOC/DMC1/REC8/BRDT/DDX4/MYBL1	8
GO:0010833	BP	GO:0010833	telomere maintenance via telomere lengthening	13/811	75/18986	0.173333333333333	4.05783806000822	5.60488084567581	1.56040469460391e-05	0.000668647931052616	0.000577182165721524	HSP90AA1/CCT2/CCT8/CCT3/CCT5/TCP1/HNRNPA1/CCT4/PTGES3/RAD50/CCT7/HNRNPU/DKC1	13
GO:0006446	BP	GO:0006446	regulation of translational initiation	14/811	86/18986	0.162790697674419	3.81102858945316	5.51902173260202	1.56501720633075e-05	0.000668647931052616	0.000577182165721524	EIF5/EIF4G2/HSPB1/CSDE1/PAIP2/EIF1/NPM1/DDX3X/PDIK1L/EIF1B/TPR/DDX1/ATF4/EIF4EBP2	14
GO:0090666	BP	GO:0090666	scaRNA localization to Cajal body	4/811	5/18986	0.8	18.7284833538841	8.37482150535449	1.59665547342132e-05	0.000672420047949437	0.000580438286766323	CCT2/TCP1/CCT4/DKC1	4
GO:1903895	BP	GO:1903895	negative regulation of IRE1-mediated unfolded protein response	4/811	5/18986	0.8	18.7284833538841	8.37482150535449	1.59665547342132e-05	0.000672420047949437	0.000580438286766323	HSPA5/DNAJB9/UFL1/DDRGK1	4
GO:2001244	BP	GO:2001244	positive regulation of intrinsic apoptotic signaling pathway	12/811	65/18986	0.184615384615385	4.32195769705018	5.66705269888574	1.70116812800186e-05	0.000711353707992833	0.000614046129069725	UBB/SOD1/RPS3/RPS7/CLU/RPL26/RACK1/BCAP31/PARK7/BCLAF1/NUPR1/FIS1	12
GO:0000028	BP	GO:0000028	ribosomal small subunit assembly	7/811	21/18986	0.333333333333333	7.80353473078504	6.58940722948669	1.7379965063681e-05	0.000721635732503262	0.000622921653690865	RPS15/RPS5/RPSA/RPS14/RPS28/FAU/RPS27L	7
GO:0071897	BP	GO:0071897	DNA biosynthetic process	21/811	175/18986	0.12	2.80927250308261	5.07920315273053	1.9237440269074e-05	0.000782985061880248	0.000675878878488717	HSP90AA1/SYCP1/CCT2/CCT8/CCT3/USP1/CCT5/TCP1/PCLAF/JADE3/SPATA22/HNRNPA1/CCT4/PTGES3/RAD50/CCT7/PCNA/HNRNPU/POLDIP2/DKC1/VCP	21
GO:0021762	BP	GO:0021762	substantia nigra development	10/811	46/18986	0.217391304347826	5.08926178094676	5.86559887678923	1.92559080686289e-05	0.000782985061880248	0.000675878878488717	HSPA5/CALM2/ATP5PB/DYNLL1/ATP5PF/ACTB/CALM1/CALM3/NDUFS3/S100A1	10
GO:0045047	BP	GO:0045047	protein targeting to ER	10/811	46/18986	0.217391304347826	5.08926178094676	5.86559887678923	1.92559080686289e-05	0.000782985061880248	0.000675878878488717	HSPA5/SEC62/SRP14/SEC61B/SPCS2/TRAM1/SPCS1/SEC63/SRPRA/SEC61G	10
GO:0072655	BP	GO:0072655	establishment of protein localization to mitochondrion	17/811	125/18986	0.136	3.1838421701603	5.17454794222574	2.34287654741142e-05	0.000946136994762858	0.000816712913246879	HSP90AA1/BCAP31/ROMO1/DNAJA1/ATP5IF1/HSPA4/NDUFA13/LMAN1/TIMM8B/TOMM34/HSPD1/PMPCB/TOMM70/TOMM20/SH3GLB1/TOMM22/FIS1	17
GO:0031396	BP	GO:0031396	regulation of protein ubiquitination	23/811	205/18986	0.11219512195122	2.62655559231301	4.94612403917685	2.36157452276451e-05	0.000947200230355072	0.000817630706592654	HSP90AA1/UBB/HSPA5/RPL11/RPS3/RPL5/RPS7/RPL23/UFL1/DNAJA1/BEX1/PARK7/BEX4/RBX1/MAD2L1/RPS2/DDX3X/BEX3/UBE2V2/GPS2/VPS28/GABARAP/UBXN1	23
GO:0007339	BP	GO:0007339	binding of sperm to zona pellucida	9/811	38/18986	0.236842105263158	5.5446167823999	5.92360234350059	2.41660647660073e-05	0.000962723769326886	0.00083103074782109	CCT2/CLGN/ZPBP2/CCT8/CCT3/CCT5/TCP1/CCT4/CCT7	9
GO:0036503	BP	GO:0036503	ERAD pathway	16/811	113/18986	0.141592920353982	3.31477581484674	5.21322184002961	2.43526332228912e-05	0.000963645137464205	0.000831826080061314	CANX/HSPA5/CLGN/TMX1/CALR/HSP90B1/BCAP31/DNAJB9/SEL1L/SEC61B/XBP1/VCP/RCN3/DNAJC10/SELENOS/UBXN1	16
GO:0010639	BP	GO:0010639	negative regulation of organelle organization	34/811	371/18986	0.091644204851752	2.14544620630748	4.70661474238478	2.54625149557321e-05	0.00100084658785998	0.000863938665340102	CLU/TMSB4X/TMSB10/SYCP2/HORMAD1/STMN1/TOP2A/GMFB/FKBP4/RDX/SLC25A6/HNRNPA1/IK/GSN/RAD50/MAD2L1/CCP110/PFN1/HNRNPU/NPM1/BUB1/SLC25A5/TRIM37/AURKAIP1/BUB3/SPDL1/TPR/RAD21/TPX2/GHITM/MET/NUPR1/PRELID1/SMARCA5	34
GO:2001233	BP	GO:2001233	regulation of apoptotic signaling pathway	36/811	403/18986	0.0893300248138958	2.09126985341137	4.67740833893083	2.5729911609693e-05	0.00100465933013742	0.000867229854533745	UBB/HMGB2/PDIA3/TPT1/SOD1/RPS3/HSPB1/RPS7/CLU/RPL26/RACK1/BCAP31/HYOU1/DNAJA1/PARK7/MIF/SLC25A6/CTSV/THBS1/TMBIM6/SFRP2/COL2A1/PRDX2/RNF34/DDX3X/SLC25A5/XBP1/BCLAF1/SELENOS/ERP29/GHITM/IFI6/NUPR1/PRELID1/FIS1/ATF4	36
GO:0016032	BP	GO:0016032	viral process	39/811	452/18986	0.086283185840708	2.01994151217223	4.63594659451294	2.63278108572117e-05	0.00102124192640869	0.000881544082372705	CANX/RPSA/HSPA8/LGALS1/CSDE1/ITGB1/APOE/OAZ1/PPIB/PEG10/SIVA1/TOP2A/HACD3/KPNA2/LAMP1/SSB/LAMTOR5/DENR/DHX9/GSN/EIF3G/DDX3X/CHMP2B/EPS15/CHMP2A/VCP/EIF3D/EIF3A/CD81/ILF3/ITGB3/VPS28/CFL1/VPS4A/SPCS1/MPHOSPH8/IFIT5/SNW1/DDX5	39
GO:0045862	BP	GO:0045862	positive regulation of proteolysis	31/811	325/18986	0.0953846153846154	2.23301147680926	4.7360890669146	2.66952521434272e-05	0.00102451941224387	0.000884373233985419	TMX1/HSPA8/RPS3/CLU/RACK1/BCAP31/UFL1/APOE/ANXA2/ATP5IF1/SUMO2/HSPE1/GSN/PSME1/RBX1/DIABLO/DDRGK1/DDX3X/ANP32B/XBP1/VCP/HSPD1/RCN3/AURKAIP1/RPS27L/PSMC1/GABARAP/PSMC5/NUPR1/NUB1/PRELID1	31
GO:0045727	BP	GO:0045727	positive regulation of translation	18/811	139/18986	0.129496402877698	3.03158903210354	5.07809314277513	2.67598353944295e-05	0.00102451941224387	0.000884373233985419	EIF4G2/EEF2/RPL5/RPL26/CSDE1/CNBP/UQCC2/SSB/THBS1/DHX9/HNRNPU/RPS4X/NPM1/DDX3X/POLDIP3/EIF3D/RPS27L/EIF6	18
GO:0031400	BP	GO:0031400	negative regulation of protein modification process	32/811	342/18986	0.0935672514619883	2.19046588934317	4.69287493001648	2.91276683748652e-05	0.00110797892089164	0.000956416139847015	RPL11/CALM2/RPS3/RPL5/HSPB1/RPS7/RPL23/RACK1/UFL1/APOE/DNAJA1/BEX1/CEP85/PARK7/IPO5/CALM1/PDCD4/CALM3/BEX4/SFRP2/MAD2L1/COPS9/NPM1/DBI/RTRAF/BEX3/DNAJC10/GPS2/TAF7/VPS28/PRNP/UBXN1	32
GO:1904667	BP	GO:1904667	negative regulation of ubiquitin protein ligase activity	5/811	10/18986	0.5	11.7053020961776	7.15278398556572	2.95889471568518e-05	0.00111831046433845	0.000965334409604443	RPL11/RPL5/RPS7/RPL23/MAD2L1	5
GO:0072599	BP	GO:0072599	establishment of protein localization to endoplasmic reticulum	10/811	50/18986	0.2	4.68212083847102	5.50702990311193	4.15740376061034e-05	0.00156127723392093	0.00134770681746906	HSPA5/SEC62/SRP14/SEC61B/SPCS2/TRAM1/SPCS1/SEC63/SRPRA/SEC61G	10
GO:0045732	BP	GO:0045732	positive regulation of protein catabolic process	23/811	213/18986	0.107981220657277	2.52790561701487	4.73694134591933	4.33982921501282e-05	0.00161947044631111	0.001397939657201	HSP90AA1/TMX1/CLU/RACK1/BCAP31/APOE/OAZ1/CREBRF/RDX/SUMO2/NDUFA13/RBX1/DDRGK1/XBP1/VCP/CD81/PSMC1/VPS28/CUL4B/GABARAP/PSMC5/NUPR1/NUB1	23
GO:1900182	BP	GO:1900182	positive regulation of protein localization to nucleus	14/811	94/18986	0.148936170212766	3.48668573077629	5.10533657481286	4.38242671680921e-05	0.00162508100140296	0.00140278273259004	HSP90AA1/CCT2/CCT8/CCT3/CCT5/TCP1/PARK7/IPO5/LAMTOR5/CCT4/CCT7/LEP/XBP1/TPR	14
GO:0061136	BP	GO:0061136	regulation of proteasomal protein catabolic process	22/811	199/18986	0.110552763819095	2.58810699613976	4.75725134485257	4.42246887880406e-05	0.0016296797818393	0.00140675243611958	UBB/RPL11/TMX1/CLU/RACK1/BCAP31/UFL1/APOE/PARK7/SUMO2/PSME1/RBX1/DDRGK1/XBP1/VCP/PSMC1/GABARAP/UBXN1/PSMC5/NUPR1/STYX/NUB1	22
GO:0045861	BP	GO:0045861	negative regulation of proteolysis	29/811	303/18986	0.0957095709570957	2.24061888309669	4.59848646541033	4.52045405181985e-05	0.00165544081301427	0.00142898956133043	RPL11/SERPING1/CST3/RPL5/RPS7/RPL23/TIMP1/COL6A3/ITIH5/PARK7/LAMTOR5/THBS1/SERPINA5/WFDC2/WFIKKN2/SERPINF1/DDRGK1/RNF34/DDX3X/TIMP3/A2M/SERPINH1/SERPINE2/GAPDH/PRNP/IFI6/UBXN1/RARRES1/STYX	29
GO:0051131	BP	GO:0051131	chaperone-mediated protein complex assembly	7/811	24/18986	0.291666666666667	6.82809288943691	6.03487852727636	4.62365604042578e-05	0.00168278247002163	0.00145259109522148	HSP90AA1/CCT2/CLU/HSPA4/PTGES3/HSPD1/PFDN6	7
GO:0006888	BP	GO:0006888	endoplasmic reticulum to Golgi vesicle-mediated transport	17/811	132/18986	0.128787878787879	3.01500205507604	4.90726177425431	4.76892628293714e-05	0.0017250054824661	0.00148903833245083	BCAP31/HYOU1/TMED4/ARCN1/LMAN1/COPB1/BCAP29/COPA/NRBP1/TMED9/YIPF5/VCP/ARF4/MIA3/TMED7/COPB2/ERGIC3	17
GO:0051168	BP	GO:0051168	nuclear export	20/811	173/18986	0.115606936416185	2.70642823033007	4.76278052528587	5.1611530122788e-05	0.00185512733961963	0.00160136054542971	RPS15/CALR/PARK7/SRSF3/PHAX/SSB/HNRNPA1/NXT2/EMD/DHX9/SMG1/FYTTD1/NPM1/RANBP2/POLDIP3/ANP32B/TPR/HSPA9/ALKBH5/EIF6	20
GO:0034085	BP	GO:0034085	establishment of sister chromatid cohesion	5/811	11/18986	0.454545454545455	10.6411837237978	6.75638403898404	5.23366069225709e-05	0.00185512733961963	0.00160136054542971	SMC3/STAG3/SMC1A/NAA50/RAD21	5
GO:0075522	BP	GO:0075522	IRES-dependent viral translational initiation	5/811	11/18986	0.454545454545455	10.6411837237978	6.75638403898404	5.23366069225709e-05	0.00185512733961963	0.00160136054542971	CSDE1/SSB/DENR/EIF3D/EIF3A	5
GO:0070585	BP	GO:0070585	protein localization to mitochondrion	17/811	133/18986	0.12781954887218	2.99233286669201	4.8705275492039	5.25451603996741e-05	0.00185512733961963	0.00160136054542971	HSP90AA1/BCAP31/ROMO1/DNAJA1/ATP5IF1/HSPA4/NDUFA13/LMAN1/TIMM8B/TOMM34/HSPD1/PMPCB/TOMM70/TOMM20/SH3GLB1/TOMM22/FIS1	17
GO:1903320	BP	GO:1903320	regulation of protein modification by small protein conjugation or removal	25/811	248/18986	0.100806451612903	2.35993993874548	4.55367959393036	6.45441538064279e-05	0.00226052975211808	0.00195130710410107	HSP90AA1/UBB/HSPA5/RPL11/RPS3/RPL5/RPS7/RPL23/UFL1/DNAJA1/BEX1/PARK7/BEX4/RBX1/MAD2L1/COPS9/RPS2/DDX3X/BEX3/VCP/UBE2V2/GPS2/VPS28/GABARAP/UBXN1	25
GO:0000723	BP	GO:0000723	telomere maintenance	19/811	162/18986	0.117283950617284	2.74568814601696	4.71353494453054	6.4794696083439e-05	0.00226052975211808	0.00195130710410107	HSP90AA1/CCT2/SPDYA/CCT8/CCT3/CCT5/TCP1/HNRNPA1/CCT4/PTGES3/RAD50/CCT7/SMG1/PCNA/CCNE2/HNRNPU/DKC1/APEX1/RIF1	19
GO:1905906	BP	GO:1905906	regulation of amyloid fibril formation	6/811	18/18986	0.333333333333333	7.80353473078504	6.10012320027619	7.11736166895902e-05	0.00246846849412838	0.00213080146559857	CLU/APOE/VBP1/PFDN2/PFDN5/PFDN6	6
GO:0090151	BP	GO:0090151	establishment of protein localization to mitochondrial membrane	8/811	34/18986	0.235294117647059	5.50837745702473	5.55789992030284	7.2280595924489e-05	0.00249220113199291	0.00215128766571194	HSP90AA1/ROMO1/HSPA4/NDUFA13/TIMM8B/TOMM70/TOMM20/TOMM22	8
GO:0032206	BP	GO:0032206	positive regulation of telomere maintenance	12/811	75/18986	0.16	3.74569667077682	5.03273959446742	7.4623229659989e-05	0.0025580148957866	0.002208098625496	HSP90AA1/CCT2/CCT8/CCT3/CCT5/TCP1/HNRNPA1/CCT4/PTGES3/RAD50/CCT7/DKC1	12
GO:0050657	BP	GO:0050657	nucleic acid transport	19/811	164/18986	0.115853658536585	2.71220414423626	4.65182214104378	7.65850102722794e-05	0.00258706178008459	0.00223317212502839	PEG10/SRSF3/PHAX/SSB/HNRNPA1/NXT2/DHX9/SMG1/LRPPRC/FYTTD1/CETN2/RANBP2/POLDIP3/RTRAF/TPR/CKAP5/ALKBH5/TOMM20/CETN3	19
GO:0050658	BP	GO:0050658	RNA transport	19/811	164/18986	0.115853658536585	2.71220414423626	4.65182214104378	7.65850102722794e-05	0.00258706178008459	0.00223317212502839	PEG10/SRSF3/PHAX/SSB/HNRNPA1/NXT2/DHX9/SMG1/LRPPRC/FYTTD1/CETN2/RANBP2/POLDIP3/RTRAF/TPR/CKAP5/ALKBH5/TOMM20/CETN3	19
GO:0051343	BP	GO:0051343	positive regulation of cyclic-nucleotide phosphodiesterase activity	3/811	3/18986	1	23.4106041923551	8.19993267946273	7.7664507305796e-05	0.00258706178008459	0.00223317212502839	CALM2/CALM1/CALM3	3
GO:0061740	BP	GO:0061740	protein targeting to lysosome involved in chaperone-mediated autophagy	3/811	3/18986	1	23.4106041923551	8.19993267946273	7.7664507305796e-05	0.00258706178008459	0.00223317212502839	HSPA8/CLU/LAMP2	3
GO:0140077	BP	GO:0140077	positive regulation of lipoprotein transport	3/811	3/18986	1	23.4106041923551	8.19993267946273	7.7664507305796e-05	0.00258706178008459	0.00223317212502839	APOE/TMEM97/PGRMC1	3
GO:0051346	BP	GO:0051346	negative regulation of hydrolase activity	25/811	252/18986	0.0992063492063492	2.3224805746384	4.46429445631285	8.36575920570383e-05	0.00277104024027133	0.00239198378235234	SERPING1/CST3/TIMP1/COL6A3/ATP5IF1/ITIH5/RDX/LAMTOR5/THBS1/SERPINA5/TMBIM6/WFDC2/WFIKKN2/SERPINF1/RNF34/DDX3X/TIMP3/A2M/SERPINH1/SORT1/SERPINE2/GAPDH/IFI6/UBXN1/RARRES1	25
GO:1901873	BP	GO:1901873	regulation of post-translational protein modification	25/811	253/18986	0.0988142292490119	2.31330080952126	4.44221244089575	8.91650612288137e-05	0.00293696760338037	0.00253521359036351	HSP90AA1/UBB/HSPA5/RPL11/RPS3/RPL5/RPS7/RPL23/UFL1/DNAJA1/BEX1/PARK7/BEX4/RBX1/MAD2L1/COPS9/RPS2/DDX3X/BEX3/VCP/UBE2V2/GPS2/VPS28/GABARAP/UBXN1	25
GO:0051236	BP	GO:0051236	establishment of RNA localization	19/811	167/18986	0.11377245508982	2.66348191410028	4.56096317694467	9.78349208537279e-05	0.00320463718529767	0.00276626808378816	PEG10/SRSF3/PHAX/SSB/HNRNPA1/NXT2/DHX9/SMG1/LRPPRC/FYTTD1/CETN2/RANBP2/POLDIP3/RTRAF/TPR/CKAP5/ALKBH5/TOMM20/CETN3	19
GO:0034087	BP	GO:0034087	establishment of mitotic sister chromatid cohesion	4/811	7/18986	0.571428571428571	13.3774881099172	6.91868236959398	0.000104308316065195	0.0033978001741458	0.00293300789866367	SMC3/SMC1A/NAA50/RAD21	4
GO:0009895	BP	GO:0009895	negative regulation of catabolic process	32/811	367/18986	0.0871934604904632	2.04125159170399	4.25489701105105	0.000112305239086199	0.00363819609699026	0.00314051955455043	EIF4G2/RPL11/MEIOC/CST3/RPL5/RPS7/RPL23/CSDE1/TIMP1/ANXA2/PARK7/PHAX/RBM46/NICOL1/DHX9/LRPPRC/MAD2L1/LEP/DDRGK1/HNRNPU/POLDIP2/TIMP3/DKC1/TENT5A/ATRAID/SLIRP/SERPINE2/UBXN1/MET/TOB1/NUPR1/STYX	32
GO:0048477	BP	GO:0048477	oogenesis	15/811	115/18986	0.130434782608696	3.05355706856806	4.66591	0.000113134767912263	0.0036450414842115	0.00314642854676902	MEIOC/C14orf39/SPDYA/TDRD1/DMC1/TERB2/MDK/HORMAD1/RBM46/REC8/TDRD5/TDRKH/ASPM/STRA8/TAF4B	15
GO:0022411	BP	GO:0022411	cellular component disassembly	37/811	450/18986	0.0822222222222222	1.92487190026031	4.19428897979003	0.000114616894005981	0.00367272395140903	0.00317032427070318	C3/HSPA8/CST3/RPL23/RACK1/CFL2/ITGB1/UFL1/CLTC/SUPT16H/DSTN/STMN1/TOP2A/RDX/CALM1/DENR/CTSV/GSN/COL6A1/FAP/MAP1LC3B/PLIN2/DDRGK1/SKIC8/SSRP1/CHMP2B/CHMP2A/VCP/CKAP5/CFL1/VPS4A/LAMP2/TPX2/GABARAP/MAP1LC3A/ATAD2/HMGA1	37
GO:0044772	BP	GO:0044772	mitotic cell cycle phase transition	38/811	467/18986	0.0813704496788009	1.90493139038436	4.18257604577012	0.000115487218455614	0.00368060886494218	0.00317713059022985	CALM2/HSPA8/SPDYA/RPL26/RBBP8/ITGB1/ACTB/CENPE/DLGAP5/RPL24/RDX/CALM1/SYF2/CALM3/IK/RAD50/PSME1/MAD2L1/CCNE2/DDX3X/BUB1/CHMP2A/CCND2/CCNI/ZFP36L2/ARPP19/BUB3/SPDL1/RPS27L/DONSON/TPR/UBE2A/CUL4B/RAD17/VPS4A/CKS1B/RAD21/UIMC1	38
GO:0010466	BP	GO:0010466	negative regulation of peptidase activity	21/811	198/18986	0.106060606060606	2.48294286888615	4.43093375768881	0.000118872919604694	0.00376814373112512	0.00325269137684603	SERPING1/CST3/TIMP1/COL6A3/ITIH5/LAMTOR5/THBS1/SERPINA5/WFDC2/WFIKKN2/SERPINF1/RNF34/DDX3X/TIMP3/A2M/SERPINH1/SERPINE2/GAPDH/IFI6/UBXN1/RARRES1	21
GO:0043200	BP	GO:0043200	response to amino acid	16/811	129/18986	0.124031007751938	2.90364083005955	4.58270692368008	0.000124068603080958	0.00391181007361137	0.00337670529634917	COL3A1/COL1A1/COL1A2/UFL1/IPO5/LAMTOR5/TMBIM6/RBX1/COL6A1/PCNA/DNMT1/XBP1/CPEB1/LARS1/TOMM70/COL5A2	16
GO:2001234	BP	GO:2001234	negative regulation of apoptotic signaling pathway	24/811	244/18986	0.0983606557377049	2.30268237957591	4.32617420293509	0.000131434014590352	0.0041219944150251	0.00355813807695607	HMGB2/TPT1/HSPB1/CLU/RACK1/HYOU1/DNAJA1/PARK7/MIF/SLC25A6/THBS1/TMBIM6/SFRP2/COL2A1/PRDX2/RNF34/DDX3X/SLC25A5/XBP1/SELENOS/GHITM/IFI6/PRELID1/ATF4	24
GO:0006979	BP	GO:0006979	response to oxidative stress	34/811	405/18986	0.0839506172839506	1.96533467293845	4.1481016804497	0.000144607010965506	0.00451112664895568	0.00389404008921316	COL1A1/SOD1/HSPA8/PSIP1/RPS3/ND1/RACK1/APOE/ROMO1/PRDX4/PRDX5/HBB/ABCC9/PARK7/TXNIP/RBX1/COL6A1/PRDX2/PCNA/NDUFA6/ND3/PRDX1/XBP1/FANCD2/CHCHD2/SELENOS/PRNP/ATOX1/NFE2L1/GPX4/ND6/MAP1LC3A/MET/ATF4	34
GO:0006913	BP	GO:0006913	nucleocytoplasmic transport	30/811	340/18986	0.0882352941176471	2.06564154638427	4.1882855238108	0.000147683717475456	0.00455886491222664	0.0039352481344383	HSP90AA1/RPS15/HSPA8/CALR/RPL23/PARK7/SRSF3/PHAX/KPNA2/IPO5/SSB/HNRNPA1/NXT2/TXNIP/EMD/DHX9/RANBP1/SMG1/LEP/FYTTD1/NPM1/RANBP2/POLDIP3/ANP32B/XBP1/TPR/HSPA9/ALKBH5/MED1/EIF6	30
GO:0051169	BP	GO:0051169	nuclear transport	30/811	340/18986	0.0882352941176471	2.06564154638427	4.1882855238108	0.000147683717475456	0.00455886491222664	0.0039352481344383	HSP90AA1/RPS15/HSPA8/CALR/RPL23/PARK7/SRSF3/PHAX/KPNA2/IPO5/SSB/HNRNPA1/NXT2/TXNIP/EMD/DHX9/RANBP1/SMG1/LEP/FYTTD1/NPM1/RANBP2/POLDIP3/ANP32B/XBP1/TPR/HSPA9/ALKBH5/MED1/EIF6	30
GO:0048857	BP	GO:0048857	neural nucleus development	11/811	69/18986	0.159420289855072	3.73212530602763	4.80261248400307	0.000152734299895067	0.00469021579261101	0.00404863124995969	HSPA5/CALM2/ATP5PB/DYNLL1/ATP5PF/ACTB/CALM1/CALM3/KCNC2/NDUFS3/S100A1	11
GO:0009408	BP	GO:0009408	response to heat	14/811	106/18986	0.132075471698113	3.09196659144313	4.56231429583627	0.000165707308984822	0.00506222950142234	0.00436975641637096	HSP90AA1/SOD1/HSPA8/PSIP1/HSPB1/DNAJA1/DNAJA2/HSBP1/THBS1/DNAJA4/VCP/EEF1D/TPR/DNAJC7	14
GO:0019081	BP	GO:0019081	viral translation	8/811	38/18986	0.210526315789474	4.92854825102213	5.12059844439093	0.000167357793035552	0.00508629663782276	0.00439053135825771	CSDE1/OAZ1/PEG10/SSB/DENR/EIF3G/EIF3D/EIF3A	8
GO:0052548	BP	GO:0052548	regulation of endopeptidase activity	24/811	248/18986	0.0967741935483871	2.26554234119566	4.23759474236316	0.000168581759803546	0.00509722079898311	0.00439996118029768	SERPING1/RPS3/RACK1/TIMP1/LAMTOR5/THBS1/HSPE1/GSN/SERPINA5/PSME1/DIABLO/SERPINF1/RNF34/DDX3X/ANP32B/TIMP3/VCP/HSPD1/SERPINH1/RPS27L/SERPINE2/GAPDH/IFI6/PRELID1	24
GO:0051054	BP	GO:0051054	positive regulation of DNA metabolic process	27/811	295/18986	0.0915254237288136	2.14266546845284	4.17823016775251	0.000172215822045533	0.00518053309581869	0.00447187701176237	HSP90AA1/MORF4L1/CCT2/RPS3/ZCWPW1/CCT8/CCT3/ACTB/USP1/CCT5/TCP1/HNRNPA1/CCT4/PTGES3/DHX9/RAD50/CCT7/MORF4L2/PCNA/BAZ1A/DKC1/UBE2V2/RIF1/CCDC117/HMCES/UIMC1/SMARCA5	27
GO:0007062	BP	GO:0007062	sister chromatid cohesion	10/811	59/18986	0.169491525423729	3.96789901565341	4.82294992250656	0.000179734492335156	0.00537926176044711	0.00464342116185135	SMC3/SMC1B/STAG3/HORMAD1/REC8/BUB1/SMC1A/SGO2/NAA50/RAD21	10
GO:0007051	BP	GO:0007051	spindle organization	21/811	204/18986	0.102941176470588	2.40991513744832	4.2767676563906	0.000180951214284238	0.0053883250475751	0.00465124466275541	SMC3/RPS3/CENPE/CLTC/DLGAP5/CHD3/TUBB/STMN1/ASPM/HAUS6/HNRNPU/CHMP2B/POLDIP2/CHMP2A/PTPA/SMC1A/SBDS/VCP/TPR/CKAP5/TPX2	21
GO:0036498	BP	GO:0036498	IRE1-mediated unfolded protein response	6/811	21/18986	0.285714285714286	6.6887440549586	5.50970233646744	0.000186383243336622	0.00552218895835539	0.00476679704592735	HSPA5/DNAJB9/UFL1/DDRGK1/XBP1/DNAJC10	6
GO:0007052	BP	GO:0007052	mitotic spindle organization	16/811	134/18986	0.119402985074627	2.79529602296778	4.40542965117804	0.000194219908333498	0.00572560289767151	0.00494238556206559	SMC3/CENPE/CLTC/DLGAP5/STMN1/HNRNPU/CHMP2B/POLDIP2/CHMP2A/PTPA/SMC1A/SBDS/VCP/TPR/CKAP5/TPX2	16
GO:1903608	BP	GO:1903608	protein localization to cytoplasmic stress granule	4/811	8/18986	0.5	11.7053020961776	6.39730737068963	0.000201551877211359	0.00591218839819986	0.00510344763716638	SSB/DHX9/DDX3X/DDX1	4
GO:0007008	BP	GO:0007008	outer mitochondrial membrane organization	5/811	14/18986	0.357142857142857	8.36093006869826	5.81994217592179	0.000203719082470141	0.00591688527213769	0.00510750201577979	HSP90AA1/HSPA4/TOMM70/TOMM20/TOMM22	5
GO:0045040	BP	GO:0045040	protein insertion into mitochondrial outer membrane	5/811	14/18986	0.357142857142857	8.36093006869826	5.81994217592179	0.000203719082470141	0.00591688527213769	0.00510750201577979	HSP90AA1/HSPA4/TOMM70/TOMM20/TOMM22	5
GO:0097237	BP	GO:0097237	cellular response to toxic substance	16/811	135/18986	0.118518518518519	2.77459012650135	4.3709543067216	0.000211784377384158	0.00612098376988723	0.00528368144815481	SOD1/APOE/PRDX4/PRDX5/HBB/PARK7/PRDX2/HBQ1/GSTM3/PRDX1/KCNC2/SELENOT/SELENOS/GPX4/SELENOF/ADH5	16
GO:1901796	BP	GO:1901796	regulation of signal transduction by p53 class mediator	14/811	110/18986	0.127272727272727	2.97953144266338	4.39827399563278	0.000246080650920546	0.00707751959915874	0.00610937071733423	UBB/RPS15/RPL11/RPL5/RPS7/RPL37/RPL23/RPS20/RPL26/MIF/HAPSTR1/RNF34/ZNHIT1/DDX5	14
GO:1903052	BP	GO:1903052	positive regulation of proteolysis involved in protein catabolic process	16/811	137/18986	0.116788321167883	2.73408516115096	4.30293778082565	0.000251086855118355	0.00718644707659137	0.00620339777464102	TMX1/CLU/RACK1/BCAP31/UFL1/ATP5IF1/SUMO2/RBX1/DDRGK1/XBP1/VCP/PSMC1/GABARAP/PSMC5/NUPR1/NUB1	16
GO:0051881	BP	GO:0051881	regulation of mitochondrial membrane potential	11/811	73/18986	0.150684931506849	3.52762528925899	4.57059172226657	0.000255230861397735	0.00726976405217897	0.00627531764484134	UBB/DCN/SOD1/RACK1/ATP5IF1/PARK7/COL6A1/VCP/IFI6/SPART/PRELID1	11
GO:0006310	BP	GO:0006310	DNA recombination	30/811	352/18986	0.0852272727272727	1.99522194821208	3.98122524656169	0.000269577552670354	0.00763247705865118	0.00658841437166651	MORF4L1/HMGB2/SYCP1/C14orf39/ZCWPW1/RBBP8/ACTB/DMC1/TERB2/TOP6BL/TOP2A/KPNA2/C1orf146/REC8/RAD50/CCNB1IP1/MORF4L2/MCM7/MCM6/SFR1/TERB1/HSPD1/APEX1/FANCD2/RIF1/TSN/HFM1/RAD21/UNG/HMCES	30
GO:0065002	BP	GO:0065002	intracellular protein transmembrane transport	7/811	31/18986	0.225806451612903	5.28626546278987	5.04517849007832	0.000270554224093979	0.00763247705865118	0.00658841437166651	HSPA5/SEC62/SEC61B/TRIM37/TRAM1/SEC63/SEC61G	7
GO:0035036	BP	GO:0035036	sperm-egg recognition	9/811	51/18986	0.176470588235294	4.13128309276855	4.72991443613439	0.0002743841443094	0.00770366149927726	0.00664986134203484	CCT2/CLGN/ZPBP2/CCT8/CCT3/CCT5/TCP1/CCT4/CCT7	9
GO:1990748	BP	GO:1990748	cellular detoxification	15/811	125/18986	0.12	2.80927250308261	4.28701645003245	0.000288369928575583	0.00802338351020218	0.00692584790256151	SOD1/APOE/PRDX4/PRDX5/HBB/PARK7/PRDX2/HBQ1/GSTM3/PRDX1/SELENOT/SELENOS/GPX4/SELENOF/ADH5	15
GO:0001732	BP	GO:0001732	formation of cytoplasmic translation initiation complex	5/811	15/18986	0.333333333333333	7.80353473078504	5.56818481617417	0.000294866081720106	0.00802338351020218	0.00692584790256151	EIF5/EIF3J/EIF3G/EIF3D/EIF3A	5
GO:0006620	BP	GO:0006620	post-translational protein targeting to endoplasmic reticulum membrane	5/811	15/18986	0.333333333333333	7.80353473078504	5.56818481617417	0.000294866081720106	0.00802338351020218	0.00692584790256151	HSPA5/SEC62/SEC61B/SEC63/SEC61G	5
GO:1901857	BP	GO:1901857	positive regulation of cellular respiration	5/811	15/18986	0.333333333333333	7.80353473078504	5.56818481617417	0.000294866081720106	0.00802338351020218	0.00692584790256151	PARK7/VCP/NUPR1/PRELID1/ISCU	5
GO:0034620	BP	GO:0034620	cellular response to unfolded protein	13/811	99/18986	0.131313131313131	3.07411974243047	4.37067436252581	0.000297380039320082	0.00802338351020218	0.00692584790256151	HSPA5/RACK1/DNAJB9/UFL1/CREBRF/TMBIM6/DDRGK1/XBP1/VCP/HSPD1/DNAJC10/SELENOS/ATF4	13
GO:0098869	BP	GO:0098869	cellular oxidant detoxification	13/811	99/18986	0.131313131313131	3.07411974243047	4.37067436252581	0.000297380039320082	0.00802338351020218	0.00692584790256151	SOD1/APOE/PRDX4/PRDX5/HBB/PARK7/PRDX2/HBQ1/PRDX1/SELENOT/SELENOS/GPX4/SELENOF	13
GO:0032204	BP	GO:0032204	regulation of telomere maintenance	14/811	112/18986	0.125	2.92632552404439	4.31902017954637	0.000297511422110421	0.00802338351020218	0.00692584790256151	HSP90AA1/CCT2/CCT8/CCT3/CCT5/TCP1/HNRNPA1/CCT4/PTGES3/RAD50/CCT7/SMG1/HNRNPU/DKC1	14
GO:2001243	BP	GO:2001243	negative regulation of intrinsic apoptotic signaling pathway	14/811	112/18986	0.125	2.92632552404439	4.31902017954637	0.000297511422110421	0.00802338351020218	0.00692584790256151	TPT1/HSPB1/CLU/RACK1/HYOU1/DNAJA1/PARK7/MIF/TMBIM6/SFRP2/DDX3X/XBP1/SELENOS/ATF4	14
GO:0010710	BP	GO:0010710	regulation of collagen catabolic process	3/811	4/18986	0.75	17.5579531442663	6.99590943153508	0.000300740799822707	0.00802338351020218	0.00692584790256151	CST3/ITGB1/FAP	3
GO:0030043	BP	GO:0030043	actin filament fragmentation	3/811	4/18986	0.75	17.5579531442663	6.99590943153508	0.000300740799822707	0.00802338351020218	0.00692584790256151	CFL2/DSTN/CFL1	3
GO:1905686	BP	GO:1905686	positive regulation of plasma membrane repair	3/811	4/18986	0.75	17.5579531442663	6.99590943153508	0.000300740799822707	0.00802338351020218	0.00692584790256151	AHNAK/ANXA2/CASP7	3
GO:0032984	BP	GO:0032984	protein-containing complex disassembly	24/811	258/18986	0.0930232558139535	2.17773062254466	4.02335763088844	0.000305018798257201	0.00810085961497503	0.00699272588702497	HSPA8/RPL23/CFL2/CLTC/SUPT16H/DSTN/STMN1/RDX/CALM1/GSN/MAP1LC3B/SSRP1/CHMP2B/CHMP2A/VCP/CKAP5/CFL1/VPS4A/LAMP2/TPX2/GABARAP/MAP1LC3A/ATAD2/HMGA1	24
GO:0006613	BP	GO:0006613	cotranslational protein targeting to membrane	7/811	32/18986	0.21875	5.12106966707768	4.92848030598325	0.000333662059785804	0.00874342890887601	0.00754739676755258	SEC62/SSR2/SRP14/SEC61B/TRAM1/SEC63/SRPRA	7
GO:0051085	BP	GO:0051085	chaperone cofactor-dependent protein refolding	7/811	32/18986	0.21875	5.12106966707768	4.92848030598325	0.000333662059785804	0.00874342890887601	0.00754739676755258	HSPA5/HSPA8/PTGES3/HSPE1/ST13/HSPA9/DNAJC7	7
GO:1900101	BP	GO:1900101	regulation of endoplasmic reticulum unfolded protein response	7/811	32/18986	0.21875	5.12106966707768	4.92848030598325	0.000333662059785804	0.00874342890887601	0.00754739676755258	HSPA5/RACK1/DNAJB9/UFL1/CREBRF/DDRGK1/XBP1	7
GO:0006958	BP	GO:0006958	complement activation, classical pathway	8/811	42/18986	0.19047619047619	4.45916270330574	4.74065456004676	0.000347340677441666	0.00902167680262583	0.00778758254315074	SERPING1/C3/CLU/CFI/C1S/C1R/C5/C7	8
GO:0045454	BP	GO:0045454	cell redox homeostasis	8/811	42/18986	0.19047619047619	4.45916270330574	4.74065456004676	0.000347340677441666	0.00902167680262583	0.00778758254315074	PRDX4/PRDX5/PRDX2/PRDX1/APEX1/SELENOT/SELENOS/NFE2L1	8
GO:0042256	BP	GO:0042256	cytosolic ribosome assembly	4/811	9/18986	0.444444444444444	10.4047129743801	5.9611704466403	0.000350525446572679	0.0090644650569847	0.00782451770165698	RPL38/DDX3X/SBDS/EIF6	4
GO:1901800	BP	GO:1901800	positive regulation of proteasomal protein catabolic process	14/811	114/18986	0.12280701754386	2.87498647976291	4.24150633757302	0.000357892087006819	0.00921454910476946	0.00795407143497114	TMX1/CLU/RACK1/BCAP31/SUMO2/RBX1/DDRGK1/XBP1/VCP/PSMC1/GABARAP/PSMC5/NUPR1/NUB1	14
GO:0007292	BP	GO:0007292	female gamete generation	18/811	170/18986	0.105882352941176	2.47876985566113	4.09109830777494	0.000362683034005057	0.0092973007325818	0.00802550329251464	UBB/MEIOC/C14orf39/SPDYA/TDRD1/DMC1/TERB2/MDK/HORMAD1/TOP2A/RBM46/REC8/TDRD5/TDRKH/ASPM/STRA8/LEP/TAF4B	18
GO:0050818	BP	GO:0050818	regulation of coagulation	11/811	76/18986	0.144736842105263	3.38837692257771	4.40699356136526	0.000365764532694963	0.00933570426307144	0.00805865352280769	SERPING1/TMX1/APOE/ANXA2/THBS1/FAP/PRDX2/ANXA5/VKORC1/SERPINE2/EMILIN2	11
GO:0009411	BP	GO:0009411	response to UV	17/811	157/18986	0.10828025477707	2.53490618643336	4.07940245652904	0.000402774463131921	0.0102360268733871	0.00883581909819799	RPL26/USP1/TIMP1/PCLAF/COL6A3/RBX1/COL6A1/PCNA/COPS9/NPM1/MFAP4/CASP7/SDF4/UBE2A/CUL4B/RO60/ATF4	17
GO:0051444	BP	GO:0051444	negative regulation of ubiquitin-protein transferase activity	5/811	16/18986	0.3125	7.31581381011097	5.33868334904458	0.000413876813989141	0.0104384896979223	0.00901058660455873	RPL11/RPL5/RPS7/RPL23/MAD2L1	5
GO:0007042	BP	GO:0007042	lysosomal lumen acidification	6/811	24/18986	0.25	5.85265104808878	5.0248271889341	0.000414281985975885	0.0104384896979223	0.00901058660455873	LAMP1/ATP6AP2/CREG1/LAMP2/TMEM106B/ATP6V0B	6
GO:0001101	BP	GO:0001101	response to acid chemical	16/811	144/18986	0.111111111111111	2.60117824359501	4.07413996406475	0.000442500017403168	0.0111020429898259	0.00958337103760053	COL3A1/COL1A1/COL1A2/UFL1/IPO5/LAMTOR5/TMBIM6/RBX1/COL6A1/PCNA/DNMT1/XBP1/CPEB1/LARS1/TOMM70/COL5A2	16
GO:0006839	BP	GO:0006839	mitochondrial transport	19/811	188/18986	0.101063829787234	2.36596531731248	3.97595346351835	0.000454761317160879	0.011361325110087	0.00980718540799665	HSP90AA1/ROMO1/ATP5IF1/HSPA4/SIVA1/SLC25A6/NDUFA13/COL6A1/TIMM8B/SLC25A5/HSPD1/SLC25A3/PMPCB/TOMM70/HSPA9/GHITM/TOMM20/TOMM22/MDH1	19
GO:0071230	BP	GO:0071230	cellular response to amino acid stimulus	12/811	91/18986	0.131868131868132	3.08711264075013	4.21571899409572	0.000483227295574141	0.0120215533109921	0.0103770995962735	COL3A1/COL1A1/COL1A2/IPO5/LAMTOR5/RBX1/COL6A1/DNMT1/XBP1/CPEB1/LARS1/COL5A2	12
GO:0006260	BP	GO:0006260	DNA replication	25/811	283/18986	0.088339222614841	2.06807457529639	3.82399817246309	0.000502206210215445	0.0124412093085305	0.0107393499619269	SMC3/DYNLL1/RBBP8/PCLAF/TSPYL2/JADE3/SUPT16H/NFIX/DHX9/RAD50/STRA8/ORC6/MCM7/PCNA/BAZ1A/CCNE2/MCM6/SSRP1/NASP/ID3/S100A11/DONSON/RAD17/HMGA1/SMARCA5	25
GO:0051784	BP	GO:0051784	negative regulation of nuclear division	10/811	67/18986	0.149253731343284	3.49412002870972	4.32000431643596	0.00052172527705485	0.0128706788013196	0.0111100714140506	SYCP2/HORMAD1/IK/MAD2L1/BUB1/AURKAIP1/BUB3/SPDL1/TPR/RAD21	10
GO:1903241	BP	GO:1903241	U2-type prespliceosome assembly	6/811	25/18986	0.24	5.61854500616523	4.88116044580701	0.000525572724662743	0.0129115699358814	0.0111453689637911	SNRPD2/SNRPE/SNRPG/SF3B2/PHF5A/SF3A1	6
GO:0030901	BP	GO:0030901	midbrain development	12/811	92/18986	0.130434782608696	3.05355706856806	4.17077971545877	0.000534536323447744	0.013023248607636	0.011241770873727	HSPA5/CALM2/ATP5PB/DYNLL1/ATP5PF/ACTB/CALM1/CALM3/SFRP2/NDUFS3/S100A1/FZD6	12
GO:1902369	BP	GO:1902369	negative regulation of RNA catabolic process	12/811	92/18986	0.130434782608696	3.05355706856806	4.17077971545877	0.000534536323447744	0.013023248607636	0.011241770873727	MEIOC/CSDE1/PHAX/RBM46/NICOL1/DHX9/LRPPRC/HNRNPU/DKC1/TENT5A/SLIRP/TOB1	12
GO:0002455	BP	GO:0002455	humoral immune response mediated by circulating immunoglobulin	9/811	56/18986	0.160714285714286	3.76241853091422	4.37307276016289	0.000564852015659886	0.0135244296702953	0.0116743943183385	SERPING1/C3/CLU/CFI/C1S/C1R/C5/CD81/C7	9
GO:0000027	BP	GO:0000027	ribosomal large subunit assembly	5/811	17/18986	0.294117647058824	6.88547182128092	5.12816564873828	0.000565815730941151	0.0135244296702953	0.0116743943183385	RPL11/RPL5/RPL24/BRIX1/EIF6	5
GO:0051014	BP	GO:0051014	actin filament severing	5/811	17/18986	0.294117647058824	6.88547182128092	5.12816564873828	0.000565815730941151	0.0135244296702953	0.0116743943183385	CFL2/DSTN/GMFB/GSN/CFL1	5
GO:0045786	BP	GO:0045786	negative regulation of cell cycle	33/811	419/18986	0.0787589498806683	1.84379460226186	3.68936313381496	0.00056638081889608	0.0135244296702953	0.0116743943183385	MEIOC/RPL26/RBBP8/UFL1/TMSB4X/TSPYL2/SYCP2/HORMAD1/IPO5/RBM46/SYF2/IK/RAD50/MAD2L1/THAP5/NPM1/BUB1/CHMP2A/TRIM37/FANCD2/AURKAIP1/ZFP36L2/BUB3/SPDL1/RPS27L/DONSON/TPR/RAD17/VPS4A/RAD21/NUPR1/UIMC1/SMARCA5	33
GO:1990000	BP	GO:1990000	amyloid fibril formation	8/811	45/18986	0.177777777777778	4.16188518975202	4.48569167839671	0.000566576344735913	0.0135244296702953	0.0116743943183385	CLU/APOE/VBP1/EMD/GSN/PFDN2/PFDN5/PFDN6	8
GO:0007006	BP	GO:0007006	mitochondrial membrane organization	14/811	120/18986	0.116666666666667	2.73123715577476	4.01870188319572	0.000605653411507367	0.0143989214284171	0.012429262498464	HSP90AA1/ROMO1/ATP5IF1/HSPA4/SIVA1/SLC25A6/NDUFA13/TIMM8B/SLC25A5/TOMM70/HSPA9/GHITM/TOMM20/TOMM22	14
GO:0015931	BP	GO:0015931	nucleobase-containing compound transport	22/811	239/18986	0.0920502092050209	2.15495101352223	3.79555372538564	0.000616189072600565	0.0145905653496102	0.0125946910421633	PEG10/SRSF3/PHAX/SSB/SLC25A6/HNRNPA1/NXT2/DHX9/SMG1/LRPPRC/FYTTD1/SLC25A5/CETN2/RANBP2/POLDIP3/RTRAF/CD47/TPR/CKAP5/ALKBH5/TOMM20/CETN3	22
GO:0032200	BP	GO:0032200	telomere organization	19/811	193/18986	0.0984455958549223	2.30467087904014	3.84822170239615	0.000629428052526624	0.0148444311907879	0.0128138300377525	HSP90AA1/CCT2/SPDYA/CCT8/CCT3/CCT5/TCP1/HNRNPA1/CCT4/PTGES3/RAD50/CCT7/SMG1/PCNA/CCNE2/HNRNPU/DKC1/APEX1/RIF1	19
GO:0000470	BP	GO:0000470	maturation of LSU-rRNA	6/811	26/18986	0.230769230769231	5.40244712131272	4.74504323422282	0.000658780008798509	0.0154747686528925	0.0133579423046374	RPL7/RPL7A/RPL35/TRMT112/DDX18/EIF6	6
GO:0030193	BP	GO:0030193	regulation of blood coagulation	10/811	69/18986	0.144927536231884	3.39284118729784	4.2062085999496	0.000662554448957944	0.0155016707581589	0.0133811644140002	SERPING1/TMX1/APOE/ANXA2/THBS1/FAP/PRDX2/VKORC1/SERPINE2/EMILIN2	10
GO:0000070	BP	GO:0000070	mitotic sister chromatid segregation	19/811	194/18986	0.0979381443298969	2.29279113224097	3.82314918881731	0.000670568746711457	0.015627167314667	0.013489494030996	SMC3/SMC4/CENPE/DLGAP5/IK/MAD2L1/HNRNPU/BUB1/CHMP2B/POLDIP2/CHMP2A/SMC1A/BUB3/SPDL1/TPR/VPS4A/RAD21/TPX2/SMARCA5	19
GO:0030198	BP	GO:0030198	extracellular matrix organization	28/811	339/18986	0.0825958702064897	1.93361922532727	3.66390047397843	0.000697618031112025	0.0161855920148595	0.0139715306348364	COL3A1/COL1A1/POSTN/CCDC80/CST3/FMOD/COL1A2/ITGB1/PRDX4/ANXA2/CTSV/SFRP2/COL6A1/COL2A1/FAP/ECM2/LAMB1/MFAP4/AEBP1/SERPINH1/ITGB3/RAMP2/COL4A4/COL5A2/EFEMP2/COL12A1/LTBP4/LUM	28
GO:0050684	BP	GO:0050684	regulation of mRNA processing	15/811	136/18986	0.110294117647059	2.58205193298034	3.91122707563113	0.000713228119243015	0.0161855920148595	0.0139715306348364	HSPA8/NCL/EIF1/SAP18/SRSF3/HNRNPA1/DHX9/HNRNPU/SON/RNPS1/CPEB1/HNRNPL/ALKBH5/SNW1/DDX5	15
GO:0006301	BP	GO:0006301	postreplication repair	7/811	36/18986	0.194444444444444	4.55206192629127	4.50615047287578	0.000713280627206276	0.0161855920148595	0.0139715306348364	USP1/PCLAF/PCNA/POLDIP2/VCP/UBE2V2/UBE2A	7
GO:0019058	BP	GO:0019058	viral life cycle	27/811	323/18986	0.0835913312693498	1.95692357025879	3.66409143915842	0.000719552588481659	0.0161855920148595	0.0139715306348364	RPSA/HSPA8/LGALS1/ITGB1/APOE/PPIB/SIVA1/TOP2A/HACD3/KPNA2/LAMP1/LAMTOR5/GSN/DDX3X/CHMP2B/EPS15/CHMP2A/VCP/CD81/ILF3/ITGB3/VPS28/VPS4A/SPCS1/MPHOSPH8/IFIT5/DDX5	27
GO:0044821	BP	GO:0044821	meiotic telomere tethering at nuclear periphery	3/811	5/18986	0.6	14.0463625154131	6.16301773703583	0.000727902167455449	0.0161855920148595	0.0139715306348364	SPDYA/TERB2/TERB1	3
GO:0051342	BP	GO:0051342	regulation of cyclic-nucleotide phosphodiesterase activity	3/811	5/18986	0.6	14.0463625154131	6.16301773703583	0.000727902167455449	0.0161855920148595	0.0139715306348364	CALM2/CALM1/CALM3	3
GO:0070197	BP	GO:0070197	meiotic attachment of telomere to nuclear envelope	3/811	5/18986	0.6	14.0463625154131	6.16301773703583	0.000727902167455449	0.0161855920148595	0.0139715306348364	SPDYA/TERB2/TERB1	3
GO:0075525	BP	GO:0075525	viral translational termination-reinitiation	3/811	5/18986	0.6	14.0463625154131	6.16301773703583	0.000727902167455449	0.0161855920148595	0.0139715306348364	EIF3G/EIF3D/EIF3A	3
GO:0140075	BP	GO:0140075	regulation of lipoprotein transport	3/811	5/18986	0.6	14.0463625154131	6.16301773703583	0.000727902167455449	0.0161855920148595	0.0139715306348364	APOE/TMEM97/PGRMC1	3
GO:1905913	BP	GO:1905913	negative regulation of calcium ion export across plasma membrane	3/811	5/18986	0.6	14.0463625154131	6.16301773703583	0.000727902167455449	0.0161855920148595	0.0139715306348364	CALM2/CALM1/CALM3	3
GO:2000435	BP	GO:2000435	negative regulation of protein neddylation	3/811	5/18986	0.6	14.0463625154131	6.16301773703583	0.000727902167455449	0.0161855920148595	0.0139715306348364	RPL11/RPL5/COPS9	3
GO:0043549	BP	GO:0043549	regulation of kinase activity	35/811	460/18986	0.0760869565217391	1.78124162333137	3.58304265076919	0.000729070343011071	0.0161855920148595	0.0139715306348364	HSP90AA1/CALM2/RPS3/HSPB1/SPDYA/APOE/ACTB/CENPE/DNAJA1/TSPYL2/RELN/CEP85/IPO5/MIF/CALM1/PDCD4/CALM3/THBS1/RAD50/LEP/CCNE2/HNRNPU/NPM1/DDX3X/RTRAF/FBN1/IQGAP1/CCND2/ITGB3/ERP29/TAF7/PRNP/CDK12/TPX2/SYAP1	35
GO:0043062	BP	GO:0043062	extracellular structure organization	28/811	340/18986	0.0823529411764706	1.92793210995866	3.64704682958896	0.000730218364306753	0.0161855920148595	0.0139715306348364	COL3A1/COL1A1/POSTN/CCDC80/CST3/FMOD/COL1A2/ITGB1/PRDX4/ANXA2/CTSV/SFRP2/COL6A1/COL2A1/FAP/ECM2/LAMB1/MFAP4/AEBP1/SERPINH1/ITGB3/RAMP2/COL4A4/COL5A2/EFEMP2/COL12A1/LTBP4/LUM	28
GO:1903729	BP	GO:1903729	regulation of plasma membrane organization	5/811	18/18986	0.277777777777778	6.50294560898753	4.9340008550775	0.000756062697960984	0.0166956766560972	0.0144118397186728	AHNAK/ANXA2/GSN/CASP7/SH3GLB1	5
GO:0010951	BP	GO:0010951	negative regulation of endopeptidase activity	13/811	109/18986	0.119266055045872	2.79209040826254	3.96355778803098	0.000760644443610883	0.0167341777594394	0.0144450741746215	SERPING1/TIMP1/LAMTOR5/THBS1/SERPINA5/SERPINF1/RNF34/DDX3X/TIMP3/SERPINH1/SERPINE2/GAPDH/IFI6	13
GO:0045229	BP	GO:0045229	external encapsulating structure organization	28/811	341/18986	0.0821114369501466	1.92227835010541	3.63024994652935	0.000764143792407639	0.0167417972475264	0.0144516513768104	COL3A1/COL1A1/POSTN/CCDC80/CST3/FMOD/COL1A2/ITGB1/PRDX4/ANXA2/CTSV/SFRP2/COL6A1/COL2A1/FAP/ECM2/LAMB1/MFAP4/AEBP1/SERPINH1/ITGB3/RAMP2/COL4A4/COL5A2/EFEMP2/COL12A1/LTBP4/LUM	28
GO:0032527	BP	GO:0032527	protein exit from endoplasmic reticulum	8/811	47/18986	0.170212765957447	3.98478369231576	4.32775	0.000766669819679805	0.0167417972475264	0.0144516513768104	GCC2/HSP90B1/BCAP31/SEL1L/SEC61B/VCP/CD81/SELENOS	8
GO:0048193	BP	GO:0048193	Golgi vesicle transport	26/811	308/18986	0.0844155844155844	1.97621983441959	3.64868455262167	0.000774994818496962	0.0168611418813952	0.0145546706056819	GCC2/RACK1/BCAP31/HYOU1/TMED4/ARCN1/LAMP1/NAPG/LMAN1/COPB1/BCAP29/COPA/EPS15/NRBP1/TMED9/YIPF5/VCP/ARF4/KDELR1/MIA3/SORT1/TMED7/COPB2/ERGIC3/AP3S1/PREPL	26
GO:0045859	BP	GO:0045859	regulation of protein kinase activity	33/811	427/18986	0.0772833723653396	1.80925044109536	3.57271287048189	0.000784316567631361	0.0170012150101268	0.0146755828347431	HSP90AA1/CALM2/RPS3/HSPB1/SPDYA/APOE/ACTB/CENPE/DNAJA1/TSPYL2/RELN/CEP85/IPO5/MIF/CALM1/PDCD4/CALM3/THBS1/LEP/CCNE2/NPM1/DDX3X/RTRAF/FBN1/IQGAP1/CCND2/ITGB3/ERP29/TAF7/PRNP/CDK12/TPX2/SYAP1	33
GO:0007093	BP	GO:0007093	mitotic cell cycle checkpoint signaling	16/811	152/18986	0.105263157894737	2.46427412551106	3.82870069607077	0.000803529378071214	0.0173538799014941	0.0149800059493901	RPL26/RBBP8/SYF2/IK/RAD50/MAD2L1/BUB1/FANCD2/BUB3/SPDL1/RPS27L/DONSON/TPR/RAD17/VPS4A/UIMC1	16
GO:1900046	BP	GO:1900046	regulation of hemostasis	10/811	71/18986	0.140845070422535	3.29726819610636	4.09653075567798	0.000833350380974706	0.0179322403146966	0.0154792512178744	SERPING1/TMX1/APOE/ANXA2/THBS1/FAP/PRDX2/VKORC1/SERPINE2/EMILIN2	10
GO:0048251	BP	GO:0048251	elastic fiber assembly	4/811	11/18986	0.363636363636364	8.51294697903822	5.26495049872487	0.000857138259094082	0.0183104607812272	0.0158057341064832	COL3A1/MFAP4/EFEMP2/LTBP4	4
GO:1990918	BP	GO:1990918	double-strand break repair involved in meiotic recombination	4/811	11/18986	0.363636363636364	8.51294697903822	5.26495049872487	0.000857138259094082	0.0183104607812272	0.0158057341064832	DMC1/TERB2/TERB1/FANCD2	4
GO:0072331	BP	GO:0072331	signal transduction by p53 class mediator	18/811	183/18986	0.0983606557377049	2.30268237957591	3.74049457086496	0.000873552219571543	0.018593732442577	0.0160502564378811	UBB/RPS15/RPL11/RPL5/RPS7/RPL37/RPL23/RPS20/RPL26/MIF/HAPSTR1/RNF34/HINT1/RPS27L/ZNHIT1/SNW1/NUPR1/DDX5	18
GO:0070849	BP	GO:0070849	response to epidermal growth factor	8/811	48/18986	0.166666666666667	3.90176736539252	4.25201387258118	0.000886085212035089	0.0187926561516507	0.016221968951873	COL1A1/ERBB4/NCL/IQGAP1/ZFP36L2/TPR/MED1/SYAP1	8
GO:0071824	BP	GO:0071824	protein-DNA complex organization	23/811	262/18986	0.0877862595419847	2.05512937566476	3.63275042144634	0.000901382626898535	0.0190485733627017	0.0164428787061098	HMGB2/RPL23/MED4/CENPE/DMC1/TSPYL2/SUPT16H/DLGAP5/BAZ1A/NPM1/SSRP1/ANP32B/NASP/TAF4B/NAP1L3/HP1BP3/MED28/TAF7/MED1/DR1/ATAD2/HMGA1/SMARCA5	23
GO:0010948	BP	GO:0010948	negative regulation of cell cycle process	27/811	329/18986	0.0820668693009119	1.92123499450939	3.56062296203242	0.000948829993434468	0.0199796487188915	0.0172465902941942	RPL26/RBBP8/UFL1/TMSB4X/SYCP2/HORMAD1/SYF2/IK/RAD50/MAD2L1/NPM1/BUB1/CHMP2A/TRIM37/FANCD2/AURKAIP1/ZFP36L2/BUB3/SPDL1/RPS27L/DONSON/TPR/RAD17/VPS4A/RAD21/UIMC1/SMARCA5	27
GO:0030968	BP	GO:0030968	endoplasmic reticulum unfolded protein response	11/811	85/18986	0.129411764705882	3.0296076013636	3.96148185125851	0.000962684786555873	0.0201992508951368	0.0174361526240781	HSPA5/RACK1/DNAJB9/UFL1/CREBRF/DDRGK1/XBP1/VCP/DNAJC10/SELENOS/ATF4	11
GO:0000302	BP	GO:0000302	response to reactive oxygen species	19/811	200/18986	0.095	2.22400739827374	3.67587216603754	0.000969397915498435	0.0202679791126907	0.0174954793633256	COL1A1/SOD1/HSPA8/RPS3/RACK1/APOE/ROMO1/PRDX5/HBB/ABCC9/PARK7/TXNIP/COL6A1/PRDX2/PCNA/PRDX1/ND6/MAP1LC3A/MET	19
GO:0000966	BP	GO:0000966	RNA 5'-end processing	7/811	38/18986	0.184210526315789	4.31247971964436	4.31759454528128	0.00100132149370989	0.0208079788891171	0.0179616114277085	HSD17B10/SSB/SNRPD2/SNRPE/SNRPG/POP4/RNMT	7
GO:0010758	BP	GO:0010758	regulation of macrophage chemotaxis	6/811	28/18986	0.214285714285714	5.01655804121895	4.49278174392413	0.00100228392206738	0.0208079788891171	0.0179616114277085	RARRES2/MDK/MIF/DDT/THBS1/C5	6
GO:0009988	BP	GO:0009988	cell-cell recognition	10/811	73/18986	0.136986301369863	3.20693208114454	3.99069654214486	0.00103874983534524	0.0214893650147213	0.0185497893033952	CCT2/CLGN/ZPBP2/CCT8/CCT3/CCT5/TCP1/CCT4/CCT7/CD81	10
GO:2000058	BP	GO:2000058	regulation of ubiquitin-dependent protein catabolic process	17/811	171/18986	0.0994152046783626	2.32737000742712	3.68312503246463	0.00106708463615596	0.0219983601915228	0.0189891579529409	RPL11/RPL5/RPS7/RPL23/CLU/RACK1/BCAP31/UFL1/PARK7/SUMO2/RBX1/DDRGK1/VCP/GABARAP/UBXN1/STYX/NUB1	17
GO:0071229	BP	GO:0071229	cellular response to acid chemical	12/811	100/18986	0.12	2.80927250308261	3.83188536608038	0.00113466745284848	0.0233101020975423	0.0201214639080227	COL3A1/COL1A1/COL1A2/IPO5/LAMTOR5/RBX1/COL6A1/DNMT1/XBP1/CPEB1/LARS1/COL5A2	12
GO:0000075	BP	GO:0000075	cell cycle checkpoint signaling	19/811	203/18986	0.0935960591133005	2.19114029386575	3.60418416265827	0.00115738546087039	0.023670300550938	0.0204323900528075	RPL26/RBBP8/UFL1/SYCP2/HORMAD1/SYF2/IK/RAD50/MAD2L1/BUB1/FANCD2/BUB3/SPDL1/RPS27L/DONSON/TPR/RAD17/VPS4A/UIMC1	19
GO:0035967	BP	GO:0035967	cellular response to topologically incorrect protein	13/811	114/18986	0.114035087719298	2.66963030263699	3.77695924022568	0.00116023013216097	0.023670300550938	0.0204323900528075	HSPA5/RACK1/DNAJB9/UFL1/CREBRF/TMBIM6/DDRGK1/XBP1/VCP/HSPD1/DNAJC10/SELENOS/ATF4	13
GO:0000819	BP	GO:0000819	sister chromatid segregation	21/811	235/18986	0.0893617021276596	2.09201143846578	3.55817594893309	0.00118303440021072	0.0240523131849738	0.0207621463703043	SMC3/SMC4/ACTB/CENPE/DLGAP5/TOP2A/IK/MAD2L1/HNRNPU/BUB1/CHMP2B/POLDIP2/CHMP2A/SMC1A/BUB3/SPDL1/TPR/VPS4A/RAD21/TPX2/SMARCA5	21
GO:1902904	BP	GO:1902904	negative regulation of supramolecular fiber organization	17/811	173/18986	0.0982658959537572	2.30046399578056	3.6297011985913	0.00121341813064376	0.0244386701805272	0.0210956527749141	HSPA8/CLU/APOE/TMSB4X/TMSB10/VBP1/STMN1/GMFB/FKBP4/RDX/GSN/PFDN2/PFN1/PFDN5/PFDN6/TPX2/MET	17
GO:0001778	BP	GO:0001778	plasma membrane repair	6/811	29/18986	0.206896551724138	4.84357328117692	4.37550190927397	0.00121861754292317	0.0244386701805272	0.0210956527749141	AHNAK/ANXA2/CHMP2B/CHMP2A/CASP7/VPS4A	6
GO:0030970	BP	GO:0030970	retrograde protein transport, ER to cytosol	6/811	29/18986	0.206896551724138	4.84357328117692	4.37550190927397	0.00121861754292317	0.0244386701805272	0.0210956527749141	HSP90B1/BCAP31/SEL1L/SEC61B/VCP/SELENOS	6
GO:1903513	BP	GO:1903513	endoplasmic reticulum to cytosol transport	6/811	29/18986	0.206896551724138	4.84357328117692	4.37550190927397	0.00121861754292317	0.0244386701805272	0.0210956527749141	HSP90B1/BCAP31/SEL1L/SEC61B/VCP/SELENOS	6
GO:2001251	BP	GO:2001251	negative regulation of chromosome organization	12/811	101/18986	0.118811881188119	2.78145792384417	3.79189479637275	0.00123873857533051	0.0246644394429415	0.0212905385822007	TOP2A/HNRNPA1/IK/RAD50/MAD2L1/HNRNPU/BUB1/BUB3/SPDL1/TPR/RAD21/SMARCA5	12
GO:0017038	BP	GO:0017038	protein import	4/811	12/18986	0.333333333333333	7.80353473078504	4.97994216534222	0.00124242512119295	0.0246644394429415	0.0212905385822007	HSPA8/CLU/APOE/LAMP2	4
GO:1900152	BP	GO:1900152	negative regulation of nuclear-transcribed mRNA catabolic process, deadenylation-dependent decay	4/811	12/18986	0.333333333333333	7.80353473078504	4.97994216534222	0.00124242512119295	0.0246644394429415	0.0212905385822007	CSDE1/DHX9/HNRNPU/TOB1	4
GO:1902236	BP	GO:1902236	negative regulation of endoplasmic reticulum stress-induced intrinsic apoptotic signaling pathway	5/811	20/18986	0.25	5.85265104808878	4.58653492974504	0.0012743306142819	0.0252129305429734	0.0217640004240656	HYOU1/PARK7/TMBIM6/XBP1/SELENOS	5
GO:0043484	BP	GO:0043484	regulation of RNA splicing	18/811	190/18986	0.0947368421052632	2.21784671295996	3.56381563366457	0.00134464313413047	0.026486374536322	0.0228632473189882	RPS26/HSPA8/NCL/RPS13/AHNAK/EIF1/SAP18/SRSF3/HNRNPA1/TMBIM6/HNRNPU/SON/RNPS1/BRDT/HNRNPL/SNW1/HNRNPH3/DDX5	18
GO:0009636	BP	GO:0009636	response to toxic substance	23/811	270/18986	0.0851851851851852	1.99423665342284	3.47571094627595	0.00134767848726197	0.026486374536322	0.0228632473189882	SOD1/CYTB/APOE/PRDX4/PRDX5/HBB/PARK7/COL6A1/PRDX2/HBQ1/GSTM3/PRDX1/KCNC2/SELENOT/SELENOS/GABRB1/GPX4/RALBP1/SELENOF/NUPR1/ATF4/ADH5/SLC30A4	23
GO:0097352	BP	GO:0097352	autophagosome maturation	9/811	63/18986	0.142857142857143	3.3443720274793	3.9371352033809	0.00135294330048939	0.0265015073079252	0.0228763100467432	CALM1/MAP1LC3B/CHMP2B/CHMP2A/VCP/VPS4A/LAMP2/GABARAP/MAP1LC3A	9
GO:0051347	BP	GO:0051347	positive regulation of transferase activity	25/811	304/18986	0.0822368421052632	1.92521416055552	3.43515151315219	0.00139901752298462	0.0268083792828417	0.0231412043548775	HSP90AA1/CALM2/RPS3/SPDYA/APOE/CENPE/RELN/MIF/CALM1/CALM3/THBS1/RAD50/PCNA/LEP/RPS2/DDX3X/DBI/FBN1/IQGAP1/CCND2/ITGB3/ERP29/PRNP/TPX2/SYAP1	25
GO:0007314	BP	GO:0007314	oocyte anterior/posterior axis specification	3/811	6/18986	0.5	11.7053020961776	5.53993879279379	0.00140953147518333	0.0268083792828417	0.0231412043548775	TDRD1/TDRD5/TDRKH	3
GO:0007315	BP	GO:0007315	pole plasm assembly	3/811	6/18986	0.5	11.7053020961776	5.53993879279379	0.00140953147518333	0.0268083792828417	0.0231412043548775	TDRD1/TDRD5/TDRKH	3
GO:0008358	BP	GO:0008358	maternal determination of anterior/posterior axis, embryo	3/811	6/18986	0.5	11.7053020961776	5.53993879279379	0.00140953147518333	0.0268083792828417	0.0231412043548775	TDRD1/TDRD5/TDRKH	3
GO:0030719	BP	GO:0030719	P granule organization	3/811	6/18986	0.5	11.7053020961776	5.53993879279379	0.00140953147518333	0.0268083792828417	0.0231412043548775	TDRD1/TDRD5/TDRKH	3
GO:0032914	BP	GO:0032914	positive regulation of transforming growth factor beta1 production	3/811	6/18986	0.5	11.7053020961776	5.53993879279379	0.00140953147518333	0.0268083792828417	0.0231412043548775	THBS1/ATP6AP2/LUM	3
GO:0034398	BP	GO:0034398	telomere tethering at nuclear periphery	3/811	6/18986	0.5	11.7053020961776	5.53993879279379	0.00140953147518333	0.0268083792828417	0.0231412043548775	SPDYA/TERB2/TERB1	3
GO:0071211	BP	GO:0071211	protein targeting to vacuole involved in autophagy	3/811	6/18986	0.5	11.7053020961776	5.53993879279379	0.00140953147518333	0.0268083792828417	0.0231412043548775	HSPA8/CLU/LAMP2	3
GO:1905912	BP	GO:1905912	regulation of calcium ion export across plasma membrane	3/811	6/18986	0.5	11.7053020961776	5.53993879279379	0.00140953147518333	0.0268083792828417	0.0231412043548775	CALM2/CALM1/CALM3	3
GO:1903829	BP	GO:1903829	positive regulation of protein localization	36/811	497/18986	0.0724346076458753	1.69573792942613	3.32005808310352	0.00147415608220908	0.0279473448897259	0.0241243684463731	HSP90AA1/ERBB4/CCT2/DYNLL1/RACK1/CCT8/BCAP31/ITGB1/CCT3/APOE/CCT5/TCP1/TMEM97/OAZ1/PARK7/IPO5/RDX/LAMTOR5/CCT4/EMD/CCT7/LEP/PRKAR1A/DDRGK1/PGRMC1/ANP32B/XBP1/CD81/TOMM70/TPR/ACSL4/MESD/VPS28/PRNP/SH3GLB1/ERGIC3	36
GO:0031507	BP	GO:0031507	heterochromatin formation	16/811	161/18986	0.0993788819875776	2.32651967128995	3.57057087618227	0.00148357460356415	0.0280357559699173	0.0242006855878295	TDRD1/CBX1/H2AC20/H2AZ1/CBX5/TDRD5/BAZ1A/HNRNPU/DNMT1/H2AC12/CBX3/TPR/RIF1/MPHOSPH8/DDX4/SMARCA5	16
GO:1990542	BP	GO:1990542	mitochondrial transmembrane transport	12/811	104/18986	0.115384615384615	2.70122356065636	3.67479045631451	0.00159938692996013	0.0301277486870445	0.0260065101945762	ROMO1/SLC25A6/COL6A1/SLC25A5/HSPD1/SLC25A3/PMPCB/TOMM70/HSPA9/GHITM/TOMM20/MDH1	12
GO:0031954	BP	GO:0031954	positive regulation of protein autophosphorylation	5/811	21/18986	0.238095238095238	5.57395337913217	4.42999744344818	0.0016143141677023	0.0302158613738817	0.0260825697605367	CALM2/CALM1/CALM3/RAD50/DDX3X	5
GO:1904666	BP	GO:1904666	regulation of ubiquitin protein ligase activity	5/811	21/18986	0.238095238095238	5.57395337913217	4.42999744344818	0.0016143141677023	0.0302158613738817	0.0260825697605367	RPL11/RPL5/RPS7/RPL23/MAD2L1	5
GO:0065004	BP	GO:0065004	protein-DNA complex assembly	21/811	242/18986	0.0867768595041322	2.03149871090685	3.41133015145174	0.00170424539806535	0.0317981989461814	0.0274484560281345	HMGB2/MED4/CENPE/DMC1/TSPYL2/SUPT16H/DLGAP5/BAZ1A/NPM1/SSRP1/ANP32B/NASP/TAF4B/NAP1L3/HP1BP3/MED28/TAF7/MED1/DR1/ATAD2/SMARCA5	21
GO:0032905	BP	GO:0032905	transforming growth factor beta1 production	4/811	13/18986	0.307692307692308	7.20326282841696	4.72609419482155	0.00173429163493105	0.0321552939608601	0.0277567032601511	COL3A1/THBS1/ATP6AP2/LUM	4
GO:0045039	BP	GO:0045039	protein insertion into mitochondrial inner membrane	4/811	13/18986	0.307692307692308	7.20326282841696	4.72609419482155	0.00173429163493105	0.0321552939608601	0.0277567032601511	ROMO1/NDUFA13/TIMM8B/TOMM70	4
GO:0042744	BP	GO:0042744	hydrogen peroxide catabolic process	6/811	31/18986	0.193548387096774	4.53108468239131	4.15628771500545	0.00175652816886237	0.0324654861555251	0.028024463608149	PRDX4/PRDX5/HBB/PRDX2/HBQ1/PRDX1	6
GO:0000961	BP	GO:0000961	negative regulation of mitochondrial RNA catabolic process	2/811	2/18986	1	23.4106041923551	6.69504065588012	0.00182247590444157	0.0326605408285335	0.0281928363397057	LRPPRC/SLIRP	2
GO:0001868	BP	GO:0001868	regulation of complement activation, lectin pathway	2/811	2/18986	1	23.4106041923551	6.69504065588012	0.00182247590444157	0.0326605408285335	0.0281928363397057	SERPING1/A2M	2
GO:0001869	BP	GO:0001869	negative regulation of complement activation, lectin pathway	2/811	2/18986	1	23.4106041923551	6.69504065588012	0.00182247590444157	0.0326605408285335	0.0281928363397057	SERPING1/A2M	2
GO:0001980	BP	GO:0001980	regulation of systemic arterial blood pressure by ischemic conditions	2/811	2/18986	1	23.4106041923551	6.69504065588012	0.00182247590444157	0.0326605408285335	0.0281928363397057	MANF/TNNI3	2
GO:0070476	BP	GO:0070476	rRNA (guanine-N7)-methylation	2/811	2/18986	1	23.4106041923551	6.69504065588012	0.00182247590444157	0.0326605408285335	0.0281928363397057	TRMT112/BUD23	2
GO:1902998	BP	GO:1902998	positive regulation of neurofibrillary tangle assembly	2/811	2/18986	1	23.4106041923551	6.69504065588012	0.00182247590444157	0.0326605408285335	0.0281928363397057	CLU/APOE	2
[truncated: 1,117 more rows]

## Sheet: DE_Mitotic  RA  Meiotic
	p_val	avg_log2FC	pct.1	pct.2	p_val_adj	cluster	gene
PSP.I	8.64319341647215e-94	5.04500128807994	0.11	0.003	2.45872923118383e-89	Mitotic PGCs	PSP.I
[truncated: 2,989 more rows]
