# Supplementary material for: A spatiotemporal transcriptomic atlas of porcine (Sus scrofa) female early gonadal development
Source: Commun Biol. 2026 Mar 30;9:487. doi: 10.1038/s42003-026-09932-0 (PMC13050328; doi:10.1038/s42003-026-09932-0)
Supplement: Supplementary file 5 — Supplementary Data 3 [file 42003_2026_9932_MOESM5_ESM.xlsx]

## Sheet: Mei_Mito_epideg
	p_val	avg_log2FC	pct.1	pct.2	p_val_adj
TET1	9.93904388386686e-88	-1.14473	0.525	0.793	2.82735981364361e-83
HLTF	8.70622695006182e-40	0.710682744876274	0.869	0.776	2.47666038048409e-35
UNG	2.36078225364577e-30	1.55778441682979	0.295	0.122	6.71571727694611e-26
LIG1	2.58500808494947e-27	1.42102627932268	0.311	0.146	7.35357249925577e-23
TET3	1.04397911460149e-18	-0.514973	0.235	0.372	2.96980738068532e-11
EED	6.25102790501259e-10	-0.70282	0.166	0.258	1.77822990813893e-05
SMARCA5	6.11332483117847e-07	0.316298302994436	0.698	0.655	0.0173905751472534
EZH2	1.59000601275793e-06	-0.378303	0.327	0.41	0.0452309010449248
SUZ12	0.012771779565556	0.0475385556584449	0.338	0.373	1

## Sheet: Mei_RA_epi
	p_val	avg_log2FC	pct.1	pct.2	p_val_adj
HLTF	1.1137170288785e-115	0.966405461586367	0.869	0.662	3.16819083205067e-111
SMARCA5	1.66783812901031e-39	0.608937410746886	0.698	0.535	4.74449912559562e-35
TET1	9.88474319112765e-32	-0.667929	0.525	0.641	2.81191289558008e-27
UNG	3.31269216580453e-23	0.845582489248008	0.295	0.173	9.42361540406414e-19
LIG1	5.35605414219317e-14	0.622344831015427	0.311	0.216	1.52363672182969e-09
TET3	5.68533153815762e-11	-0.319505	0.235	0.256	3.48275498462513e-09
EZH2	9.50976596390957e-06	-0.35829	0.327	0.383	0.270524312375335
EED	0.0029041810267623	-0.350185	0.166	0.199	1
SUZ12	0.033089444144678	0.0617715547506967	0.338	0.328	1
