# Supplementary material for: A spatiotemporal transcriptomic atlas of porcine (Sus scrofa) female early gonadal development
Source: Commun Biol. 2026 Mar 30;9:487. doi: 10.1038/s42003-026-09932-0 (PMC13050328; doi:10.1038/s42003-026-09932-0)
Supplement: Supplementary file 6 — Supplementary Data 4 [file 42003_2026_9932_MOESM6_ESM.xlsx]

## Sheet: GO_OSEC
	ONTOLOGY	ID	Description	GeneRatio	BgRatio	RichFactor	FoldEnrichment	zScore	pvalue	p.adjust	qvalue	geneID	Count
GO:0002181	BP	GO:0002181	cytoplasmic translation	63/254	165/18986	0.381818181818182	28.540157480315	41.3730109911042	2.32167449587798e-76	8.45321683949174e-73	7.24606829502971e-73	RPLP1/RPLP0/RPL27A/RPS13/RPL10/RPS7/RPS12/RPS5/RPL35/RPLP2/RPL8/RPS17/RPS26/RPL10A/RPL28/RPS9/RPS25/RPS15A/FAU/UBA52/RPL29/RPL7/RPL24/RPL6/RPS20/RPL22/RACK1/RPL26/RPL27/RPL32/RPS14/RPS3A/RPSA/RPS3/RPS18/RPL37A/RPL14/RPL37/RPS15/RPL11/RPL5/RPL35A/RPS23/RPL38/RPS2/RPL7A/RPL36/RPL3/EIF3G/RPS4X/RPL15/RPS16/RPS28/RPS27A/RPS21/RPL4/RPL23/RPS29/EEF1D/YBX1/EIF4A1/PKM/NCBP2	63
GO:0042254	BP	GO:0042254	ribosome biogenesis	33/254	317/18986	0.10410094637224	7.78134081820214	14.1779930637646	4.72215780026603e-20	8.5966882753843e-17	7.36905151462567e-17	RPS13/RPS7/RPS12/RPS5/RPL35/RPS17/RPS9/RPS25/RPS15A/FAU/RPL7/RPL24/RPL26/RPL27/RPS14/RPS3A/RPSA/RPL14/RPS15/RPL11/RPL5/RPL35A/RPS23/TRMT112/RPL38/RPL7A/NPM1/RPS4X/RPS16/RPS28/RPS27A/RPS21/NOLC1	33
GO:0042274	BP	GO:0042274	ribosomal small subunit biogenesis	21/254	108/18986	0.194444444444444	14.5343394575678	16.424835788121	8.58634839483654e-19	1.04209648352e-15	8.93281508445276e-16	RPS13/RPS7/RPS12/RPS5/RPS17/RPS9/RPS25/RPS15A/FAU/RPS14/RPS3A/RPSA/RPS15/RPS23/TRMT112/NPM1/RPS4X/RPS16/RPS28/RPS27A/RPS21	21
GO:0022613	BP	GO:0022613	ribonucleoprotein complex biogenesis	38/254	492/18986	0.0772357723577236	5.77322194481787	12.4913344871443	1.85479191891619e-18	1.68832434419347e-15	1.44722579989119e-15	RPS13/RPS7/RPS12/RPS5/RPL35/RPS17/RPS9/RPS25/RPS15A/FAU/RPL7/RPL24/RPL26/RPL27/SNRPD2/RPS14/RPS3A/RPSA/RPL14/RPS15/RPL11/RPL5/RPL35A/RPS23/TRMT112/RPL38/RPL7A/NPM1/EIF3G/RPS4X/RPS16/RPS28/RPS27A/RPS21/NOLC1/PSIP1/HSP90AB1/HSP90AA1	38
GO:0140694	BP	GO:0140694	non-membrane-bounded organelle assembly	26/254	425/18986	0.0611764705882353	4.57282075034738	8.67431306413517	1.20369625432603e-10	8.76531612400215e-08	7.51359872437195e-08	KRT19/KRT8/RPS5/NEBL/FAU/RPL24/CENPF/RPS14/RPSA/RPS3/RPS15/RPL11/RPL5/RPS23/RPL38/NPM1/CENPE/TPX2/RPS28/KIF11/ASPM/TUBB/DDX6/ACTG1/PRICKLE1/KPNB1	26
GO:0006364	BP	GO:0006364	rRNA processing	19/254	225/18986	0.0844444444444444	6.31205599300088	9.33374638198514	2.04839869589014e-10	1.24303660862267e-07	1.06552669005514e-07	RPS7/RPL35/RPS17/RPS25/RPL7/RPL26/RPL27/RPS14/RPL14/RPS15/RPL11/RPL5/RPL35A/TRMT112/RPL7A/RPS16/RPS28/RPS21/NOLC1	19
GO:0042255	BP	GO:0042255	ribosome assembly	11/254	58/18986	0.189655172413793	14.1763508009775	11.7027214066397	2.58711553097433e-10	1.34566966403965e-07	1.15350339087803e-07	RPS5/FAU/RPL24/RPS14/RPSA/RPS15/RPL11/RPL5/RPL38/NPM1/RPS28	11
GO:0016072	BP	GO:0016072	rRNA metabolic process	20/254	268/18986	0.0746268656716418	5.57821130567634	8.78948832369365	6.07351717582649e-10	2.76420950464803e-07	2.36947084556915e-07	RPS7/RPL35/RPS17/RPS25/RPL7/RPL26/RPL27/RPS14/RPL14/RPS15/RPL11/RPL5/RPL35A/TRMT112/RPL7A/RPS16/RPS28/RPS21/NOLC1/NCL	20
GO:0042273	BP	GO:0042273	ribosomal large subunit biogenesis	11/254	64/18986	0.171875	12.8473179133858	11.0549452222656	7.87213350825223e-10	3.18471534483848e-07	2.72992700023016e-07	RPL35/RPL7/RPL24/RPL26/RPL14/RPL11/RPL5/RPL35A/TRMT112/RPL7A/NPM1	11
GO:1901798	BP	GO:1901798	positive regulation of signal transduction by p53 class mediator	8/254	31/18986	0.258064516129032	19.2898145796292	11.867475387607	5.55731238785489e-09	2.02341744041797e-06	1.73446644526208e-06	RPS7/RPS20/RPL26/RPL37/RPS15/RPL11/RPL23/UBB	8
GO:0000028	BP	GO:0000028	ribosomal small subunit assembly	6/254	21/18986	0.285714285714286	21.3565804274466	10.8684630635332	2.47827644630754e-07	8.20309503727795e-05	7.03166474957114e-05	RPS5/FAU/RPS14/RPSA/RPS15/RPS28	6
GO:0022618	BP	GO:0022618	protein-RNA complex assembly	15/254	225/18986	0.0666666666666667	4.98320209973753	6.99883401758689	3.90051142797704e-07	0.000118348017577203	0.000101447512139929	RPS5/FAU/RPL24/SNRPD2/RPS14/RPSA/RPS15/RPL11/RPL5/RPL38/EIF3G/RPS28/PSIP1/HSP90AB1/HSP90AA1	15
GO:0006123	BP	GO:0006123	mitochondrial electron transport, cytochrome c to oxygen	6/254	24/18986	0.25	18.6870078740157	10.0959688838311	5.94349118645225e-07	0.000166463472383636	0.000142691913909562	COX8A/COX4I1/COX5B/COX6A1/COX7C/COX6C	6
GO:0071826	BP	GO:0071826	protein-RNA complex organization	15/254	234/18986	0.0641025641025641	4.79154048051686	6.79563294519483	6.43245717182665e-07	0.000167289832590149	0.00014340026702606	RPS5/FAU/RPL24/SNRPD2/RPS14/RPSA/RPS15/RPL11/RPL5/RPL38/EIF3G/RPS28/PSIP1/HSP90AB1/HSP90AA1	15
GO:0006417	BP	GO:0006417	regulation of translation	21/254	461/18986	0.0455531453362256	3.40500794233693	6.08720536407816	1.13183603972172e-06	0.000274734334708452	0.000235501323352625	RPL10/GAPDH/RPS9/RACK1/RPL26/RPS14/RPS3/RPL5/RPL38/NPM1/RPS4X/SAMD4A/NOLC1/YBX1/PKM/DDX6/NCBP2/SERBP1/NCL/HSPB1/EEF2	21
GO:1902903	BP	GO:1902903	regulation of supramolecular fiber organization	19/254	400/18986	0.0475	3.55053149606299	6.00340724050422	2.02479175108281e-06	0.000460766672855781	0.000394967601444771	TMEFF2/CLU/ARHGAP18/TMSB10/CKAP2/RPS3/PDE4DIP/TPX2/KANK1/MAP2/PARK7/STMN1/TMSB4X/ACTG1/MAP1B/CD47/HSPA8/MID1/AMOT	19
GO:1901796	BP	GO:1901796	regulation of signal transduction by p53 class mediator	10/254	110/18986	0.0909090909090909	6.79527559055118	7.09815593916233	2.23382009376888e-06	0.000478431703612499	0.000410110004831252	MIF/RPS7/RPS20/RPL26/RPL37/RPS15/RPL11/RPL5/RPL23/UBB	10
GO:1902904	BP	GO:1902904	negative regulation of supramolecular fiber organization	12/254	173/18986	0.069364161849711	5.18483455464021	6.43876243101529	3.83966748269333e-06	0.000776679405804801	0.000665766905624897	TMEFF2/CLU/TMSB10/CKAP2/TPX2/KANK1/MAP2/STMN1/TMSB4X/MAP1B/HSPA8/MID1	12
GO:0019646	BP	GO:0019646	aerobic electron transport chain	9/254	93/18986	0.0967741935483871	7.23368046736093	7.01722874075811	4.30816290301799e-06	0.000825580059467815	0.000707684377143952	COX8A/COX4I1/COX5B/ND3/PARK7/COX6A1/COX7C/COX6C/ND1	9
GO:1904667	BP	GO:1904667	negative regulation of ubiquitin protein ligase activity	4/254	10/18986	0.4	29.8992125984252	10.644217950812	6.16706022283637e-06	0.00112271331356736	0.000962385976879465	RPS7/RPL11/RPL5/RPL23	4
GO:0042773	BP	GO:0042773	ATP synthesis coupled electron transport	9/254	101/18986	0.0891089108910891	6.66072	6.64207260846758	8.52460005452216e-06	0.00141082130902342	0.0012093511560602	COX8A/COX4I1/COX5B/ND3/PARK7/COX6A1/COX7C/COX6C/ND1	9
GO:0042775	BP	GO:0042775	mitochondrial ATP synthesis coupled electron transport	9/254	101/18986	0.0891089108910891	6.66072	6.64207260846758	8.52460005452216e-06	0.00141082130902342	0.0012093511560602	COX8A/COX4I1/COX5B/ND3/PARK7/COX6A1/COX7C/COX6C/ND1	9
GO:2001242	BP	GO:2001242	regulation of intrinsic apoptotic signaling pathway	12/254	189/18986	0.0634920634920635	4.74590676165479	6.02661820474779	9.50828076107551e-06	0.00150520218482939	0.00129025411700636	CLU/RTKN2/MIF/RPS7/RACK1/RPL26/RPS3/TPT1/PARK7/HSPB1/ENO1/UBB	12
GO:0051494	BP	GO:0051494	negative regulation of cytoskeleton organization	11/254	168/18986	0.0654761904761905	4.89421634795651	5.90361556191486	1.68206680425283e-05	0.00255183551428523	0.00218742459412703	TMEFF2/TMSB10/CKAP2/NPM1/TPX2/KANK1/MAP2/STMN1/TMSB4X/MAP1B/MID1	11
GO:0031111	BP	GO:0031111	negative regulation of microtubule polymerization or depolymerization	6/254	43/18986	0.13953488372093	10.4299578831716	7.20857938821766	2.17594511210943e-05	0.00316904646127618	0.0027164956873282	CKAP2/TPX2/MAP2/STMN1/MAP1B/MID1	6
GO:2000435	BP	GO:2000435	negative regulation of protein neddylation	3/254	5/18986	0.6	44.8488188976378	11.418615308094	2.31989916372149e-05	0.00324875109811921	0.00278481822689644	COPS9/RPL11/RPL5	3
GO:2001244	BP	GO:2001244	positive regulation of intrinsic apoptotic signaling pathway	7/254	65/18986	0.107692307692308	8.04978800726832	6.62965269161252	2.53801699722049e-05	0.00342256292106659	0.00293380912154337	CLU/RPS7/RACK1/RPL26/RPS3/PARK7/UBB	7
GO:0006119	BP	GO:0006119	oxidative phosphorylation	10/254	149/18986	0.0671140939597315	5.01664640913175	5.73166701310093	3.29824080975691e-05	0.00428889099583032	0.00367642255674031	ATP5ME/COX8A/COX4I1/COX5B/ND3/PARK7/COX6A1/COX7C/COX6C/ND1	10
GO:0010639	BP	GO:0010639	negative regulation of organelle organization	16/254	371/18986	0.0431266846361186	3.22363478150137	5.03673355997089	4.27630329105804e-05	0.00536897251129046	0.00460226470344359	TMEFF2/CLU/TMSB10/CKAP2/CENPF/TOP2A/NPM1/SLC25A6/TPX2/KANK1/MAP2/HNRNPA1/STMN1/TMSB4X/MAP1B/MID1	16
GO:0022904	BP	GO:0022904	respiratory electron transport chain	9/254	125/18986	0.072	5.38185826771654	5.72349172891934	4.72647999200267e-05	0.00573637121696057	0.00491719760571506	COX8A/COX4I1/COX5B/ND3/PARK7/COX6A1/COX7C/COX6C/ND1	9
GO:0051444	BP	GO:0051444	negative regulation of ubiquitin-protein transferase activity	4/254	16/18986	0.25	18.6870078740157	8.24158571036251	5.01677735983098e-05	0.00589228592488535	0.00505084715514392	RPS7/RPL11/RPL5/RPL23	4
GO:0006413	BP	GO:0006413	translational initiation	9/254	127/18986	0.0708661417322835	5.29710459420919	5.65781235270026	5.35296674220727e-05	0.0060906724713677	0.00522090341797518	RPS5/RPS17/RPS3A/RPS3/NPM1/EIF3G/EIF4A1/NCBP2/HSPB1	9
GO:0031110	BP	GO:0031110	regulation of microtubule polymerization or depolymerization	8/254	100/18986	0.08	5.97984251968504	5.81400901530999	5.92180937318469e-05	0.00653372967508044	0.00560069052360211	CKAP2/RPS3/PDE4DIP/TPX2/MAP2/STMN1/MAP1B/MID1	8
GO:1902255	BP	GO:1902255	positive regulation of intrinsic apoptotic signaling pathway by p53 class mediator	3/254	7/18986	0.428571428571429	32.0348706411699	9.56296092259902	7.9596542127699e-05	0.00852385323196918	0.00730661756683058	RPS7/RPL26/UBB	3
GO:0022900	BP	GO:0022900	electron transport chain	9/254	135/18986	0.0666666666666667	4.98320209973753	5.40831668947445	8.6062610146743e-05	0.00895297038697975	0.00767445531082987	COX8A/COX4I1/COX5B/ND3/PARK7/COX6A1/COX7C/COX6C/ND1	9
GO:2000059	BP	GO:2000059	negative regulation of ubiquitin-dependent protein catabolic process	6/254	56/18986	0.107142857142857	8.00871766029246	6.11627996107334	0.000100230182789849	0.0100962062525181	0.0086544331484168	RPS7/RPL11/RPL5/RPL23/PARK7/HSP90AB1	6
GO:0031396	BP	GO:0031396	regulation of protein ubiquitination	11/254	205/18986	0.0536585365853659	4.01086998271558	5.04707386319905	0.00010358480747066	0.0100962062525181	0.0086544331484168	RPS7/RPS3/RPL11/RPL5/RPS2/RPL23/PARK7/HSP90AB1/HSP90AA1/UBB/PRICKLE1	11
GO:2000058	BP	GO:2000058	regulation of ubiquitin-dependent protein catabolic process	10/254	171/18986	0.0584795321637427	4.37122991205047	5.15661134809736	0.000105371007304501	0.0100962062525181	0.0086544331484168	CLU/RPS7/RACK1/RPL11/RPL5/SUMO2/RPL23/PARK7/HSP90AB1/PRICKLE1	10
GO:2001233	BP	GO:2001233	regulation of apoptotic signaling pathway	16/254	403/18986	0.0397022332506203	2.96766378148141	4.64917170287535	0.000112889525847093	0.0105392503489555	0.00903420901853255	CLU/RTKN2/MIF/RPS7/HMGB2/RACK1/RPL26/RPS3/TPT1/WNT5A/PRDX2/SLC25A6/PARK7/HSPB1/ENO1/UBB	16
GO:0030705	BP	GO:0030705	cytoskeleton-dependent intracellular transport	11/254	208/18986	0.0528846153846154	3.95302089642641	4.98658934565112	0.000117817047239697	0.0107242967249934	0.00919283013330793	APBA1/TUBA1B/DYNLL1/MAP2/TUBA1A/TUBB/HSPB1/UBB/MAP1B/PRICKLE1/HSPA8	11
GO:0031109	BP	GO:0031109	microtubule polymerization or depolymerization	9/254	142/18986	0.0633802816901408	4.73755129200399	5.20564886320943	0.00012683298461173	0.0112633877310075	0.00965493708276709	CKAP2/RPS3/PDE4DIP/TPX2/MAP2/TUBA1A/STMN1/MAP1B/MID1	9
GO:2001243	BP	GO:2001243	negative regulation of intrinsic apoptotic signaling pathway	8/254	112/18986	0.0714285714285714	5.33914510686164	5.36304318717958	0.000131873647324257	0.0114280188798308	0.00979605833524579	CLU/RTKN2/MIF/RACK1/TPT1/PARK7/HSPB1/ENO1	8
GO:1903320	BP	GO:1903320	regulation of protein modification by small protein conjugation or removal	12/254	248/18986	0.0483870967741935	3.61684023368047	4.83027120787411	0.0001349642438431	0.0114280188798308	0.00979605833524579	RPS7/COPS9/RPS3/RPL11/RPL5/RPS2/RPL23/PARK7/HSP90AB1/HSP90AA1/UBB/PRICKLE1	12
GO:1902229	BP	GO:1902229	regulation of intrinsic apoptotic signaling pathway in response to DNA damage	5/254	38/18986	0.131578947368421	9.83526730211355	6.34833575516939	0.000144162792771918	0.0119294711018762	0.0102259014490129	CLU/MIF/RPL26/RPS3/TPT1	5
GO:1904666	BP	GO:1904666	regulation of ubiquitin protein ligase activity	4/254	21/18986	0.19047619047619	14.2377202849644	7.06767398754932	0.000156512399176443	0.0126635921200318	0.0108551874516527	RPS7/RPL11/RPL5/RPL23	4
GO:1901873	BP	GO:1901873	regulation of post-translational protein modification	12/254	253/18986	0.0474308300395257	3.54536117767888	4.74609136525537	0.00016260061583481	0.0128701922229248	0.0110322843466868	RPS7/COPS9/RPS3/RPL11/RPL5/RPS2/RPL23/PARK7/HSP90AB1/HSP90AA1/UBB/PRICKLE1	12
GO:0051258	BP	GO:0051258	protein polymerization	13/254	293/18986	0.0443686006825939	3.31646556125877	4.65318414510051	0.000169355330152293	0.0131196331294575	0.0112461042307178	ARHGAP18/TMSB10/RPS3/GPX4/PDE4DIP/TPX2/KANK1/MAP2/TUBA1A/HSP90AA1/STMN1/TMSB4X/MAP1B	13
GO:0072331	BP	GO:0072331	signal transduction by p53 class mediator	10/254	183/18986	0.0546448087431694	4.08459188503076	4.88247207495089	0.000183847935901124	0.0139456319711665	0.0119541475865534	MIF/RPS7/RPS20/RPL26/RPL37/RPS15/RPL11/RPL5/RPL23/UBB	10
GO:0051438	BP	GO:0051438	regulation of ubiquitin-protein transferase activity	5/254	41/18986	0.121951219512195	9.11561359708085	6.05753691099398	0.000208319315919067	0.0154794005971699	0.0132688887583251	RPS7/RPL11/RPL5/RPS2/RPL23	5
GO:0032986	BP	GO:0032986	protein-DNA complex disassembly	4/254	23/18986	0.173913043478261	12.9996576514892	6.70516293810423	0.000226745725469305	0.0165116237286748	0.0141537068635051	HMGA1/RPL23/SSRP1/ATAD2	4
GO:1903321	BP	GO:1903321	negative regulation of protein modification by small protein conjugation or removal	7/254	94/18986	0.074468085106383	5.56634277098341	5.16801245192739	0.000268675413496423	0.0191813172654995	0.0164421589477171	RPS7/COPS9/RPS3/RPL11/RPL5/RPL23/PARK7	7
GO:1902600	BP	GO:1902600	proton transmembrane transport	10/254	195/18986	0.0512820512820513	3.83323238441349	4.63078524810655	0.000306601468503779	0.0214679989773511	0.0184022946176863	SLC9A4/ATP5ME/COX8A/ATP5MC2/COX4I1/COX5B/ND3/PARK7/TMSB4X/ND1	10
GO:0009141	BP	GO:0009141	nucleoside triphosphate metabolic process	12/254	274/18986	0.0437956204379562	3.27363641588597	4.41434506023555	0.000337830800067629	0.0232083385480422	0.0198941076901791	NME2/TPI1/DUT/GAPDH/ATP5ME/ATP5MC2/ND3/PKM/TMSB4X/ENO1/HSPA8/ND1	12
GO:1901874	BP	GO:1901874	negative regulation of post-translational protein modification	7/254	98/18986	0.0714285714285714	5.33914510686164	5.01480798911831	0.000347090331228911	0.0234028869630456	0.0200608739199556	RPS7/COPS9/RPS3/RPL11/RPL5/RPL23/PARK7	7
GO:0000470	BP	GO:0000470	maturation of LSU-rRNA	4/254	26/18986	0.153846153846154	11.4996971532405	6.23841647407367	0.000370941343808695	0.0241555505536178	0.0207060545516636	RPL35/RPL7/TRMT112/RPL7A	4
GO:0009060	BP	GO:0009060	aerobic respiration	10/254	200/18986	0.05	3.73740157480315	4.53175514087828	0.000374903837187118	0.0241555505536178	0.0207060545516636	ATP5ME/COX8A/COX4I1/COX5B/ND3/PARK7/COX6A1/COX7C/COX6C/ND1	10
GO:1903050	BP	GO:1903050	regulation of proteolysis involved in protein catabolic process	11/254	238/18986	0.046218487394958	3.45474095149871	4.43758575172021	0.000378156105892945	0.0241555505536178	0.0207060545516636	CLU/RPS7/RACK1/RPL11/RPL5/SUMO2/RPL23/PARK7/HSP90AB1/UBB/PRICKLE1	11
GO:0006414	BP	GO:0006414	translational elongation	6/254	72/18986	0.0833333333333333	6.22900262467192	5.17634841016642	0.000403642112069856	0.0253389815525232	0.0217204875188226	RPLP1/RPLP2/RACK1/EEF1B2/EEF1D/EEF2	6
GO:0046785	BP	GO:0046785	microtubule polymerization	7/254	101/18986	0.0693069306930693	5.18056	4.90530920749849	0.000417151289537539	0.0257431838170539	0.0220669683047066	RPS3/PDE4DIP/TPX2/MAP2/TUBA1A/STMN1/MAP1B	7
GO:0007051	BP	GO:0007051	spindle organization	10/254	204/18986	0.0490196078431373	3.66411919098348	4.45479682119381	0.000438279139282955	0.026596239102154	0.0227982043504204	RPS3/PDE4DIP/CENPE/TPX2/KIF11/ASPM/TUBB/STMN1/PRICKLE1/KPNB1	10
GO:2001234	BP	GO:2001234	negative regulation of apoptotic signaling pathway	11/254	244/18986	0.0450819672131148	3.36978830515038	4.33836994534646	0.00046641164017739	0.0274884361031668	0.0235629925399007	CLU/RTKN2/MIF/HMGB2/RACK1/TPT1/PRDX2/SLC25A6/PARK7/HSPB1/ENO1	11
GO:1903051	BP	GO:1903051	negative regulation of proteolysis involved in protein catabolic process	6/254	74/18986	0.0810810810810811	6.06065120238349	5.07906323654678	0.000468081032242885	0.0274884361031668	0.0235629925399007	RPS7/RPL11/RPL5/RPL23/PARK7/HSP90AB1	6
GO:0032271	BP	GO:0032271	regulation of protein polymerization	10/254	207/18986	0.0483091787439614	3.61101601430256	4.39833760644043	0.00049144914131615	0.0284026400560651	0.0243466450125712	ARHGAP18/TMSB10/RPS3/PDE4DIP/KANK1/MAP2/HSP90AA1/STMN1/TMSB4X/MAP1B	10
GO:0061740	BP	GO:0061740	protein targeting to lysosome involved in chaperone-mediated autophagy	2/254	3/18986	0.666666666666667	49.8320209973753	9.84947283323557	0.000530116099307139	0.0296946571934968	0.0254541576428448	CLU/HSPA8	2
GO:1990145	BP	GO:1990145	maintenance of translational fidelity	2/254	3/18986	0.666666666666667	49.8320209973753	9.84947283323557	0.000530116099307139	0.0296946571934968	0.0254541576428448	RPS12/RPS23	2
GO:0045727	BP	GO:0045727	positive regulation of translation	8/254	139/18986	0.0575539568345324	4.30204497819068	4.54987383338484	0.000573458572966798	0.0316357979420017	0.0271180967918111	RPL26/RPL5/NPM1/RPS4X/SAMD4A/YBX1/PKM/EEF2	8
GO:0007019	BP	GO:0007019	microtubule depolymerization	5/254	51/18986	0.0980392156862745	7.32823838196696	5.26945073161497	0.000585773056258705	0.0318328313110141	0.0272869931155862	CKAP2/TPX2/STMN1/MAP1B/MID1	5
GO:0034728	BP	GO:0034728	nucleosome organization	8/254	140/18986	0.0571428571428571	4.27131608548931	4.52383772668391	0.000601316004370352	0.0321969348810655	0.0275991014389798	HMGA1/HMGB2/NPM1/NAP1L1/SSRP1/ATAD2/ANP32B/NASP	8
GO:0009205	BP	GO:0009205	purine ribonucleoside triphosphate metabolic process	11/254	252/18986	0.0436507936507936	3.26281089863767	4.21078782693456	0.000610371816002042	0.0322081707545425	0.027608732790939	NME2/TPI1/GAPDH/ATP5ME/ATP5MC2/ND3/PKM/TMSB4X/ENO1/HSPA8/ND1	11
GO:0007026	BP	GO:0007026	negative regulation of microtubule depolymerization	4/254	30/18986	0.133333333333333	9.96640419947507	5.7231571936716	0.00065203759172684	0.0339152695925346	0.0290720520221065	CKAP2/TPX2/MAP1B/MID1	4
GO:0009206	BP	GO:0009206	purine ribonucleoside triphosphate biosynthetic process	7/254	111/18986	0.0630630630630631	4.71383982407604	4.56952715640764	0.000735909631373459	0.0361777908555259	0.0310114774387124	NME2/ATP5ME/ATP5MC2/ND3/TMSB4X/ENO1/ND1	7
GO:0009199	BP	GO:0009199	ribonucleoside triphosphate metabolic process	11/254	258/18986	0.0426356589147287	3.18693157541354	4.11840860083103	0.000741175483914681	0.0361777908555259	0.0310114774387124	NME2/TPI1/GAPDH/ATP5ME/ATP5MC2/ND3/PKM/TMSB4X/ENO1/HSPA8/ND1	11
GO:0032984	BP	GO:0032984	protein-containing complex disassembly	11/254	258/18986	0.0426356589147287	3.18693157541354	4.11840860083103	0.000741175483914681	0.0361777908555259	0.0310114774387124	HMGA1/CKAP2/CFL1/TPX2/RPL23/SSRP1/STMN1/ATAD2/MAP1B/HSPA8/MID1	11
GO:0031397	BP	GO:0031397	negative regulation of protein ubiquitination	6/254	81/18986	0.0740740740740741	5.53689122193059	4.76477743863419	0.000758757844940861	0.0361777908555259	0.0310114774387124	RPS7/RPS3/RPL11/RPL5/RPL23/PARK7	6
GO:0001738	BP	GO:0001738	morphogenesis of a polarized epithelium	5/254	54/18986	0.0925925925925926	6.92111402741324	5.07378594656595	0.000763380750559151	0.0361777908555259	0.0310114774387124	ERBB4/LAMA5/WNT5A/ACTB/ACTG1	5
GO:0030490	BP	GO:0030490	maturation of SSU-rRNA	5/254	54/18986	0.0925925925925926	6.92111402741324	5.07378594656595	0.000763380750559151	0.0361777908555259	0.0310114774387124	RPS14/TRMT112/RPS16/RPS28/RPS21	5
GO:0009144	BP	GO:0009144	purine nucleoside triphosphate metabolic process	11/254	259/18986	0.0424710424710425	3.17462682029611	4.10327478359985	0.000765089232594202	0.0361777908555259	0.0310114774387124	NME2/TPI1/GAPDH/ATP5ME/ATP5MC2/ND3/PKM/TMSB4X/ENO1/HSPA8/ND1	11
GO:0009145	BP	GO:0009145	purine nucleoside triphosphate biosynthetic process	7/254	112/18986	0.0625	4.67175196850394	4.53816682658503	0.00077617869697674	0.0362316235345168	0.0310576226253176	NME2/ATP5ME/ATP5MC2/ND3/TMSB4X/ENO1/ND1	7
GO:0071824	BP	GO:0071824	protein-DNA complex organization	11/254	262/18986	0.0419847328244275	3.1382761315141	4.05830984963749	0.00084070877628514	0.0387470968918252	0.0332138777040032	HMGA1/HMGB2/CENPF/NPM1/CENPE/RPL23/NAP1L1/SSRP1/ATAD2/ANP32B/NASP	11
GO:0009201	BP	GO:0009201	ribonucleoside triphosphate biosynthetic process	7/254	116/18986	0.0603448275862069	4.51065707303828	4.41633020700458	0.000955001748014622	0.0424321827233674	0.0363727205581996	NME2/ATP5ME/ATP5MC2/ND3/TMSB4X/ENO1/ND1	7
GO:0061684	BP	GO:0061684	chaperone-mediated autophagy	3/254	15/18986	0.2	14.9496062992126	6.29350458108038	0.000955819809931312	0.0424321827233674	0.0363727205581996	CLU/HSP90AA1/HSPA8	3
GO:2001028	BP	GO:2001028	positive regulation of endothelial cell chemotaxis	3/254	15/18986	0.2	14.9496062992126	6.29350458108038	0.000955819809931312	0.0424321827233674	0.0363727205581996	TMSB4X/HSPB1/KDR	3
GO:0031333	BP	GO:0031333	negative regulation of protein-containing complex assembly	8/254	152/18986	0.0526315789473684	3.93410692084542	4.22918351996103	0.00102930968437996	0.0424321827233674	0.0363727205581996	CLU/TMSB10/KANK1/MAP2/PARK7/STMN1/TMSB4X/HSPA8	8
GO:0046034	BP	GO:0046034	ATP metabolic process	10/254	228/18986	0.043859649122807	3.27842243403785	4.03031035524476	0.00103385555411535	0.0424321827233674	0.0363727205581996	TPI1/GAPDH/ATP5ME/ATP5MC2/ND3/PKM/TMSB4X/ENO1/HSPA8/ND1	10
GO:0006610	BP	GO:0006610	ribosomal protein import into nucleus	2/254	4/18986	0.5	37.3740157480315	8.47189073950915	0.00105085971537979	0.0424321827233674	0.0363727205581996	RPL23/KPNB1	2
GO:0007079	BP	GO:0007079	mitotic chromosome movement towards spindle pole	2/254	4/18986	0.5	37.3740157480315	8.47189073950915	0.00105085971537979	0.0424321827233674	0.0363727205581996	CENPE/KPNB1	2
GO:0048597	BP	GO:0048597	post-embryonic camera-type eye morphogenesis	2/254	4/18986	0.5	37.3740157480315	8.47189073950915	0.00105085971537979	0.0424321827233674	0.0363727205581996	HMGN1/KDR	2
GO:0150111	BP	GO:0150111	regulation of transepithelial transport	2/254	4/18986	0.5	37.3740157480315	8.47189073950915	0.00105085971537979	0.0424321827233674	0.0363727205581996	ACTB/ACTG1	2
GO:1902253	BP	GO:1902253	regulation of intrinsic apoptotic signaling pathway by p53 class mediator	4/254	34/18986	0.117647058823529	8.79388605836035	5.29658652796683	0.00105814836521427	0.0424321827233674	0.0363727205581996	MIF/RPS7/RPL26/UBB	4
GO:0034332	BP	GO:0034332	adherens junction organization	5/254	58/18986	0.0862068965517241	6.44379581862612	4.83496734583642	0.00105915991137127	0.0424321827233674	0.0363727205581996	CDH6/CDH8/DSP/ACTB/CDH20	5
GO:0050807	BP	GO:0050807	regulation of synapse organization	12/254	312/18986	0.0384615384615385	2.87492428831012	3.88841347390363	0.00106051321829894	0.0424321827233674	0.0363727205581996	EPHA7/WNT5A/CFL1/TANC1/FLRT3/CDH8/TUBA1A/TUBB/MAP1B/PRICKLE1/HSPA8/AMOT	12
GO:2001235	BP	GO:2001235	positive regulation of apoptotic signaling pathway	8/254	153/18986	0.0522875816993464	3.90839380371571	4.20599989409974	0.00107380584421934	0.042497033465246	0.0364283103902787	CLU/RPS7/RACK1/RPL26/RPS3/WNT5A/PARK7/UBB	8
GO:0022411	BP	GO:0022411	cellular component disassembly	15/254	450/18986	0.0333333333333333	2.49160104986877	3.72890235739949	0.00113395951803466	0.0443951247867117	0.0380553477189899	HMGA1/CKAP2/TOP2A/RACK1/CFL1/TPX2/RPL23/SSRP1/STMN1/ATAD2/MAP1B/PRICKLE1/PRKCB/HSPA8/MID1	15
GO:0006334	BP	GO:0006334	nucleosome assembly	7/254	120/18986	0.0583333333333333	4.36030183727034	4.29990719082696	0.00116478602622537	0.0451168715051762	0.0386740265146496	HMGB2/NPM1/NAP1L1/SSRP1/ATAD2/ANP32B/NASP	7
GO:0050803	BP	GO:0050803	regulation of synapse structure or activity	12/254	318/18986	0.0377358490566038	2.8206804338137	3.81266347040364	0.00124772177086317	0.0478205786075032	0.0409916349097984	EPHA7/WNT5A/CFL1/TANC1/FLRT3/CDH8/TUBA1A/TUBB/MAP1B/PRICKLE1/HSPA8/AMOT	12
GO:0051261	BP	GO:0051261	protein depolymerization	7/254	122/18986	0.0573770491803279	4.2888214792823	4.24358989042078	0.00128239934920549	0.0486376669839292	0.0416920402455514	CKAP2/CFL1/TPX2/STMN1/MAP1B/HSPA8/MID1	7
GO:0031114	BP	GO:0031114	regulation of microtubule depolymerization	4/254	36/18986	0.111111111111111	8.30533683289589	5.10877731562444	0.0013162022999569	0.0494050780839493	0.0423498623914511	CKAP2/TPX2/MAP1B/MID1	4
GO:0000027	BP	GO:0000027	ribosomal large subunit assembly	3/254	17/18986	0.176470588235294	13.1908290875405	5.85552135961265	0.00140050935035593	0.0518239024351848	0.0444232702757551	RPL24/RPL11/RPL5	3
GO:0009142	BP	GO:0009142	nucleoside triphosphate biosynthetic process	7/254	124/18986	0.0564516129032258	4.21964693929388	4.18846901649041	0.00140910912965759	0.0518239024351848	0.0444232702757551	NME2/ATP5ME/ATP5MC2/ND3/TMSB4X/ENO1/ND1	7
GO:0060021	BP	GO:0060021	roof of mouth development	6/254	92/18986	0.0652173913043478	4.87487161930846	4.33829780264815	0.00147598402455578	0.0537405783340759	0.046066238240083	ITGB8/FRAS1/WNT5A/PRRX1/TSHZ1/ANP32B	6
GO:0014033	BP	GO:0014033	neural crest cell differentiation	6/254	93/18986	0.0645161290322581	4.82245364490729	4.30292051665181	0.00156043164238052	0.0562527882169057	0.0482196958797108	ERBB4/SEMA3E/LAMA5/RPS7/NOLC1/ALDH1A2	6
GO:0097193	BP	GO:0097193	intrinsic apoptotic signaling pathway	12/254	327/18986	0.036697247706422	2.74304702737846	3.7022767780619	0.00157929745083023	0.0563747256713028	0.0483242202447022	CLU/RTKN2/MIF/RPS7/RACK1/RPL26/RPS3/TPT1/PARK7/HSPB1/ENO1/UBB	12
GO:0006735	BP	GO:0006735	NADH regeneration	3/254	18/18986	0.166666666666667	12.4580052493438	5.66323500101901	0.00166409344453509	0.0577044212528786	0.0494640307072334	TPI1/PKM/ENO1	3
GO:0061621	BP	GO:0061621	canonical glycolysis	3/254	18/18986	0.166666666666667	12.4580052493438	5.66323500101901	0.00166409344453509	0.0577044212528786	0.0494640307072334	TPI1/PKM/ENO1	3
GO:0061718	BP	GO:0061718	glucose catabolic process to pyruvate	3/254	18/18986	0.166666666666667	12.4580052493438	5.66323500101901	0.00166409344453509	0.0577044212528786	0.0494640307072334	TPI1/PKM/ENO1	3
GO:0031113	BP	GO:0031113	regulation of microtubule polymerization	5/254	65/18986	0.0769230769230769	5.74984857662023	4.4667791951015	0.00177012253424184	0.0608020391242882	0.0521192980538934	RPS3/PDE4DIP/MAP2/STMN1/MAP1B	5
GO:0014706	BP	GO:0014706	striated muscle tissue development	14/254	424/18986	0.0330188679245283	2.46809537958699	3.56004018699233	0.00179670644434675	0.060853298289438	0.0521632372333176	ERBB4/SOX6/MYL6/COL11A1/NEBL/CENPF/KCNK2/CDON/DSP/SGCZ/ALDH1A2/PRICKLE1/HSPA8/HDAC9	14
GO:0070507	BP	GO:0070507	regulation of microtubule cytoskeleton organization	8/254	166/18986	0.0481927710843374	3.6023147708946	3.92133680654588	0.00180504153124397	0.060853298289438	0.0521632372333176	CKAP2/RPS3/PDE4DIP/TPX2/MAP2/STMN1/MAP1B/MID1	8
GO:0099173	BP	GO:0099173	postsynapse organization	10/254	246/18986	0.040650406504065	3.03853786569362	3.7474135916783	0.00182203165851282	0.0608625437490382	0.0521711624093723	LAMA5/EPHA7/WNT5A/CFL1/TANC1/ACTB/ACTG1/MAP1B/PRICKLE1/HSPA8	10
GO:0045428	BP	GO:0045428	regulation of nitric oxide biosynthetic process	5/254	66/18986	0.0757575757575758	5.66272965879265	4.41856982504341	0.00189464711662786	0.0627128195603822	0.0537572124478623	CLU/DYNLL1/HSP90AB1/HSP90AA1/CD47	5
GO:0032434	BP	GO:0032434	regulation of proteasomal ubiquitin-dependent protein catabolic process	7/254	131/18986	0.0534351145038168	3.99416962192703	4.00432080666355	0.00193119159148516	0.0633465638252025	0.0543004558440352	CLU/RACK1/RPL11/SUMO2/PARK7/HSP90AB1/PRICKLE1	7
GO:0036342	BP	GO:0036342	post-anal tail morphogenesis	3/254	19/18986	0.157894736842105	11.8023207625363	5.48560625775212	0.00195670159653293	0.0636102724372894	0.0545265059560165	WNT5A/CHST11/PRICKLE1	3
GO:0045333	BP	GO:0045333	cellular respiration	10/254	249/18986	0.0401606425702811	3.0019289757455	3.70278414288849	0.00199131093103044	0.0641625053086887	0.0549998780671192	ATP5ME/COX8A/COX4I1/COX5B/ND3/PARK7/COX6A1/COX7C/COX6C/ND1	10
GO:0010595	BP	GO:0010595	positive regulation of endothelial cell migration	7/254	133/18986	0.0526315789473684	3.93410692084542	3.95404499445262	0.00210487337878619	0.0671939271625433	0.057598402416034	WNT5A/TMSB4X/CCBE1/HSPB1/KDR/AMOT/HDAC9	7
GO:0080164	BP	GO:0080164	regulation of nitric oxide metabolic process	5/254	68/18986	0.0735294117647059	5.49617878647522	4.32504372590186	0.00216274949105904	0.0671939271625433	0.057598402416034	CLU/DYNLL1/HSP90AB1/HSP90AA1/CD47	5
GO:0043254	BP	GO:0043254	regulation of protein-containing complex assembly	14/254	433/18986	0.0323325635103926	2.41679547562328	3.47275481145403	0.00217893324098603	0.0671939271625433	0.057598402416034	CLU/ARHGAP18/TMSB10/RACK1/RPS3/PDE4DIP/KANK1/MAP2/PARK7/HSP90AA1/STMN1/TMSB4X/MAP1B/HSPA8	14
GO:0006913	BP	GO:0006913	nucleocytoplasmic transport	12/254	340/18986	0.0352941176470588	2.63816581750811	3.54923342327712	0.00218371091971176	0.0671939271625433	0.057598402416034	RANBP1/RPS15/NPM1/RPL23/PARK7/HNRNPA1/HSP90AA1/NCBP2/ANP32B/PRICKLE1/HSPA8/KPNB1	12
GO:0051169	BP	GO:0051169	nuclear transport	12/254	340/18986	0.0352941176470588	2.63816581750811	3.54923342327712	0.00218371091971176	0.0671939271625433	0.057598402416034	RANBP1/RPS15/NPM1/RPL23/PARK7/HNRNPA1/HSP90AA1/NCBP2/ANP32B/PRICKLE1/HSPA8/KPNB1	12
GO:0051225	BP	GO:0051225	spindle assembly	7/254	134/18986	0.0522388059701493	3.90474791397344	3.92927311430228	0.00219612121184912	0.0671939271625433	0.057598402416034	RPS3/TPX2/KIF11/ASPM/TUBB/PRICKLE1/KPNB1	7
GO:0006754	BP	GO:0006754	ATP biosynthetic process	6/254	100/18986	0.06	4.48488188976378	4.06862960912639	0.00225878276671932	0.0678348564321543	0.0581478047735115	ATP5ME/ATP5MC2/ND3/TMSB4X/ENO1/ND1	6
GO:0061620	BP	GO:0061620	glycolytic process through glucose-6-phosphate	3/254	20/18986	0.15	11.2122047244094	5.32079738946289	0.00227940644701022	0.0678348564321543	0.0581478047735115	TPI1/PKM/ENO1	3
GO:2000434	BP	GO:2000434	regulation of protein neddylation	3/254	20/18986	0.15	11.2122047244094	5.32079738946289	0.00227940644701022	0.0678348564321543	0.0581478047735115	COPS9/RPL11/RPL5	3
GO:0031400	BP	GO:0031400	negative regulation of protein modification process	12/254	342/18986	0.0350877192982456	2.62273794723028	3.52632212902541	0.00229159223871326	0.0678348564321543	0.0581478047735115	RPS7/COPS9/RACK1/RPS3/RPL11/RPL5/NPM1/RPL23/PARK7/CALM2/HSPB1/SNX6	12
GO:0002182	BP	GO:0002182	cytoplasmic translational elongation	2/254	6/18986	0.333333333333333	24.9160104986877	6.82254393446619	0.00258098107590089	0.0720869304129674	0.0617926679120682	RPLP2/EEF1D	2
GO:0009438	BP	GO:0009438	methylglyoxal metabolic process	2/254	6/18986	0.333333333333333	24.9160104986877	6.82254393446619	0.00258098107590089	0.0720869304129674	0.0617926679120682	TPI1/PARK7	2
GO:0071211	BP	GO:0071211	protein targeting to vacuole involved in autophagy	2/254	6/18986	0.333333333333333	24.9160104986877	6.82254393446619	0.00258098107590089	0.0720869304129674	0.0617926679120682	CLU/HSPA8	2
GO:1903750	BP	GO:1903750	regulation of intrinsic apoptotic signaling pathway in response to hydrogen peroxide	2/254	6/18986	0.333333333333333	24.9160104986877	6.82254393446619	0.00258098107590089	0.0720869304129674	0.0617926679120682	RACK1/PARK7	2
GO:1903751	BP	GO:1903751	negative regulation of intrinsic apoptotic signaling pathway in response to hydrogen peroxide	2/254	6/18986	0.333333333333333	24.9160104986877	6.82254393446619	0.00258098107590089	0.0720869304129674	0.0617926679120682	RACK1/PARK7	2
GO:0031032	BP	GO:0031032	actomyosin structure organization	9/254	216/18986	0.0416666666666667	3.11450131233596	3.6394250734126	0.00258304833602319	0.0720869304129674	0.0617926679120682	KRT19/TMEFF2/FRMD5/KRT8/NEBL/STMN1/ACTG1/CD47/AMOT	9
GO:0006337	BP	GO:0006337	nucleosome disassembly	3/254	21/18986	0.142857142857143	10.6782902137233	5.16727944955737	0.00263322212164918	0.0720869304129674	0.0617926679120682	HMGA1/SSRP1/ATAD2	3
GO:0019677	BP	GO:0019677	NAD catabolic process	3/254	21/18986	0.142857142857143	10.6782902137233	5.16727944955737	0.00263322212164918	0.0720869304129674	0.0617926679120682	TPI1/PKM/ENO1	3
GO:0042474	BP	GO:0042474	middle ear morphogenesis	3/254	21/18986	0.142857142857143	10.6782902137233	5.16727944955737	0.00263322212164918	0.0720869304129674	0.0617926679120682	RPL38/PRRX1/TSHZ1	3
GO:0051383	BP	GO:0051383	kinetochore organization	3/254	21/18986	0.142857142857143	10.6782902137233	5.16727944955737	0.00263322212164918	0.0720869304129674	0.0617926679120682	CENPF/CENPE/SMC2	3
GO:0060537	BP	GO:0060537	muscle tissue development	14/254	447/18986	0.0313199105145414	2.34110165759481	3.34119938759753	0.00290570625419248	0.0789528094889165	0.0676780757555436	ERBB4/SOX6/MYL6/COL11A1/NEBL/CENPF/KCNK2/CDON/DSP/SGCZ/ALDH1A2/PRICKLE1/HSPA8/HDAC9	14
GO:0051402	BP	GO:0051402	neuron apoptotic process	11/254	307/18986	0.0358306188925081	2.67826822950063	3.45210370885133	0.00294109136580869	0.0792523284636215	0.0679348223867468	CLU/SEMA3E/GAPDH/TOX3/EPHA7/MDK/TUBA1A/PARK7/UBB/SNX6/KDR	11
GO:0010970	BP	GO:0010970	transport along microtubule	8/254	180/18986	0.0444444444444444	3.32213473315836	3.64506716872812	0.00298319932665123	0.0792523284636215	0.0679348223867468	APBA1/DYNLL1/MAP2/TUBA1A/HSPB1/UBB/MAP1B/HSPA8	8
GO:0040019	BP	GO:0040019	positive regulation of embryonic development	3/254	22/18986	0.136363636363636	10.1929133858268	5.02376851587781	0.00301910591655965	0.0792523284636215	0.0679348223867468	RACK1/CFL1/AMOT	3
GO:1900242	BP	GO:1900242	regulation of synaptic vesicle endocytosis	3/254	22/18986	0.136363636363636	10.1929133858268	5.02376851587781	0.00301910591655965	0.0792523284636215	0.0679348223867468	PARK7/ACTB/ACTG1	3
GO:0009408	BP	GO:0009408	response to heat	6/254	106/18986	0.0566037735849057	4.23102065072055	3.88438041651204	0.00302556266312645	0.0792523284636215	0.0679348223867468	EEF1D/PSIP1/HSP90AB1/HSP90AA1/HSPB1/HSPA8	6
GO:0002009	BP	GO:0002009	morphogenesis of an epithelium	15/254	500/18986	0.03	2.24244094488189	3.27845606136759	0.00312961322839564	0.0813922983184893	0.0697691971593463	ERBB4/TMEFF2/SEMA3E/LAMA5/RPS7/FRAS1/EPHA7/WNT5A/FLRT3/MDK/ACTB/ACTG1/ALDH1A2/PRICKLE1/KDR	15
GO:0150105	BP	GO:0150105	protein localization to cell-cell junction	3/254	23/18986	0.130434782608696	9.74974323861691	4.88917732367316	0.0034379599452232	0.0887099900159347	0.0760418972223497	DSP/ACTB/ACTG1	3
GO:0050919	BP	GO:0050919	negative chemotaxis	4/254	47/18986	0.0851063829787234	6.36153459540962	4.28538262129035	0.00355360961261986	0.0887099900159347	0.0760418972223497	SEMA3E/EPHA7/WNT5A/FLRT3	4
GO:0010760	BP	GO:0010760	negative regulation of macrophage chemotaxis	2/254	7/18986	0.285714285714286	21.3565804274466	6.27259528148875	0.00358153488941016	0.0887099900159347	0.0760418972223497	MIF/DDT	2
GO:0048050	BP	GO:0048050	post-embryonic eye morphogenesis	2/254	7/18986	0.285714285714286	21.3565804274466	6.27259528148875	0.00358153488941016	0.0887099900159347	0.0760418972223497	HMGN1/KDR	2
GO:0051305	BP	GO:0051305	chromosome movement towards spindle pole	2/254	7/18986	0.285714285714286	21.3565804274466	6.27259528148875	0.00358153488941016	0.0887099900159347	0.0760418972223497	CENPE/KPNB1	2
GO:1902231	BP	GO:1902231	positive regulation of intrinsic apoptotic signaling pathway in response to DNA damage	2/254	7/18986	0.285714285714286	21.3565804274466	6.27259528148875	0.00358153488941016	0.0887099900159347	0.0760418972223497	RPL26/RPS3	2
GO:1905323	BP	GO:1905323	telomerase holoenzyme complex assembly	2/254	7/18986	0.285714285714286	21.3565804274466	6.27259528148875	0.00358153488941016	0.0887099900159347	0.0760418972223497	HSP90AB1/HSP90AA1	2
GO:0007409	BP	GO:0007409	axonogenesis	14/254	459/18986	0.0305010893246187	2.27989638550083	3.23227787220225	0.0036774099692162	0.0904692547156499	0.077549932850114	LHX9/EPHA5/SEMA3E/RPL24/EPHA7/WNT5A/FLRT3/MAP2/ACTB/BOC/STMN1/ACTG1/MAP1B/PRICKLE1	14
GO:0046189	BP	GO:0046189	phenol-containing compound biosynthetic process	4/254	48/18986	0.0833333333333333	6.22900262467192	4.22379184057979	0.00383656333911436	0.0925868878075356	0.0793651606265899	OCA2/DDT/WNT5A/PARK7	4
GO:0042438	BP	GO:0042438	melanin biosynthetic process	3/254	24/18986	0.125	9.34350393700787	4.76257808726969	0.00389063274774868	0.0925868878075356	0.0793651606265899	OCA2/DDT/WNT5A	3
GO:0051131	BP	GO:0051131	chaperone-mediated protein complex assembly	3/254	24/18986	0.125	9.34350393700787	4.76257808726969	0.00389063274774868	0.0925868878075356	0.0793651606265899	CLU/HSP90AB1/HSP90AA1	3
GO:0061615	BP	GO:0061615	glycolytic process through fructose-6-phosphate	3/254	24/18986	0.125	9.34350393700787	4.76257808726969	0.00389063274774868	0.0925868878075356	0.0793651606265899	TPI1/PKM/ENO1	3
GO:2001026	BP	GO:2001026	regulation of endothelial cell chemotaxis	3/254	24/18986	0.125	9.34350393700787	4.76257808726969	0.00389063274774868	0.0925868878075356	0.0793651606265899	TMSB4X/HSPB1/KDR	3
GO:0043536	BP	GO:0043536	positive regulation of blood vessel endothelial cell migration	5/254	78/18986	0.0641025641025641	4.79154048051686	3.90724177950631	0.00393280452440822	0.0929827355413658	0.0797044799375965	TMSB4X/HSPB1/KDR/AMOT/HDAC9	5
GO:0001764	BP	GO:0001764	neuron migration	8/254	189/18986	0.0423280423280423	3.1639378411032	3.48146070282167	0.00401086589950831	0.0936125816673703	0.0802443818626325	ERBB4/SEMA3E/EMX2/MDK/TUBA1A/ASPM/HSP90AA1/MAP1B	8
GO:0045766	BP	GO:0045766	positive regulation of angiogenesis	8/254	189/18986	0.0423280423280423	3.1639378411032	3.48146070282167	0.00401086589950831	0.0936125816673703	0.0802443818626325	ITGB8/WNT5A/MDK/PKM/CCBE1/HSPB1/PRKCB/KDR	8
GO:0099175	BP	GO:0099175	regulation of postsynapse organization	7/254	150/18986	0.0466666666666667	3.48824146981627	3.56265605664403	0.0041138999218995	0.0949837288363554	0.0814197244828036	EPHA7/WNT5A/CFL1/TANC1/MAP1B/PRICKLE1/HSPA8	7
GO:0007015	BP	GO:0007015	actin filament organization	14/254	465/18986	0.0301075268817204	2.2504783676234	3.17907320223996	0.00412178773857296	0.0949837288363554	0.0814197244828036	TMEFF2/ARHGAP18/TMSB10/NEBL/CFL1/KANK1/TPM4/STMN1/TMSB4X/MARCKSL1/ACTG1/MYO1D/CD47/AMOT	14
GO:0009165	BP	GO:0009165	nucleotide biosynthetic process	9/254	233/18986	0.0386266094420601	2.88726301916123	3.37524341156753	0.00425848363174704	0.0975165968754149	0.0835908902226414	NME2/DUT/ATP5ME/ATP5MC2/KARS1/ND3/TMSB4X/ENO1/ND1	9
GO:0006582	BP	GO:0006582	melanin metabolic process	3/254	25/18986	0.12	8.96976377952756	4.64317357357386	0.00437792086319801	0.0984643300157848	0.0844032837990726	OCA2/DDT/WNT5A	3
GO:0014032	BP	GO:0014032	neural crest cell development	5/254	80/18986	0.0625	4.67175196850394	3.83220371529847	0.00438319073098885	0.0984643300157848	0.0844032837990726	ERBB4/SEMA3E/LAMA5/NOLC1/ALDH1A2	5
GO:0032272	BP	GO:0032272	negative regulation of protein polymerization	5/254	80/18986	0.0625	4.67175196850394	3.83220371529847	0.00438319073098885	0.0984643300157848	0.0844032837990726	TMSB10/KANK1/MAP2/STMN1/TMSB4X	5
GO:1904018	BP	GO:1904018	positive regulation of vasculature development	8/254	192/18986	0.0416666666666667	3.11450131233596	3.42909128571743	0.00440804333770198	0.0984643300157848	0.0844032837990726	ITGB8/WNT5A/MDK/PKM/CCBE1/HSPB1/PRKCB/KDR	8
GO:0044331	BP	GO:0044331	cell-cell adhesion mediated by cadherin	4/254	50/18986	0.08	5.97984251968504	4.10569395506996	0.00444746496450512	0.0987391459497753	0.0846388550690481	CDH6/WNT5A/CDH8/CDH20	4
GO:0000819	BP	GO:0000819	sister chromatid segregation	9/254	235/18986	0.0382978723404255	2.86269056793433	3.34574250822101	0.00450121439562382	0.0990466730670663	0.0849024662524326	CENPF/TOP2A/CENPE/TPX2/SMC2/KIF11/ACTB/PRICKLE1/KPNB1	9
GO:0043087	BP	GO:0043087	regulation of GTPase activity	8/254	193/18986	0.0414507772020725	3.09836399983681	3.41186240842357	0.00454694526461937	0.0990466730670663	0.0849024662524326	EPHA5/DENND1B/DOCK11/RACK1/WNT5A/RAB11FIP2/STMN1/RGS7	8
GO:0006809	BP	GO:0006809	nitric oxide biosynthetic process	5/254	81/18986	0.0617283950617284	4.61407601827549	3.79560959939881	0.00462164026296569	0.0990466730670663	0.0849024662524326	CLU/DYNLL1/HSP90AB1/HSP90AA1/CD47	5
GO:0050821	BP	GO:0050821	protein stabilization	9/254	236/18986	0.038135593220339	2.85056052315494	3.33110822921609	0.00462655664129679	0.0990466730670663	0.0849024662524326	CLU/GAPDH/RPS7/RPL11/RPL5/RPL23/PARK7/HSP90AB1/HSP90AA1	9
GO:0000056	BP	GO:0000056	ribosomal small subunit export from nucleus	2/254	8/18986	0.25	18.6870078740157	5.82645271156958	0.00473334828719295	0.0990466730670663	0.0849024662524326	RPS15/NPM1	2
GO:0006776	BP	GO:0006776	vitamin A metabolic process	2/254	8/18986	0.25	18.6870078740157	5.82645271156958	0.00473334828719295	0.0990466730670663	0.0849024662524326	RBP1/ALDH1A2	2
GO:0021886	BP	GO:0021886	hypothalamus gonadotrophin-releasing hormone neuron differentiation	2/254	8/18986	0.25	18.6870078740157	5.82645271156958	0.00473334828719295	0.0990466730670663	0.0849024662524326	SEMA3E/UBB	2
GO:0021888	BP	GO:0021888	hypothalamus gonadotrophin-releasing hormone neuron development	2/254	8/18986	0.25	18.6870078740157	5.82645271156958	0.00473334828719295	0.0990466730670663	0.0849024662524326	SEMA3E/UBB	2
GO:0031077	BP	GO:0031077	post-embryonic camera-type eye development	2/254	8/18986	0.25	18.6870078740157	5.82645271156958	0.00473334828719295	0.0990466730670663	0.0849024662524326	HMGN1/KDR	2
GO:0032071	BP	GO:0032071	regulation of endodeoxyribonuclease activity	2/254	8/18986	0.25	18.6870078740157	5.82645271156958	0.00473334828719295	0.0990466730670663	0.0849024662524326	RPS3/NPM1	2
GO:0002053	BP	GO:0002053	positive regulation of mesenchymal cell proliferation	3/254	26/18986	0.115384615384615	8.62477286493034	4.53027434576731	0.00490057036572705	0.100241442143889	0.0859266181808439	WNT5A/PRRX1/KDR	3
GO:0021542	BP	GO:0021542	dentate gyrus development	3/254	26/18986	0.115384615384615	8.62477286493034	4.53027434576731	0.00490057036572705	0.100241442143889	0.0859266181808439	EMX2/MDK/TUBA1A	3
GO:0044550	BP	GO:0044550	secondary metabolite biosynthetic process	3/254	26/18986	0.115384615384615	8.62477286493034	4.53027434576731	0.00490057036572705	0.100241442143889	0.0859266181808439	OCA2/DDT/WNT5A	3
GO:0062009	BP	GO:0062009	secondary palate development	3/254	26/18986	0.115384615384615	8.62477286493034	4.53027434576731	0.00490057036572705	0.100241442143889	0.0859266181808439	ITGB8/WNT5A/TSHZ1	3
GO:0009152	BP	GO:0009152	purine ribonucleotide biosynthetic process	7/254	156/18986	0.0448717948717949	3.3540783363618	3.4378595839187	0.00509080319866564	0.103550918694646	0.0887634900561225	NME2/ATP5ME/ATP5MC2/ND3/TMSB4X/ENO1/ND1	7
GO:0007059	BP	GO:0007059	chromosome segregation	13/254	429/18986	0.0303030303030303	2.26509186351706	3.08622019847748	0.00532753465159136	0.107764187035801	0.092375089134318	CENPF/TOP2A/RPS3/CENPE/TPX2/SMC2/SGO2/KIF11/ACTB/ASPM/TUBB/PRICKLE1/KPNB1	13
GO:0065004	BP	GO:0065004	protein-DNA complex assembly	9/254	242/18986	0.0371900826446281	2.77988546886185	3.24488034742857	0.00543673166040657	0.108028437651943	0.0926016038503049	HMGB2/CENPF/NPM1/CENPE/NAP1L1/SSRP1/ATAD2/ANP32B/NASP	9
GO:0061136	BP	GO:0061136	regulation of proteasomal protein catabolic process	8/254	199/18986	0.0402010050251256	3.00494598979148	3.31078198110558	0.00545234142133765	0.108028437651943	0.0926016038503049	CLU/RACK1/RPL11/SUMO2/PARK7/HSP90AB1/UBB/PRICKLE1	8
GO:0006007	BP	GO:0006007	glucose catabolic process	3/254	27/18986	0.111111111111111	8.30533683289589	4.42328067901982	0.00545927836527261	0.108028437651943	0.0926016038503049	TPI1/PKM/ENO1	3
GO:0042026	BP	GO:0042026	protein refolding	3/254	27/18986	0.111111111111111	8.30533683289589	4.42328067901982	0.00545927836527261	0.108028437651943	0.0926016038503049	HSP90AA1/HSPB1/HSPA8	3
GO:1902414	BP	GO:1902414	protein localization to cell junction	6/254	120/18986	0.05	3.73740157480315	3.50283197334399	0.0055540907699903	0.109310510775863	0.0937005925065221	ERBB4/WNT5A/DSP/ACTB/ACTG1/HSPB1	6
GO:0048864	BP	GO:0048864	stem cell development	5/254	86/18986	0.0581395348837209	4.34581578465483	3.62118267379521	0.00595378381212241	0.114818450927209	0.0984219797913164	ERBB4/SEMA3E/LAMA5/NOLC1/ALDH1A2	5
GO:0002138	BP	GO:0002138	retinoic acid biosynthetic process	2/254	9/18986	0.222222222222222	16.6106736657918	5.45455349615781	0.00603222715065173	0.114818450927209	0.0984219797913164	RBP1/ALDH1A2	2
GO:0036481	BP	GO:0036481	intrinsic apoptotic signaling pathway in response to hydrogen peroxide	2/254	9/18986	0.222222222222222	16.6106736657918	5.45455349615781	0.00603222715065173	0.114818450927209	0.0984219797913164	RACK1/PARK7	2
GO:0046602	BP	GO:0046602	regulation of mitotic centrosome separation	2/254	9/18986	0.222222222222222	16.6106736657918	5.45455349615781	0.00603222715065173	0.114818450927209	0.0984219797913164	RANBP1/KIF11	2
GO:0051901	BP	GO:0051901	positive regulation of mitochondrial depolarization	2/254	9/18986	0.222222222222222	16.6106736657918	5.45455349615781	0.00603222715065173	0.114818450927209	0.0984219797913164	RACK1/KDR	2
GO:0001702	BP	GO:0001702	gastrulation with mouth forming second	3/254	28/18986	0.107142857142857	8.00871766029246	4.32166805480227	0.00605469447350291	0.114818450927209	0.0984219797913164	WNT5A/PRICKLE1/AMOT	3
GO:0010758	BP	GO:0010758	regulation of macrophage chemotaxis	3/254	28/18986	0.107142857142857	8.00871766029246	4.32166805480227	0.00605469447350291	0.114818450927209	0.0984219797913164	MIF/DDT/MDK	3
GO:0050729	BP	GO:0050729	positive regulation of inflammatory response	7/254	162/18986	0.0432098765432099	3.22985321279284	3.31900502434281	0.00623268007506088	0.116738271978262	0.100067643769221	LGALS1/DDT/WNT5A/KARS1/MDK/PARK7/CD47	7
GO:0030326	BP	GO:0030326	embryonic limb morphogenesis	6/254	123/18986	0.0487804878048781	3.64624543883234	3.4285254714242	0.00625211838389481	0.116738271978262	0.100067643769221	FRAS1/WNT5A/PRRX1/CHST11/ALDH1A2/PRICKLE1	6
GO:0035113	BP	GO:0035113	embryonic appendage morphogenesis	6/254	123/18986	0.0487804878048781	3.64624543883234	3.4285254714242	0.00625211838389481	0.116738271978262	0.100067643769221	FRAS1/WNT5A/PRRX1/CHST11/ALDH1A2/PRICKLE1	6
GO:0006091	BP	GO:0006091	generation of precursor metabolites and energy	14/254	490/18986	0.0285714285714286	2.13565804274466	2.96576541962904	0.00646741460186545	0.120142125333633	0.102985415115634	TPI1/GAPDH/ATP5ME/COX8A/COX4I1/COX5B/ND3/PARK7/COX6A1/COX7C/PKM/ENO1/COX6C/ND1	14
GO:0030010	BP	GO:0030010	establishment of cell polarity	7/254	164/18986	0.0426829268292683	3.1904647589783	3.28061596810263	0.00665273477524922	0.122356303318158	0.104883400840815	RACK1/WNT5A/KANK1/RAB11FIP2/MAP1B/PRICKLE1/AMOT	7
GO:0045116	BP	GO:0045116	protein neddylation	3/254	29/18986	0.103448275862069	7.73255498235134	4.22497542548811	0.00668742223573561	0.122356303318158	0.104883400840815	COPS9/RPL11/RPL5	3
GO:1903421	BP	GO:1903421	regulation of synaptic vesicle recycling	3/254	29/18986	0.103448275862069	7.73255498235134	4.22497542548811	0.00668742223573561	0.122356303318158	0.104883400840815	PARK7/ACTB/ACTG1	3
GO:0048863	BP	GO:0048863	stem cell differentiation	9/254	251/18986	0.0358565737051793	2.68020830065565	3.12034936919108	0.00685305151214264	0.124473013049097	0.106697837115475	ERBB4/SOX6/SEMA3E/LAMA5/RPS7/NOLC1/TMSB4X/ALDH1A2/PRICKLE1	9
GO:0046209	BP	GO:0046209	nitric oxide metabolic process	5/254	89/18986	0.0561797752808989	4.19932761213837	3.52279499404401	0.00687148465335583	0.124473013049097	0.106697837115475	CLU/DYNLL1/HSP90AB1/HSP90AA1/CD47	5
GO:0021761	BP	GO:0021761	limbic system development	6/254	126/18986	0.0476190476190476	3.55943007124109	3.35650873013523	0.00701191129259758	0.126024951655956	0.108028153532115	EPHA5/SEMA3E/EMX2/MDK/TUBA1A/UBB	6
GO:0048738	BP	GO:0048738	cardiac muscle tissue development	9/254	252/18986	0.0357142857142857	2.66957255343082	3.10685077060708	0.00702638428622878	0.126024951655956	0.108028153532115	ERBB4/SOX6/COL11A1/NEBL/KCNK2/DSP/SGCZ/ALDH1A2/PRICKLE1	9
GO:0034508	BP	GO:0034508	centromere complex assembly	3/254	30/18986	0.1	7.4748031496063	4.13279564459589	0.00735802052951437	0.127760839465173	0.109516150570039	CENPF/CENPE/NASP	3
GO:1902230	BP	GO:1902230	negative regulation of intrinsic apoptotic signaling pathway in response to DNA damage	3/254	30/18986	0.1	7.4748031496063	4.13279564459589	0.00735802052951437	0.127760839465173	0.109516150570039	CLU/MIF/TPT1	3
GO:0043523	BP	GO:0043523	regulation of neuron apoptotic process	9/254	254/18986	0.0354330708661417	2.64855229710459	3.08004879727001	0.00738311651778406	0.127760839465173	0.109516150570039	CLU/SEMA3E/TOX3/EPHA7/MDK/PARK7/UBB/SNX6/KDR	9
GO:0009150	BP	GO:0009150	purine ribonucleotide metabolic process	11/254	348/18986	0.0316091954022989	2.36272513349624	2.98764036694062	0.00742530134366992	0.127760839465173	0.109516150570039	NME2/TPI1/GAPDH/ATP5ME/ATP5MC2/ND3/PKM/TMSB4X/ENO1/HSPA8/ND1	11
GO:0006265	BP	GO:0006265	DNA topological change	2/254	10/18986	0.2	14.9496062992126	5.13795	0.00747406174295023	0.127760839465173	0.109516150570039	HMGB2/TOP2A	2
GO:0016102	BP	GO:0016102	diterpenoid biosynthetic process	2/254	10/18986	0.2	14.9496062992126	5.13795	0.00747406174295023	0.127760839465173	0.109516150570039	RBP1/ALDH1A2	2
GO:0032070	BP	GO:0032070	regulation of deoxyribonuclease activity	2/254	10/18986	0.2	14.9496062992126	5.13795	0.00747406174295023	0.127760839465173	0.109516150570039	RPS3/NPM1	2
GO:0051964	BP	GO:0051964	negative regulation of synapse assembly	2/254	10/18986	0.2	14.9496062992126	5.13795	0.00747406174295023	0.127760839465173	0.109516150570039	EPHA7/WNT5A	2
GO:1900748	BP	GO:1900748	positive regulation of vascular endothelial growth factor signaling pathway	2/254	10/18986	0.2	14.9496062992126	5.13795	0.00747406174295023	0.127760839465173	0.109516150570039	CCBE1/ADAMTS3	2
GO:2001171	BP	GO:2001171	positive regulation of ATP biosynthetic process	2/254	10/18986	0.2	14.9496062992126	5.13795	0.00747406174295023	0.127760839465173	0.109516150570039	TMSB4X/ENO1	2
GO:2001057	BP	GO:2001057	reactive nitrogen species metabolic process	5/254	91/18986	0.0549450549450549	4.10703469758588	3.45958046199203	0.00753557614664095	0.12821043341084	0.109901540948305	CLU/DYNLL1/HSP90AB1/HSP90AA1/CD47	5
GO:0009117	BP	GO:0009117	nucleotide metabolic process	14/254	500/18986	0.028	2.09294488188976	2.88397753433086	0.00766296814569776	0.129771474504584	0.111239659985282	NME2/TPI1/DUT/GAPDH/ATP5ME/ATP5MC2/KARS1/ND3/PARK7/PKM/TMSB4X/ENO1/HSPA8/ND1	14
GO:0000280	BP	GO:0000280	nuclear division	13/254	451/18986	0.0288248337028825	2.15459957749184	2.88970463465387	0.00796864909170562	0.13432338584676	0.115141542674986	RANBP1/RPL24/CENPF/TOP2A/WNT5A/CENPE/TPX2/SMC2/KIF11/ASPM/UBB/PRICKLE1/KPNB1	13
GO:0043524	BP	GO:0043524	negative regulation of neuron apoptotic process	7/254	170/18986	0.0411764705882353	3.07786012042612	3.16889026909006	0.00803953350163402	0.134893739536633	0.115630447889133	CLU/SEMA3E/TOX3/MDK/PARK7/SNX6/KDR	7
GO:0009260	BP	GO:0009260	ribonucleotide biosynthetic process	7/254	171/18986	0.0409356725146199	3.05986093843533	3.15074989476988	0.00828991666226271	0.13782459619771	0.118142768101942	NME2/ATP5ME/ATP5MC2/ND3/TMSB4X/ENO1/ND1	7
GO:0061351	BP	GO:0061351	neural precursor cell proliferation	7/254	171/18986	0.0409356725146199	3.05986093843533	3.15074989476988	0.00828991666226271	0.13782459619771	0.118142768101942	ZNF503/EMX2/WNT5A/CDON/MDK/NAP1L1/ASPM	7
GO:0006734	BP	GO:0006734	NADH metabolic process	3/254	32/18986	0.09375	7.00762795275591	3.96056973864473	0.00881484904649484	0.143967766869761	0.123408672796323	TPI1/PKM/ENO1	3
GO:0035767	BP	GO:0035767	endothelial cell chemotaxis	3/254	32/18986	0.09375	7.00762795275591	3.96056973864473	0.00881484904649484	0.143967766869761	0.123408672796323	TMSB4X/HSPB1/KDR	3
GO:0061036	BP	GO:0061036	positive regulation of cartilage development	3/254	32/18986	0.09375	7.00762795275591	3.96056973864473	0.00881484904649484	0.143967766869761	0.123408672796323	SOX6/WNT5A/MDK	3
GO:0045185	BP	GO:0045185	maintenance of protein location	5/254	95/18986	0.0526315789473684	3.93410692084542	3.33841519870109	0.00899544538184638	0.143967766869761	0.123408672796323	TMSB10/COPS9/PARK7/TMSB4X/YWHAB	5
GO:0051492	BP	GO:0051492	regulation of stress fiber assembly	5/254	95/18986	0.0526315789473684	3.93410692084542	3.33841519870109	0.00899544538184638	0.143967766869761	0.123408672796323	TMEFF2/STMN1/ACTG1/CD47/AMOT	5
GO:0021889	BP	GO:0021889	olfactory bulb interneuron differentiation	2/254	11/18986	0.181818181818182	13.5905511811024	4.86385117199629	0.00905482521647217	0.143967766869761	0.123408672796323	ERBB4/WNT5A	2
GO:0030953	BP	GO:0030953	astral microtubule organization	2/254	11/18986	0.181818181818182	13.5905511811024	4.86385117199629	0.00905482521647217	0.143967766869761	0.123408672796323	PDE4DIP/KPNB1	2
GO:0042989	BP	GO:0042989	sequestering of actin monomers	2/254	11/18986	0.181818181818182	13.5905511811024	4.86385117199629	0.00905482521647217	0.143967766869761	0.123408672796323	TMSB10/TMSB4X	2
GO:0090009	BP	GO:0090009	primitive streak formation	2/254	11/18986	0.181818181818182	13.5905511811024	4.86385117199629	0.00905482521647217	0.143967766869761	0.123408672796323	WNT5A/PRICKLE1	2
GO:1904181	BP	GO:1904181	positive regulation of membrane depolarization	2/254	11/18986	0.181818181818182	13.5905511811024	4.86385117199629	0.00905482521647217	0.143967766869761	0.123408672796323	RACK1/KDR	2
GO:0017148	BP	GO:0017148	negative regulation of translation	8/254	218/18986	0.036697247706422	2.74304702737846	3.01410542348184	0.0092429012837694	0.146319145974802	0.125424266848404	GAPDH/RACK1/RPS3/SAMD4A/YBX1/DDX6/SERBP1/NCL	8
GO:0007052	BP	GO:0007052	mitotic spindle organization	6/254	134/18986	0.0447761194029851	3.34692678340581	3.17470451288073	0.00936242776345586	0.147569694747804	0.126496232939834	CENPE/TPX2/KIF11/STMN1/PRICKLE1/KPNB1	6
GO:0045765	BP	GO:0045765	regulation of angiogenesis	11/254	360/18986	0.0305555555555556	2.28396762904637	2.86401712305735	0.00943793246062947	0.148118586591172	0.126966741133241	SEMA3E/ITGB8/WNT5A/MDK/PKM/TSPAN18/CCBE1/HSPB1/PRKCB/KDR/AMOT	11
GO:0010464	BP	GO:0010464	regulation of mesenchymal cell proliferation	3/254	33/18986	0.0909090909090909	6.79527559055118	3.87991459979516	0.009601985819794	0.149184753779702	0.127880655966931	WNT5A/PRRX1/KDR	3
GO:0031116	BP	GO:0031116	positive regulation of microtubule polymerization	3/254	33/18986	0.0909090909090909	6.79527559055118	3.87991459979516	0.009601985819794	0.149184753779702	0.127880655966931	RPS3/PDE4DIP/MAP1B	3
GO:0009266	BP	GO:0009266	response to temperature stimulus	7/254	176/18986	0.0397727272727273	2.97293307086614	3.0619942672392	0.00962878800830266	0.149184753779702	0.127880655966931	CDH8/EEF1D/PSIP1/HSP90AB1/HSP90AA1/HSPB1/HSPA8	7
GO:0051146	BP	GO:0051146	striated muscle cell differentiation	10/254	314/18986	0.0318471337579618	2.38051055719946	2.87236232257422	0.00996458944188803	0.150805922173713	0.129270315918143	KRT19/SOX6/KRT8/NEBL/CDON/TANC1/YBX1/ACTG1/PRICKLE1/HDAC9	10
GO:0046390	BP	GO:0046390	ribose phosphate biosynthetic process	7/254	178/18986	0.0393258426966292	2.93952932849686	3.02736739157505	0.0102062930913529	0.150805922173713	0.129270315918143	NME2/ATP5ME/ATP5MC2/ND3/TMSB4X/ENO1/ND1	7
GO:0032886	BP	GO:0032886	regulation of microtubule-based process	9/254	269/18986	0.033457249070632	2.50086350730322	2.88688379316788	0.0105179922796316	0.150805922173713	0.129270315918143	CKAP2/RPS3/PDE4DIP/NPM1/TPX2/MAP2/STMN1/MAP1B/MID1	9
GO:0030900	BP	GO:0030900	forebrain development	12/254	416/18986	0.0288461538461538	2.15619321623259	2.77652261274506	0.0105347754447473	0.150805922173713	0.129270315918143	ERBB4/EPHA5/SEMA3E/EMX2/WNT5A/CDON/MDK/TUBA1A/ASPM/ALDH1A2/UBB/HSPA8	12
GO:0032091	BP	GO:0032091	negative regulation of protein binding	4/254	64/18986	0.0625	4.67175196850394	3.42617773729991	0.0106146706587265	0.150805922173713	0.129270315918143	RACK1/MAP2/ACTB/TLE5	4
GO:2000179	BP	GO:2000179	positive regulation of neural precursor cell proliferation	4/254	64/18986	0.0625	4.67175196850394	3.42617773729991	0.0106146706587265	0.150805922173713	0.129270315918143	CDON/MDK/NAP1L1/ASPM	4
GO:0051053	BP	GO:0051053	negative regulation of DNA metabolic process	6/254	138/18986	0.0434782608695652	3.2499144128723	3.08889388502397	0.0107275162555495	0.150805922173713	0.129270315918143	RADX/KCNK2/RPS3/S100A11/DYNLL1/HNRNPA1	6
GO:0007494	BP	GO:0007494	midgut development	2/254	12/18986	0.166666666666667	12.4580052493438	4.62328084989161	0.0107705721448636	0.150805922173713	0.129270315918143	WNT5A/ALDH1A2	2
GO:0017038	BP	GO:0017038	protein import	2/254	12/18986	0.166666666666667	12.4580052493438	4.62328084989161	0.0107705721448636	0.150805922173713	0.129270315918143	CLU/HSPA8	2
GO:0045793	BP	GO:0045793	positive regulation of cell size	2/254	12/18986	0.166666666666667	12.4580052493438	4.62328084989161	0.0107705721448636	0.150805922173713	0.129270315918143	HSP90AA1/AMOT	2
GO:0098880	BP	GO:0098880	maintenance of postsynaptic specialization structure	2/254	12/18986	0.166666666666667	12.4580052493438	4.62328084989161	0.0107705721448636	0.150805922173713	0.129270315918143	PRICKLE1/HSPA8	2
GO:1901299	BP	GO:1901299	negative regulation of hydrogen peroxide-mediated programmed cell death	2/254	12/18986	0.166666666666667	12.4580052493438	4.62328084989161	0.0107705721448636	0.150805922173713	0.129270315918143	RACK1/PARK7	2
GO:0009259	BP	GO:0009259	ribonucleotide metabolic process	11/254	368/18986	0.0298913043478261	2.23431615884971	2.78428633146105	0.0109978105518473	0.150805922173713	0.129270315918143	NME2/TPI1/GAPDH/ATP5ME/ATP5MC2/ND3/PKM/TMSB4X/ENO1/HSPA8/ND1	11
GO:0099111	BP	GO:0099111	microtubule-based transport	8/254	225/18986	0.0355555555555556	2.65770778652668	2.91273737988994	0.0110455794237774	0.150805922173713	0.129270315918143	APBA1/DYNLL1/MAP2/TUBA1A/HSPB1/UBB/MAP1B/HSPA8	8
GO:1901342	BP	GO:1901342	regulation of vasculature development	11/254	369/18986	0.029810298102981	2.22826110150865	2.77446414271353	0.0112059109322933	0.150805922173713	0.129270315918143	SEMA3E/ITGB8/WNT5A/MDK/PKM/TSPAN18/CCBE1/HSPB1/PRKCB/KDR/AMOT	11
GO:1902176	BP	GO:1902176	negative regulation of oxidative stress-induced intrinsic apoptotic signaling pathway	3/254	35/18986	0.0857142857142857	6.40697412823397	3.72822687192614	0.0112956733820506	0.150805922173713	0.129270315918143	RACK1/PARK7/HSPB1	3
GO:0043547	BP	GO:0043547	positive regulation of GTPase activity	6/254	140/18986	0.0428571428571429	3.20348706411699	3.04715828443749	0.0114604569457679	0.150805922173713	0.129270315918143	DENND1B/DOCK11/RACK1/WNT5A/RAB11FIP2/RGS7	6
GO:0110053	BP	GO:0110053	regulation of actin filament organization	9/254	273/18986	0.032967032967033	2.46422081855153	2.83756799226767	0.0115019063263285	0.150805922173713	0.129270315918143	TMEFF2/ARHGAP18/TMSB10/KANK1/STMN1/TMSB4X/ACTG1/CD47/AMOT	9
GO:0034504	BP	GO:0034504	protein localization to nucleus	10/254	321/18986	0.0311526479750779	2.32859911202688	2.79551972789326	0.0115026518743225	0.150805922173713	0.129270315918143	RPL11/TMEM98/HDGF/RPL23/PARK7/HSP90AA1/LMNB1/PRICKLE1/HSPA8/KPNB1	10
GO:0007163	BP	GO:0007163	establishment or maintenance of cell polarity	8/254	227/18986	0.0352422907488987	2.63429185889209	2.88448170453859	0.0116053430628769	0.150805922173713	0.129270315918143	RACK1/WNT5A/KANK1/RAB11FIP2/ACTB/MAP1B/PRICKLE1/AMOT	8
GO:0001569	BP	GO:0001569	branching involved in blood vessel morphogenesis	3/254	36/18986	0.0833333333333333	6.22900262467192	3.65675267319262	0.0122028980258773	0.150805922173713	0.129270315918143	SEMA3E/MDK/KDR	3
GO:0071353	BP	GO:0071353	cellular response to interleukin-4	3/254	36/18986	0.0833333333333333	6.22900262467192	3.65675267319262	0.0122028980258773	0.150805922173713	0.129270315918143	RPL3/TUBA1B/HSP90AB1	3
GO:0098813	BP	GO:0098813	nuclear chromosome segregation	10/254	324/18986	0.0308641975308642	2.30703800913775	2.76319614452574	0.012214296622341	0.150805922173713	0.129270315918143	CENPF/TOP2A/CENPE/TPX2/SMC2/KIF11/ACTB/ASPM/PRICKLE1/KPNB1	10
GO:2000177	BP	GO:2000177	regulation of neural precursor cell proliferation	5/254	103/18986	0.0485436893203883	3.62854521825549	3.11478914677211	0.0124787075026009	0.150805922173713	0.129270315918143	WNT5A/CDON/MDK/NAP1L1/ASPM	5
GO:0002863	BP	GO:0002863	positive regulation of inflammatory response to antigenic stimulus	2/254	13/18986	0.153846153846154	11.4996971532405	4.40971508232112	0.012617437079272	0.150805922173713	0.129270315918143	KARS1/PARK7	2
GO:0021979	BP	GO:0021979	hypothalamus cell differentiation	2/254	13/18986	0.153846153846154	11.4996971532405	4.40971508232112	0.012617437079272	0.150805922173713	0.129270315918143	SEMA3E/UBB	2
GO:0030810	BP	GO:0030810	positive regulation of nucleotide biosynthetic process	2/254	13/18986	0.153846153846154	11.4996971532405	4.40971508232112	0.012617437079272	0.150805922173713	0.129270315918143	TMSB4X/ENO1	2
GO:0048853	BP	GO:0048853	forebrain morphogenesis	2/254	13/18986	0.153846153846154	11.4996971532405	4.40971508232112	0.012617437079272	0.150805922173713	0.129270315918143	WNT5A/TUBA1A	2
GO:1900373	BP	GO:1900373	positive regulation of purine nucleotide biosynthetic process	2/254	13/18986	0.153846153846154	11.4996971532405	4.40971508232112	0.012617437079272	0.150805922173713	0.129270315918143	TMSB4X/ENO1	2
GO:0019693	BP	GO:0019693	ribose phosphate metabolic process	11/254	376/18986	0.0292553191489362	2.18677751717206	2.70657540276738	0.0127482659814941	0.150805922173713	0.129270315918143	NME2/TPI1/GAPDH/ATP5ME/ATP5MC2/ND3/PKM/TMSB4X/ENO1/HSPA8/ND1	11
GO:0070633	BP	GO:0070633	transepithelial transport	3/254	37/18986	0.0810810810810811	6.06065120238349	3.58793200310442	0.0131507654325776	0.150805922173713	0.129270315918143	SLC9A4/ACTB/ACTG1	3
GO:0000461	BP	GO:0000461	endonucleolytic cleavage to generate mature 3'-end of SSU-rRNA from (SSU-rRNA, 5.8S rRNA, LSU-rRNA)	1/254	1/18986	1	74.748031496063	8.58766740716377	0.0133782787316972	0.150805922173713	0.129270315918143	RPS21	1
GO:0003345	BP	GO:0003345	proepicardium cell migration involved in pericardium morphogenesis	1/254	1/18986	1	74.748031496063	8.58766740716377	0.0133782787316972	0.150805922173713	0.129270315918143	FLRT3	1
GO:0006226	BP	GO:0006226	dUMP biosynthetic process	1/254	1/18986	1	74.748031496063	8.58766740716377	0.0133782787316972	0.150805922173713	0.129270315918143	DUT	1
GO:0006430	BP	GO:0006430	lysyl-tRNA aminoacylation	1/254	1/18986	1	74.748031496063	8.58766740716377	0.0133782787316972	0.150805922173713	0.129270315918143	KARS1	1
GO:0018106	BP	GO:0018106	peptidyl-histidine phosphorylation	1/254	1/18986	1	74.748031496063	8.58766740716377	0.0133782787316972	0.150805922173713	0.129270315918143	NME2	1
GO:0019242	BP	GO:0019242	methylglyoxal biosynthetic process	1/254	1/18986	1	74.748031496063	8.58766740716377	0.0133782787316972	0.150805922173713	0.129270315918143	TPI1	1
GO:0034463	BP	GO:0034463	90S preribosome assembly	1/254	1/18986	1	74.748031496063	8.58766740716377	0.0133782787316972	0.150805922173713	0.129270315918143	RPL38	1
GO:0036471	BP	GO:0036471	cellular response to glyoxal	1/254	1/18986	1	74.748031496063	8.58766740716377	0.0133782787316972	0.150805922173713	0.129270315918143	PARK7	1
GO:0036517	BP	GO:0036517	chemoattraction of serotonergic neuron axon	1/254	1/18986	1	74.748031496063	8.58766740716377	0.0133782787316972	0.150805922173713	0.129270315918143	WNT5A	1
GO:0045769	BP	GO:0045769	negative regulation of asymmetric cell division	1/254	1/18986	1	74.748031496063	8.58766740716377	0.0133782787316972	0.150805922173713	0.129270315918143	ASPM	1
GO:0046080	BP	GO:0046080	dUTP metabolic process	1/254	1/18986	1	74.748031496063	8.58766740716377	0.0133782787316972	0.150805922173713	0.129270315918143	DUT	1
GO:0046081	BP	GO:0046081	dUTP catabolic process	1/254	1/18986	1	74.748031496063	8.58766740716377	0.0133782787316972	0.150805922173713	0.129270315918143	DUT	1
GO:0046295	BP	GO:0046295	glycolate biosynthetic process	1/254	1/18986	1	74.748031496063	8.58766740716377	0.0133782787316972	0.150805922173713	0.129270315918143	PARK7	1
GO:0051623	BP	GO:0051623	positive regulation of norepinephrine uptake	1/254	1/18986	1	74.748031496063	8.58766740716377	0.0133782787316972	0.150805922173713	0.129270315918143	ACTB	1
GO:0051892	BP	GO:0051892	negative regulation of cardioblast differentiation	1/254	1/18986	1	74.748031496063	8.58766740716377	0.0133782787316972	0.150805922173713	0.129270315918143	PRICKLE1	1
GO:0051913	BP	GO:0051913	regulation of synaptic plasticity by chemical substance	1/254	1/18986	1	74.748031496063	8.58766740716377	0.0133782787316972	0.150805922173713	0.129270315918143	MAP1B	1
GO:0051914	BP	GO:0051914	positive regulation of synaptic plasticity by chemical substance	1/254	1/18986	1	74.748031496063	8.58766740716377	0.0133782787316972	0.150805922173713	0.129270315918143	MAP1B	1
GO:0051915	BP	GO:0051915	induction of synaptic plasticity by chemical substance	1/254	1/18986	1	74.748031496063	8.58766740716377	0.0133782787316972	0.150805922173713	0.129270315918143	MAP1B	1
GO:0060735	BP	GO:0060735	regulation of eIF2 alpha phosphorylation by dsRNA	1/254	1/18986	1	74.748031496063	8.58766740716377	0.0133782787316972	0.150805922173713	0.129270315918143	NPM1	1
GO:0061078	BP	GO:0061078	positive regulation of prostaglandin secretion involved in immune response	1/254	1/18986	1	74.748031496063	8.58766740716377	0.0133782787316972	0.150805922173713	0.129270315918143	MIF	1
GO:0061481	BP	GO:0061481	response to TNF agonist	1/254	1/18986	1	74.748031496063	8.58766740716377	0.0133782787316972	0.150805922173713	0.129270315918143	RPS3	1
GO:0061864	BP	GO:0061864	basement membrane constituent secretion	1/254	1/18986	1	74.748031496063	8.58766740716377	0.0133782787316972	0.150805922173713	0.129270315918143	PRICKLE1	1
GO:0061865	BP	GO:0061865	polarized secretion of basement membrane proteins in epithelium	1/254	1/18986	1	74.748031496063	8.58766740716377	0.0133782787316972	0.150805922173713	0.129270315918143	PRICKLE1	1
GO:0072749	BP	GO:0072749	cellular response to cytochalasin B	1/254	1/18986	1	74.748031496063	8.58766740716377	0.0133782787316972	0.150805922173713	0.129270315918143	ACTB	1
GO:0090323	BP	GO:0090323	prostaglandin secretion involved in immune response	1/254	1/18986	1	74.748031496063	8.58766740716377	0.0133782787316972	0.150805922173713	0.129270315918143	MIF	1
GO:0097238	BP	GO:0097238	cellular response to methylglyoxal	1/254	1/18986	1	74.748031496063	8.58766740716377	0.0133782787316972	0.150805922173713	0.129270315918143	PARK7	1
GO:0097380	BP	GO:0097380	dorsal spinal cord interneuron anterior axon guidance	1/254	1/18986	1	74.748031496063	8.58766740716377	0.0133782787316972	0.150805922173713	0.129270315918143	LHX9	1
GO:0099606	BP	GO:0099606	microtubule plus-end directed mitotic chromosome migration	1/254	1/18986	1	74.748031496063	8.58766740716377	0.0133782787316972	0.150805922173713	0.129270315918143	CENPE	1
GO:0106044	BP	GO:0106044	guanine deglycation	1/254	1/18986	1	74.748031496063	8.58766740716377	0.0133782787316972	0.150805922173713	0.129270315918143	PARK7	1
GO:0106045	BP	GO:0106045	guanine deglycation, methylglyoxal removal	1/254	1/18986	1	74.748031496063	8.58766740716377	0.0133782787316972	0.150805922173713	0.129270315918143	PARK7	1
GO:0106046	BP	GO:0106046	guanine deglycation, glyoxal removal	1/254	1/18986	1	74.748031496063	8.58766740716377	0.0133782787316972	0.150805922173713	0.129270315918143	PARK7	1
GO:0110027	BP	GO:0110027	negative regulation of DNA strand resection involved in replication fork processing	1/254	1/18986	1	74.748031496063	8.58766740716377	0.0133782787316972	0.150805922173713	0.129270315918143	DYNLL1	1
GO:0140041	BP	GO:0140041	cellular detoxification of methylglyoxal	1/254	1/18986	1	74.748031496063	8.58766740716377	0.0133782787316972	0.150805922173713	0.129270315918143	PARK7	1
GO:0140236	BP	GO:0140236	translation at presynapse	1/254	1/18986	1	74.748031496063	8.58766740716377	0.0133782787316972	0.150805922173713	0.129270315918143	RPL22	1
GO:0140241	BP	GO:0140241	translation at synapse	1/254	1/18986	1	74.748031496063	8.58766740716377	0.0133782787316972	0.150805922173713	0.129270315918143	RPL22	1
GO:1901328	BP	GO:1901328	response to cytochalasin B	1/254	1/18986	1	74.748031496063	8.58766740716377	0.0133782787316972	0.150805922173713	0.129270315918143	ACTB	1
GO:1902167	BP	GO:1902167	positive regulation of intrinsic apoptotic signaling pathway in response to DNA damage by p53 class mediator	1/254	1/18986	1	74.748031496063	8.58766740716377	0.0133782787316972	0.150805922173713	0.129270315918143	RPL26	1
GO:1902629	BP	GO:1902629	regulation of mRNA stability involved in cellular response to UV	1/254	1/18986	1	74.748031496063	8.58766740716377	0.0133782787316972	0.150805922173713	0.129270315918143	NPM1	1
GO:1902847	BP	GO:1902847	regulation of neuronal signal transduction	1/254	1/18986	1	74.748031496063	8.58766740716377	0.0133782787316972	0.150805922173713	0.129270315918143	CLU	1
GO:1903072	BP	GO:1903072	regulation of death-inducing signaling complex assembly	1/254	1/18986	1	74.748031496063	8.58766740716377	0.0133782787316972	0.150805922173713	0.129270315918143	PARK7	1
GO:1903073	BP	GO:1903073	negative regulation of death-inducing signaling complex assembly	1/254	1/18986	1	74.748031496063	8.58766740716377	0.0133782787316972	0.150805922173713	0.129270315918143	PARK7	1
GO:1903184	BP	GO:1903184	L-dopa metabolic process	1/254	1/18986	1	74.748031496063	8.58766740716377	0.0133782787316972	0.150805922173713	0.129270315918143	PARK7	1
GO:1903185	BP	GO:1903185	L-dopa biosynthetic process	1/254	1/18986	1	74.748031496063	8.58766740716377	0.0133782787316972	0.150805922173713	0.129270315918143	PARK7	1
GO:1903189	BP	GO:1903189	glyoxal metabolic process	1/254	1/18986	1	74.748031496063	8.58766740716377	0.0133782787316972	0.150805922173713	0.129270315918143	PARK7	1
GO:1903190	BP	GO:1903190	glyoxal catabolic process	1/254	1/18986	1	74.748031496063	8.58766740716377	0.0133782787316972	0.150805922173713	0.129270315918143	PARK7	1
GO:1903195	BP	GO:1903195	regulation of L-dopa biosynthetic process	1/254	1/18986	1	74.748031496063	8.58766740716377	0.0133782787316972	0.150805922173713	0.129270315918143	PARK7	1
GO:1903197	BP	GO:1903197	positive regulation of L-dopa biosynthetic process	1/254	1/18986	1	74.748031496063	8.58766740716377	0.0133782787316972	0.150805922173713	0.129270315918143	PARK7	1
GO:1904592	BP	GO:1904592	positive regulation of protein refolding	1/254	1/18986	1	74.748031496063	8.58766740716377	0.0133782787316972	0.150805922173713	0.129270315918143	HSPA8	1
GO:1904764	BP	GO:1904764	chaperone-mediated autophagy translocation complex disassembly	1/254	1/18986	1	74.748031496063	8.58766740716377	0.0133782787316972	0.150805922173713	0.129270315918143	HSPA8	1
GO:1904803	BP	GO:1904803	regulation of translation involved in cellular response to UV	1/254	1/18986	1	74.748031496063	8.58766740716377	0.0133782787316972	0.150805922173713	0.129270315918143	RPL26	1
GO:1904934	BP	GO:1904934	negative regulation of cell proliferation in midbrain	1/254	1/18986	1	74.748031496063	8.58766740716377	0.0133782787316972	0.150805922173713	0.129270315918143	WNT5A	1
GO:1905070	BP	GO:1905070	anterior visceral endoderm cell migration	1/254	1/18986	1	74.748031496063	8.58766740716377	0.0133782787316972	0.150805922173713	0.129270315918143	PRICKLE1	1
GO:1990832	BP	GO:1990832	slow axonal transport	1/254	1/18986	1	74.748031496063	8.58766740716377	0.0133782787316972	0.150805922173713	0.129270315918143	HSPA8	1
GO:2000277	BP	GO:2000277	positive regulation of oxidative phosphorylation uncoupler activity	1/254	1/18986	1	74.748031496063	8.58766740716377	0.0133782787316972	0.150805922173713	0.129270315918143	PARK7	1
GO:2000284	BP	GO:2000284	positive regulation of amino acid biosynthetic process	1/254	1/18986	1	74.748031496063	8.58766740716377	0.0133782787316972	0.150805922173713	0.129270315918143	PARK7	1
GO:2000690	BP	GO:2000690	regulation of cardiac muscle cell myoblast differentiation	1/254	1/18986	1	74.748031496063	8.58766740716377	0.0133782787316972	0.150805922173713	0.129270315918143	PRICKLE1	1
GO:2000691	BP	GO:2000691	negative regulation of cardiac muscle cell myoblast differentiation	1/254	1/18986	1	74.748031496063	8.58766740716377	0.0133782787316972	0.150805922173713	0.129270315918143	PRICKLE1	1
GO:0034605	BP	GO:0034605	cellular response to heat	4/254	69/18986	0.0579710144927536	4.33321921716307	3.22992453131981	0.0137171406963615	0.154148485418062	0.132135549592956	EEF1D/HSP90AB1/HSP90AA1/HSPA8	4
GO:0042692	BP	GO:0042692	muscle cell differentiation	12/254	432/18986	0.0277777777777778	2.07633420822397	2.63511956231685	0.0138510774077372	0.155174685666373	0.133015204903452	KRT19/SOX6/KRT8/NEBL/CDON/TANC1/SGCZ/YBX1/DNMT1/ACTG1/PRICKLE1/HDAC9	12
GO:0140014	BP	GO:0140014	mitotic nuclear division	9/254	282/18986	0.0319148936170213	2.38557547327861	2.72971671337273	0.0139661333558947	0.155313739973477	0.133134401775499	RANBP1/RPL24/CENPF/CENPE/TPX2/SMC2/KIF11/PRICKLE1/KPNB1	9
GO:0008630	BP	GO:0008630	intrinsic apoptotic signaling pathway in response to DNA damage	5/254	106/18986	0.0471698113207547	3.52585054226712	3.03661456921691	0.0139914602338096	0.155313739973477	0.133134401775499	CLU/MIF/RPL26/RPS3/TPT1	5
GO:0110020	BP	GO:0110020	regulation of actomyosin structure organization	5/254	106/18986	0.0471698113207547	3.52585054226712	3.03661456921691	0.0139914602338096	0.155313739973477	0.133134401775499	TMEFF2/STMN1/ACTG1/CD47/AMOT	5
GO:0031112	BP	GO:0031112	positive regulation of microtubule polymerization or depolymerization	3/254	38/18986	0.0789473684210526	5.90116038126813	3.52159257058143	0.0141395237032858	0.156259224177978	0.133944867571866	RPS3/PDE4DIP/MAP1B	3
GO:0051302	BP	GO:0051302	regulation of cell division	7/254	190/18986	0.0368421052631579	2.75387484459179	2.8292593900672	0.0142134456735884	0.156259224177978	0.133944867571866	RACK1/HDGF/MDK/ASPM/YBX1/CALM2/PDGFC	7
GO:0051348	BP	GO:0051348	negative regulation of transferase activity	7/254	190/18986	0.0368421052631579	2.75387484459179	2.8292593900672	0.0142134456735884	0.156259224177978	0.133944867571866	RPS7/RPL11/RPL5/NPM1/RPL23/HSPB1/SNX6	7
GO:0072001	BP	GO:0072001	renal system development	10/254	332/18986	0.0301204819277108	2.25144673180913	2.67870882580471	0.014274680282523	0.156259224177978	0.133944867571866	ERBB4/LAMA5/EMX2/FRAS1/CENPF/EPHA7/WNT5A/ALDH1A2/PRICKLE1/HSPA8	10
GO:0007411	BP	GO:0007411	axon guidance	8/254	236/18986	0.0338983050847458	2.53383157613773	2.7609791312273	0.0143860800412757	0.156259224177978	0.133944867571866	LHX9/EPHA5/SEMA3E/RPL24/EPHA7/WNT5A/FLRT3/BOC	8
GO:0032231	BP	GO:0032231	regulation of actin filament bundle assembly	5/254	107/18986	0.0467289719626168	3.49289866804033	3.01118269328615	0.0145219148014592	0.156259224177978	0.133944867571866	TMEFF2/STMN1/ACTG1/CD47/AMOT	5
GO:0007100	BP	GO:0007100	mitotic centrosome separation	2/254	14/18986	0.142857142857143	10.6782902137233	4.21828758805172	0.0145916331284023	0.156259224177978	0.133944867571866	RANBP1/KIF11	2
GO:0010155	BP	GO:0010155	regulation of proton transport	2/254	14/18986	0.142857142857143	10.6782902137233	4.21828758805172	0.0145916331284023	0.156259224177978	0.133944867571866	PARK7/TMSB4X	2
GO:0031115	BP	GO:0031115	negative regulation of microtubule polymerization	2/254	14/18986	0.142857142857143	10.6782902137233	4.21828758805172	0.0145916331284023	0.156259224177978	0.133944867571866	MAP2/STMN1	2
GO:1905208	BP	GO:1905208	negative regulation of cardiocyte differentiation	2/254	14/18986	0.142857142857143	10.6782902137233	4.21828758805172	0.0145916331284023	0.156259224177978	0.133944867571866	SOX6/PRICKLE1	2
GO:1905522	BP	GO:1905522	negative regulation of macrophage migration	2/254	14/18986	0.142857142857143	10.6782902137233	4.21828758805172	0.0145916331284023	0.156259224177978	0.133944867571866	MIF/DDT	2
GO:1905809	BP	GO:1905809	negative regulation of synapse organization	2/254	14/18986	0.142857142857143	10.6782902137233	4.21828758805172	0.0145916331284023	0.156259224177978	0.133944867571866	EPHA7/WNT5A	2
GO:0097485	BP	GO:0097485	neuron projection guidance	8/254	237/18986	0.0337552742616034	2.52314030366457	2.74761015643777	0.0147225509042616	0.157198849977761	0.134750311563932	LHX9/EPHA5/SEMA3E/RPL24/EPHA7/WNT5A/FLRT3/BOC	8
GO:0045814	BP	GO:0045814	negative regulation of gene expression, epigenetic	7/254	192/18986	0.0364583333333333	2.72518864829396	2.79774210853908	0.014976961614971	0.15944771122839	0.136678027665093	H2AZ1/H2AC20/H2AZ2/DNMT1/LMNB1/RESF1/HDAC9	7
GO:0032760	BP	GO:0032760	positive regulation of tumor necrosis factor production	5/254	108/18986	0.0462962962962963	3.46055701370662	2.9860522579728	0.0150657015433409	0.15992483766561	0.13708701880008	CLU/MIF/DDT/WNT5A/HSPB1	5
GO:0050685	BP	GO:0050685	positive regulation of mRNA processing	3/254	39/18986	0.0769230769230769	5.74984857662023	3.45757751392008	0.015169387465985	0.160091999314931	0.13723030918885	NCBP2/NCL/HSPA8	3
GO:0070670	BP	GO:0070670	response to interleukin-4	3/254	39/18986	0.0769230769230769	5.74984857662023	3.45757751392008	0.015169387465985	0.160091999314931	0.13723030918885	RPL3/TUBA1B/HSP90AB1	3
GO:0031647	BP	GO:0031647	regulation of protein stability	11/254	387/18986	0.0284237726098191	2.12462105027569	2.60283703777277	0.0154918256356557	0.163022361674631	0.139742205688223	CLU/GAPDH/RPS7/RPL11/RPL5/SERF2/RPL23/PARK7/HSP90AB1/HSP90AA1/HSPA8	11
GO:0000070	BP	GO:0000070	mitotic sister chromatid segregation	7/254	194/18986	0.0360824742268041	2.69709391996104	2.76662517899061	0.0157692864786534	0.165463896451807	0.14183508087125	CENPF/CENPE/TPX2/SMC2/KIF11/PRICKLE1/KPNB1	7
GO:0050918	BP	GO:0050918	positive chemotaxis	4/254	72/18986	0.0555555555555556	4.15266841644794	3.12092215602706	0.0158279438285979	0.165602136436566	0.141953579708992	MIF/HMGB2/WNT5A/KDR	4
GO:0008584	BP	GO:0008584	male gonad development	6/254	151/18986	0.0397350993377483	2.97012045679721	2.83027429078637	0.0161328156964865	0.167349236327371	0.14345118770455	LHX9/HMGB2/WNT5A/ASPM/UBB/NASP	6
GO:0035107	BP	GO:0035107	appendage morphogenesis	6/254	151/18986	0.0397350993377483	2.97012045679721	2.83027429078637	0.0161328156964865	0.167349236327371	0.14345118770455	FRAS1/WNT5A/PRRX1/CHST11/ALDH1A2/PRICKLE1	6
GO:0035108	BP	GO:0035108	limb morphogenesis	6/254	151/18986	0.0397350993377483	2.97012045679721	2.83027429078637	0.0161328156964865	0.167349236327371	0.14345118770455	FRAS1/WNT5A/PRRX1/CHST11/ALDH1A2/PRICKLE1	6
GO:0090398	BP	GO:0090398	cellular senescence	5/254	110/18986	0.0454545454545455	3.39763779527559	2.93666913515615	0.01619380613563	0.167504682215423	0.143584435383202	HMGA1/MIF/NPM1/RSL1D1/YBX1	5
GO:0032435	BP	GO:0032435	negative regulation of proteasomal ubiquitin-dependent protein catabolic process	3/254	40/18986	0.075	5.60610236220472	3.39574366226855	0.0162405389759431	0.167512188134302	0.143590869430956	RPL11/PARK7/HSP90AB1	3
GO:0051881	BP	GO:0051881	regulation of mitochondrial membrane potential	4/254	73/18986	0.0547945205479452	4.09578254772948	3.08589930675521	0.0165743269608324	0.169265430351783	0.145093742607738	RACK1/PARK7/UBB/KDR	4
GO:0046546	BP	GO:0046546	development of primary male sexual characteristics	6/254	152/18986	0.0394736842105263	2.95058019063407	2.81154089443172	0.0166140744137915	0.169265430351783	0.145093742607738	LHX9/HMGB2/WNT5A/ASPM/UBB/NASP	6
GO:0000054	BP	GO:0000054	ribosomal subunit export from nucleus	2/254	15/18986	0.133333333333333	9.96640419947507	4.04528304919974	0.0166894505620132	0.169265430351783	0.145093742607738	RPS15/NPM1	2
GO:0033189	BP	GO:0033189	response to vitamin A	2/254	15/18986	0.133333333333333	9.96640419947507	4.04528304919974	0.0166894505620132	0.169265430351783	0.145093742607738	ALDH1A2/MAP1B	2
GO:0033750	BP	GO:0033750	ribosome localization	2/254	15/18986	0.133333333333333	9.96640419947507	4.04528304919974	0.0166894505620132	0.169265430351783	0.145093742607738	RPS15/NPM1	2
GO:1901298	BP	GO:1901298	regulation of hydrogen peroxide-mediated programmed cell death	2/254	15/18986	0.133333333333333	9.96640419947507	4.04528304919974	0.0166894505620132	0.169265430351783	0.145093742607738	RACK1/PARK7	2
GO:0006164	BP	GO:0006164	purine nucleotide biosynthetic process	7/254	197/18986	0.0355329949238579	2.65602142371797	2.72067906764154	0.0170129653899449	0.172067241624415	0.147495445559025	NME2/ATP5ME/ATP5MC2/ND3/TMSB4X/ENO1/ND1	7
GO:1901880	BP	GO:1901880	negative regulation of protein depolymerization	4/254	74/18986	0.0540540540540541	4.04043413492232	3.05149606646526	0.017342409106124	0.173815902286971	0.148994391442741	CKAP2/TPX2/MAP1B/MID1	4
GO:0030038	BP	GO:0030038	contractile actin filament bundle assembly	5/254	112/18986	0.0446428571428571	3.33696569178853	2.88841410539593	0.0173768163780437	0.173815902286971	0.148994391442741	TMEFF2/STMN1/ACTG1/CD47/AMOT	5
GO:0043149	BP	GO:0043149	stress fiber assembly	5/254	112/18986	0.0446428571428571	3.33696569178853	2.88841410539593	0.0173768163780437	0.173815902286971	0.148994391442741	TMEFF2/STMN1/ACTG1/CD47/AMOT	5
GO:1903557	BP	GO:1903557	positive regulation of tumor necrosis factor superfamily cytokine production	5/254	112/18986	0.0446428571428571	3.33696569178853	2.88841410539593	0.0173768163780437	0.173815902286971	0.148994391442741	CLU/MIF/DDT/WNT5A/HSPB1	5
GO:0032970	BP	GO:0032970	regulation of actin filament-based process	11/254	395/18986	0.0278481012658228	2.08159075052327	2.52953225432791	0.0177505113275177	0.177067429434225	0.151781589289373	TMEFF2/EPHA5/ARHGAP18/TMSB10/KANK1/DSP/STMN1/TMSB4X/ACTG1/CD47/AMOT	11
GO:0040029	BP	GO:0040029	epigenetic regulation of gene expression	9/254	295/18986	0.0305084745762712	2.28044841852396	2.58099350593871	0.0181884837447669	0.180940626542886	0.155101680480972	H2AZ1/H2AC20/TRMT112/H2AZ2/DNMT1/LMNB1/ATAD2/RESF1/HDAC9	9
GO:0031334	BP	GO:0031334	positive regulation of protein-containing complex assembly	7/254	200/18986	0.035	2.61618110236221	2.67558004153882	0.0183244540623376	0.181796559239704	0.155835383034077	CLU/RACK1/RPS3/PDE4DIP/PARK7/HSP90AA1/MAP1B	7
GO:0045429	BP	GO:0045429	positive regulation of nitric oxide biosynthetic process	3/254	42/18986	0.0714285714285714	5.33914510686164	3.2781065150698	0.0185072788125006	0.182615181995432	0.156537103634472	CLU/HSP90AB1/HSP90AA1	3
GO:0048246	BP	GO:0048246	macrophage chemotaxis	3/254	42/18986	0.0714285714285714	5.33914510686164	3.2781065150698	0.0185072788125006	0.182615181995432	0.156537103634472	MIF/DDT/MDK	3
GO:0016114	BP	GO:0016114	terpenoid biosynthetic process	2/254	16/18986	0.125	9.34350393700787	3.88780868484936	0.0189072554374864	0.18393704337762	0.15767019864833	RBP1/ALDH1A2	2
GO:0044849	BP	GO:0044849	estrous cycle	2/254	16/18986	0.125	9.34350393700787	3.88780868484936	0.0189072554374864	0.18393704337762	0.15767019864833	MDK/HSPA8	2
GO:0051299	BP	GO:0051299	centrosome separation	2/254	16/18986	0.125	9.34350393700787	3.88780868484936	0.0189072554374864	0.18393704337762	0.15767019864833	RANBP1/KIF11	2
GO:2000767	BP	GO:2000767	positive regulation of cytoplasmic translation	2/254	16/18986	0.125	9.34350393700787	3.88780868484936	0.0189072554374864	0.18393704337762	0.15767019864833	YBX1/PKM	2
GO:0061077	BP	GO:0061077	chaperone-mediated protein folding	4/254	76/18986	0.0526315789473684	3.93410692084542	2.98446886121332	0.0189443535475439	0.18393704337762	0.15767019864833	CLU/HSP90AB1/HSPB1/HSPA8	4
GO:0090307	BP	GO:0090307	mitotic spindle assembly	4/254	76/18986	0.0526315789473684	3.93410692084542	2.98446886121332	0.0189443535475439	0.18393704337762	0.15767019864833	TPX2/KIF11/PRICKLE1/KPNB1	4
GO:0071364	BP	GO:0071364	cellular response to epidermal growth factor stimulus	3/254	43/18986	0.0697674418604651	5.21497894158579	3.22207274905323	0.0197030793216747	0.190009643227459	0.162875610277517	ERBB4/NCL/SNX6	3
GO:1904407	BP	GO:1904407	positive regulation of nitric oxide metabolic process	3/254	43/18986	0.0697674418604651	5.21497894158579	3.22207274905323	0.0197030793216747	0.190009643227459	0.162875610277517	CLU/HSP90AB1/HSP90AA1	3
GO:0015986	BP	GO:0015986	proton motive force-driven ATP synthesis	4/254	77/18986	0.051948051948052	3.8830146231721	2.9518073606512	0.0197785374301585	0.190009643227459	0.162875610277517	ATP5ME/ATP5MC2/ND3/ND1	4
GO:0030239	BP	GO:0030239	myofibril assembly	4/254	77/18986	0.051948051948052	3.8830146231721	2.9518073606512	0.0197785374301585	0.190009643227459	0.162875610277517	KRT19/KRT8/NEBL/ACTG1	4
GO:0043393	BP	GO:0043393	regulation of protein binding	5/254	116/18986	0.0431034482758621	3.22189790931306	2.79509922206309	0.019911503490457	0.190610493999699	0.163390657485395	RACK1/RPL11/MAP2/ACTB/TLE5	5
GO:0001934	BP	GO:0001934	positive regulation of protein phosphorylation	12/254	455/18986	0.0263736263736264	1.97137665484122	2.44215945424831	0.0199457836346842	0.190610493999699	0.163390657485395	ERBB4/MIF/RACK1/RPS3/EPHA7/WNT5A/CENPE/TPX2/PARK7/HSP90AA1/CALM2/KDR	12
GO:0007043	BP	GO:0007043	cell-cell junction assembly	6/254	159/18986	0.0377358490566038	2.8206804338137	2.68455193620654	0.0202626272491956	0.193131481189322	0.165551639002108	CDH6/CDH8/ACTB/ACTG1/CDH20/AMOT	6
GO:0032956	BP	GO:0032956	regulation of actin cytoskeleton organization	10/254	352/18986	0.0284090909090909	2.12352362204724	2.4775964982591	0.020555524435624	0.195411656579914	0.167506197475952	TMEFF2/EPHA5/ARHGAP18/TMSB10/KANK1/STMN1/TMSB4X/ACTG1/CD47/AMOT	10
GO:0035924	BP	GO:0035924	cellular response to vascular endothelial growth factor stimulus	4/254	78/18986	0.0512820512820513	3.83323238441349	2.91969029483277	0.020635063533172	0.195437989587259	0.167528770038949	CCBE1/HSPB1/KDR/ADAMTS3	4
GO:0055001	BP	GO:0055001	muscle cell development	7/254	205/18986	0.0341463414634146	2.55237180718264	2.60221637565766	0.0206656484457827	0.195437989587259	0.167528770038949	KRT19/KRT8/NEBL/SGCZ/ACTG1/PRICKLE1/HDAC9	7
GO:0035966	BP	GO:0035966	response to topologically incorrect protein	6/254	160/18986	0.0375	2.80305118110236	2.66697597445723	0.0208248307697297	0.195893718588846	0.167919419365972	CLU/RACK1/HSP90AB1/HSP90AA1/HSPB1/HSPA8	6
GO:0048568	BP	GO:0048568	embryonic organ development	12/254	458/18986	0.0262008733624454	1.95846370732043	2.41782144483282	0.0208685250564146	0.195893718588846	0.167919419365972	KRT19/KRT8/RPL10/COL11A1/RPL38/WNT5A/PRRX1/TSHZ1/CHST11/ALDH1A2/PRICKLE1/KDR	12
GO:0046627	BP	GO:0046627	negative regulation of insulin receptor signaling pathway	3/254	44/18986	0.0681818181818182	5.09645669291339	3.16775711121039	0.0209405939632267	0.195893718588846	0.167919419365972	KANK1/NCL/PRKCB	3
GO:0045861	BP	GO:0045861	negative regulation of proteolysis	9/254	303/18986	0.0297029702970297	2.22024	2.49329023625823	0.0212098462496782	0.195893718588846	0.167919419365972	WFDC2/GAPDH/RPS7/RPL11/TMEM98/RPL5/RPL23/PARK7/HSP90AB1	9
GO:0000463	BP	GO:0000463	maturation of LSU-rRNA from tricistronic rRNA transcript (SSU-rRNA, 5.8S rRNA, LSU-rRNA)	2/254	17/18986	0.117647058823529	8.79388605836035	3.74357362911102	0.0212414882491038	0.195893718588846	0.167919419365972	RPL35/RPL7	2
GO:0051382	BP	GO:0051382	kinetochore assembly	2/254	17/18986	0.117647058823529	8.79388605836035	3.74357362911102	0.0212414882491038	0.195893718588846	0.167919419365972	CENPF/CENPE	2
GO:1902165	BP	GO:1902165	regulation of intrinsic apoptotic signaling pathway in response to DNA damage by p53 class mediator	2/254	17/18986	0.117647058823529	8.79388605836035	3.74357362911102	0.0212414882491038	0.195893718588846	0.167919419365972	MIF/RPL26	2
GO:2001169	BP	GO:2001169	regulation of ATP biosynthetic process	2/254	17/18986	0.117647058823529	8.79388605836035	3.74357362911102	0.0212414882491038	0.195893718588846	0.167919419365972	TMSB4X/ENO1	2
GO:0031507	BP	GO:0031507	heterochromatin formation	6/254	161/18986	0.0372670807453416	2.78564092531912	2.64953500141325	0.0213975249232228	0.195893718588846	0.167919419365972	H2AZ1/H2AC20/H2AZ2/DNMT1/LMNB1/RESF1	6
GO:0007585	BP	GO:0007585	respiratory gaseous exchange by respiratory system	4/254	79/18986	0.0506329113924051	3.78471045549686	2.88810091060164	0.0215140727668946	0.195893718588846	0.167919419365972	COX5B/TSHZ3/CHST11/CCBE1	4
GO:0015980	BP	GO:0015980	energy derivation by oxidation of organic compounds	10/254	356/18986	0.0280898876404494	2.09966380606919	2.43898195470678	0.0220218269604152	0.195893718588846	0.167919419365972	ATP5ME/COX8A/COX4I1/COX5B/ND3/PARK7/COX6A1/COX7C/COX6C/ND1	10
GO:0002183	BP	GO:0002183	cytoplasmic translational initiation	3/254	45/18986	0.0666666666666667	4.98320209973753	3.11506584868715	0.0222198587254218	0.195893718588846	0.167919419365972	EIF3G/EIF4A1/NCBP2	3
GO:0010463	BP	GO:0010463	mesenchymal cell proliferation	3/254	45/18986	0.0666666666666667	4.98320209973753	3.11506584868715	0.0222198587254218	0.195893718588846	0.167919419365972	WNT5A/PRRX1/KDR	3
GO:1900077	BP	GO:1900077	negative regulation of cellular response to insulin stimulus	3/254	45/18986	0.0666666666666667	4.98320209973753	3.11506584868715	0.0222198587254218	0.195893718588846	0.167919419365972	KANK1/NCL/PRKCB	3
GO:0032436	BP	GO:0032436	positive regulation of proteasomal ubiquitin-dependent protein catabolic process	4/254	80/18986	0.05	3.73740157480315	2.85702317999949	0.0224156981372055	0.195893718588846	0.167919419365972	CLU/RACK1/SUMO2/PRICKLE1	4
GO:0032355	BP	GO:0032355	response to estradiol	5/254	120/18986	0.0416666666666667	3.11450131233596	2.70575675586102	0.0226772077358186	0.195893718588846	0.167919419365972	H2AZ1/GPX4/ALDH1A2/MAP1B/HSPA8	5
GO:0051216	BP	GO:0051216	cartilage development	7/254	209/18986	0.0334928229665072	2.50352258599254	2.54507204611157	0.0226828852678175	0.195893718588846	0.167919419365972	SOX6/COL11A1/ITGB8/WNT5A/PRRX1/MDK/CHST11	7
GO:0033044	BP	GO:0033044	regulation of chromosome organization	8/254	258/18986	0.0310077519379845	2.31776841848257	2.4816088667776	0.0231804839160371	0.195893718588846	0.167919419365972	CENPF/TOP2A/CENPE/SMC2/ACTB/HNRNPA1/HSP90AA1/RESF1	8
GO:0021536	BP	GO:0021536	diencephalon development	4/254	81/18986	0.0493827160493827	3.69126081462039	2.82644176016343	0.0233400647800231	0.195893718588846	0.167919419365972	SEMA3E/WNT5A/ALDH1A2/UBB	4
GO:1903036	BP	GO:1903036	positive regulation of response to wounding	4/254	81/18986	0.0493827160493827	3.69126081462039	2.82644176016343	0.0233400647800231	0.195893718588846	0.167919419365972	PRDX2/KANK1/MDK/ACTG1	4
GO:0021762	BP	GO:0021762	substantia nigra development	3/254	46/18986	0.0652173913043478	4.87487161930846	3.06391230786553	0.0235408832879178	0.195893718588846	0.167919419365972	DYNLL1/ACTB/CALM2	3
GO:1903573	BP	GO:1903573	negative regulation of response to endoplasmic reticulum stress	3/254	46/18986	0.0652173913043478	4.87487161930846	3.06391230786553	0.0235408832879178	0.195893718588846	0.167919419365972	CLU/RACK1/PARK7	3
GO:1905521	BP	GO:1905521	regulation of macrophage migration	3/254	46/18986	0.0652173913043478	4.87487161930846	3.06391230786553	0.0235408832879178	0.195893718588846	0.167919419365972	MIF/DDT/MDK	3
GO:0010421	BP	GO:0010421	hydrogen peroxide-mediated programmed cell death	2/254	18/18986	0.111111111111111	8.30533683289589	3.61073662875644	0.0236886625996749	0.195893718588846	0.167919419365972	RACK1/PARK7	2
GO:0071895	BP	GO:0071895	odontoblast differentiation	2/254	18/18986	0.111111111111111	8.30533683289589	3.61073662875644	0.0236886625996749	0.195893718588846	0.167919419365972	TUBB/MAP1B	2
GO:0072189	BP	GO:0072189	ureter development	2/254	18/18986	0.111111111111111	8.30533683289589	3.61073662875644	0.0236886625996749	0.195893718588846	0.167919419365972	EMX2/ALDH1A2	2
GO:0098974	BP	GO:0098974	postsynaptic actin cytoskeleton organization	2/254	18/18986	0.111111111111111	8.30533683289589	3.61073662875644	0.0236886625996749	0.195893718588846	0.167919419365972	ACTB/ACTG1	2
GO:1990403	BP	GO:1990403	embryonic brain development	2/254	18/18986	0.111111111111111	8.30533683289589	3.61073662875644	0.0236886625996749	0.195893718588846	0.167919419365972	RPL10/PRICKLE1	2
GO:0032535	BP	GO:0032535	regulation of cellular component size	10/254	361/18986	0.0277008310249307	2.07058258991864	2.39141925225707	0.0239599723144713	0.195893718588846	0.167919419365972	ARHGAP18/TMSB10/EPHA7/WNT5A/KANK1/MAP2/HSP90AA1/TMSB4X/MAP1B/AMOT	10
GO:0051092	BP	GO:0051092	positive regulation of NF-kappaB transcription factor activity	5/254	122/18986	0.040983606557377	3.06344391377307	2.6624764485084	0.0241488141548178	0.195893718588846	0.167919419365972	CLU/RTKN2/RPS3/WNT5A/NPM1	5
GO:0140238	BP	GO:0140238	presynaptic endocytosis	4/254	82/18986	0.0487804878048781	3.64624543883234	2.79634195590817	0.0242872900002286	0.195893718588846	0.167919419365972	PARK7/ACTB/ACTG1/CALM2	4
GO:1902850	BP	GO:1902850	microtubule cytoskeleton organization involved in mitosis	6/254	167/18986	0.0359281437125748	2.68555801782262	2.54761475021104	0.0250582924447808	0.195893718588846	0.167919419365972	CENPE/TPX2/KIF11/STMN1/PRICKLE1/KPNB1	6
GO:0008088	BP	GO:0008088	axo-dendritic transport	4/254	83/18986	0.0481927710843374	3.6023147708946	2.76670968478275	0.0252574833148392	0.195893718588846	0.167919419365972	APBA1/MAP2/HSPB1/HSPA8	4
GO:0006935	BP	GO:0006935	chemotaxis	12/254	472/18986	0.0254237288135593	1.9003736821033	2.30660774642125	0.025599632580621	0.195893718588846	0.167919419365972	SEMA3E/MIF/HMGB2/DDT/EPHA7/WNT5A/FLRT3/MDK/TMSB4X/HSPB1/KDR/AMOT	12
GO:0072522	BP	GO:0072522	purine-containing compound biosynthetic process	8/254	263/18986	0.0304182509505703	2.27370438010838	2.42208222427639	0.0256141930021344	0.195893718588846	0.167919419365972	NME2/ATP5ME/ATP5MC2/ND3/PRTFDC1/TMSB4X/ENO1/ND1	8
GO:0001502	BP	GO:0001502	cartilage condensation	2/254	19/18986	0.105263157894737	7.86821384169084	3.48779837756947	0.0262453638941622	0.195893718588846	0.167919419365972	SOX6/COL11A1	2
GO:0002693	BP	GO:0002693	positive regulation of cellular extravasation	2/254	19/18986	0.105263157894737	7.86821384169084	3.48779837756947	0.0262453638941622	0.195893718588846	0.167919419365972	MDK/CD47	2
GO:0032069	BP	GO:0032069	regulation of nuclease activity	2/254	19/18986	0.105263157894737	7.86821384169084	3.48779837756947	0.0262453638941622	0.195893718588846	0.167919419365972	RPS3/NPM1	2
GO:0045091	BP	GO:0045091	regulation of single stranded viral RNA replication via double stranded DNA intermediate	2/254	19/18986	0.105263157894737	7.86821384169084	3.48779837756947	0.0262453638941622	0.195893718588846	0.167919419365972	TOP2A/RESF1	2
GO:0090493	BP	GO:0090493	catecholamine uptake	2/254	19/18986	0.105263157894737	7.86821384169084	3.48779837756947	0.0262453638941622	0.195893718588846	0.167919419365972	PARK7/ACTB	2
GO:0043242	BP	GO:0043242	negative regulation of protein-containing complex disassembly	4/254	84/18986	0.0476190476190476	3.55943007124109	2.7375314444105	0.0262507465002376	0.195893718588846	0.167919419365972	CKAP2/TPX2/MAP1B/MID1	4
GO:0016339	BP	GO:0016339	calcium-dependent cell-cell adhesion via plasma membrane cell adhesion molecules	3/254	48/18986	0.0625	4.67175196850394	2.96590327417798	0.026308124521496	0.195893718588846	0.167919419365972	CDH6/CDH8/CDH20	3
GO:0070849	BP	GO:0070849	response to epidermal growth factor	3/254	48/18986	0.0625	4.67175196850394	2.96590327417798	0.026308124521496	0.195893718588846	0.167919419365972	ERBB4/NCL/SNX6	3
GO:1902175	BP	GO:1902175	regulation of oxidative stress-induced intrinsic apoptotic signaling pathway	3/254	48/18986	0.0625	4.67175196850394	2.96590327417798	0.026308124521496	0.195893718588846	0.167919419365972	RACK1/PARK7/HSPB1	3
GO:0042330	BP	GO:0042330	taxis	12/254	474/18986	0.0253164556962025	1.89235522774843	2.29102778784154	0.0263348210671476	0.195893718588846	0.167919419365972	SEMA3E/MIF/HMGB2/DDT/EPHA7/WNT5A/FLRT3/MDK/TMSB4X/HSPB1/KDR/AMOT	12
GO:0050920	BP	GO:0050920	regulation of chemotaxis	7/254	216/18986	0.0324074074074074	2.42238990959463	2.44818079371582	0.0265336508837649	0.195893718588846	0.167919419365972	MIF/DDT/WNT5A/MDK/TMSB4X/HSPB1/KDR	7
GO:0002276	BP	GO:0002276	basophil activation involved in immune response	1/254	2/18986	0.5	37.3740157480315	5.99021582620892	0.0265782743704724	0.195893718588846	0.167919419365972	KARS1	1
GO:0003408	BP	GO:0003408	optic cup formation involved in camera-type eye development	1/254	2/18986	0.5	37.3740157480315	5.99021582620892	0.0265782743704724	0.195893718588846	0.167919419365972	WNT5A	1
GO:0006452	BP	GO:0006452	translational frameshifting	1/254	2/18986	0.5	37.3740157480315	5.99021582620892	0.0265782743704724	0.195893718588846	0.167919419365972	RACK1	1
GO:0009213	BP	GO:0009213	pyrimidine deoxyribonucleoside triphosphate catabolic process	1/254	2/18986	0.5	37.3740157480315	5.99021582620892	0.0265782743704724	0.195893718588846	0.167919419365972	DUT	1
GO:0010045	BP	GO:0010045	response to nickel cation	1/254	2/18986	0.5	37.3740157480315	5.99021582620892	0.0265782743704724	0.195893718588846	0.167919419365972	HSPA8	1
GO:0015960	BP	GO:0015960	diadenosine polyphosphate biosynthetic process	1/254	2/18986	0.5	37.3740157480315	5.99021582620892	0.0265782743704724	0.195893718588846	0.167919419365972	KARS1	1
GO:0015965	BP	GO:0015965	diadenosine tetraphosphate metabolic process	1/254	2/18986	0.5	37.3740157480315	5.99021582620892	0.0265782743704724	0.195893718588846	0.167919419365972	KARS1	1
GO:0015966	BP	GO:0015966	diadenosine tetraphosphate biosynthetic process	1/254	2/18986	0.5	37.3740157480315	5.99021582620892	0.0265782743704724	0.195893718588846	0.167919419365972	KARS1	1
GO:0018364	BP	GO:0018364	peptidyl-glutamine methylation	1/254	2/18986	0.5	37.3740157480315	5.99021582620892	0.0265782743704724	0.195893718588846	0.167919419365972	TRMT112	1
GO:0019072	BP	GO:0019072	viral genome packaging	1/254	2/18986	0.5	37.3740157480315	5.99021582620892	0.0265782743704724	0.195893718588846	0.167919419365972	DDX6	1
GO:0019074	BP	GO:0019074	viral RNA genome packaging	1/254	2/18986	0.5	37.3740157480315	5.99021582620892	0.0265782743704724	0.195893718588846	0.167919419365972	DDX6	1
GO:0033037	BP	GO:0033037	polysaccharide localization	1/254	2/18986	0.5	37.3740157480315	5.99021582620892	0.0265782743704724	0.195893718588846	0.167919419365972	CHST11	1
GO:0033864	BP	GO:0033864	positive regulation of NAD(P)H oxidase activity	1/254	2/18986	0.5	37.3740157480315	5.99021582620892	0.0265782743704724	0.195893718588846	0.167919419365972	PARK7	1
GO:0035262	BP	GO:0035262	gonad morphogenesis	1/254	2/18986	0.5	37.3740157480315	5.99021582620892	0.0265782743704724	0.195893718588846	0.167919419365972	LHX9	1
GO:0035606	BP	GO:0035606	peptidyl-cysteine S-trans-nitrosylation	1/254	2/18986	0.5	37.3740157480315	5.99021582620892	0.0265782743704724	0.195893718588846	0.167919419365972	GAPDH	1
GO:0036482	BP	GO:0036482	neuron intrinsic apoptotic signaling pathway in response to hydrogen peroxide	1/254	2/18986	0.5	37.3740157480315	5.99021582620892	0.0265782743704724	0.195893718588846	0.167919419365972	PARK7	1
GO:0036518	BP	GO:0036518	chemorepulsion of dopaminergic neuron axon	1/254	2/18986	0.5	37.3740157480315	5.99021582620892	0.0265782743704724	0.195893718588846	0.167919419365972	WNT5A	1
GO:0045720	BP	GO:0045720	negative regulation of integrin biosynthetic process	1/254	2/18986	0.5	37.3740157480315	5.99021582620892	0.0265782743704724	0.195893718588846	0.167919419365972	TMEFF2	1
GO:0045764	BP	GO:0045764	positive regulation of amino acid metabolic process	1/254	2/18986	0.5	37.3740157480315	5.99021582620892	0.0265782743704724	0.195893718588846	0.167919419365972	PARK7	1
GO:0045870	BP	GO:0045870	positive regulation of single stranded viral RNA replication via double stranded DNA intermediate	1/254	2/18986	0.5	37.3740157480315	5.99021582620892	0.0265782743704724	0.195893718588846	0.167919419365972	TOP2A	1
GO:0048850	BP	GO:0048850	hypophysis morphogenesis	1/254	2/18986	0.5	37.3740157480315	5.99021582620892	0.0265782743704724	0.195893718588846	0.167919419365972	WNT5A	1
GO:0050787	BP	GO:0050787	detoxification of mercury ion	1/254	2/18986	0.5	37.3740157480315	5.99021582620892	0.0265782743704724	0.195893718588846	0.167919419365972	PARK7	1
GO:0051595	BP	GO:0051595	response to methylglyoxal	1/254	2/18986	0.5	37.3740157480315	5.99021582620892	0.0265782743704724	0.195893718588846	0.167919419365972	PARK7	1
GO:0051621	BP	GO:0051621	regulation of norepinephrine uptake	1/254	2/18986	0.5	37.3740157480315	5.99021582620892	0.0265782743704724	0.195893718588846	0.167919419365972	ACTB	1
GO:0051885	BP	GO:0051885	positive regulation of timing of anagen	1/254	2/18986	0.5	37.3740157480315	5.99021582620892	0.0265782743704724	0.195893718588846	0.167919419365972	WNT5A	1
GO:0060067	BP	GO:0060067	cervix development	1/254	2/18986	0.5	37.3740157480315	5.99021582620892	0.0265782743704724	0.195893718588846	0.167919419365972	WNT5A	1
GO:0060599	BP	GO:0060599	lateral sprouting involved in mammary gland duct morphogenesis	1/254	2/18986	0.5	37.3740157480315	5.99021582620892	0.0265782743704724	0.195893718588846	0.167919419365972	WNT5A	1
GO:0061159	BP	GO:0061159	establishment of bipolar cell polarity involved in cell morphogenesis	1/254	2/18986	0.5	37.3740157480315	5.99021582620892	0.0265782743704724	0.195893718588846	0.167919419365972	PRICKLE1	1
GO:0070476	BP	GO:0070476	rRNA (guanine-N7)-methylation	1/254	2/18986	0.5	37.3740157480315	5.99021582620892	0.0265782743704724	0.195893718588846	0.167919419365972	TRMT112	1
GO:0070994	BP	GO:0070994	detection of oxidative stress	1/254	2/18986	0.5	37.3740157480315	5.99021582620892	0.0265782743704724	0.195893718588846	0.167919419365972	PARK7	1
GO:0072046	BP	GO:0072046	establishment of planar polarity involved in nephron morphogenesis	1/254	2/18986	0.5	37.3740157480315	5.99021582620892	0.0265782743704724	0.195893718588846	0.167919419365972	ERBB4	1
GO:0097214	BP	GO:0097214	positive regulation of lysosomal membrane permeability	1/254	2/18986	0.5	37.3740157480315	5.99021582620892	0.0265782743704724	0.195893718588846	0.167919419365972	HSPA8	1
GO:0097378	BP	GO:0097378	dorsal spinal cord interneuron axon guidance	1/254	2/18986	0.5	37.3740157480315	5.99021582620892	0.0265782743704724	0.195893718588846	0.167919419365972	LHX9	1
GO:0099607	BP	GO:0099607	lateral attachment of mitotic spindle microtubules to kinetochore	1/254	2/18986	0.5	37.3740157480315	5.99021582620892	0.0265782743704724	0.195893718588846	0.167919419365972	CENPE	1
GO:0110026	BP	GO:0110026	regulation of DNA strand resection involved in replication fork processing	1/254	2/18986	0.5	37.3740157480315	5.99021582620892	0.0265782743704724	0.195893718588846	0.167919419365972	DYNLL1	1
GO:0141112	BP	GO:0141112	broken chromosome clustering	1/254	2/18986	0.5	37.3740157480315	5.99021582620892	0.0265782743704724	0.195893718588846	0.167919419365972	CIP2A	1
GO:0141119	BP	GO:0141119	chromosomal DNA methylation maintenance following DNA replication	1/254	2/18986	0.5	37.3740157480315	5.99021582620892	0.0265782743704724	0.195893718588846	0.167919419365972	DNMT1	1
GO:0160194	BP	GO:0160194	stereocilium bundle organization	1/254	2/18986	0.5	37.3740157480315	5.99021582620892	0.0265782743704724	0.195893718588846	0.167919419365972	EMX2	1
GO:1900240	BP	GO:1900240	negative regulation of phenotypic switching	1/254	2/18986	0.5	37.3740157480315	5.99021582620892	0.0265782743704724	0.195893718588846	0.167919419365972	DNMT1	1
GO:1902805	BP	GO:1902805	positive regulation of synaptic vesicle transport	1/254	2/18986	0.5	37.3740157480315	5.99021582620892	0.0265782743704724	0.195893718588846	0.167919419365972	MAP2	1
GO:1902949	BP	GO:1902949	positive regulation of tau-protein kinase activity	1/254	2/18986	0.5	37.3740157480315	5.99021582620892	0.0265782743704724	0.195893718588846	0.167919419365972	HSP90AA1	1
GO:1902998	BP	GO:1902998	positive regulation of neurofibrillary tangle assembly	1/254	2/18986	0.5	37.3740157480315	5.99021582620892	0.0265782743704724	0.195893718588846	0.167919419365972	CLU	1
GO:1903094	BP	GO:1903094	negative regulation of protein K48-linked deubiquitination	1/254	2/18986	0.5	37.3740157480315	5.99021582620892	0.0265782743704724	0.195893718588846	0.167919419365972	PARK7	1
GO:1903181	BP	GO:1903181	positive regulation of dopamine biosynthetic process	1/254	2/18986	0.5	37.3740157480315	5.99021582620892	0.0265782743704724	0.195893718588846	0.167919419365972	PARK7	1
GO:1903383	BP	GO:1903383	regulation of hydrogen peroxide-induced neuron intrinsic apoptotic signaling pathway	1/254	2/18986	0.5	37.3740157480315	5.99021582620892	0.0265782743704724	0.195893718588846	0.167919419365972	PARK7	1
GO:1903384	BP	GO:1903384	negative regulation of hydrogen peroxide-induced neuron intrinsic apoptotic signaling pathway	1/254	2/18986	0.5	37.3740157480315	5.99021582620892	0.0265782743704724	0.195893718588846	0.167919419365972	PARK7	1
GO:1903742	BP	GO:1903742	regulation of anterograde synaptic vesicle transport	1/254	2/18986	0.5	37.3740157480315	5.99021582620892	0.0265782743704724	0.195893718588846	0.167919419365972	MAP2	1
GO:1903744	BP	GO:1903744	positive regulation of anterograde synaptic vesicle transport	1/254	2/18986	0.5	37.3740157480315	5.99021582620892	0.0265782743704724	0.195893718588846	0.167919419365972	MAP2	1
GO:1904527	BP	GO:1904527	negative regulation of microtubule binding	1/254	2/18986	0.5	37.3740157480315	5.99021582620892	0.0265782743704724	0.195893718588846	0.167919419365972	MAP2	1
GO:1904881	BP	GO:1904881	cellular response to hydrogen sulfide	1/254	2/18986	0.5	37.3740157480315	5.99021582620892	0.0265782743704724	0.195893718588846	0.167919419365972	KDR	1
GO:1905053	BP	GO:1905053	positive regulation of base-excision repair	1/254	2/18986	0.5	37.3740157480315	5.99021582620892	0.0265782743704724	0.195893718588846	0.167919419365972	RPS3	1
GO:1905258	BP	GO:1905258	regulation of nitrosative stress-induced intrinsic apoptotic signaling pathway	1/254	2/18986	0.5	37.3740157480315	5.99021582620892	0.0265782743704724	0.195893718588846	0.167919419365972	PARK7	1
GO:1905259	BP	GO:1905259	negative regulation of nitrosative stress-induced intrinsic apoptotic signaling pathway	1/254	2/18986	0.5	37.3740157480315	5.99021582620892	0.0265782743704724	0.195893718588846	0.167919419365972	PARK7	1
GO:1905271	BP	GO:1905271	regulation of proton-transporting ATP synthase activity, rotational mechanism	1/254	2/18986	0.5	37.3740157480315	5.99021582620892	0.0265782743704724	0.195893718588846	0.167919419365972	TMSB4X	1
GO:1905273	BP	GO:1905273	positive regulation of proton-transporting ATP synthase activity, rotational mechanism	1/254	2/18986	0.5	37.3740157480315	5.99021582620892	0.0265782743704724	0.195893718588846	0.167919419365972	TMSB4X	1
GO:1905551	BP	GO:1905551	negative regulation of protein localization to endoplasmic reticulum	1/254	2/18986	0.5	37.3740157480315	5.99021582620892	0.0265782743704724	0.195893718588846	0.167919419365972	BTF3	1
GO:1905916	BP	GO:1905916	negative regulation of cell differentiation involved in phenotypic switching	1/254	2/18986	0.5	37.3740157480315	5.99021582620892	0.0265782743704724	0.195893718588846	0.167919419365972	DNMT1	1
GO:1905931	BP	GO:1905931	negative regulation of vascular associated smooth muscle cell differentiation involved in phenotypic switching	1/254	2/18986	0.5	37.3740157480315	5.99021582620892	0.0265782743704724	0.195893718588846	0.167919419365972	DNMT1	1
GO:2000275	BP	GO:2000275	regulation of oxidative phosphorylation uncoupler activity	1/254	2/18986	0.5	37.3740157480315	5.99021582620892	0.0265782743704724	0.195893718588846	0.167919419365972	PARK7	1
GO:2000393	BP	GO:2000393	negative regulation of lamellipodium morphogenesis	1/254	2/18986	0.5	37.3740157480315	5.99021582620892	0.0265782743704724	0.195893718588846	0.167919419365972	KANK1	1
GO:2001124	BP	GO:2001124	regulation of translational frameshifting	1/254	2/18986	0.5	37.3740157480315	5.99021582620892	0.0265782743704724	0.195893718588846	0.167919419365972	RACK1	1
GO:2001125	BP	GO:2001125	negative regulation of translational frameshifting	1/254	2/18986	0.5	37.3740157480315	5.99021582620892	0.0265782743704724	0.195893718588846	0.167919419365972	RACK1	1
GO:2001272	BP	GO:2001272	positive regulation of cysteine-type endopeptidase activity involved in execution phase of apoptosis	1/254	2/18986	0.5	37.3740157480315	5.99021582620892	0.0265782743704724	0.195893718588846	0.167919419365972	RPS3	1
GO:0022626	CC	GO:0022626	cytosolic ribosome	57/260	118/19960	0.483050847457627	37.0834419817471	45.1626262860574	6.11020651011242e-77	2.89012767928318e-74	2.27042410323125e-74	RPLP1/RPLP0/RPL27A/RPS13/RPL10/RPS7/RPS12/RPS5/RPL35/RPLP2/RPL8/RPS17/RPS26/RPL10A/RPL28/RPS9/RPS25/RPS15A/FAU/UBA52/RPL29/RPL7/RPL24/RPL6/RPS20/RPL22/RACK1/RPL26/RPL27/RPL32/RPS14/RPS3A/RPSA/RPS3/RPS18/RPL37A/RPL14/RPL37/RPS15/RPL11/RPL5/RPL35A/RPS23/RPL38/RPS2/RPL7A/RPL36/RPL3/RPS4X/RPL15/RPS16/RPS28/RPS27A/RPS21/RPL4/RPL23/RPS29	57
GO:0044391	CC	GO:0044391	ribosomal subunit	57/260	186/19960	0.306451612903226	23.5260545905707	35.4582493263326	5.12854709047272e-63	1.2129013868968e-60	9.52830064703617e-61	RPLP1/RPLP0/RPL27A/RPS13/RPL10/RPS7/RPS12/RPS5/RPL35/RPLP2/RPL8/RPS17/RPS26/RPL10A/RPL28/RPS9/RPS25/RPS15A/FAU/UBA52/RPL29/RPL7/RPL24/RPL6/RPS20/RPL22/RACK1/RPL26/RPL27/RPL32/RPS14/RPS3A/RPSA/RPS3/RPS18/RPL37A/RPL14/RPL37/RPS15/RPL11/RPL5/RPL35A/RPS23/RPL38/RPS2/RPL7A/RPL36/RPL3/RPS4X/RPL15/RPS16/RPS28/RPS27A/RPS21/RPL4/RPL23/RPS29	57
GO:0005840	CC	GO:0005840	ribosome	58/260	245/19960	0.236734693877551	18.1739403453689	31.0725969317391	7.87418612078527e-57	1.24149667837714e-54	9.75293930048141e-55	RPLP1/RPLP0/RPL27A/RPS13/RPL10/RPS7/RPS12/RPS5/RPL35/RPLP2/RPL8/RPS17/RPS26/RPL10A/RPL28/RPS9/RPS25/RPS15A/FAU/UBA52/RPL29/RPL7/RPL24/RPL6/RPS20/RPL22/RACK1/RPL26/RPL27/RPL32/RPS14/RPS3A/RPSA/RPS3/RPS18/RPL37A/RPL14/RPL37/RPS15/RPL11/RPL5/RPL35A/RPS23/RPL38/RPS2/RPL7A/RPL36/RPL3/RPS4X/RPL15/RPS16/RPS28/RPS27A/RPS21/RPL4/RPL23/RPS29/EEF2	58
GO:0022625	CC	GO:0022625	cytosolic large ribosomal subunit	31/260	57/19960	0.543859649122807	41.7516869095817	35.3953896255418	5.25962884497192e-44	6.21951110917929e-42	4.88591837440812e-42	RPLP1/RPLP0/RPL27A/RPL10/RPL35/RPLP2/RPL8/RPL10A/RPL28/UBA52/RPL29/RPL7/RPL24/RPL6/RPL22/RPL26/RPL27/RPL32/RPL37A/RPL14/RPL37/RPL11/RPL5/RPL35A/RPL38/RPL7A/RPL36/RPL3/RPL15/RPL4/RPL23	31
GO:0022627	CC	GO:0022627	cytosolic small ribosomal subunit	26/260	42/19960	0.619047619047619	47.5238095238095	34.6736850575326	3.7418975085919e-39	3.53983504312794e-37	2.78082067480619e-37	RPS13/RPS7/RPS12/RPS5/RPS17/RPS26/RPS9/RPS25/RPS15A/FAU/RPS20/RACK1/RPS14/RPS3A/RPSA/RPS3/RPS18/RPS15/RPS23/RPS2/RPS4X/RPS16/RPS28/RPS27A/RPS21/RPS29	26
GO:0015934	CC	GO:0015934	large ribosomal subunit	31/260	114/19960	0.271929824561404	20.8758434547908	24.4491885425582	1.78031021933091e-32	1.40347788957253e-30	1.10254299548037e-30	RPLP1/RPLP0/RPL27A/RPL10/RPL35/RPLP2/RPL8/RPL10A/RPL28/UBA52/RPL29/RPL7/RPL24/RPL6/RPL22/RPL26/RPL27/RPL32/RPL37A/RPL14/RPL37/RPL11/RPL5/RPL35A/RPL38/RPL7A/RPL36/RPL3/RPL15/RPL4/RPL23	31
GO:0015935	CC	GO:0015935	small ribosomal subunit	26/260	74/19960	0.351351351351351	26.972972972973	25.7150134561741	1.03162486457648e-30	6.97083658492396e-29	5.47614401797743e-29	RPS13/RPS7/RPS12/RPS5/RPS17/RPS26/RPS9/RPS25/RPS15A/FAU/RPS20/RACK1/RPS14/RPS3A/RPSA/RPS3/RPS18/RPS15/RPS23/RPS2/RPS4X/RPS16/RPS28/RPS27A/RPS21/RPS29	26
GO:0005925	CC	GO:0005925	focal adhesion	41/260	424/19960	0.0966981132075472	7.42343976777939	15.3587443354259	6.28299017980058e-24	3.71481794380709e-22	2.91828359667053e-22	HMGA1/RPLP1/RPLP0/RPS13/RPS7/RPS5/RPLP2/RPL8/RPS17/RPL10A/RPS9/RPL7/ITGB8/RPL6/RPL22/RPL27/RPS14/RPS3A/RPS3/RPS18/RPL37A/RPS15/RPL5/RPL38/RPS2/RPL7A/CFL1/RPL3/NPM1/RPS4X/RPS16/FLRT3/RPL4/RPL23/RPS29/ACTB/TPM4/ACTG1/HSPB1/YWHAB/HSPA8	41
GO:0030055	CC	GO:0030055	cell-substrate junction	41/260	434/19960	0.0944700460829493	7.2523927685218	15.1289025119209	1.53555181320275e-23	8.07017786272114e-22	6.33976362643944e-22	HMGA1/RPLP1/RPLP0/RPS13/RPS7/RPS5/RPLP2/RPL8/RPS17/RPL10A/RPS9/RPL7/ITGB8/RPL6/RPL22/RPL27/RPS14/RPS3A/RPS3/RPS18/RPL37A/RPS15/RPL5/RPL38/RPS2/RPL7A/CFL1/RPL3/NPM1/RPS4X/RPS16/FLRT3/RPL4/RPL23/RPS29/ACTB/TPM4/ACTG1/HSPB1/YWHAB/HSPA8	41
GO:0032040	CC	GO:0032040	small-subunit processome	14/260	74/19960	0.189189189189189	14.5239085239085	13.3895911736502	6.48618754819923e-13	3.06796671029824e-11	2.41013074159403e-11	RPS13/RPS7/RPS12/RPS5/RPS17/RPS9/RPS15A/RPS14/RPS3A/RPS23/RPS4X/RPS16/RPS28/RPS27A	14
GO:0005791	CC	GO:0005791	rough endoplasmic reticulum	12/260	58/19960	0.206896551724138	15.8832891246684	13.0402976458283	9.70705734734778e-12	4.0586506224519e-10	3.18839138694898e-10	EPHA5/RPS26/RPL6/RPL27/SSR4/RPS23/SEC61B/RPS28/RPS21/RPL4/RPS29/PKM	12
GO:0014069	CC	GO:0014069	postsynaptic density	25/260	359/19960	0.0696378830083565	5.34604671094922	9.54608835490576	1.02967880485038e-11	4.0586506224519e-10	3.18839138694898e-10	ERBB4/DGKI/GRIK1/RPLP0/RPS13/RPL8/RPL10A/RPS25/RPL7/RPL6/KCNK2/HOMER2/RPS14/RPS3/RPS18/RPL14/RPL38/TANC1/SYN2/MAP1B/SLC16A7/PRICKLE1/HSPA8/AMOT/SORCS3	25
GO:0099572	CC	GO:0099572	postsynaptic specialization	26/260	396/19960	0.0656565656565657	5.04040404040404	9.32967494157226	1.45720649185842e-11	5.30198977422331e-10	4.16513272571677e-10	ERBB4/DGKI/GRIK1/GABRG2/RPLP0/RPS13/RPL8/RPL10A/RPS25/RPL7/RPL6/KCNK2/HOMER2/RPS14/RPS3/RPS18/RPL14/RPL38/TANC1/SYN2/MAP1B/SLC16A7/PRICKLE1/HSPA8/AMOT/SORCS3	26
GO:0032279	CC	GO:0032279	asymmetric synapse	25/260	375/19960	0.0666666666666667	5.11794871794872	9.24821100235169	2.64450411293474e-11	8.93464603870096e-10	7.01887181854109e-10	ERBB4/DGKI/GRIK1/RPLP0/RPS13/RPL8/RPL10A/RPS25/RPL7/RPL6/KCNK2/HOMER2/RPS14/RPS3/RPS18/RPL14/RPL38/TANC1/SYN2/MAP1B/SLC16A7/PRICKLE1/HSPA8/AMOT/SORCS3	25
GO:0030684	CC	GO:0030684	preribosome	14/260	106/19960	0.132075471698113	10.1393323657475	10.8384292058931	1.03833051202883e-10	3.27420221459759e-09	2.57214505786792e-09	RPS13/RPS7/RPS12/RPS5/RPS17/RPS9/RPS15A/RPS14/RPS3A/RPS23/RPS4X/RPS16/RPS28/RPS27A	14
GO:0098984	CC	GO:0098984	neuron to neuron synapse	25/260	412/19960	0.0606796116504854	4.65832710978342	8.61991390600241	1.95642021814393e-10	5.78366726988799e-09	4.54352853292636e-09	ERBB4/DGKI/GRIK1/RPLP0/RPS13/RPL8/RPL10A/RPS25/RPL7/RPL6/KCNK2/HOMER2/RPS14/RPS3/RPS18/RPL14/RPL38/TANC1/SYN2/MAP1B/SLC16A7/PRICKLE1/HSPA8/AMOT/SORCS3	25
GO:0098556	CC	GO:0098556	cytoplasmic side of rough endoplasmic reticulum membrane	4/260	6/19960	0.666666666666667	51.1794871794872	14.122442327728	4.13473185953443e-07	1.15042833503517e-05	9.03752536480282e-06	RPS26/RPL27/RPS28/RPS29	4
GO:0030867	CC	GO:0030867	rough endoplasmic reticulum membrane	6/260	26/19960	0.230769230769231	17.7159763313609	9.79815137084209	8.5312466703649e-07	2.24182204171255e-05	1.76112869861919e-05	RPS26/RPL27/SSR4/SEC61B/RPS28/RPS29	6
GO:0150034	CC	GO:0150034	distal axon	16/260	281/19960	0.0569395017793594	4.37120175198467	6.53821715883306	9.36720651155785e-07	2.33194141050887e-05	1.8319245975512e-05	KCNK2/CFL1/TANC1/FLRT3/CDH8/MAP2/ACTB/HSP90AB1/TSHZ3/HSP90AA1/BOC/ACTG1/CALM2/MAP1B/PRKCB/HSPA8	16
GO:0044305	CC	GO:0044305	calyx of Held	5/260	21/19960	0.238095238095238	18.2783882783883	9.10089575603264	6.19128649347621e-06	0.000146423925570712	0.000115027585905111	KCNK2/ACTB/ACTG1/CALM2/PRKCB	5
GO:0045277	CC	GO:0045277	respiratory chain complex IV	5/260	24/19960	0.208333333333333	15.9935897435897	8.44335757180786	1.25251626349571e-05	0.000282114377444511	0.000221623178453126	COX8A/COX4I1/COX5B/COX6A1/COX7C	5
GO:0098803	CC	GO:0098803	respiratory chain complex	9/260	110/19960	0.0818181818181818	6.28111888111888	6.38065085318681	1.38865356025633e-05	0.000298560515455111	0.000234542921899754	ATP5ME/COX8A/ATP5MC2/COX4I1/COX5B/ND3/COX6A1/COX7C/ND1	9
GO:0043679	CC	GO:0043679	axon terminus	9/260	117/19960	0.0769230769230769	5.90532544378698	6.11336097946634	2.28226886880167e-05	0.000469353554323127	0.000368714375600453	KCNK2/TANC1/FLRT3/CDH8/ACTB/ACTG1/CALM2/PRKCB/HSPA8	9
GO:0097440	CC	GO:0097440	apical dendrite	4/260	17/19960	0.235294117647059	18.0633484162896	8.08568	5.85854364470051e-05	0.00115462130997639	0.00090704645025407	CLU/MAP2/MYO1D/MAP1B	4
GO:0044306	CC	GO:0044306	neuron projection terminus	9/260	133/19960	0.0676691729323308	5.19491035280509	5.57625918192272	6.27841754757434e-05	0.00118787660000106	0.000933171113386838	KCNK2/TANC1/FLRT3/CDH8/ACTB/ACTG1/CALM2/PRKCB/HSPA8	9
GO:0035770	CC	GO:0035770	ribonucleoprotein granule	13/260	277/19960	0.0469314079422383	3.6028880866426	5.01155711163864	7.47338523230802e-05	0.00135958123649296	0.0010680586991922	RPLP0/RPL28/RPL6/RPS4X/TUBA1A/SAMD4A/ACTB/YBX1/TUBB/EIF4A1/DDX6/NCL/KPNB1	13
GO:0005874	CC	GO:0005874	microtubule	18/260	489/19960	0.0368098159509202	2.82586125530911	4.69624801139928	7.98869655658964e-05	0.00139950128565441	0.0010994190582753	ARHGAP18/CKAP2/TPT1/PDE4DIP/CENPE/TPX2/TUBA1B/DYNLL1/KIF11/MAP2/TUBA1A/ASPM/TUBB/STMN1/CALM2/MAP1B/HSPA8/MID1	18
GO:0070069	CC	GO:0070069	cytochrome complex	5/260	39/19960	0.128205128205128	9.8422090729783	6.34980612306628	0.000144660119024955	0.00244372272495727	0.00191973766976726	COX8A/COX4I1/COX5B/COX6A1/COX7C	5
GO:0036464	CC	GO:0036464	cytoplasmic ribonucleoprotein granule	12/260	258/19960	0.0465116279069767	3.57066189624329	4.77444182363783	0.000153269194452586	0.00249987341296804	0.00196384848064475	RPLP0/RPL28/RPL6/RPS4X/TUBA1A/SAMD4A/ACTB/YBX1/TUBB/DDX6/NCL/KPNB1	12
GO:0101002	CC	GO:0101002	ficolin-1-rich granule	10/260	185/19960	0.0540540540540541	4.14968814968815	4.9444515376145	0.000162680786542364	0.0025649337344846	0.00201495851401594	NME2/MIF/DYNLL1/DSP/HSP90AB1/HSP90AA1/PKM/EEF2/HSPA8/KPNB1	10
GO:0044294	CC	GO:0044294	dendritic growth cone	3/260	9/19960	0.333333333333333	25.5897435897436	8.47648641920181	0.000173182958827369	0.00264243675888212	0.00207584327558782	MAP2/HSP90AB1/HSP90AA1	3
GO:0098554	CC	GO:0098554	cytoplasmic side of endoplasmic reticulum membrane	4/260	23/19960	0.173913043478261	13.3511705685619	6.80871385679306	0.000204968892725311	0.00302969644559601	0.00238006641881694	RPS26/RPL27/RPS28/RPS29	4
GO:1904813	CC	GO:1904813	ficolin-1-rich granule lumen	8/260	124/19960	0.0645161290322581	4.95285359801489	5.07244646812679	0.000223053921003566	0.00319710620105111	0.00251158003554255	NME2/MIF/HSP90AB1/HSP90AA1/PKM/EEF2/HSPA8/KPNB1	8
GO:0098685	CC	GO:0098685	Schaffer collateral - CA1 synapse	7/260	99/19960	0.0707070707070707	5.42812742812743	5.07411261400858	0.000315339865812347	0.00438693401556589	0.00344628398240739	APBA1/KCNK2/WNT5A/ACTB/SYN2/ACTG1/SLC16A7	7
GO:0034774	CC	GO:0034774	secretory granule lumen	13/260	324/19960	0.0401234567901235	3.08024691358025	4.33694415247951	0.000348755969454251	0.00471318781576745	0.00370258217195039	CLU/NME2/MIF/FTL/S100A11/HSP90AB1/HSP90AA1/TUBB/PKM/TMSB4X/EEF2/HSPA8/KPNB1	13
GO:0060205	CC	GO:0060205	cytoplasmic vesicle lumen	13/260	329/19960	0.0395136778115502	3.03343465045593	4.2724787096884	0.000403406402476848	0.00530031189920969	0.00416381462205635	CLU/NME2/MIF/FTL/S100A11/HSP90AB1/HSP90AA1/TUBB/PKM/TMSB4X/EEF2/HSPA8/KPNB1	13
GO:0031983	CC	GO:0031983	vesicle lumen	13/260	330/19960	0.0393939393939394	3.02424242424242	4.25973215981093	0.000415168161152637	0.00530742000608642	0.00416939860275622	CLU/NME2/MIF/FTL/S100A11/HSP90AB1/HSP90AA1/TUBB/PKM/TMSB4X/EEF2/HSPA8/KPNB1	13
GO:0044292	CC	GO:0044292	dendrite terminus	3/260	13/19960	0.230769230769231	17.7159763313609	6.92608121629284	0.000567296897746064	0.00706135349036548	0.00554725221341719	MAP2/HSP90AB1/HSP90AA1	3
GO:0044295	CC	GO:0044295	axonal growth cone	4/260	30/19960	0.133333333333333	10.2358974358974	5.81579419260737	0.000590537685111138	0.00715351735272623	0.00561965422390644	FLRT3/HSP90AB1/HSP90AA1/BOC	4
GO:0005819	CC	GO:0005819	spindle	15/260	434/19960	0.0345622119815668	2.65331442750798	4.00052167567746	0.00060494861333837	0.00715351735272623	0.00561965422390644	CKAP2/CENPF/RPS3/HMMR/TPT1/NPM1/CENPE/TPX2/DYNLL1/KIF11/ASPM/TUBB/CALM2/HSPB1/MID1	15
GO:0005912	CC	GO:0005912	adherens junction	9/260	189/19960	0.0476190476190476	3.65567765567766	4.21419758172943	0.000859609899774358	0.00991696299007979	0.00779055955379585	FRMD5/CDH6/S100A11/CDH8/DSP/PARK7/ACTB/CCDC85A/CDH20	9
GO:0005853	CC	GO:0005853	eukaryotic translation elongation factor 1 complex	2/260	4/19960	0.5	38.3846153846154	8.59031550671862	0.000996806775500677	0.01122594297171	0.00881886696119646	EEF1B2/EEF1D	2
GO:0008180	CC	GO:0008180	COP9 signalosome	4/260	36/19960	0.111111111111111	8.52991452991453	5.19488550901209	0.00119399301650208	0.0131339231815228	0.0103177364706299	COPS9/DYNLL1/HSP90AB1/AMOT	4
GO:0030016	CC	GO:0030016	myofibril	10/260	243/19960	0.0411522633744856	3.15922760367205	3.89048810837287	0.0013716805207093	0.0147455655976249	0.0115838091820665	KRT19/KRT8/NEBL/PDE4DIP/RPL15/TPM4/ACTG1/CALM2/HSPB1/ENO1	10
GO:0062023	CC	GO:0062023	collagen-containing extracellular matrix	14/260	430/19960	0.0325581395348837	2.4994633273703	3.61111986840765	0.00160696523928308	0.0162759732245874	0.0127860655352829	SBSPON/CLU/LGALS1/LAMA5/COL11A1/FRAS1/WNT5A/CDON/HDGF/MDK/MFGE8/HSP90AA1/PKM/ADAMTS3	14
GO:0005784	CC	GO:0005784	Sec61 translocon complex	2/260	5/19960	0.4	30.7076923076923	7.63222215710916	0.00164705706894162	0.0162759732245874	0.0127860655352829	SSR4/SEC61B	2
GO:0097433	CC	GO:0097433	dense body	2/260	5/19960	0.4	30.7076923076923	7.63222215710916	0.00164705706894162	0.0162759732245874	0.0127860655352829	ACTB/ACTG1	2
GO:0030426	CC	GO:0030426	growth cone	8/260	168/19960	0.0476190476190476	3.65567765567766	3.97107518069952	0.00165168438642748	0.0162759732245874	0.0127860655352829	CFL1/FLRT3/MAP2/HSP90AB1/TSHZ3/HSP90AA1/BOC/MAP1B	8
GO:0043292	CC	GO:0043292	contractile muscle fiber	10/260	253/19960	0.0395256916996047	3.03435694740043	3.74110681890009	0.0018483503774613	0.0178422393579428	0.0140164915841856	KRT19/KRT8/NEBL/PDE4DIP/RPL15/TPM4/ACTG1/CALM2/HSPB1/ENO1	10
GO:0030427	CC	GO:0030427	site of polarized growth	8/260	173/19960	0.046242774566474	3.55002223210316	3.86990221587438	0.00198587163991146	0.0187863457135624	0.014758161871342	CFL1/FLRT3/MAP2/HSP90AB1/TSHZ3/HSP90AA1/BOC/MAP1B	8
GO:1902495	CC	GO:1902495	transmembrane transporter complex	15/260	499/19960	0.030060120240481	2.30769230769231	3.39856996929323	0.00240171753812791	0.0218593916076807	0.0171722827139453	GRIK1/KCNQ5/GABRG2/KCNK2/ATP5ME/COX8A/ATP5MC2/COX4I1/COX5B/ND3/COX6A1/COX7C/CALM2/ND1/CACNA1E	15
GO:0071256	CC	GO:0071256	translocon complex	2/260	6/19960	0.333333333333333	25.5897435897436	6.92050188670985	0.00244936100466613	0.0218593916076807	0.0171722827139453	SSR4/SEC61B	2
GO:0097441	CC	GO:0097441	basal dendrite	2/260	6/19960	0.333333333333333	25.5897435897436	6.92050188670985	0.00244936100466613	0.0218593916076807	0.0171722827139453	MAP2/MAP1B	2
GO:0000922	CC	GO:0000922	spindle pole	8/260	180/19960	0.0444444444444444	3.41196581196581	3.7343688056315	0.00254080585949022	0.0222555772507199	0.0174835179025351	CKAP2/CENPF/TPT1/NPM1/TPX2/KIF11/ASPM/CALM2	8
GO:0072686	CC	GO:0072686	mitotic spindle	8/260	184/19960	0.0434782608695652	3.33779264214047	3.65989496849368	0.00290843024496207	0.0250125001066738	0.019649299071227	CKAP2/RPS3/CENPE/TPX2/DYNLL1/KIF11/ASPM/TUBB	8
GO:0043203	CC	GO:0043203	axon hillock	2/260	7/19960	0.285714285714286	21.9340659340659	6.36387230106326	0.00339967743152972	0.028488022906606	0.0223795973874083	TPX2/MAP2	2
GO:0042470	CC	GO:0042470	melanosome	6/260	112/19960	0.0535714285714286	4.11263736263736	3.79491551610059	0.00349324593780792	0.028488022906606	0.0223795973874083	OCA2/NAP1L1/HSP90AB1/HSP90AA1/YWHAB/HSPA8	6
GO:0048770	CC	GO:0048770	pigment granule	6/260	112/19960	0.0535714285714286	4.11263736263736	3.79491551610059	0.00349324593780792	0.028488022906606	0.0223795973874083	OCA2/NAP1L1/HSP90AB1/HSP90AA1/YWHAB/HSPA8	6
GO:1990204	CC	GO:1990204	oxidoreductase complex	7/260	150/19960	0.0466666666666667	3.5825641025641	3.64735009718869	0.00356421837438779	0.0285741574760241	0.0224472629109525	COX8A/COX4I1/COX5B/ND3/COX6A1/COX7C/ND1	7
GO:0099634	CC	GO:0099634	postsynaptic specialization membrane	7/260	157/19960	0.0445859872611465	3.42283194512494	3.50131007671432	0.00457418661015858	0.0360598377767501	0.0283278574278242	ERBB4/GRIK1/GABRG2/KCNK2/SLC16A7/HSPA8/SORCS3	7
GO:0005881	CC	GO:0005881	cytoplasmic microtubule	6/260	122/19960	0.0491803278688525	3.77553593947037	3.53265135100912	0.00530279185992172	0.0411183696679176	0.0323017347118614	ARHGAP18/TPT1/PDE4DIP/TUBA1B/TUBA1A/MID1	6
GO:0045263	CC	GO:0045263	proton-transporting ATP synthase complex, coupling factor F(o)	2/260	9/19960	0.222222222222222	17.0598290598291	5.53608549936747	0.00572857569754044	0.0437034887893004	0.0343325504453612	ATP5ME/ATP5MC2	2
GO:0016342	CC	GO:0016342	catenin complex	3/260	31/19960	0.0967741935483871	7.42928039702233	4.11550762031001	0.00750216483877245	0.0563257772815773	0.044248357361515	CDH6/CDH8/CDH20	3
GO:0030017	CC	GO:0030017	sarcomere	8/260	222/19960	0.036036036036036	2.76645876645877	3.04054453740024	0.00882912740335614	0.065252769715429	0.0512612166675118	KRT19/KRT8/NEBL/RPL15/TPM4/CALM2/HSPB1/ENO1	8
GO:0001726	CC	GO:0001726	ruffle	7/260	185/19960	0.0378378378378378	2.90478170478171	2.9901693061138	0.010872563646351	0.0791188093034464	0.0621540885370348	NME2/ARHGAP18/RPS3/S100A11/CFL1/KANK1/AMOT	7
GO:0000793	CC	GO:0000793	condensed chromosome	9/260	284/19960	0.0316901408450704	2.43282773564464	2.79387963949645	0.0124546590802488	0.0832611168282508	0.0654081990438913	HMGB2/CENPF/TOP2A/CENPE/SMC2/SGO2/DYNLL1/TUBA1A/ACTB	9
GO:0009330	CC	GO:0009330	DNA topoisomerase type II (double strand cut, ATP-hydrolyzing) complex	1/260	1/19960	1	76.7692307692308	8.70455230148172	0.0130260521042084	0.0832611168282508	0.0654081990438913	TOP2A	1
GO:0033291	CC	GO:0033291	eukaryotic 80S initiation complex	1/260	1/19960	1	76.7692307692308	8.70455230148172	0.0130260521042084	0.0832611168282508	0.0654081990438913	RPL38	1
GO:0043528	CC	GO:0043528	tRNA (m2G10) methyltransferase complex	1/260	1/19960	1	76.7692307692308	8.70455230148172	0.0130260521042084	0.0832611168282508	0.0654081990438913	TRMT112	1
GO:0070992	CC	GO:0070992	translation initiation complex	1/260	1/19960	1	76.7692307692308	8.70455230148172	0.0130260521042084	0.0832611168282508	0.0654081990438913	RPL38	1
GO:0099020	CC	GO:0099020	perinuclear endoplasmic reticulum lumen	1/260	1/19960	1	76.7692307692308	8.70455230148172	0.0130260521042084	0.0832611168282508	0.0654081990438913	CLU	1
GO:0120220	CC	GO:0120220	basal body patch	1/260	1/19960	1	76.7692307692308	8.70455230148172	0.0130260521042084	0.0832611168282508	0.0654081990438913	ACTG1	1
GO:0150014	CC	GO:0150014	apical distal dendrite	1/260	1/19960	1	76.7692307692308	8.70455230148172	0.0130260521042084	0.0832611168282508	0.0654081990438913	MAP2	1
GO:1990836	CC	GO:1990836	lysosomal matrix	1/260	1/19960	1	76.7692307692308	8.70455230148172	0.0130260521042084	0.0832611168282508	0.0654081990438913	HSPA8	1
GO:0005903	CC	GO:0005903	brush border	5/260	109/19960	0.0458715596330275	3.52152434721242	3.03255139712835	0.0140846721722528	0.0876585518088891	0.0688627323657235	MYL6/ACTB/HSP90AA1/MYO1D/PRKCB	5
GO:0030863	CC	GO:0030863	cortical cytoskeleton	5/260	109/19960	0.0458715596330275	3.52152434721242	3.03255139712835	0.0140846721722528	0.0876585518088891	0.0688627323657235	KRT19/PDE4DIP/ACTB/TPM4/PRKCB	5
GO:0044304	CC	GO:0044304	main axon	4/260	73/19960	0.0547945205479452	4.20653319283456	3.15308358144123	0.0151834671812807	0.0932698698278673	0.0732708669171852	KCNK2/MAP2/MYO1D/MAP1B	4
GO:0034399	CC	GO:0034399	nuclear periphery	6/260	155/19960	0.0387096774193548	2.97171215880893	2.83103272962193	0.0161232679005017	0.0977731502171452	0.0768085501872755	KRT8/CENPF/CFL1/PSIP1/ACTB/LMNB1	6
GO:0001674	CC	GO:0001674	female germ cell nucleus	2/260	17/19960	0.117647058823529	9.0316742081448	3.80590768323663	0.0202090971352724	0.119486286812298	0.0938659380098839	HMGN1/DNMT1	2
GO:0034518	CC	GO:0034518	RNA cap binding complex	2/260	17/19960	0.117647058823529	9.0316742081448	3.80590768323663	0.0202090971352724	0.119486286812298	0.0938659380098839	EIF4A1/NCBP2	2
GO:0000792	CC	GO:0000792	heterochromatin	4/260	82/19960	0.0487804878048781	3.74484052532833	2.86128191681379	0.0223010486293716	0.124399670325653	0.0977257897517649	HMGA1/H2AZ1/PSIP1/DNMT1	4
GO:0016010	CC	GO:0016010	dystrophin-associated glycoprotein complex	2/260	18/19960	0.111111111111111	8.52991452991453	3.67168058655293	0.0225424253271025	0.124399670325653	0.0977257897517649	KRT8/SGCZ	2
GO:0043034	CC	GO:0043034	costamere	2/260	18/19960	0.111111111111111	8.52991452991453	3.67168058655293	0.0225424253271025	0.124399670325653	0.0977257897517649	KRT19/KRT8	2
GO:0098839	CC	GO:0098839	postsynaptic density membrane	5/260	125/19960	0.04	3.07076923076923	2.66804750092995	0.023964713691868	0.124399670325653	0.0977257897517649	ERBB4/GRIK1/KCNK2/SLC16A7/SORCS3	5
GO:0043209	CC	GO:0043209	myelin sheath	3/260	48/19960	0.0625	4.79807692307692	3.02656414792264	0.0245697887750484	0.124399670325653	0.0977257897517649	HSP90AA1/CALM2/MYO1D	3
GO:0031205	CC	GO:0031205	endoplasmic reticulum Sec complex	1/260	2/19960	0.5	38.3846153846154	6.07396598704953	0.0258830703141839	0.124399670325653	0.0977257897517649	SEC61B	1
GO:0034686	CC	GO:0034686	integrin alphav-beta8 complex	1/260	2/19960	0.5	38.3846153846154	6.07396598704953	0.0258830703141839	0.124399670325653	0.0977257897517649	ITGB8	1
GO:0070288	CC	GO:0070288	ferritin complex	1/260	2/19960	0.5	38.3846153846154	6.07396598704953	0.0258830703141839	0.124399670325653	0.0977257897517649	FTL	1
GO:0098575	CC	GO:0098575	lumenal side of lysosomal membrane	1/260	2/19960	0.5	38.3846153846154	6.07396598704953	0.0258830703141839	0.124399670325653	0.0977257897517649	HSPA8	1
GO:0098965	CC	GO:0098965	extracellular matrix of synaptic cleft	1/260	2/19960	0.5	38.3846153846154	6.07396598704953	0.0258830703141839	0.124399670325653	0.0977257897517649	LAMA5	1
GO:0150001	CC	GO:0150001	primary dendrite	1/260	2/19960	0.5	38.3846153846154	6.07396598704953	0.0258830703141839	0.124399670325653	0.0977257897517649	MAP2	1
GO:0150002	CC	GO:0150002	distal dendrite	1/260	2/19960	0.5	38.3846153846154	6.07396598704953	0.0258830703141839	0.124399670325653	0.0977257897517649	MAP2	1
GO:0160056	CC	GO:0160056	macropinosome membrane	1/260	2/19960	0.5	38.3846153846154	6.07396598704953	0.0258830703141839	0.124399670325653	0.0977257897517649	NCL	1
GO:1903754	CC	GO:1903754	cortical microtubule plus-end	1/260	2/19960	0.5	38.3846153846154	6.07396598704953	0.0258830703141839	0.124399670325653	0.0977257897517649	PDE4DIP	1
GO:1904511	CC	GO:1904511	cytoplasmic microtubule plus-end	1/260	2/19960	0.5	38.3846153846154	6.07396598704953	0.0258830703141839	0.124399670325653	0.0977257897517649	PDE4DIP	1
GO:1990565	CC	GO:1990565	HSP90-CDC37 chaperone complex	1/260	2/19960	0.5	38.3846153846154	6.07396598704953	0.0258830703141839	0.124399670325653	0.0977257897517649	HSP90AB1	1
GO:1990630	CC	GO:1990630	IRE1-RACK1-PP2A complex	1/260	2/19960	0.5	38.3846153846154	6.07396598704953	0.0258830703141839	0.124399670325653	0.0977257897517649	RACK1	1
GO:1990724	CC	GO:1990724	galectin complex	1/260	2/19960	0.5	38.3846153846154	6.07396598704953	0.0258830703141839	0.124399670325653	0.0977257897517649	LGALS1	1
GO:0098862	CC	GO:0098862	cluster of actin-based cell projections	6/260	173/19960	0.0346820809248555	2.66251667407737	2.52302779165725	0.0260371403007181	0.124399670325653	0.0977257897517649	MYL6/HOMER2/ACTB/HSP90AA1/MYO1D/PRKCB	6
GO:0016363	CC	GO:0016363	nuclear matrix	5/260	129/19960	0.0387596899224806	2.97555158020274	2.58603186027139	0.0269888369072886	0.127037170252007	0.0997977547545536	KRT8/CENPF/CFL1/ACTB/LMNB1	5
GO:0005938	CC	GO:0005938	cell cortex	9/260	325/19960	0.0276923076923077	2.12591715976331	2.35101616809797	0.0271263302229445	0.127037170252007	0.0997977547545536	KRT19/PDE4DIP/KANK1/ACTB/TPM4/NCL/ENO1/MYO1D/PRKCB	9
GO:0033177	CC	GO:0033177	proton-transporting two-sector ATPase complex, proton-transporting domain	2/260	21/19960	0.0952380952380952	7.31135531135531	3.32432550087858	0.0301617544535594	0.137419391919338	0.107953811833818	ATP5ME/ATP5MC2	2
GO:0045259	CC	GO:0045259	proton-transporting ATP synthase complex	2/260	21/19960	0.0952380952380952	7.31135531135531	3.32432550087858	0.0301617544535594	0.137419391919338	0.107953811833818	ATP5ME/ATP5MC2	2
GO:0034703	CC	GO:0034703	cation channel complex	7/260	228/19960	0.0307017543859649	2.35695006747638	2.36738388523192	0.0302148345869157	0.137419391919338	0.107953811833818	GRIK1/KCNQ5/KCNK2/ATP5ME/ATP5MC2/CALM2/CACNA1E	7
GO:0016327	CC	GO:0016327	apicolateral plasma membrane	2/260	23/19960	0.0869565217391304	6.67558528428094	3.12872662198154	0.0357270394648302	0.15846887831454	0.124489849883237	KRT19/KRT8	2
GO:0090665	CC	GO:0090665	glycoprotein complex	2/260	23/19960	0.0869565217391304	6.67558528428094	3.12872662198154	0.0357270394648302	0.15846887831454	0.124489849883237	KRT8/SGCZ	2
GO:0097060	CC	GO:0097060	synaptic membrane	11/260	453/19960	0.0242825607064018	1.86415350653761	2.13731092438463	0.0358481394918727	0.15846887831454	0.124489849883237	ERBB4/DGKI/GRIK1/APBA1/GABRG2/KCNK2/FLRT3/CDH8/SLC16A7/HSPA8/SORCS3	11
GO:0005610	CC	GO:0005610	laminin-5 complex	1/260	3/19960	0.333333333333333	25.5897435897436	4.89316599366485	0.0385732397559274	0.1589551693867	0.124871870020041	LAMA5	1
GO:0035985	CC	GO:0035985	senescence-associated heterochromatin focus	1/260	3/19960	0.333333333333333	25.5897435897436	4.89316599366485	0.0385732397559274	0.1589551693867	0.124871870020041	HMGA1	1
GO:0043259	CC	GO:0043259	laminin-10 complex	1/260	3/19960	0.333333333333333	25.5897435897436	4.89316599366485	0.0385732397559274	0.1589551693867	0.124871870020041	LAMA5	1
GO:0043260	CC	GO:0043260	laminin-11 complex	1/260	3/19960	0.333333333333333	25.5897435897436	4.89316599366485	0.0385732397559274	0.1589551693867	0.124871870020041	LAMA5	1
GO:0044307	CC	GO:0044307	dendritic branch	1/260	3/19960	0.333333333333333	25.5897435897436	4.89316599366485	0.0385732397559274	0.1589551693867	0.124871870020041	MAP2	1
GO:0055028	CC	GO:0055028	cortical microtubule	1/260	3/19960	0.333333333333333	25.5897435897436	4.89316599366485	0.0385732397559274	0.1589551693867	0.124871870020041	PDE4DIP	1
GO:1902737	CC	GO:1902737	dendritic filopodium	1/260	3/19960	0.333333333333333	25.5897435897436	4.89316599366485	0.0385732397559274	0.1589551693867	0.124871870020041	MAP2	1
GO:0099523	CC	GO:0099523	presynaptic cytosol	2/260	24/19960	0.0833333333333333	6.3974358974359	3.03946433324592	0.0386466056648426	0.1589551693867	0.124871870020041	CALM2/PRKCB	2
GO:0031970	CC	GO:0031970	organelle envelope lumen	4/260	98/19960	0.0408163265306122	3.13343799058085	2.43222934215893	0.0392925513583415	0.160218765452548	0.125864524768553	COX4I1/PARK7/TUBB/COX6C	4
GO:0034705	CC	GO:0034705	potassium channel complex	4/260	101/19960	0.0396039603960396	3.04036557501904	2.36163586980257	0.0431148578841466	0.17410041116481	0.136769656484206	GRIK1/KCNQ5/KCNK2/CALM2	4
GO:0001533	CC	GO:0001533	cornified envelope	3/260	60/19960	0.05	3.83846153846154	2.52961862859028	0.0434330835464009	0.17410041116481	0.136769656484206	DSP/NCL/HSPB1	3
GO:0043083	CC	GO:0043083	synaptic cleft	2/260	26/19960	0.0769230769230769	5.90532544378698	2.87528052616924	0.0447455168075998	0.177854028991552	0.139718420460705	LAMA5/CDH8	2
GO:0005689	CC	GO:0005689	U12-type spliceosomal complex	2/260	27/19960	0.0740740740740741	5.68660968660969	2.79947945431337	0.0479194061129953	0.184768630033268	0.14515038700733	SNRPD2/YBX1	2
GO:0000502	CC	GO:0000502	proteasome complex	3/260	64/19960	0.046875	3.59855769230769	2.39200682337511	0.0509436857209499	0.184768630033268	0.14515038700733	PSMA7/HSPB1/PRICKLE1	3
GO:0000015	CC	GO:0000015	phosphopyruvate hydratase complex	1/260	4/19960	0.25	19.1923076923077	4.18026670234353	0.0510987174160699	0.184768630033268	0.14515038700733	ENO1	1
GO:0005592	CC	GO:0005592	collagen type XI trimer	1/260	4/19960	0.25	19.1923076923077	4.18026670234353	0.0510987174160699	0.184768630033268	0.14515038700733	COL11A1	1
GO:0005846	CC	GO:0005846	nuclear cap binding complex	1/260	4/19960	0.25	19.1923076923077	4.18026670234353	0.0510987174160699	0.184768630033268	0.14515038700733	NCBP2	1
GO:0005862	CC	GO:0005862	muscle thin filament tropomyosin	1/260	4/19960	0.25	19.1923076923077	4.18026670234353	0.0510987174160699	0.184768630033268	0.14515038700733	TPM4	1
GO:0030905	CC	GO:0030905	retromer, tubulation complex	1/260	4/19960	0.25	19.1923076923077	4.18026670234353	0.0510987174160699	0.184768630033268	0.14515038700733	SNX6	1
GO:0035101	CC	GO:0035101	FACT complex	1/260	4/19960	0.25	19.1923076923077	4.18026670234353	0.0510987174160699	0.184768630033268	0.14515038700733	SSRP1	1
GO:0097452	CC	GO:0097452	GAIT complex	1/260	4/19960	0.25	19.1923076923077	4.18026670234353	0.0510987174160699	0.184768630033268	0.14515038700733	GAPDH	1
GO:1990357	CC	GO:1990357	terminal web	1/260	4/19960	0.25	19.1923076923077	4.18026670234353	0.0510987174160699	0.184768630033268	0.14515038700733	KRT19	1
GO:1990769	CC	GO:1990769	proximal neuron projection	1/260	4/19960	0.25	19.1923076923077	4.18026670234353	0.0510987174160699	0.184768630033268	0.14515038700733	MAP2	1
GO:0001891	CC	GO:0001891	phagocytic cup	2/260	28/19960	0.0714285714285714	5.48351648351648	2.72737777500541	0.0511727072607995	0.184768630033268	0.14515038700733	RACK1/RAB11FIP2	2
GO:0005875	CC	GO:0005875	microtubule associated complex	5/260	157/19960	0.0318471337579618	2.44487996080353	2.08804113573924	0.0548802551068891	0.196654247466353	0.154487480484305	DYNLL1/KIF11/MAP2/MAP1B/MID1	5
GO:0003735	MF	GO:0003735	structural constituent of ribosome	56/253	175/18737	0.32	23.6989723320158	35.2950299855605	2.46044237832251e-62	1.46888409985854e-59	1.12403367599154e-59	RPLP1/RPLP0/RPL27A/RPS13/RPL10/RPS7/RPS12/RPS5/RPL35/RPLP2/RPL8/RPS17/RPS26/RPL10A/RPL28/RPS9/RPS25/RPS15A/FAU/UBA52/RPL29/RPL7/RPL24/RPL6/RPS20/RPL22/RPL26/RPL27/RPL32/RPS14/RPS3A/RPSA/RPS3/RPS18/RPL37A/RPL14/RPL37/RPS15/RPL11/RPL5/RPL35A/RPS23/RPL38/RPS2/RPL7A/RPL36/RPL3/RPS4X/RPL15/RPS16/RPS28/RPS27A/RPS21/RPL4/RPL23/RPS29	56
GO:0045296	MF	GO:0045296	cadherin binding	29/253	334/18737	0.0868263473053892	6.4302975077513	11.715295936464	1.63848879591712e-15	4.89088905581261e-13	3.74265335488437e-13	ARHGAP18/RANBP1/RPS26/RPL29/RPL24/RPL6/CDH6/RACK1/S100A11/RPL14/CIP2A/RPS2/RPL7A/RPL15/CDH8/PARK7/EEF1D/RSL1D1/HSP90AB1/TMPO/PKM/DDX6/SERBP1/ENO1/CDH20/EEF2/KDR/YWHAB/HSPA8	29
GO:0019843	MF	GO:0019843	rRNA binding	13/253	66/18737	0.196969696969697	14.5874356210325	12.9367860912656	3.94715590128316e-12	7.85484024355349e-10	6.01075670581366e-10	RPLP0/RPS13/RPS5/RPL8/RPS9/RPS3/RPS18/RPL37/RPL11/RPL5/NPM1/RPS4X/RPL23	13
GO:0055105	MF	GO:0055105	ubiquitin-protein transferase inhibitor activity	8/253	15/18737	0.533333333333333	39.4982872200263	17.4506511543069	5.86771861468797e-12	8.75757003242179e-10	6.70155231256468e-10	RPS7/RPS20/RPL37/RPS15/RPL11/RPL5/RPL23/PARK7	8
GO:1990948	MF	GO:1990948	ubiquitin ligase inhibitor activity	7/253	11/18737	0.636363636363636	47.1286381602587	17.9037986835594	2.37414687112831e-11	2.83473136412721e-09	2.1692205096204e-09	RPS7/RPS20/RPL37/RPS15/RPL11/RPL5/RPL23	7
GO:0048027	MF	GO:0048027	mRNA 5'-UTR binding	8/253	24/18737	0.333333333333333	24.6864295125165	13.5842051524316	6.03700828256734e-10	6.0068232411545e-08	4.59659928883197e-08	RPS13/RPS7/RPL26/RPS14/RPS3A/RPL5/RSL1D1/NCL	8
GO:0055106	MF	GO:0055106	ubiquitin-protein transferase regulator activity	8/253	34/18737	0.235294117647059	17.4257149500116	11.2152464895024	1.32615215861327e-08	1.13101834098874e-06	8.65488777200236e-07	RPS7/RPS20/RPL37/RPS15/RPL11/RPL5/RPL23/PARK7	8
GO:0031625	MF	GO:0031625	ubiquitin protein ligase binding	16/253	301/18737	0.053156146179402	3.93670636744449	6.00912367593922	3.59185359221113e-06	0.000268042074318755	0.000205113744607846	CLU/TPI1/UBA52/RPL11/RPL5/TUBA1B/RPS27A/SUMO2/RPL23/HSP90AB1/HSP90AA1/TUBB/ACTG1/UBB/HSPA8/MID1	16
GO:0044389	MF	GO:0044389	ubiquitin-like protein ligase binding	16/253	321/18737	0.0498442367601246	3.69143	5.69034324032483	8.11767913476318e-06	0.000538472715939291	0.000412055291752891	CLU/TPI1/UBA52/RPL11/RPL5/TUBA1B/RPS27A/SUMO2/RPL23/HSP90AB1/HSP90AA1/TUBB/ACTG1/UBB/HSPA8/MID1	16
GO:0097100	MF	GO:0097100	supercoiled DNA binding	3/253	5/18737	0.6	44.4355731225296	11.3642087691981	2.38467840975694e-05	0.00142365301062489	0.00108942150508896	HMGB2/RPS3/PSIP1	3
GO:0031386	MF	GO:0031386	protein tag activity	4/253	14/18737	0.285714285714286	21.1597967250141	8.82801713487516	2.92122151835023e-05	0.00145330770537924	0.00111211415698597	UBA52/RPS27A/SUMO2/UBB	4
GO:0141047	MF	GO:0141047	molecular tag activity	4/253	14/18737	0.285714285714286	21.1597967250141	8.82801713487516	2.92122151835023e-05	0.00145330770537924	0.00111211415698597	UBA52/RPS27A/SUMO2/UBB	4
GO:0005080	MF	GO:0005080	protein kinase C binding	6/253	52/18737	0.115384615384615	8.54530252356339	6.37429997348315	6.91221236716324e-05	0.00317430060245881	0.00242906896141607	TOP2A/RACK1/DSP/HSPB1/PRKCB/HDAC9	6
GO:0030235	MF	GO:0030235	nitric-oxide synthase regulator activity	3/253	7/18737	0.428571428571429	31.7396950875212	9.51656911795182	8.18040207819797e-05	0.00348835717191728	0.00266939436235934	DYNLL1/HSP90AB1/HSP90AA1	3
GO:0005200	MF	GO:0005200	structural constituent of cytoskeleton	8/253	113/18737	0.0707964601769911	5.24313547168491	5.29285940121416	0.000149358088765502	0.00569366832318437	0.00435696385834791	KRT19/TUBA1B/DSP/TUBA1A/ACTB/TUBB/LMNB1/ACTG1	8
GO:0004857	MF	GO:0004857	enzyme inhibitor activity	16/253	410/18737	0.0390243902439024	2.8901185770751	4.52726596145946	0.000152594125914489	0.00569366832318437	0.00435696385834791	WFDC2/GAPDH/RPS7/RPS20/RACK1/RPL37/RPS15/RPL11/RPL5/CIP2A/NPM1/DYNLL1/RPL23/PARK7/HSPB1/YWHAB	16
GO:0048156	MF	GO:0048156	tau protein binding	5/253	43/18737	0.116279069767442	8.61154517878482	5.84597101366829	0.000273139646707301	0.00959202171083876	0.00734009948427051	CLU/MAP2/ACTB/HSP90AB1/HSP90AA1	5
GO:0023026	MF	GO:0023026	MHC class II protein complex binding	4/253	27/18737	0.148148148148148	10.9717464500073	6.06620293860142	0.000446119082251146	0.014796282894663	0.0113225544852045	HSP90AB1/HSP90AA1/PKM/HSPA8	4
GO:0097371	MF	GO:0097371	MDM2/MDM4 family protein binding	3/253	12/18737	0.25	18.5148221343874	7.10045469496908	0.000489069154587781	0.0153505539396476	0.0117466991268748	RPS20/RPL37/RPS15	3
GO:0004167	MF	GO:0004167	dopachrome isomerase activity	2/253	3/18737	0.666666666666667	49.3728590250329	9.80274816364961	0.000539969234057955	0.0153505539396476	0.0117466991268748	MIF/DDT	2
GO:0050178	MF	GO:0050178	phenylpyruvate tautomerase activity	2/253	3/18737	0.666666666666667	49.3728590250329	9.80274816364961	0.000539969234057955	0.0153505539396476	0.0117466991268748	MIF/DDT	2
GO:0004129	MF	GO:0004129	cytochrome-c oxidase activity	3/253	15/18737	0.2	14.8118577075099	6.26069178790119	0.000981606630591455	0.0266372344755954	0.0203836018027125	COX8A/COX4I1/COX5B	3
GO:0016675	MF	GO:0016675	oxidoreductase activity, acting on a heme group of donors	3/253	16/18737	0.1875	13.8861166007905	6.03279052919676	0.00119613254143366	0.0310474403146041	0.0237584221044489	COX8A/COX4I1/COX5B	3
GO:0023023	MF	GO:0023023	MHC protein complex binding	4/253	37/18737	0.108108108108108	8.00640957162696	4.99087047969582	0.00151050623424216	0.0375738425767737	0.0287526186693464	HSP90AB1/HSP90AA1/PKM/HSPA8	4
GO:0003746	MF	GO:0003746	translation elongation factor activity	3/253	18/18737	0.166666666666667	12.3432147562582	5.63289692691702	0.00170852133343752	0.0392302783100846	0.0300201724174852	EEF1B2/EEF1D/EEF2	3
GO:0008301	MF	GO:0008301	DNA binding, bending	3/253	18/18737	0.166666666666667	12.3432147562582	5.63289692691702	0.00170852133343752	0.0392302783100846	0.0300201724174852	HMGA1/HMGB2/TOP2A	3
GO:0140104	MF	GO:0140104	molecular carrier activity	6/253	98/18737	0.0612244897959184	4.53424215536017	4.10391876846725	0.00213486934020001	0.0472043331888669	0.0361221556977312	CLU/ATOX1/NAP1L1/PARK7/HSPA8/KPNB1	6
GO:0015453	MF	GO:0015453	oxidoreduction-driven active transmembrane transporter activity	5/253	68/18737	0.0735294117647059	5.44553592187863	4.2965391350017	0.00225062344616866	0.0479865070486674	0.0367206983322254	COX8A/COX4I1/COX5B/ND3/ND1	5
GO:0008307	MF	GO:0008307	structural constituent of muscle	4/253	42/18737	0.0952380952380952	7.0532655750047	4.59464919342096	0.00242862388692304	0.0483296153497684	0.0369832549798105	KRT19/MYL6/NEBL/TPM4	4
GO:0031492	MF	GO:0031492	nucleosomal DNA binding	4/253	42/18737	0.0952380952380952	7.0532655750047	4.59464919342096	0.00242862388692304	0.0483296153497684	0.0369832549798105	H2AZ1/HMGN2/HMGN1/ACTB	4
GO:0097110	MF	GO:0097110	scaffold protein binding	5/253	70/18737	0.0714285714285714	5.28994918125353	4.20692358346518	0.00255684315463863	0.0490342826395383	0.0375224872883005	KRT8/DYNLL1/DSP/PARK7/HSP90AA1	5
GO:0005004	MF	GO:0005004	GPI-linked ephrin receptor activity	2/253	6/18737	0.333333333333333	24.6864295125165	6.78883827553408	0.00262830325706068	0.0490342826395383	0.0375224872883005	EPHA5/EPHA7	2
GO:0031491	MF	GO:0031491	nucleosome binding	5/253	74/18737	0.0675675675675676	5.00400598226685	4.03757468747075	0.0032582670329505	0.0581888059563507	0.0445278000265471	H2AZ1/HMGN2/HMGN1/ACTB/SSRP1	5
GO:0016531	MF	GO:0016531	copper chaperone activity	2/253	7/18737	0.285714285714286	21.1597967250141	6.24118418843192	0.00364690295157216	0.0581888059563507	0.0445278000265471	ATOX1/PARK7	2
GO:0016862	MF	GO:0016862	intramolecular oxidoreductase activity, interconverting keto- and enol-groups	2/253	7/18737	0.285714285714286	21.1597967250141	6.24118418843192	0.00364690295157216	0.0581888059563507	0.0445278000265471	MIF/DDT	2
GO:0030911	MF	GO:0030911	TPR domain binding	2/253	7/18737	0.285714285714286	21.1597967250141	6.24118418843192	0.00364690295157216	0.0581888059563507	0.0445278000265471	HSP90AB1/HSP90AA1	2
GO:0070180	MF	GO:0070180	large ribosomal subunit rRNA binding	2/253	7/18737	0.285714285714286	21.1597967250141	6.24118418843192	0.00364690295157216	0.0581888059563507	0.0445278000265471	RPLP0/RPL23	2
GO:0015078	MF	GO:0015078	proton transmembrane transporter activity	8/253	185/18737	0.0432432432432432	3.20256382865079	3.52224627665652	0.00372463260101439	0.0581888059563507	0.0445278000265471	SLC9A4/ATP5ME/COX8A/ATP5MC2/COX4I1/COX5B/ND3/ND1	8
GO:0043022	MF	GO:0043022	ribosome binding	6/253	110/18737	0.0545454545454545	4.0395975565936	3.74060363495103	0.00380127878106814	0.0581888059563507	0.0445278000265471	RACK1/RPSA/NPM1/SEC61B/SERBP1/EEF2	6
GO:0016835	MF	GO:0016835	carbon-oxygen lyase activity	5/253	79/18737	0.0632911392405063	4.68729674288287	3.84228708107209	0.00431776352097857	0.0644426205506051	0.0493134044238078	HMGA1/TPI1/RPS3/PARK7/ENO1	5
GO:0051920	MF	GO:0051920	peroxiredoxin activity	2/253	8/18737	0.25	18.5148221343874	5.79687785535337	0.00481934401122819	0.0685035327310292	0.0524209348589732	PRDX2/PARK7	2
GO:0070181	MF	GO:0070181	small ribosomal subunit rRNA binding	2/253	8/18737	0.25	18.5148221343874	5.79687785535337	0.00481934401122819	0.0685035327310292	0.0524209348589732	RPS13/RPS3	2
GO:0008135	MF	GO:0008135	translation factor activity, RNA binding	5/253	83/18737	0.0602409638554217	4.46140292394876	3.69748086984268	0.00532644496040813	0.0735150347897804	0.056255884860733	EEF1B2/EIF3G/EEF1D/EIF4A1/EEF2	5
GO:0003713	MF	GO:0003713	transcription coactivator activity	10/253	285/18737	0.0350877192982456	2.59857152763331	3.1815115190543	0.00553215172523395	0.0735150347897804	0.056255884860733	HMGA1/NME2/HMGB2/TOX3/NPM1/PARK7/PSIP1/PKM/PRKCB/MED12L	10
GO:0008097	MF	GO:0008097	5S rRNA binding	2/253	9/18737	0.222222222222222	16.457619675011	5.42648855597888	0.00614131930700778	0.0735150347897804	0.056255884860733	RPL11/RPL5	2
GO:0061676	MF	GO:0061676	importin-alpha family protein binding	2/253	9/18737	0.222222222222222	16.457619675011	5.42648855597888	0.00614131930700778	0.0735150347897804	0.056255884860733	TPX2/KPNB1	2
GO:1903136	MF	GO:1903136	cuprous ion binding	2/253	9/18737	0.222222222222222	16.457619675011	5.42648855597888	0.00614131930700778	0.0735150347897804	0.056255884860733	ATOX1/PARK7	2
GO:1904399	MF	GO:1904399	heparan sulfate binding	2/253	9/18737	0.222222222222222	16.457619675011	5.42648855597888	0.00614131930700778	0.0735150347897804	0.056255884860733	COL11A1/MDK	2
GO:0045499	MF	GO:0045499	chemorepellent activity	3/253	28/18737	0.107142857142857	7.93492377188029	4.29631523414827	0.00621072861971659	0.0735150347897804	0.056255884860733	SEMA3E/EPHA7/FLRT3	3
GO:0097718	MF	GO:0097718	disordered domain specific binding	3/253	28/18737	0.107142857142857	7.93492377188029	4.29631523414827	0.00621072861971659	0.0735150347897804	0.056255884860733	GAPDH/HSP90AB1/HSP90AA1	3
GO:0051082	MF	GO:0051082	unfolded protein binding	6/253	122/18737	0.0491803278688525	3.64226009201063	3.42550558499429	0.00628017885138828	0.0735150347897804	0.056255884860733	CLU/NPM1/HSP90AB1/HSP90AA1/HSPB1/HSPA8	6
GO:0140297	MF	GO:0140297	DNA-binding transcription factor binding	14/253	488/18737	0.0286885245901639	2.12465172033953	2.94516171857679	0.00674919698598333	0.0774859730890778	0.0592945646136997	HMGA1/PTMA/HMGB2/CENPF/RPS3/NPM1/PRRX1/PARK7/EEF1D/PSIP1/ACTB/HSPB1/PRKCB/HDAC9	14
GO:0042393	MF	GO:0042393	histone binding	9/253	249/18737	0.036144578313253	2.67684175436926	3.11635917581629	0.00690200386917146	0.0777452133942521	0.0594929429835236	PTMA/NPM1/NAP1L1/SSRP1/ATAD2/ANP32B/NASP/RESF1/PRKCB	9
GO:0030957	MF	GO:0030957	Tat protein binding	2/253	10/18737	0.2	14.8118577075099	5.11115097861986	0.00760860917953204	0.0841174014848264	0.0643691302907778	NPM1/ACTB	2
GO:0004714	MF	GO:0004714	transmembrane receptor protein tyrosine kinase activity	4/253	60/18737	0.0666666666666667	4.93728590250329	3.57371353647611	0.00876227818575587	0.0937122650015477	0.0717114044091893	ERBB4/EPHA5/EPHA7/KDR	4
GO:0031072	MF	GO:0031072	heat shock protein binding	6/253	131/18737	0.0458015267175573	3.39202848263585	3.21422448929161	0.00879043021790062	0.0937122650015477	0.0717114044091893	RPS3/EEF1D/HSP90AB1/KDR/HSPA8/KPNB1	6
GO:0098973	MF	GO:0098973	structural constituent of postsynaptic actin cytoskeleton	2/253	11/18737	0.181818181818182	13.4653251886453	4.83813703598305	0.00921707987749981	0.0965367839801296	0.0738728100985211	ACTB/ACTG1	2
GO:0043021	MF	GO:0043021	ribonucleoprotein complex binding	7/253	174/18737	0.0402298850574713	2.97939666530371	3.06890959912107	0.00951502912784675	0.0979391791262847	0.0749459644552721	RPLP1/RACK1/RPSA/NPM1/SEC61B/SERBP1/EEF2	7
GO:0140996	MF	GO:0140996	histone H3 kinase activity	2/253	12/18737	0.166666666666667	12.3432147562582	4.59850416145454	0.0109626820220822	0.0983062077511923	0.0752268256440403	PKM/PRKCB	2
GO:0003906	MF	GO:0003906	DNA-(apurinic or apyrimidinic site) endonuclease activity	2/253	13/18737	0.153846153846154	11.3937366980845	4.38575927209886	0.012841449096864	0.0983062077511923	0.0752268256440403	HMGA1/RPS3	2
GO:0086080	MF	GO:0086080	protein binding involved in heterotypic cell-cell adhesion	2/253	13/18737	0.153846153846154	11.3937366980845	4.38575927209886	0.012841449096864	0.0983062077511923	0.0752268256440403	DSP/CD47	2
GO:0140597	MF	GO:0140597	protein carrier chaperone	3/253	37/18737	0.0810810810810811	6.00480717872022	3.56507054711679	0.0134788527684783	0.0983062077511923	0.0752268256440403	CLU/NAP1L1/HSPA8	3
GO:0002135	MF	GO:0002135	CTP binding	1/253	1/18737	1	74.0592885375494	8.54747264035103	0.0135026952020063	0.0983062077511923	0.0752268256440403	HSP90AA1	1
GO:0003877	MF	GO:0003877	ATP:ADP adenylyltransferase activity	1/253	1/18737	1	74.0592885375494	8.54747264035103	0.0135026952020063	0.0983062077511923	0.0752268256440403	KARS1	1
GO:0004170	MF	GO:0004170	dUTP diphosphatase activity	1/253	1/18737	1	74.0592885375494	8.54747264035103	0.0135026952020063	0.0983062077511923	0.0752268256440403	DUT	1
GO:0004512	MF	GO:0004512	inositol-3-phosphate synthase activity	1/253	1/18737	1	74.0592885375494	8.54747264035103	0.0135026952020063	0.0983062077511923	0.0752268256440403	ISYNA1	1
GO:0004673	MF	GO:0004673	protein histidine kinase activity	1/253	1/18737	1	74.0592885375494	8.54747264035103	0.0135026952020063	0.0983062077511923	0.0752268256440403	NME2	1
GO:0004807	MF	GO:0004807	triose-phosphate isomerase activity	1/253	1/18737	1	74.0592885375494	8.54747264035103	0.0135026952020063	0.0983062077511923	0.0752268256440403	TPI1	1
GO:0004824	MF	GO:0004824	lysine-tRNA ligase activity	1/253	1/18737	1	74.0592885375494	8.54747264035103	0.0135026952020063	0.0983062077511923	0.0752268256440403	KARS1	1
GO:0005115	MF	GO:0005115	receptor tyrosine kinase-like orphan receptor binding	1/253	1/18737	1	74.0592885375494	8.54747264035103	0.0135026952020063	0.0983062077511923	0.0752268256440403	WNT5A	1
GO:0005477	MF	GO:0005477	pyruvate secondary active transmembrane transporter activity	1/253	1/18737	1	74.0592885375494	8.54747264035103	0.0135026952020063	0.0983062077511923	0.0752268256440403	SLC16A7	1
GO:0008929	MF	GO:0008929	methylglyoxal synthase activity	1/253	1/18737	1	74.0592885375494	8.54747264035103	0.0135026952020063	0.0983062077511923	0.0752268256440403	TPI1	1
GO:0016872	MF	GO:0016872	intramolecular lyase activity	1/253	1/18737	1	74.0592885375494	8.54747264035103	0.0135026952020063	0.0983062077511923	0.0752268256440403	ISYNA1	1
GO:0032358	MF	GO:0032358	oxidized pyrimidine DNA binding	1/253	1/18737	1	74.0592885375494	8.54747264035103	0.0135026952020063	0.0983062077511923	0.0752268256440403	RPS3	1
GO:0032564	MF	GO:0032564	dATP binding	1/253	1/18737	1	74.0592885375494	8.54747264035103	0.0135026952020063	0.0983062077511923	0.0752268256440403	HSP90AA1	1
GO:0033981	MF	GO:0033981	D-dopachrome decarboxylase activity	1/253	1/18737	1	74.0592885375494	8.54747264035103	0.0135026952020063	0.0983062077511923	0.0752268256440403	DDT	1
GO:0036470	MF	GO:0036470	tyrosine 3-monooxygenase activator activity	1/253	1/18737	1	74.0592885375494	8.54747264035103	0.0135026952020063	0.0983062077511923	0.0752268256440403	PARK7	1
GO:0036478	MF	GO:0036478	L-dopa decarboxylase activator activity	1/253	1/18737	1	74.0592885375494	8.54747264035103	0.0135026952020063	0.0983062077511923	0.0752268256440403	PARK7	1
GO:0036524	MF	GO:0036524	protein deglycase activity	1/253	1/18737	1	74.0592885375494	8.54747264035103	0.0135026952020063	0.0983062077511923	0.0752268256440403	PARK7	1
GO:1904593	MF	GO:1904593	prostaglandin binding	1/253	1/18737	1	74.0592885375494	8.54747264035103	0.0135026952020063	0.0983062077511923	0.0752268256440403	HSPA8	1
GO:1990422	MF	GO:1990422	glyoxalase (glycolic acid-forming) activity	1/253	1/18737	1	74.0592885375494	8.54747264035103	0.0135026952020063	0.0983062077511923	0.0752268256440403	PARK7	1
GO:1990833	MF	GO:1990833	clathrin-uncoating ATPase activity	1/253	1/18737	1	74.0592885375494	8.54747264035103	0.0135026952020063	0.0983062077511923	0.0752268256440403	HSPA8	1
GO:0098631	MF	GO:0098631	cell adhesion mediator activity	4/253	69/18737	0.0579710144927536	4.2932920891333	3.20631819633213	0.0141450712638001	0.101742259572152	0.0778561944006244	RPSA/S100A11/DSP/CD47	4
GO:0008013	MF	GO:0008013	beta-catenin binding	5/253	106/18737	0.0471698113207547	3.49336266686554	3.01176458203485	0.0145065545635079	0.103100155647788	0.0788952967489027	CDH6/KANK1/CDH8/CDH20/MED12L	5
GO:0016530	MF	GO:0016530	metallochaperone activity	2/253	14/18737	0.142857142857143	10.5798983625071	4.19505752206515	0.0148494959629262	0.104295871645493	0.0798102940917643	ATOX1/PARK7	2
GO:0140662	MF	GO:0140662	ATP-dependent protein folding chaperone	3/253	40/18737	0.075	5.5544466403162	3.37349731973694	0.0166412986694923	0.112654015411178	0.0862061935792138	HSP90AB1/HSP90AA1/HSPA8	3
GO:0090079	MF	GO:0090079	translation regulator activity, nucleic acid binding	5/253	110/18737	0.0454545454545455	3.36633129716134	2.91206558988675	0.0167835985383646	0.112654015411178	0.0862061935792138	EEF1B2/EIF3G/EEF1D/EIF4A1/EEF2	5
GO:0005005	MF	GO:0005005	transmembrane-ephrin receptor activity	2/253	15/18737	0.133333333333333	9.87457180500659	4.02269991462005	0.01698301739867	0.112654015411178	0.0862061935792138	EPHA5/EPHA7	2
GO:0016863	MF	GO:0016863	intramolecular oxidoreductase activity, transposing C=C bonds	2/253	15/18737	0.133333333333333	9.87457180500659	4.02269991462005	0.01698301739867	0.112654015411178	0.0862061935792138	MIF/DDT	2
GO:1990226	MF	GO:1990226	histone methyltransferase binding	2/253	15/18737	0.133333333333333	9.87457180500659	4.02269991462005	0.01698301739867	0.112654015411178	0.0862061935792138	HSP90AB1/RESF1	2
GO:0044183	MF	GO:0044183	protein folding chaperone	4/253	75/18737	0.0533333333333333	3.94982872200264	2.99467059782401	0.0186876788429934	0.121715046093584	0.0931399629808963	HSP90AB1/HSP90AA1/HSPB1/HSPA8	4
GO:0042056	MF	GO:0042056	chemoattractant activity	3/253	42/18737	0.0714285714285714	5.28994918125353	3.25622778337263	0.018960635321111	0.121715046093584	0.0931399629808963	MIF/HMGB2/WNT5A	3
GO:0051879	MF	GO:0051879	Hsp90 protein binding	3/253	42/18737	0.0714285714285714	5.28994918125353	3.25622778337263	0.018960635321111	0.121715046093584	0.0931399629808963	RPS3/KDR/KPNB1	3
GO:0004860	MF	GO:0004860	protein kinase inhibitor activity	4/253	77/18737	0.051948051948052	3.84723576818438	2.92896170323932	0.0203805213410006	0.129437991921036	0.0990497901679088	RACK1/NPM1/HSPB1/YWHAB	4
GO:0009055	MF	GO:0009055	electron transfer activity	5/253	116/18737	0.0431034482758621	3.19221071282541	2.7708340109834	0.0206249854751741	0.1296117508282	0.0991827556368485	COX8A/COX4I1/COX5B/ND3/ND1	5
GO:0008200	MF	GO:0008200	ion channel inhibitor activity	3/253	44/18737	0.0681818181818182	5.04949694574201	3.14621668972243	0.0214497920605138	0.13126062139729	0.100444520296965	KCNK2/RACK1/CALM2	3
GO:0019199	MF	GO:0019199	transmembrane receptor protein kinase activity	4/253	79/18737	0.0506329113924051	3.7498373943063	2.86542294584389	0.0221648138768741	0.13126062139729	0.100444520296965	ERBB4/EPHA5/EPHA7/KDR	4
GO:0016248	MF	GO:0016248	channel inhibitor activity	3/253	45/18737	0.0666666666666667	4.93728590250329	3.09368464718168	0.0227581710784722	0.13126062139729	0.100444520296965	KCNK2/RACK1/CALM2	3
GO:0003697	MF	GO:0003697	single-stranded DNA binding	5/253	120/18737	0.0416666666666667	3.08580368906456	2.68169834773283	0.0234809433883338	0.13126062139729	0.100444520296965	RADX/HMGB2/SMC2/HNRNPA1/YBX1	5
GO:0005003	MF	GO:0005003	ephrin receptor activity	2/253	18/18737	0.111111111111111	8.22880983750549	3.5897355021412	0.0240995456827758	0.13126062139729	0.100444520296965	EPHA5/EPHA7	2
GO:0141110	MF	GO:0141110	transporter inhibitor activity	3/253	46/18737	0.0652173913043478	4.82995360027496	3.04268419906662	0.0241090918345394	0.13126062139729	0.100444520296965	KCNK2/RACK1/CALM2	3
GO:0019210	MF	GO:0019210	kinase inhibitor activity	4/253	82/18737	0.0487804878048781	3.61264822134387	2.77390100137784	0.0250150494028984	0.13126062139729	0.100444520296965	RACK1/NPM1/HSPB1/YWHAB	4
GO:0046982	MF	GO:0046982	protein heterodimerization activity	10/253	363/18737	0.0275482093663912	2.04020078615839	2.34136624913423	0.0261648602729058	0.13126062139729	0.100444520296965	CLU/H2AZ1/KCNK2/TOP2A/H2AC20/TRMT112/H2AZ2/TUBA1A/NOLC1/TPM4	10
GO:0016918	MF	GO:0016918	retinal binding	2/253	19/18737	0.105263157894737	7.79571458289994	3.4672322133234	0.0266984617742185	0.13126062139729	0.100444520296965	RBP1/ALDH1A2	2
GO:0002134	MF	GO:0002134	UTP binding	1/253	2/18737	0.5	37.0296442687747	5.96140795637542	0.0268237785770007	0.13126062139729	0.100444520296965	HSP90AA1	1
GO:0004365	MF	GO:0004365	glyceraldehyde-3-phosphate dehydrogenase (NAD+) (phosphorylating) activity	1/253	2/18737	0.5	37.0296442687747	5.96140795637542	0.0268237785770007	0.13126062139729	0.100444520296965	GAPDH	1
GO:0004743	MF	GO:0004743	pyruvate kinase activity	1/253	2/18737	0.5	37.0296442687747	5.96140795637542	0.0268237785770007	0.13126062139729	0.100444520296965	PKM	1
GO:0004991	MF	GO:0004991	parathyroid hormone receptor activity	1/253	2/18737	0.5	37.0296442687747	5.96140795637542	0.0268237785770007	0.13126062139729	0.100444520296965	PTH2R	1
GO:0017098	MF	GO:0017098	sulfonylurea receptor binding	1/253	2/18737	0.5	37.0296442687747	5.96140795637542	0.0268237785770007	0.13126062139729	0.100444520296965	HSP90AA1	1
GO:0031078	MF	GO:0031078	histone H3K14 deacetylase activity	1/253	2/18737	0.5	37.0296442687747	5.96140795637542	0.0268237785770007	0.13126062139729	0.100444520296965	HDAC9	1
GO:0032558	MF	GO:0032558	adenyl deoxyribonucleotide binding	1/253	2/18737	0.5	37.0296442687747	5.96140795637542	0.0268237785770007	0.13126062139729	0.100444520296965	HSP90AA1	1
GO:0035403	MF	GO:0035403	histone H3T6 kinase activity	1/253	2/18737	0.5	37.0296442687747	5.96140795637542	0.0268237785770007	0.13126062139729	0.100444520296965	PRKCB	1
GO:0035605	MF	GO:0035605	peptidyl-cysteine S-nitrosylase activity	1/253	2/18737	0.5	37.0296442687747	5.96140795637542	0.0268237785770007	0.13126062139729	0.100444520296965	GAPDH	1
GO:0036487	MF	GO:0036487	nitric-oxide synthase inhibitor activity	1/253	2/18737	0.5	37.0296442687747	5.96140795637542	0.0268237785770007	0.13126062139729	0.100444520296965	DYNLL1	1
GO:0043891	MF	GO:0043891	glyceraldehyde-3-phosphate dehydrogenase [NAD(P)+] (phosphorylating) activity	1/253	2/18737	0.5	37.0296442687747	5.96140795637542	0.0268237785770007	0.13126062139729	0.100444520296965	GAPDH	1
GO:0044378	MF	GO:0044378	non-sequence-specific DNA binding, bending	1/253	2/18737	0.5	37.0296442687747	5.96140795637542	0.0268237785770007	0.13126062139729	0.100444520296965	HMGB2	1
GO:0047290	MF	GO:0047290	alpha-N-acetylneuraminyl-2,3-beta-galactosyl-1,3-N-acetyl-galactosaminide 6-alpha-sialyltransferase activity	1/253	2/18737	0.5	37.0296442687747	5.96140795637542	0.0268237785770007	0.13126062139729	0.100444520296965	ST6GALNAC3	1
GO:0050659	MF	GO:0050659	N-acetylgalactosamine 4-sulfate 6-O-sulfotransferase activity	1/253	2/18737	0.5	37.0296442687747	5.96140795637542	0.0268237785770007	0.13126062139729	0.100444520296965	CHST11	1
GO:0061752	MF	GO:0061752	telomeric repeat-containing RNA binding	1/253	2/18737	0.5	37.0296442687747	5.96140795637542	0.0268237785770007	0.13126062139729	0.100444520296965	HNRNPA1	1
GO:0141106	MF	GO:0141106	tRNA methyltransferase activator activity	1/253	2/18737	0.5	37.0296442687747	5.96140795637542	0.0268237785770007	0.13126062139729	0.100444520296965	TRMT112	1
GO:0160123	MF	GO:0160123	structural constituent of nuclear lamina	1/253	2/18737	0.5	37.0296442687747	5.96140795637542	0.0268237785770007	0.13126062139729	0.100444520296965	LMNB1	1
GO:1902379	MF	GO:1902379	chemoattractant activity involved in axon guidance	1/253	2/18737	0.5	37.0296442687747	5.96140795637542	0.0268237785770007	0.13126062139729	0.100444520296965	WNT5A	1
GO:0000339	MF	GO:0000339	RNA cap binding	2/253	20/18737	0.1	7.40592885375494	3.35335635943804	0.0294049756638576	0.142721711148967	0.109214886077143	EIF4A1/NCBP2	2
GO:0031490	MF	GO:0031490	chromatin DNA binding	5/253	128/18737	0.0390625	2.89294095849802	2.51409251342375	0.0299305159317635	0.144100951703732	0.110270321853866	H2AZ1/HMGN2/TOX3/HMGN1/ACTB	5
GO:0070182	MF	GO:0070182	DNA polymerase binding	2/253	21/18737	0.0952380952380952	7.0532655750047	3.2470843968652	0.0322157323070486	0.151971419741006	0.116293037410908	HSP90AB1/HSP90AA1	2
GO:0008201	MF	GO:0008201	heparin binding	6/253	176/18737	0.0340909090909091	2.52475	2.37768640783218	0.0325185821096498	0.151971419741006	0.116293037410908	COL11A1/RPL29/RPL22/HDGF/MDK/ADAMTS3	6
GO:0016860	MF	GO:0016860	intramolecular oxidoreductase activity	3/253	53/18737	0.0566037735849057	4.19203520023865	2.72252199407178	0.0347514226806067	0.151971419741006	0.116293037410908	TPI1/MIF/DDT	3
GO:0098632	MF	GO:0098632	cell-cell adhesion mediator activity	3/253	53/18737	0.0566037735849057	4.19203520023865	2.72252199407178	0.0347514226806067	0.151971419741006	0.116293037410908	S100A11/DSP/CD47	3
GO:0045182	MF	GO:0045182	translation regulator activity	11/253	438/18737	0.0251141552511416	1.8599364701211	2.13054378614192	0.0362584857851409	0.151971419741006	0.116293037410908	RPL10/RPS9/RACK1/RPS14/EEF1B2/EIF3G/EEF1D/SAMD4A/EIF4A1/SERBP1/EEF2	11
GO:0008017	MF	GO:0008017	microtubule binding	8/253	280/18737	0.0285714285714286	2.11597967250141	2.20117951837768	0.0368595047778174	0.151971419741006	0.116293037410908	GAPDH/CENPF/RPS3/CENPE/KIF11/MAP2/MAP1B/MID1	8
GO:0099186	MF	GO:0099186	structural constituent of postsynapse	2/253	23/18737	0.0869565217391304	6.43993813369995	3.05404397137852	0.038136904182428	0.151971419741006	0.116293037410908	ACTB/ACTG1	2
GO:0004713	MF	GO:0004713	protein tyrosine kinase activity	5/253	138/18737	0.036231884057971	2.68330755570831	2.32198247882084	0.039428685283181	0.151971419741006	0.116293037410908	ERBB4/EPHA5/EPHA7/PKM/KDR	5
GO:0003918	MF	GO:0003918	DNA topoisomerase type II (double strand cut, ATP-hydrolyzing) activity	1/253	3/18737	0.333333333333333	24.6864295125165	4.8000492029441	0.0399656832484723	0.151971419741006	0.116293037410908	TOP2A	1
GO:0004698	MF	GO:0004698	calcium,diacylglycerol-dependent serine/threonine kinase activity	1/253	3/18737	0.333333333333333	24.6864295125165	4.8000492029441	0.0399656832484723	0.151971419741006	0.116293037410908	PRKCB	1
GO:0005006	MF	GO:0005006	epidermal growth factor receptor activity	1/253	3/18737	0.333333333333333	24.6864295125165	4.8000492029441	0.0399656832484723	0.151971419741006	0.116293037410908	ERBB4	1
GO:0008426	MF	GO:0008426	protein kinase C inhibitor activity	1/253	3/18737	0.333333333333333	24.6864295125165	4.8000492029441	0.0399656832484723	0.151971419741006	0.116293037410908	HSPB1	1
GO:0016532	MF	GO:0016532	superoxide dismutase copper chaperone activity	1/253	3/18737	0.333333333333333	24.6864295125165	4.8000492029441	0.0399656832484723	0.151971419741006	0.116293037410908	PARK7	1
GO:0016838	MF	GO:0016838	carbon-oxygen lyase activity, acting on phosphates	1/253	3/18737	0.333333333333333	24.6864295125165	4.8000492029441	0.0399656832484723	0.151971419741006	0.116293037410908	TPI1	1
GO:0030395	MF	GO:0030395	lactose binding	1/253	3/18737	0.333333333333333	24.6864295125165	4.8000492029441	0.0399656832484723	0.151971419741006	0.116293037410908	LGALS1	1
GO:0031686	MF	GO:0031686	A1 adenosine receptor binding	1/253	3/18737	0.333333333333333	24.6864295125165	4.8000492029441	0.0399656832484723	0.151971419741006	0.116293037410908	HSPA8	1
GO:0032129	MF	GO:0032129	histone H3K9 deacetylase activity	1/253	3/18737	0.333333333333333	24.6864295125165	4.8000492029441	0.0399656832484723	0.151971419741006	0.116293037410908	HDAC9	1
GO:0032554	MF	GO:0032554	purine deoxyribonucleotide binding	1/253	3/18737	0.333333333333333	24.6864295125165	4.8000492029441	0.0399656832484723	0.151971419741006	0.116293037410908	HSP90AA1	1
GO:0032557	MF	GO:0032557	pyrimidine ribonucleotide binding	1/253	3/18737	0.333333333333333	24.6864295125165	4.8000492029441	0.0399656832484723	0.151971419741006	0.116293037410908	HSP90AA1	1
GO:0032767	MF	GO:0032767	copper-dependent protein binding	1/253	3/18737	0.333333333333333	24.6864295125165	4.8000492029441	0.0399656832484723	0.151971419741006	0.116293037410908	ATOX1	1
GO:0034739	MF	GO:0034739	histone H4K16 deacetylase activity	1/253	3/18737	0.333333333333333	24.6864295125165	4.8000492029441	0.0399656832484723	0.151971419741006	0.116293037410908	HDAC9	1
GO:0035402	MF	GO:0035402	histone H3T11 kinase activity	1/253	3/18737	0.333333333333333	24.6864295125165	4.8000492029441	0.0399656832484723	0.151971419741006	0.116293037410908	PKM	1
GO:0038131	MF	GO:0038131	neuregulin receptor activity	1/253	3/18737	0.333333333333333	24.6864295125165	4.8000492029441	0.0399656832484723	0.151971419741006	0.116293037410908	ERBB4	1
GO:0045340	MF	GO:0045340	mercury ion binding	1/253	3/18737	0.333333333333333	24.6864295125165	4.8000492029441	0.0399656832484723	0.151971419741006	0.116293037410908	PARK7	1
GO:0051021	MF	GO:0051021	GDP-dissociation inhibitor binding	1/253	3/18737	0.333333333333333	24.6864295125165	4.8000492029441	0.0399656832484723	0.151971419741006	0.116293037410908	HSP90AA1	1
GO:0051022	MF	GO:0051022	Rho GDP-dissociation inhibitor binding	1/253	3/18737	0.333333333333333	24.6864295125165	4.8000492029441	0.0399656832484723	0.151971419741006	0.116293037410908	HSP90AA1	1
GO:0060703	MF	GO:0060703	deoxyribonuclease inhibitor activity	1/253	3/18737	0.333333333333333	24.6864295125165	4.8000492029441	0.0399656832484723	0.151971419741006	0.116293037410908	DYNLL1	1
GO:0061770	MF	GO:0061770	translation elongation factor binding	1/253	3/18737	0.333333333333333	24.6864295125165	4.8000492029441	0.0399656832484723	0.151971419741006	0.116293037410908	SERBP1	1
GO:0062153	MF	GO:0062153	C5-methylcytidine-containing RNA reader activity	1/253	3/18737	0.333333333333333	24.6864295125165	4.8000492029441	0.0399656832484723	0.151971419741006	0.116293037410908	YBX1	1
GO:0098782	MF	GO:0098782	mechanosensitive potassium channel activity	1/253	3/18737	0.333333333333333	24.6864295125165	4.8000492029441	0.0399656832484723	0.151971419741006	0.116293037410908	KCNK2	1
GO:0141051	MF	GO:0141051	histone H4K deacetylase activity	1/253	3/18737	0.333333333333333	24.6864295125165	4.8000492029441	0.0399656832484723	0.151971419741006	0.116293037410908	HDAC9	1
GO:0141107	MF	GO:0141107	methyltransferase regulator activity	1/253	3/18737	0.333333333333333	24.6864295125165	4.8000492029441	0.0399656832484723	0.151971419741006	0.116293037410908	TRMT112	1
GO:1904768	MF	GO:1904768	all-trans-retinol binding	1/253	3/18737	0.333333333333333	24.6864295125165	4.8000492029441	0.0399656832484723	0.151971419741006	0.116293037410908	RBP1	1
GO:0015631	MF	GO:0015631	tubulin binding	10/253	392/18737	0.0255102040816327	1.8892675647334	2.08169618872004	0.0408698420632579	0.15442592222636	0.118171295506022	GAPDH/CENPF/RPS3/CENPE/KIF11/HDGF/MAP2/STMN1/MAP1B/MID1	10
GO:0004601	MF	GO:0004601	peroxidase activity	3/253	57/18737	0.0526315789473684	3.89785729144997	2.56346094781429	0.0417525818037646	0.156769127904701	0.119964385983673	GPX4/PRDX2/PARK7	3
GO:0030527	MF	GO:0030527	structural constituent of chromatin	4/253	98/18737	0.0408163265306122	3.02282810357345	2.34888325550859	0.0438314024347967	0.163545920334835	0.125150188530933	HMGA1/H2AZ1/H2AC20/H2AZ2	4
GO:0016684	MF	GO:0016684	oxidoreductase activity, acting on peroxide as acceptor	3/253	59/18737	0.0508474576271186	3.7657265358076	2.48926295700809	0.0454986816863222	0.168712502898971	0.129103810734644	GPX4/PRDX2/PARK7	3
GO:0019887	MF	GO:0019887	protein kinase regulator activity	7/253	243/18737	0.0288065843621399	2.13339514305698	2.08050985307653	0.0473841362121737	0.174619316781899	0.133623879896578	RPLP1/RACK1/NPM1/HSP90AB1/CALM2/HSPB1/YWHAB	7
GO:0050681	MF	GO:0050681	nuclear androgen receptor binding	2/253	26/18737	0.0769230769230769	5.69686834904226	2.80380161405855	0.0477205843693372	0.174780299806714	0.133747068881449	PARK7/PRKCB	2
GO:0005539	MF	GO:0005539	glycosaminoglycan binding	7/253	246/18737	0.0284552845528455	2.10737812911726	2.04542714716541	0.0500081673817431	0.177526367936644	0.135848441654771	COL11A1/RPL29/RPL22/HMMR/HDGF/MDK/ADAMTS3	7
GO:0003886	MF	GO:0003886	DNA (cytosine-5-)-methyltransferase activity	1/253	4/18737	0.25	18.5148221343874	4.09857399317873	0.0529308098705571	0.177526367936644	0.135848441654771	DNMT1	1
GO:0004634	MF	GO:0004634	phosphopyruvate hydratase activity	1/253	4/18737	0.25	18.5148221343874	4.09857399317873	0.0529308098705571	0.177526367936644	0.135848441654771	ENO1	1
GO:0005055	MF	GO:0005055	laminin receptor activity	1/253	4/18737	0.25	18.5148221343874	4.09857399317873	0.0529308098705571	0.177526367936644	0.135848441654771	RPSA	1
GO:0010856	MF	GO:0010856	adenylate cyclase activator activity	1/253	4/18737	0.25	18.5148221343874	4.09857399317873	0.0529308098705571	0.177526367936644	0.135848441654771	CALM2	1
GO:0030160	MF	GO:0030160	synaptic receptor adaptor activity	1/253	4/18737	0.25	18.5148221343874	4.09857399317873	0.0529308098705571	0.177526367936644	0.135848441654771	HOMER2	1
GO:0032552	MF	GO:0032552	deoxyribonucleotide binding	1/253	4/18737	0.25	18.5148221343874	4.09857399317873	0.0529308098705571	0.177526367936644	0.135848441654771	HSP90AA1	1
GO:0043532	MF	GO:0043532	angiostatin binding	1/253	4/18737	0.25	18.5148221343874	4.09857399317873	0.0529308098705571	0.177526367936644	0.135848441654771	AMOT	1
GO:0044547	MF	GO:0044547	DNA topoisomerase binding	1/253	4/18737	0.25	18.5148221343874	4.09857399317873	0.0529308098705571	0.177526367936644	0.135848441654771	NCL	1
GO:0047066	MF	GO:0047066	phospholipid-hydroperoxide glutathione peroxidase activity	1/253	4/18737	0.25	18.5148221343874	4.09857399317873	0.0529308098705571	0.177526367936644	0.135848441654771	GPX4	1
GO:0047756	MF	GO:0047756	chondroitin 4-sulfotransferase activity	1/253	4/18737	0.25	18.5148221343874	4.09857399317873	0.0529308098705571	0.177526367936644	0.135848441654771	CHST11	1
GO:0048408	MF	GO:0048408	epidermal growth factor binding	1/253	4/18737	0.25	18.5148221343874	4.09857399317873	0.0529308098705571	0.177526367936644	0.135848441654771	SEC61B	1
GO:0050682	MF	GO:0050682	AF-2 domain binding	1/253	4/18737	0.25	18.5148221343874	4.09857399317873	0.0529308098705571	0.177526367936644	0.135848441654771	ESRRG	1
GO:0070053	MF	GO:0070053	thrombospondin receptor activity	1/253	4/18737	0.25	18.5148221343874	4.09857399317873	0.0529308098705571	0.177526367936644	0.135848441654771	CD47	1
GO:0141050	MF	GO:0141050	histone H3K deacetylase activity	1/253	4/18737	0.25	18.5148221343874	4.09857399317873	0.0529308098705571	0.177526367936644	0.135848441654771	HDAC9	1
GO:0016829	MF	GO:0016829	lyase activity	6/253	201/18737	0.0298507462686567	2.21072503097162	2.01899972186416	0.0556080895673754	0.185463851797336	0.141922439707386	HMGA1/TPI1/DDT/RPS3/PARK7/ENO1	6
GO:0050840	MF	GO:0050840	extracellular matrix binding	3/253	65/18737	0.0461538461538462	3.41812100942536	2.28475695935173	0.0576916177599643	0.190497311258788	0.145774192164884	LGALS1/COL11A1/RPSA	3
GO:0003785	MF	GO:0003785	actin monomer binding	2/253	29/18737	0.0689655172413793	5.10753714052065	2.58980781399956	0.0580745572011714	0.190497311258788	0.145774192164884	TMSB10/TMSB4X	2
GO:0043236	MF	GO:0043236	laminin binding	2/253	29/18737	0.0689655172413793	5.10753714052065	2.58980781399956	0.0580745572011714	0.190497311258788	0.145774192164884	LGALS1/RPSA	2
GO:0098918	MF	GO:0098918	structural constituent of synapse	2/253	31/18737	0.0645161290322581	4.77801861532577	2.46294772894094	0.0653672393777148	0.199166252053778	0.152407922756483	ACTB/ACTG1	2
GO:0051020	MF	GO:0051020	GTPase binding	8/253	316/18737	0.0253164556962025	1.87491869715315	1.83508150061421	0.0656443845154398	0.199166252053778	0.152407922756483	DENND1B/RANBP1/DOCK11/RAB11FIP2/YBX1/HSP90AA1/ENO1/KPNB1	8
GO:0001537	MF	GO:0001537	N-acetylgalactosamine 4-O-sulfotransferase activity	1/253	5/18737	0.2	14.8118577075099	3.61364713747004	0.0657215270596218	0.199166252053778	0.152407922756483	CHST11	1
GO:0004028	MF	GO:0004028	3-chloroallyl aldehyde dehydrogenase activity	1/253	5/18737	0.2	14.8118577075099	3.61364713747004	0.0657215270596218	0.199166252053778	0.152407922756483	ALDH1A2	1
GO:0005471	MF	GO:0005471	ATP:ADP antiporter activity	1/253	5/18737	0.2	14.8118577075099	3.61364713747004	0.0657215270596218	0.199166252053778	0.152407922756483	SLC25A6	1
GO:0008597	MF	GO:0008597	calcium-dependent protein serine/threonine phosphatase regulator activity	1/253	5/18737	0.2	14.8118577075099	3.61364713747004	0.0657215270596218	0.199166252053778	0.152407922756483	RCAN2	1
GO:0015277	MF	GO:0015277	kainate selective glutamate receptor activity	1/253	5/18737	0.2	14.8118577075099	3.61364713747004	0.0657215270596218	0.199166252053778	0.152407922756483	GRIK1	1
GO:0019103	MF	GO:0019103	pyrimidine nucleotide binding	1/253	5/18737	0.2	14.8118577075099	3.61364713747004	0.0657215270596218	0.199166252053778	0.152407922756483	HSP90AA1	1
GO:0019826	MF	GO:0019826	oxygen sensor activity	1/253	5/18737	0.2	14.8118577075099	3.61364713747004	0.0657215270596218	0.199166252053778	0.152407922756483	PARK7	1
GO:0038085	MF	GO:0038085	vascular endothelial growth factor binding	1/253	5/18737	0.2	14.8118577075099	3.61364713747004	0.0657215270596218	0.199166252053778	0.152407922756483	KDR	1
GO:0044388	MF	GO:0044388	small protein activating enzyme binding	1/253	5/18737	0.2	14.8118577075099	3.61364713747004	0.0657215270596218	0.199166252053778	0.152407922756483	PARK7	1
GO:0048030	MF	GO:0048030	disaccharide binding	1/253	5/18737	0.2	14.8118577075099	3.61364713747004	0.0657215270596218	0.199166252053778	0.152407922756483	LGALS1	1
GO:0055131	MF	GO:0055131	C3HC4-type RING finger domain binding	1/253	5/18737	0.2	14.8118577075099	3.61364713747004	0.0657215270596218	0.199166252053778	0.152407922756483	HSPA8	1
GO:0086083	MF	GO:0086083	cell adhesive protein binding involved in bundle of His cell-Purkinje myocyte communication	1/253	5/18737	0.2	14.8118577075099	3.61364713747004	0.0657215270596218	0.199166252053778	0.152407922756483	DSP	1
GO:1903135	MF	GO:1903135	cupric ion binding	1/253	5/18737	0.2	14.8118577075099	3.61364713747004	0.0657215270596218	0.199166252053778	0.152407922756483	PARK7	1

## Sheet: GO_Pre-GC I
	ONTOLOGY	ID	Description	GeneRatio	BgRatio	RichFactor	FoldEnrichment	zScore	pvalue	p.adjust	qvalue	geneID	Count
GO:0016055	BP	GO:0016055	Wnt signaling pathway	54/725	476/18986	0.113445378151261	2.97086062011011	8.6769721733651	8.00338663656364e-13	2.51824515365925e-09	2.07996779384739e-09	TNN/ATP6V1C2/PRICKLE2/HECW1/RNF220/WNT6/LGR6/ANKRD6/FOXO1/LRP4/FGFR2/DAAM2/SALL1/NKD1/TRABD2B/TMEM132A/RNF43/BICC1/PTPRU/FERMT1/NLK/EGFR/ZNF703/MDFIC/PPM1A/INVS/AXIN2/MAPK14/TLE1/IFT80/MITF/MARK1/VGLL4/GPRC5B/CTNNB1/TMEM131L/RECK/TLE4/PTK7/LGR4/GPC4/SMAD3/BCL9/WLS/CSNK1G3/CDC42/DAAM1/GPC3/XIAP/PRKN/CCNY/ABL1/FBXW11/G3BP1	54
GO:0030111	BP	GO:0030111	regulation of Wnt signaling pathway	45/725	349/18986	0.128939828080229	3.37662286335342	8.92888043458611	8.34270383852659e-13	2.51824515365925e-09	2.07996779384739e-09	TNN/ATP6V1C2/HECW1/RNF220/LGR6/ANKRD6/FOXO1/LRP4/FGFR2/DAAM2/SALL1/NKD1/TRABD2B/TMEM132A/RNF43/BICC1/PTPRU/FERMT1/NLK/EGFR/ZNF703/MDFIC/PPM1A/INVS/AXIN2/MAPK14/TLE1/IFT80/VGLL4/GPRC5B/CTNNB1/TMEM131L/RECK/TLE4/PTK7/LGR4/SMAD3/WLS/CSNK1G3/GPC3/XIAP/PRKN/CCNY/ABL1/G3BP1	45
GO:0060828	BP	GO:0060828	regulation of canonical Wnt signaling pathway	35/725	276/18986	0.126811594202899	3.32088955522239	7.7389875346382	4.75968849530147e-10	9.57807981537833e-07	7.91110329903266e-07	TNN/HECW1/RNF220/LGR6/ANKRD6/FOXO1/LRP4/FGFR2/DAAM2/NKD1/BICC1/PTPRU/FERMT1/EGFR/ZNF703/PPM1A/INVS/AXIN2/MAPK14/TLE1/GPRC5B/CTNNB1/TMEM131L/RECK/TLE4/PTK7/LGR4/SMAD3/WLS/CSNK1G3/GPC3/XIAP/PRKN/CCNY/G3BP1	35
GO:0010975	BP	GO:0010975	regulation of neuron projection development	45/725	452/18986	0.0995575221238938	2.60717119316448	6.89062798141507	4.61192139983897e-09	6.83944295271263e-06	5.6491009419108e-06	FN1/CNR1/TNN/FSTL4/HECW1/TOX/EFNB2/LRRC4C/SEMA6C/LRP4/RGMA/NTRK3/SPOCK1/IFRD1/NRCAM/EPHA4/SCARB2/NEGR1/DMD/PLXNA2/PAK1/NEDD4L/LRRC7/ANKRD27/ARSB/ELAVL4/SHOC2/PRKD1/HECW2/MARK1/NTNG1/NIN/PLXNA4/AP2A1/NCK1/BCL11A/MYCBP2/PTK7/TANC2/SIPA1L1/ITGA6/NRDC/UBE3A/PTPN1/ABL1	45
GO:0060070	BP	GO:0060070	canonical Wnt signaling pathway	37/725	332/18986	0.11144578313253	2.91849605317823	7.02677409431759	5.66460406883604e-09	6.83944295271263e-06	5.6491009419108e-06	TNN/HECW1/RNF220/WNT6/LGR6/ANKRD6/FOXO1/LRP4/FGFR2/DAAM2/NKD1/BICC1/PTPRU/FERMT1/EGFR/ZNF703/PPM1A/INVS/AXIN2/MAPK14/TLE1/GPRC5B/CTNNB1/TMEM131L/RECK/TLE4/PTK7/LGR4/SMAD3/BCL9/WLS/CSNK1G3/GPC3/XIAP/PRKN/CCNY/G3BP1	37
GO:0007409	BP	GO:0007409	axonogenesis	45/725	459/18986	0.0980392156862745	2.56741041244084	6.77327245242288	7.41074978128277e-09	7.45644940493402e-06	6.15872310770816e-06	FN1/NGFR/NTN4/TNN/FSTL4/EFNB2/LRRC4C/B3GNT2/RPS6KA5/LGR6/HMCN2/SEMA6C/LRP4/RGMA/FGFR2/DSCAML1/IFRD1/NOTCH3/CRPPA/PRKCQ/NRXN1/MAP1S/NRCAM/EPHA4/PLXNA2/PAK1/PTPRJ/NELL2/EFNB1/PCDHAC2/NCAM1/BCL2/ECE1/APLP2/DAG1/NTNG1/NIN/PLXNA4/BCL11A/MYCBP2/PTK7/OPHN1/SIPA1L1/NRDC/ABL1	45
GO:0002009	BP	GO:0002009	morphogenesis of an epithelium	47/725	500/18986	0.094	2.46163310344828	6.59954392965493	1.29233157861601e-08	1.11454367715783e-05	9.20567622241206e-06	CASR/NGFR/NTN4/CSMD1/PROX1/CXCR4/MMP14/EFNB2/HS3ST3B1/GREB1/WNT6/FMN1/LAMA1/RGMA/FGFR2/GREB1L/SALL1/NKD1/NPNT/GJA1/EPHA4/FERMT1/NR3C1/PAK1/EGFR/HIF1A/MMP2/BCL2/ACVR1/DAG1/ADAMTS12/SUFU/MTHFD1L/CTNNB1/FRS2/PPP3R1/PTK7/LGR4/ARL13B/TGFBR2/SMAD3/OPHN1/CDC42/GPC3/ARHGAP24/ABL1/CC2D2A	47
GO:0016049	BP	GO:0016049	cell growth	45/725	490/18986	0.0918367346938776	2.40498240675581	6.27829970255765	5.29172219132359e-08	3.72454874138839e-05	3.07632535992202e-05	FN1/TNN/FSTL4/RASAL1/SMAD7/CAMK2D/CXCR4/MMP14/PAK5/IGFBP7/SEMA6C/AKAP6/RGMA/SPOCK1/TMEM97/IFRD1/PRKCQ/RIMS2/NRCAM/GJA1/MEX3C/RIMS1/PTPRJ/NEDD4L/EGFR/ESR2/RPS6KA3/BCL2/SLC23A2/SPAG9/CLSTN1/NIN/VGLL4/PLXNA4/CTNNB1/BCL11A/SH3BP4/TGFBR2/SMAD3/ST7L/CDC42/PRKN/IQGAP1/ABL1/BLTP1	45
GO:0060562	BP	GO:0060562	epithelial tube morphogenesis	35/725	331/18986	0.105740181268882	2.76908011251172	6.46957715125567	5.5525821885863e-08	3.72454874138839e-05	3.07632535992202e-05	CASR/CSMD1/PROX1/CXCR4/MMP14/EFNB2/HS3ST3B1/WNT6/FMN1/LAMA1/RGMA/FGFR2/GREB1L/SALL1/NPNT/GJA1/EPHA4/NR3C1/PAK1/HIF1A/BCL2/ACVR1/DAG1/ADAMTS12/SUFU/MTHFD1L/CTNNB1/PPP3R1/LGR4/ARL13B/TGFBR2/SMAD3/GPC3/ABL1/CC2D2A	35
GO:0030178	BP	GO:0030178	negative regulation of Wnt signaling pathway	24/725	181/18986	0.132596685082873	3.47238712135645	6.65933889882784	1.1048568136218e-07	6.6700205838348e-05	5.50916497486996e-05	TNN/HECW1/ANKRD6/FOXO1/LRP4/NKD1/TRABD2B/RNF43/BICC1/PTPRU/FERMT1/NLK/INVS/AXIN2/MAPK14/TLE1/IFT80/VGLL4/CTNNB1/TMEM131L/TLE4/GPC3/PRKN/G3BP1	24
GO:0001558	BP	GO:0001558	regulation of cell growth	39/725	408/18986	0.0955882352941176	2.50322515212982	6.11598852461327	1.47104281538064e-07	8.07335043313901e-05	6.66825819756755e-05	FN1/FSTL4/RASAL1/SMAD7/CAMK2D/CXCR4/MMP14/PAK5/IGFBP7/SEMA6C/AKAP6/RGMA/SPOCK1/TMEM97/IFRD1/PRKCQ/RIMS2/NRCAM/GJA1/RIMS1/PTPRJ/NEDD4L/EGFR/ESR2/RPS6KA3/BCL2/SLC23A2/SPAG9/CLSTN1/VGLL4/PLXNA4/BCL11A/SH3BP4/SMAD3/ST7L/CDC42/PRKN/ABL1/BLTP1	39
GO:0030177	BP	GO:0030177	positive regulation of Wnt signaling pathway	21/725	152/18986	0.138157894736842	3.61802177858439	6.45707441840758	3.40261370255321e-07	0.000171179824352614	0.000141387553587672	ATP6V1C2/RNF220/LGR6/ANKRD6/FGFR2/DAAM2/SALL1/NKD1/TMEM132A/EGFR/PPM1A/GPRC5B/RECK/PTK7/LGR4/SMAD3/WLS/CSNK1G3/GPC3/XIAP/ABL1	21
GO:1903859	BP	GO:1903859	regulation of dendrite extension	9/725	27/18986	0.333333333333333	8.72919540229885	8.00793393249293	4.14832586665603e-07	0.000192641871207711	0.000159114328990685	RASAL1/CXCR4/RIMS2/RIMS1/NEDD4L/SLC23A2/SPAG9/BCL11A/PRKN	9
GO:0060560	BP	GO:0060560	developmental growth involved in morphogenesis	27/725	238/18986	0.113445378151261	2.97086062011011	6.09647705786888	4.58565489483803e-07	0.00019773999000098	0.000163325167194344	FN1/TNN/FSTL4/RASAL1/CXCR4/SEMA6C/FMN1/RGMA/FGFR2/SALL1/NKD1/IFRD1/RIMS2/NRCAM/RIMS1/NEDD4L/SLC23A2/SPAG9/NIN/PLXNA4/CTNNB1/BCL11A/PTK7/TGFBR2/PRKN/IQGAP1/ABL1	27
GO:0001822	BP	GO:0001822	kidney development	32/725	322/18986	0.0993788819875776	2.60249303919469	5.77874792466364	8.28353904941701e-07	0.000333384834942203	0.000275362277032199	SMAD7/PROX1/EFNB2/HS3ST3B1/MME/WNT6/FMN1/LRP4/FGFR2/GREB1L/SALL1/PCSK5/NOTCH3/TIPARP/ACAT1/NPNT/EPHA4/BICC1/ITGA8/SMAD1/INVS/BCL2/MYO1E/CTNNB1/ADAMTS6/PTK7/LGR4/SMAD3/GPC3/IQGAP1/FBN1/CC2D2A	32
GO:0061138	BP	GO:0061138	morphogenesis of a branching epithelium	23/725	190/18986	0.121052631578947	3.17007622504537	5.99005895809467	1.04374256945873e-06	0.000393817118238898	0.000325276878389869	CASR/NTN4/CSMD1/PROX1/MMP14/HS3ST3B1/WNT6/LAMA1/FGFR2/GREB1L/SALL1/NPNT/PAK1/BCL2/ACVR1/DAG1/CTNNB1/FRS2/PPP3R1/LGR4/TGFBR2/GPC3/ABL1	23
GO:0007411	BP	GO:0007411	axon guidance	26/725	236/18986	0.110169491525424	2.88507305669199	5.80624794126385	1.30739874173087e-06	0.000428309769793	0.000353766401839436	NGFR/NTN4/EFNB2/B3GNT2/RPS6KA5/LGR6/HMCN2/SEMA6C/DSCAML1/NOTCH3/CRPPA/PRKCQ/NRXN1/NRCAM/EPHA4/PTPRJ/NELL2/EFNB1/PCDHAC2/NCAM1/ECE1/DAG1/PLXNA4/MYCBP2/PTK7/OPHN1	26
GO:0001763	BP	GO:0001763	morphogenesis of a branching structure	24/725	207/18986	0.115942028985507	3.03624187906047	5.8693543889825	1.33885952338018e-06	0.000428309769793	0.000353766401839436	CASR/NTN4/CSMD1/PROX1/MMP14/HS3ST3B1/WNT6/LAMA1/FGFR2/GREB1L/SALL1/NPNT/PAK1/BCL2/ACVR1/DAG1/CTNNB1/BCL11A/FRS2/PPP3R1/LGR4/TGFBR2/GPC3/ABL1	24
GO:0097485	BP	GO:0097485	neuron projection guidance	26/725	237/18986	0.109704641350211	2.87289975265532	5.78111590450955	1.41656578500201e-06	0.000428309769793	0.000353766401839436	NGFR/NTN4/EFNB2/B3GNT2/RPS6KA5/LGR6/HMCN2/SEMA6C/DSCAML1/NOTCH3/CRPPA/PRKCQ/NRXN1/NRCAM/EPHA4/PTPRJ/NELL2/EFNB1/PCDHAC2/NCAM1/ECE1/DAG1/PLXNA4/MYCBP2/PTK7/OPHN1	26
GO:0010811	BP	GO:0010811	positive regulation of cell-substrate adhesion	18/725	126/18986	0.142857142857143	3.74108374384236	6.15104293095982	1.4189490468544e-06	0.000428309769793	0.000353766401839436	FN1/CCDC80/EGFLAM/FMN1/HSD17B12/NPNT/FBLN2/FERMT1/PTPRJ/PRKCE/CARMIL1/DAG1/MAP4K4/SMAD3/ITGA6/CDC42/ABL1/JAK2	18
GO:0010810	BP	GO:0010810	regulation of cell-substrate adhesion	25/725	223/18986	0.112107623318386	2.93582805010051	5.79402142121983	1.51248304260448e-06	0.000434802863247773	0.000359129432221424	FN1/NEXMIF/CCDC80/LIMCH1/MMP14/EGFLAM/FMN1/SPOCK1/HSD17B12/ST6GAL1/NPNT/FBLN2/FERMT1/PTPRJ/PRKCE/BCL2/CARMIL1/DAG1/MAP4K4/SMAD3/ITGA6/CDC42/PTPN1/ABL1/JAK2	25
GO:0072001	BP	GO:0072001	renal system development	32/725	332/18986	0.0963855421686747	2.52410469464063	5.58225771045341	1.61411003673023e-06	0.000435830008299411	0.000359977812143415	SMAD7/PROX1/EFNB2/HS3ST3B1/MME/WNT6/FMN1/LRP4/FGFR2/GREB1L/SALL1/PCSK5/NOTCH3/TIPARP/ACAT1/NPNT/EPHA4/BICC1/ITGA8/SMAD1/INVS/BCL2/MYO1E/CTNNB1/ADAMTS6/PTK7/LGR4/SMAD3/GPC3/IQGAP1/FBN1/CC2D2A	32
GO:0016358	BP	GO:0016358	dendrite development	26/725	239/18986	0.108786610878661	2.84885875054105	5.73124296179251	1.6604423042714e-06	0.000435830008299411	0.000359977812143415	FSTL4/HECW1/GPR37/DOCK10/LRP4/MEF2A/CPEB3/MAP1S/EPHA4/BTBD3/NEDD4L/ANKRD27/ELAVL4/HECW2/MARK1/SLC11A2/BCL11A/PREX2/TANC2/SIPA1L1/NCK2/CDC42/UBE3A/ABI1/UBA6/ABL1	26
GO:0048754	BP	GO:0048754	branching morphogenesis of an epithelial tube	20/725	158/18986	0.126582278481013	3.31488432998691	5.82194059232557	2.60868409008955e-06	0.000656192743827943	0.000541988444506764	CASR/CSMD1/MMP14/HS3ST3B1/WNT6/LAMA1/FGFR2/GREB1L/SALL1/NPNT/PAK1/BCL2/ACVR1/DAG1/CTNNB1/PPP3R1/LGR4/TGFBR2/GPC3/ABL1	20
GO:0048638	BP	GO:0048638	regulation of developmental growth	31/725	325/18986	0.0953846153846154	2.49789283819629	5.42708963007487	2.91320958496031e-06	0.000703481850576216	0.000581047318061347	FN1/RUNX1/FSTL4/RASAL1/SMAD7/PROX1/CXCR4/TLL2/NPY1R/SEMA6C/AKAP6/RGMA/FGFR2/IFRD1/RIMS2/DUSP6/NRCAM/RIMS1/NEDD4L/BCL2/MAPK14/SLC23A2/SPAG9/VGLL4/PLXNA4/BCL11A/MYCBP2/TGFBR3/ATRN/PRKN/ABL1	31
GO:0048588	BP	GO:0048588	developmental cell growth	25/725	232/18986	0.107758620689655	2.82193816884661	5.56343087839223	3.11256196164743e-06	0.000722712944710213	0.000596931417502991	FN1/TNN/FSTL4/RASAL1/SMAD7/CXCR4/SEMA6C/AKAP6/RGMA/IFRD1/RIMS2/NRCAM/MEX3C/RIMS1/NEDD4L/SLC23A2/SPAG9/NIN/PLXNA4/CTNNB1/BCL11A/TGFBR2/PRKN/IQGAP1/ABL1	25
GO:0090090	BP	GO:0090090	negative regulation of canonical Wnt signaling pathway	19/725	149/18986	0.12751677852349	3.33935663040963	5.71209899278645	4.1384260416103e-06	0.000925321407896347	0.000764277744994464	TNN/HECW1/ANKRD6/FOXO1/LRP4/NKD1/BICC1/PTPRU/FERMT1/INVS/AXIN2/MAPK14/TLE1/CTNNB1/TMEM131L/TLE4/GPC3/PRKN/G3BP1	19
GO:0010976	BP	GO:0010976	positive regulation of neuron projection development	20/725	164/18986	0.121951219512195	3.19360807401177	5.62160208009455	4.65375057869949e-06	0.00100338186584317	0.000828752499672912	CNR1/TNN/TOX/RGMA/NTRK3/SCARB2/NEGR1/DMD/LRRC7/ANKRD27/ARSB/ELAVL4/SHOC2/PRKD1/AP2A1/NCK1/BCL11A/PTK7/ITGA6/ABL1	20
GO:0072073	BP	GO:0072073	kidney epithelium development	19/725	153/18986	0.124183006535948	3.25205318909173	5.57284073313201	6.1327358806817e-06	0.00127666643143708	0.0010544744053281	SMAD7/EFNB2/HS3ST3B1/WNT6/FMN1/FGFR2/GREB1L/SALL1/ACAT1/NPNT/EPHA4/SMAD1/BCL2/MYO1E/CTNNB1/LGR4/SMAD3/GPC3/IQGAP1	19
GO:0097484	BP	GO:0097484	dendrite extension	9/725	37/18986	0.243243243243243	6.36995340167754	6.51463753206698	7.81490085711932e-06	0.00157261854914764	0.00129891878456752	RASAL1/CXCR4/RIMS2/RIMS1/NEDD4L/SLC23A2/SPAG9/BCL11A/PRKN	9
GO:0002088	BP	GO:0002088	lens development in camera-type eye	14/725	91/18986	0.153846153846154	4.02885941644562	5.77083145033454	8.66890369002159e-06	0.00168819908311808	0.00139438359183811	TMOD1/BCAR3/PROX1/TDRD7/SHROOM2/NECTIN3/MAF/GJA1/SPRED1/ADAMTS9/CTNNB1/FRS2/TGFBR2/SMAD3	14
GO:0031589	BP	GO:0031589	cell-substrate adhesion	32/725	361/18986	0.0886426592797784	2.32133728149776	5.05046277919131	9.38806468319541e-06	0.00175312853452743	0.00144801267064618	FN1/NTN4/TNN/NEXMIF/CCDC80/LIMCH1/MMP14/ITGA11/EGFLAM/FMN1/SPOCK1/HSD17B12/ST6GAL1/NPNT/FBLN2/FERMT1/ITGA8/PTPRJ/PRKCE/BCL2/CARMIL1/ADAMTS9/DAG1/ADAMTS12/CTNNB1/MAP4K4/SMAD3/ITGA6/CDC42/PTPN1/ABL1/JAK2	32
GO:0099072	BP	GO:0099072	regulation of postsynaptic membrane neurotransmitter receptor levels	16/725	117/18986	0.136752136752137	3.58120837017389	5.58024901088286	9.58311108819038e-06	0.00175312853452743	0.00144801267064618	GRIP2/GRID1/RNF220/EFNB2/NETO2/GRIP1/LRRC7/DAG1/CLSTN1/AP2A1/PPP3R1/SHROOM4/GPC4/OGT/OPHN1/HIP1	16
GO:0050807	BP	GO:0050807	regulation of synapse organization	29/725	312/18986	0.092948717948718	2.43410256410256	5.08921569501277	9.97210545054316e-06	0.00177063531190968	0.00146247255477471	GRIN2B/GRID1/DOCK10/RPS6KA5/LRP4/LRFN5/NECTIN3/NRXN1/NRCAM/EPHA4/NEGR1/FRMPD4/MAPK14/ELMO1/MARK1/ABHD17B/DAG1/CLSTN1/CTNNB1/MYCBP2/GPC4/OGT/DOCK4/TANC2/SIPA1L1/CDC42/UBE3A/PTPN1/ABL1	29
GO:0090287	BP	GO:0090287	regulation of cellular response to growth factor stimulus	33/725	381/18986	0.0866141732283465	2.26821612815639	4.98256471716974	1.10773810745767e-05	0.00191068998706342	0.00157815200451939	FGFBP3/NGFR/FSTL4/SMAD7/RGMA/PCSK6/NPNT/NRXN1/CREB3L1/FERMT1/DMD/ITGA8/ZNF703/PPM1A/SPRED1/HIF1A/ZEB1/PMEPA1/ADAMTS12/CDKN1C/MTMR4/CTNNB1/SIRT1/RNF111/TGFBR3/OGT/SMAD3/GPC3/PTPN1/XIAP/FBN1/ABL1/ARID4A	33
GO:0050803	BP	GO:0050803	regulation of synapse structure or activity	29/725	318/18986	0.0911949685534591	2.38817610062893	4.97417720360802	1.43271434187466e-05	0.00234992563167058	0.00194094273335894	GRIN2B/GRID1/DOCK10/RPS6KA5/LRP4/LRFN5/NECTIN3/NRXN1/NRCAM/EPHA4/NEGR1/FRMPD4/MAPK14/ELMO1/MARK1/ABHD17B/DAG1/CLSTN1/CTNNB1/MYCBP2/GPC4/OGT/DOCK4/TANC2/SIPA1L1/CDC42/UBE3A/PTPN1/ABL1	29
GO:0001503	BP	GO:0001503	ossification	37/725	456/18986	0.081140350877193	2.12486993345433	4.84461250861342	1.44023933032651e-05	0.00234992563167058	0.00194094273335894	CASR/TNN/RUNX1/SMAD7/MMP14/ITGA11/LRP4/FGFR2/SLC8A1/NPNT/CREB3L1/SLC20A2/SUCO/GJA1/PHEX/IL6ST/EGFR/SMAD1/HIF1A/MMP2/BCL2/SMOC1/AXIN2/ACVR1/MAPK14/IFT80/PRKD1/ADAMTS12/SUFU/CTNNB1/ACVR2A/CHSY1/LGR4/SMAD3/MRC2/GPC3/SLC24A3	37
GO:0099003	BP	GO:0099003	vesicle-mediated transport in synapse	25/725	258/18986	0.0968992248062016	2.53755680299385	4.95458573138149	2.00144064250659e-05	0.00317965714705587	0.00262626712563815	SNAP91/GRIP2/RNF220/UNC13C/EFNB2/RAB3B/PLD1/NRXN1/SYT7/RIMS2/RAPGEF4/RIMS1/FCHO2/ITSN1/CLSTN1/CTNNB1/AP2A1/PPP3R1/PPP3CC/OPHN1/HIP1/FBXL20/MYLK/PRKN/BLTP1	25
GO:0060537	BP	GO:0060537	muscle tissue development	36/725	447/18986	0.0805369127516778	2.10906734552187	4.72803359322207	2.20119330492198e-05	0.00331853029933432	0.0027409706856746	DNER/TNN/RUNX1/MYOM1/DIPK2A/SMAD7/PROX1/FHOD3/EFNB2/TLL2/AKAP6/FGFR2/IFRD1/TIPARP/SLC8A1/MEF2A/GJA1/DMD/ITGA8/SMAD1/BCL2/ACVR1/MAPK14/SGCD/ADAMTS9/VGLL4/CTNNB1/NLN/FRS2/GJC1/TGFBR3/SMAD3/BCL9/CDC42/MYLK/ABL1	36
GO:0003012	BP	GO:0003012	muscle system process	37/725	465/18986	0.0795698924731183	2.08374341861327	4.71446872949282	2.20906754667247e-05	0.00331853029933432	0.0027409706856746	TMOD1/GUCY1A1/PDE4B/GRIP2/GATM/SMAD7/CAMK2D/CXCR4/ATP1A2/KCNE3/DTNA/AKAP6/FOXO1/SLC8A1/NPNT/MEF2A/ABAT/PRKCA/KCNQ1/GJA1/IL6ST/CACNA1D/KCND3/DMD/NEDD4L/RYR3/RCSD1/SGCD/PRKD1/KCNN2/DAG1/GJC1/RAP1GDS1/DOCK4/SMAD3/KDM4A/MYLK	37
GO:1903861	BP	GO:1903861	positive regulation of dendrite extension	7/725	24/18986	0.291666666666667	7.63804597701149	6.48359429811181	2.25376415889858e-05	0.00331853029933432	0.0027409706856746	RASAL1/CXCR4/RIMS2/RIMS1/NEDD4L/SLC23A2/PRKN	7
GO:0001657	BP	GO:0001657	ureteric bud development	14/725	100/18986	0.14	3.66626206896552	5.3265360102191	2.61272211108826e-05	0.00371080452771265	0.00306497319996422	SMAD7/HS3ST3B1/WNT6/FMN1/FGFR2/GREB1L/SALL1/NPNT/SMAD1/BCL2/CTNNB1/LGR4/SMAD3/GPC3	14
GO:0031346	BP	GO:0031346	positive regulation of cell projection organization	31/725	363/18986	0.0853994490358127	2.23640543364681	4.73916054989236	2.67281276348994e-05	0.00371080452771265	0.00306497319996422	FN1/CNR1/TNN/TOX/RGMA/NTRK3/GRIP1/EPHA4/SCARB2/NEGR1/DMD/PLXNA2/LRRC7/ANKRD27/ARSB/ELAVL4/SHOC2/CARMIL1/ACTR3/PRKD1/NIN/CEP120/PLXNA4/AP2A1/NCK1/BCL11A/PTK7/ITGA6/NRDC/CDC42/ABL1	31
GO:0050890	BP	GO:0050890	cognition	29/725	329/18986	0.088145896656535	2.3083282674772	4.76986177380667	2.70457842006554e-05	0.00371080452771265	0.00306497319996422	CNR1/CSMD1/LHCGR/GRIN2B/GABRA5/CAMK4/GATM/ATP1A2/PAK5/MME/NRXN1/CPEB3/SOBP/PRKAR2B/PDE8B/ITGA8/EGFR/HIF1A/ELAVL4/SLC1A4/SLC11A2/ATXN1/SHROOM4/MAGT1/UBE3A/PRKN/UBA6/ABL1/PJA2	29
GO:0072163	BP	GO:0072163	mesonephric epithelium development	14/725	101/18986	0.138613861386139	3.62996244452031	5.28036282632502	2.92840127159168e-05	0.00384320836447803	0.00317433336922878	SMAD7/HS3ST3B1/WNT6/FMN1/FGFR2/GREB1L/SALL1/NPNT/SMAD1/BCL2/CTNNB1/LGR4/SMAD3/GPC3	14
GO:0072164	BP	GO:0072164	mesonephric tubule development	14/725	101/18986	0.138613861386139	3.62996244452031	5.28036282632502	2.92840127159168e-05	0.00384320836447803	0.00317433336922878	SMAD7/HS3ST3B1/WNT6/FMN1/FGFR2/GREB1L/SALL1/NPNT/SMAD1/BCL2/CTNNB1/LGR4/SMAD3/GPC3	14
GO:0048813	BP	GO:0048813	dendrite morphogenesis	17/725	143/18986	0.118881118881119	3.11320954907162	5.05414369157387	3.30969535992722e-05	0.0042511980612512	0.00351131621947934	HECW1/DOCK10/LRP4/MEF2A/EPHA4/BTBD3/NEDD4L/ANKRD27/ELAVL4/HECW2/SLC11A2/PREX2/TANC2/SIPA1L1/CDC42/UBE3A/ABI1	17
GO:0090263	BP	GO:0090263	positive regulation of canonical Wnt signaling pathway	15/725	116/18986	0.129310344827586	3.38632580261593	5.13670715844497	3.54725424126445e-05	0.00446141121969031	0.00368494371510301	RNF220/LGR6/FGFR2/DAAM2/EGFR/PPM1A/GPRC5B/RECK/PTK7/LGR4/SMAD3/WLS/CSNK1G3/GPC3/XIAP	15
GO:0007178	BP	GO:0007178	cell surface receptor protein serine/threonine kinase signaling pathway	34/725	425/18986	0.08	2.09500689655172	4.54907042099133	4.23438821657809e-05	0.00521693911499631	0.00430897894348666	FSTL4/SMAD7/RGMA/PCSK6/NPNT/FERMT1/NLK/ITGA8/ZNF703/SMAD1/PPM1A/SPRED1/ACVR1/MAPK14/ZEB1/PMEPA1/HIVEP1/CDKN1C/MTMR4/SIRT1/RNF111/ACVR2A/TGFBR3/TGFBR2/OGT/SMAD3/RBPMS/GPC3/XIAP/FBN1/ABL1/PDCD4/ARID4A/JAK2	34
GO:0016311	BP	GO:0016311	dephosphorylation	22/725	222/18986	0.0990990990990991	2.59516620068344	4.7635610974727	4.41537923279749e-05	0.00533112888567969	0.00440329503700246	PTPN14/PTPRN2/NPNT/PLPP1/DUSP6/INPP4B/PTPRU/PTPRJ/PPM1A/SSH1/MTMR3/PPM1K/FIG4/MTMR4/PPP1CB/CTTNBP2NL/PPP3CC/PPP2R5A/RNGTT/PTPN1/IQGAP1/FBXW11	22
GO:0001823	BP	GO:0001823	mesonephros development	14/725	105/18986	0.133333333333333	3.49167816091954	5.1013617900019	4.55097595226276e-05	0.00538710623996281	0.00444953004868291	SMAD7/HS3ST3B1/WNT6/FMN1/FGFR2/GREB1L/SALL1/NPNT/SMAD1/BCL2/CTNNB1/LGR4/SMAD3/GPC3	14
GO:0006941	BP	GO:0006941	striated muscle contraction	20/725	194/18986	0.103092783505155	2.69975115535016	4.74145610027545	5.57143535299803e-05	0.0064682221588556	0.00534248770590115	PDE4B/SMAD7/CAMK2D/CXCR4/ATP1A2/KCNE3/DTNA/SLC8A1/KCNQ1/GJA1/CACNA1D/KCND3/DMD/NEDD4L/RYR3/RCSD1/SGCD/PRKD1/KCNN2/GJC1	20
GO:0090092	BP	GO:0090092	regulation of transmembrane receptor protein serine/threonine kinase signaling pathway	28/725	326/18986	0.0858895705521472	2.24924053310768	4.53326464361218	5.85733378408468e-05	0.00667183472726777	0.00551066338335832	FSTL4/SMAD7/RGMA/PCSK6/NPNT/FERMT1/ITGA8/ZNF703/PPM1A/SPRED1/ACVR1/ZEB1/PMEPA1/CDKN1C/MTMR4/SIRT1/RNF111/ACVR2A/TGFBR3/TGFBR2/OGT/SMAD3/GPC3/XIAP/FBN1/ABL1/ARID4A/JAK2	28
GO:0099175	BP	GO:0099175	regulation of postsynapse organization	17/725	150/18986	0.113333333333333	2.96792643678161	4.82138901914488	6.10614136211048e-05	0.00673372264859903	0.00556178028236639	GRIN2B/GRID1/DOCK10/RPS6KA5/LRP4/NECTIN3/NRCAM/EPHA4/ELMO1/MARK1/ABHD17B/DOCK4/TANC2/SIPA1L1/CDC42/UBE3A/PTPN1	17
GO:0086009	BP	GO:0086009	membrane repolarization	10/725	58/18986	0.172413793103448	4.51510107015458	5.34209338677907	6.14691720227363e-05	0.00673372264859903	0.00556178028236639	ATP1A2/KCNE3/AKAP6/KCNQ1/GJA1/CACNA1D/KCND3/NEDD4L/KCNN2/SLC24A4	10
GO:1990778	BP	GO:1990778	protein localization to cell periphery	30/725	362/18986	0.0828729281767956	2.17024195084778	4.47925195812921	6.24628902305028e-05	0.00673372264859903	0.00556178028236639	GRIP2/ATP2C2/CAMK2D/MMP14/NETO2/LYPD1/TSPAN5/HYCC1/TSPAN14/GRIP1/NECTIN3/NRXN1/SCARB2/EGFR/KCNIP3/PRKCE/LRRC7/FCHO2/IFT80/DAG1/CLSTN1/DPP10/GPC4/ARL13B/TMEM59/OGT/PPP2R5A/DPP6/KIF13A/MYO5A	30
GO:0009081	BP	GO:0009081	branched-chain amino acid metabolic process	7/725	28/18986	0.25	6.54689655172414	5.85254616977565	6.74791809395694e-05	0.00714687395319614	0.00590302641017064	BCKDHB/ACAT1/PCCB/PPM1K/MCCC2/PCCA/DLD	7
GO:0007264	BP	GO:0007264	small GTPase-mediated signal transduction	37/725	491/18986	0.0753564154786151	1.97340262658895	4.35429769711869	7.00258565992846e-05	0.0072887257981014	0.00602019024883505	NGFR/BCAR3/RASAL1/RALGPS2/RHOF/CGNL1/DOCK10/ARHGAP10/FGD5/LRP4/SRGAP3/PLD1/NKIRAS1/RHOU/DNMBP/RAPGEF4/KSR1/ELMO1/SHOC2/ITSN1/ABCA1/RALGAPA2/ARHGAP26/CHM/SYNJ2BP/MAP4K4/PREX2/OGT/DOCK4/FAM13B/OPHN1/SIPA1L1/CDC42/ARHGAP24/GBF1/ABL1/G3BP1	37
GO:1990138	BP	GO:1990138	neuron projection extension	18/725	169/18986	0.106508875739645	2.78921036523159	4.65523480375186	8.4940560789567e-05	0.00869129094045112	0.00717865185477572	FN1/TNN/RASAL1/CXCR4/SEMA6C/IFRD1/RIMS2/NRCAM/RIMS1/NEDD4L/SLC23A2/SPAG9/PLXNA4/CTNNB1/BCL11A/PRKN/IQGAP1/ABL1	18
GO:0086001	BP	GO:0086001	cardiac muscle cell action potential	12/725	85/18986	0.141176470588235	3.69707099391481	4.9655970681041	8.96130159789489e-05	0.0088687504502445	0.00732522617242935	CAMK2D/ATP1A2/KCNE3/SLC8A1/KCNQ1/GJA1/CACNA1D/KCND3/DMD/NEDD4L/KCNN2/GJC1	12
GO:0086003	BP	GO:0086003	cardiac muscle cell contraction	12/725	85/18986	0.141176470588235	3.69707099391481	4.9655970681041	8.96130159789489e-05	0.0088687504502445	0.00732522617242935	PDE4B/CAMK2D/ATP1A2/KCNE3/KCNQ1/GJA1/CACNA1D/KCND3/NEDD4L/SGCD/KCNN2/GJC1	12
GO:1904062	BP	GO:1904062	regulation of monoatomic cation transmembrane transport	27/725	318/18986	0.0849056603773585	2.22347430058556	4.38401004916862	9.5827368842033e-05	0.00933080364031215	0.00770686326323787	PDE4B/LHCGR/GRIN2B/HEPH/CAMK2D/ATP1A2/CEMIP/FGF14/KCNE3/AKAP6/SLC8A1/KCNQ1/CACNA1D/DMD/NEDD4L/KCNIP3/STIM2/PRKCE/BCL2/KLHL24/PRKD1/KCNN2/DPP10/PPP3R1/PPP3CC/DPP6/ABL1	27
GO:0030323	BP	GO:0030323	respiratory tube development	20/725	202/18986	0.099009900990099	2.59283031751451	4.53485269056169	9.80033898070334e-05	0.00939121371849303	0.00775675952407548	PROX1/MMP14/MME/LAMA1/FGFR2/PCSK5/NKIRAS1/THRB/PHEX/EGFR/DAG1/HS6ST1/CTNNB1/PPP3R1/PTK7/MOSMO/TGFBR2/CDC42/GPC3/FBN1	20
GO:0007015	BP	GO:0007015	actin filament organization	35/725	465/18986	0.0752688172043011	1.97110863922877	4.22448822659757	0.000111693821248825	0.0105358687324868	0.00870219788249477	TMOD1/LIMCH1/PROX1/RHOF/CGNL1/FMN1/IQGAP2/DAAM2/SHROOM2/RHOU/TAGLN3/MSRB2/MYO6/PAK1/PRKCE/SSH1/BCL2/ELMO1/MYO1E/CARMIL1/ACTR3/MICAL3/NCK1/ASAP3/SHROOM4/SMAD3/NCK2/CDC42/HIP1/ABI1/PRKN/IQGAP1/ABL1/MYO5A/JAK2	35
GO:0030198	BP	GO:0030198	extracellular matrix organization	28/725	339/18986	0.0825958702064897	2.16298647136609	4.30508818803319	0.000115000522525314	0.0106548283498036	0.0088004536747983	NTN4/RUNX1/CCDC80/MMP14/TLL2/EGFLAM/LAMA1/OLFML2A/HSD17B12/NPNT/ADAMTS17/CREB3L1/FERMT1/ITGA8/ADAMTS14/MMP2/SMOC1/AXIN2/MYO1E/OLFML2B/ADAMTS9/DAG1/ADAMTS12/ADAMTS6/RECK/TGFBR3/SMAD3/ABL1	28
GO:0042391	BP	GO:0042391	regulation of membrane potential	35/725	466/18986	0.0751072961373391	1.96687879236347	4.21072159299714	0.000116484788982447	0.0106548283498036	0.0088004536747983	CASR/CNR1/GRIN2B/GABRA5/GRID1/GABRB3/SMAD7/CAMK2D/ATP1A2/KCNE3/AKAP6/SLC8A1/NRXN1/ABAT/RIMS2/KCNQ1/NRCAM/GJA1/CACNA1D/KCND3/DMD/RIMS1/NEDD4L/PPA2/SSH1/BCL2/GNA14/KCNN2/HCN1/SLC24A4/GJC1/GRIA3/DLD/PRKN/ABL1	35
GO:0097553	BP	GO:0097553	calcium ion transmembrane import into cytosol	19/725	189/18986	0.100529100529101	2.63261448640759	4.49450950173478	0.000118702702166357	0.0106956449698254	0.00883416653828806	LHCGR/GRIN2B/CAMK2D/ATP1A2/CEMIP/ITPR2/AKAP6/SLC8A1/NALF1/CACNA1D/DMD/PRKCE/RYR3/BCL2/PRKD1/SLC24A4/PPP3R1/PPP3CC/ABL1	19
GO:0043062	BP	GO:0043062	extracellular structure organization	28/725	340/18986	0.0823529411764706	2.1566247464503	4.28796393875541	0.000120897989580498	0.0107332523984921	0.00886522874060088	NTN4/RUNX1/CCDC80/MMP14/TLL2/EGFLAM/LAMA1/OLFML2A/HSD17B12/NPNT/ADAMTS17/CREB3L1/FERMT1/ITGA8/ADAMTS14/MMP2/SMOC1/AXIN2/MYO1E/OLFML2B/ADAMTS9/DAG1/ADAMTS12/ADAMTS6/RECK/TGFBR3/SMAD3/ABL1	28
GO:0045229	BP	GO:0045229	external encapsulating structure organization	28/725	341/18986	0.0821114369501466	2.15030033370412	4.27089866607592	0.000127064715983369	0.0110679418317882	0.00914166856266722	NTN4/RUNX1/CCDC80/MMP14/TLL2/EGFLAM/LAMA1/OLFML2A/HSD17B12/NPNT/ADAMTS17/CREB3L1/FERMT1/ITGA8/ADAMTS14/MMP2/SMOC1/AXIN2/MYO1E/OLFML2B/ADAMTS9/DAG1/ADAMTS12/ADAMTS6/RECK/TGFBR3/SMAD3/ABL1	28
GO:0034762	BP	GO:0034762	regulation of transmembrane transport	36/725	487/18986	0.0739219712525667	1.93583799476032	4.16872314607035	0.000128334591390621	0.0110679418317882	0.00914166856266722	PDE4B/LHCGR/GRIN2B/HEPH/CAMK2D/ATP1A2/CEMIP/FGF14/KCNE3/AKAP6/SLC38A1/SLC8A1/IRS1/MEF2A/HK2/KCNQ1/CACNA1D/DMD/NEDD4L/KCNIP3/STIM2/PRKCE/BCL2/MAPK14/PRKAG2/KLHL24/PRKD1/KCNN2/DPP10/GOPC/PPP3R1/CTTNBP2NL/PPP3CC/DPP6/GPC3/ABL1	36
GO:0042692	BP	GO:0042692	muscle cell differentiation	33/725	432/18986	0.0763888888888889	2.00044061302682	4.19108468938672	0.000132131183158426	0.0112348725736256	0.00927954654739014	TMOD1/DNER/MYOM1/PROX1/MMP14/FHOD3/EFNB2/ADAM12/LAMA1/AKAP6/FGFR2/NFATC2/IFRD1/SLC8A1/AKIRIN2/NPNT/MEF2A/DMD/ITGA8/SMAD1/BCL2/ACVR1/MAPK14/ZEB1/SPAG9/SGCD/PRKD1/CTNNB1/SIRT1/NLN/FRS2/BCL9/PDCD4	33
GO:0002089	BP	GO:0002089	lens morphogenesis in camera-type eye	6/725	22/18986	0.272727272727273	7.14206896551724	5.74345313157211	0.000134086657539207	0.0112427937717249	0.00928608913396526	BCAR3/PROX1/TDRD7/SHROOM2/NECTIN3/CTNNB1	6
GO:0141091	BP	GO:0141091	transforming growth factor beta receptor superfamily signaling pathway	31/725	397/18986	0.0780856423173804	2.04487448970729	4.19221349440008	0.000141508944738191	0.0117025958819789	0.0096658669246548	FSTL4/SMAD7/RGMA/PCSK6/NPNT/FERMT1/NLK/ITGA8/ZNF703/SMAD1/PPM1A/SPRED1/ACVR1/ZEB1/PMEPA1/HIVEP1/CDKN1C/MTMR4/SIRT1/RNF111/ACVR2A/TGFBR3/TGFBR2/OGT/SMAD3/GPC3/XIAP/FBN1/ABL1/PDCD4/ARID4A	31
GO:0006470	BP	GO:0006470	protein dephosphorylation	16/725	146/18986	0.10958904109589	2.86987246102976	4.51918364424062	0.000148333727300154	0.0121012258339328	0.00999511900740865	PTPN14/PTPRN2/DUSP6/PTPRU/PTPRJ/PPM1A/SSH1/MTMR3/PPM1K/PPP1CB/CTTNBP2NL/PPP3CC/PPP2R5A/RNGTT/PTPN1/FBXW11	16
GO:0060048	BP	GO:0060048	cardiac muscle contraction	16/725	147/18986	0.108843537414966	2.85034951911799	4.48740783294631	0.000160684159039718	0.0129340035749704	0.0106829594578407	PDE4B/SMAD7/CAMK2D/CXCR4/ATP1A2/KCNE3/SLC8A1/KCNQ1/GJA1/CACNA1D/KCND3/DMD/NEDD4L/SGCD/KCNN2/GJC1	16
GO:0016197	BP	GO:0016197	endosomal transport	25/725	294/18986	0.0850340136054422	2.22683556181093	4.22419697321101	0.000167724139644422	0.0133230346188602	0.0110042832340114	GRIP2/CCDC93/GRIP1/VPS37B/ATP9A/SCARB2/ANKRD50/GOLT1A/LRRC7/ANKRD27/SNX7/RCSD1/SPAG9/ITSN1/ABCA1/MTMR4/RHOBTB3/REPS2/UBAP1/TMEM87A/PRKN/CHMP4B/GBF1/BLTP1/ZFYVE16	25
GO:0017015	BP	GO:0017015	regulation of transforming growth factor beta receptor signaling pathway	18/725	180/18986	0.1	2.61875862068966	4.34792612776406	0.000189878888908416	0.0148869980823391	0.012296053270802	SMAD7/NPNT/FERMT1/ITGA8/ZNF703/PPM1A/SPRED1/ZEB1/PMEPA1/CDKN1C/MTMR4/SIRT1/RNF111/TGFBR3/OGT/SMAD3/FBN1/ARID4A	18
GO:0099173	BP	GO:0099173	postsynapse organization	22/725	246/18986	0.0894308943089431	2.3419792542753	4.22124528127983	0.00019975912323235	0.0154608439353038	0.0127700265418575	GRIN2B/GRID1/DOCK10/RPS6KA5/LRP4/NECTIN3/NRXN1/NRCAM/EPHA4/SSH1/ELMO1/MARK1/ABHD17B/STK38L/DOCK4/OPHN1/TANC2/SIPA1L1/CDC42/UBE3A/PTPN1/ABL1	22
GO:0014706	BP	GO:0014706	striated muscle tissue development	32/725	424/18986	0.0754716981132075	1.97642160052049	4.05153829578993	0.000206747053545583	0.0157991387627175	0.0130494442724241	DNER/RUNX1/MYOM1/DIPK2A/SMAD7/PROX1/FHOD3/EFNB2/TLL2/AKAP6/FGFR2/IFRD1/SLC8A1/MEF2A/GJA1/DMD/SMAD1/BCL2/ACVR1/MAPK14/SGCD/ADAMTS9/VGLL4/CTNNB1/NLN/FRS2/GJC1/TGFBR3/SMAD3/BCL9/CDC42/ABL1	32
GO:0051147	BP	GO:0051147	regulation of muscle cell differentiation	17/725	166/18986	0.102409638554217	2.68186123805567	4.33657060577554	0.000213347203902409	0.0159898706353608	0.0132069810204971	PROX1/MMP14/EFNB2/LAMA1/AKAP6/FGFR2/NFATC2/AKIRIN2/SMAD1/BCL2/MAPK14/ZEB1/PRKD1/SIRT1/NLN/FRS2/PDCD4	17
GO:0031503	BP	GO:0031503	protein-containing complex localization	20/725	214/18986	0.0934579439252336	2.44743796326136	4.24290784180579	0.000214540255336131	0.0159898706353608	0.0132069810204971	GRIP2/SMAD7/RNF220/EFNB2/NETO2/AKIRIN2/GRIP1/NRXN1/LRRC7/IFT80/SGCD/DAG1/CLSTN1/LCA5/AP2A1/PPP3R1/GPC4/OGT/OPHN1/HIP1	20
GO:0030324	BP	GO:0030324	lung development	19/725	198/18986	0.095959595959596	2.51295019157088	4.26411565849144	0.000218085062374115	0.0160558478238113	0.0132614754873707	PROX1/MMP14/MME/LAMA1/FGFR2/NKIRAS1/THRB/PHEX/EGFR/DAG1/HS6ST1/CTNNB1/PPP3R1/PTK7/MOSMO/TGFBR2/CDC42/GPC3/FBN1	19
GO:0007611	BP	GO:0007611	learning or memory	24/725	282/18986	0.0851063829787234	2.22873074101247	4.14215224007542	0.000221949204808303	0.0161035998371198	0.013300916702865	CNR1/CSMD1/GRIN2B/GABRA5/CAMK4/GATM/ATP1A2/PAK5/MME/NRXN1/CPEB3/PRKAR2B/PDE8B/ITGA8/EGFR/HIF1A/ELAVL4/SLC11A2/ATXN1/UBE3A/PRKN/UBA6/ABL1/PJA2	24
GO:0022604	BP	GO:0022604	regulation of cell morphogenesis	22/725	248/18986	0.0887096774193548	2.32309232480534	4.17894253359449	0.000224068641099563	0.0161035998371198	0.013300916702865	FN1/RASAL1/CXCR4/FGD5/RHOU/GRIP1/RIMS2/EPHA4/DNMBP/SH3D19/PLXNA2/RIMS1/NEDD4L/ANKRD27/SLC23A2/SPAG9/DAG1/NTNG1/PLXNA4/BCL11A/BRWD3/PRKN	22
GO:2000096	BP	GO:2000096	positive regulation of Wnt signaling pathway, planar cell polarity pathway	4/725	9/18986	0.444444444444444	11.6389272030651	6.36088199770181	0.000227872452801523	0.0161281547724807	0.0133211980780347	ANKRD6/NKD1/GPC3/ABL1	4
GO:0010959	BP	GO:0010959	regulation of metal ion transport	31/725	408/18986	0.0759803921568627	1.98974306964165	4.02684670866995	0.000229753405736845	0.0161281547724807	0.0133211980780347	CASR/PDE4B/LHCGR/ATP2C2/HEPH/CAMK2D/CXCR4/ATP1A2/CEMIP/FGF14/KCNE3/AKAP6/SLC8A1/KCNQ1/CACNA1D/DMD/NEDD4L/KCNIP3/STIM2/PRKCE/BCL2/KLHL24/PRKD1/KCNN2/DPP10/CTNNB1/PPP3R1/PPP3CC/DPP6/MYLK/ABL1	31
GO:1903844	BP	GO:1903844	regulation of cellular response to transforming growth factor beta stimulus	18/725	183/18986	0.0983606557377049	2.57582815149802	4.26808295982314	0.000233357326744909	0.0161429916091663	0.0133334527000376	SMAD7/NPNT/FERMT1/ITGA8/ZNF703/PPM1A/SPRED1/ZEB1/PMEPA1/CDKN1C/MTMR4/SIRT1/RNF111/TGFBR3/OGT/SMAD3/FBN1/ARID4A	18
GO:0034765	BP	GO:0034765	regulation of monoatomic ion transmembrane transport	28/725	354/18986	0.0790960451977401	2.07133450224041	4.05423585908551	0.000237080750943144	0.0161429916091663	0.0133334527000376	PDE4B/LHCGR/GRIN2B/HEPH/CAMK2D/ATP1A2/CEMIP/FGF14/KCNE3/AKAP6/SLC8A1/KCNQ1/CACNA1D/DMD/NEDD4L/KCNIP3/STIM2/PRKCE/BCL2/KLHL24/PRKD1/KCNN2/DPP10/GOPC/PPP3R1/PPP3CC/DPP6/ABL1	28
GO:0051223	BP	GO:0051223	regulation of protein transport	33/725	446/18986	0.0739910313901345	1.93764651306634	3.99267291004913	0.000237986790328938	0.0161429916091663	0.0133334527000376	CASR/CNR1/MYOM1/PTPN14/PSMD9/MYRIP/FOXO1/TMEM97/IRS1/SYT7/TMEM132A/ABAT/PRKCA/HADH/RAPGEF4/FERMT1/PDE8B/EGFR/MDFIC/PPM1A/PRKCE/HIF1A/MAPK14/PRKD1/SUFU/CD200/RAP1GDS1/SMAD3/WLS/CDC42/PTPN1/PRKN/JAK2	33
GO:0060675	BP	GO:0060675	ureteric bud morphogenesis	10/725	68/18986	0.147058823529412	3.85111561866126	4.69292594222236	0.000243032392395323	0.0163020728098952	0.0134648472839374	HS3ST3B1/WNT6/FMN1/GREB1L/SALL1/NPNT/BCL2/CTNNB1/LGR4/GPC3	10
GO:1903522	BP	GO:1903522	regulation of blood circulation	23/725	267/18986	0.0861423220973783	2.25585948598734	4.11782024682743	0.000250077907983673	0.0163041902747282	0.0134665962235317	CASR/PDE4B/SMAD7/CAMK2D/ATP1A2/KCNE3/SLC8A1/THRB/MEF2A/KCNQ1/GJA1/CACNA1D/KCND3/DMD/EGFR/MMP2/ECE1/KCNN2/RNLS/GJC1/DOCK4/PTPN1/ABL1	23
GO:0007179	BP	GO:0007179	transforming growth factor beta receptor signaling pathway	22/725	250/18986	0.088	2.3045075862069	4.13704457518892	0.000250947474084728	0.0163041902747282	0.0134665962235317	SMAD7/NPNT/FERMT1/NLK/ITGA8/ZNF703/SMAD1/PPM1A/SPRED1/ACVR1/ZEB1/PMEPA1/CDKN1C/MTMR4/SIRT1/RNF111/TGFBR3/TGFBR2/OGT/SMAD3/FBN1/ARID4A	22
GO:1902235	BP	GO:1902235	regulation of endoplasmic reticulum stress-induced intrinsic apoptotic signaling pathway	7/725	34/18986	0.205882352941176	5.39156186612576	5.10673081138613	0.000251166091692849	0.0163041902747282	0.0134665962235317	CREB3L1/SERINC3/SIRT1/NCK1/NCK2/PTPN1/PRKN	7
GO:0051051	BP	GO:0051051	negative regulation of transport	34/725	467/18986	0.0728051391862955	1.90659085874622	3.95251053282735	0.000259916889468504	0.01659280657401	0.0137049815159299	CNR1/CAMK2D/PSMD9/GRM7/ATP1A2/KCNE3/FOXO1/STXBP6/IRS1/ABAT/PLA2R1/KCNQ1/GJA1/ATP9A/HADH/FERMT1/PDE8B/NEDD4L/MDFIC/PRKCE/BCL2/ANKRD27/RIN3/PRKD1/SUFU/MTMR4/LRPAP1/GOPC/PPP3R1/CD200/CTTNBP2NL/PPP3CC/TBC1D4/PRKN	34
GO:0001654	BP	GO:0001654	eye development	31/725	411/18986	0.0754257907542579	1.97521939760047	3.98263821392224	0.000261109263629444	0.01659280657401	0.0137049815159299	TMOD1/BCAR3/MYOM1/PROX1/WNT6/LAMA1/NKD1/TDRD7/SHROOM2/THRB/NECTIN3/MAF/GJA1/EGFR/SPRED1/HIF1A/BCL2/SMOC1/ZEB1/MITF/ADAMTS9/DZANK1/HCN1/TTLL5/ATF6/CTNNB1/FRS2/TGFBR2/SMAD3/FBN1/CC2D2A	31
GO:0035567	BP	GO:0035567	non-canonical Wnt signaling pathway	10/725	69/18986	0.144927536231884	3.79530234882559	4.63488783563972	0.000274655759525885	0.0168442569748723	0.0139126692919924	PRICKLE2/ANKRD6/DAAM2/NKD1/NLK/IFT80/CDC42/DAAM1/GPC3/ABL1	10
GO:0072171	BP	GO:0072171	mesonephric tubule morphogenesis	10/725	69/18986	0.144927536231884	3.79530234882559	4.63488783563972	0.000274655759525885	0.0168442569748723	0.0139126692919924	HS3ST3B1/WNT6/FMN1/GREB1L/SALL1/NPNT/BCL2/CTNNB1/LGR4/GPC3	10
GO:0007416	BP	GO:0007416	synapse assembly	23/725	269/18986	0.0855018587360595	2.23908729650045	4.07823220722708	0.000278514123709501	0.0168442569748723	0.0139126692919924	DNER/GABRA5/GABRB3/LGI2/DOCK10/LRP4/LRFN5/NECTIN3/NRXN1/NRCAM/NEGR1/PLXNA2/ELMO1/MARK1/CLSTN1/PLXNA4/CTNNB1/MYCBP2/GPC4/OGT/DOCK4/PTPN1/ABL1	23
GO:0019722	BP	GO:0019722	calcium-mediated signaling	21/725	235/18986	0.0893617021276596	2.3401672780631	4.11900908524569	0.000279409745555102	0.0168442569748723	0.0139126692919924	LHCGR/GRIN2B/ACKR2/CAMK2D/CXCR4/ATP1A2/SYK/ITPR2/AKAP6/NFATC2/SLC8A1/NEGR1/DMD/PTPRJ/RYR3/SGCD/PRKD1/SLC24A4/PPP3R1/GRIA3/PPP3CC	21
GO:0048738	BP	GO:0048738	cardiac muscle tissue development	22/725	252/18986	0.0873015873015873	2.28621784345922	4.09554373896322	0.000280622996530398	0.0168442569748723	0.0139126692919924	RUNX1/DIPK2A/SMAD7/PROX1/FHOD3/EFNB2/AKAP6/FGFR2/SLC8A1/MEF2A/GJA1/SMAD1/ACVR1/MAPK14/SGCD/ADAMTS9/VGLL4/FRS2/GJC1/TGFBR3/CDC42/ABL1	22
GO:0007369	BP	GO:0007369	gastrulation	19/725	202/18986	0.0940594059405941	2.46318880163878	4.16575802265324	0.000281807181458027	0.0168442569748723	0.0139126692919924	FN1/MMP14/FGFR2/TXNRD1/GJA1/ITGA8/SMAD1/MMP2/ACVR1/AHDC1/DAG1/CTNNB1/FRS2/ACVR2A/TGFBR2/DLD/SMAD3/WLS/GPC3	19
GO:0006936	BP	GO:0006936	muscle contraction	28/725	358/18986	0.0782122905027933	2.04819109998074	3.98943039639014	0.000284863701589879	0.0168600212401774	0.0139256899322111	TMOD1/GUCY1A1/PDE4B/GRIP2/SMAD7/CAMK2D/CXCR4/ATP1A2/KCNE3/DTNA/SLC8A1/NPNT/ABAT/KCNQ1/GJA1/CACNA1D/KCND3/DMD/NEDD4L/RYR3/RCSD1/SGCD/PRKD1/KCNN2/GJC1/RAP1GDS1/DOCK4/MYLK	28
GO:0030048	BP	GO:0030048	actin filament-based movement	15/725	140/18986	0.107142857142857	2.80581280788177	4.27306185186883	0.000302910541348828	0.017674791049066	0.0145986565651161	PDE4B/LIMCH1/CAMK2D/ATP1A2/KCNE3/MYO6/KCNQ1/GJA1/CACNA1D/KCND3/NEDD4L/SGCD/KCNN2/GJC1/MYO5A	15
GO:0150063	BP	GO:0150063	visual system development	31/725	415/18986	0.0746987951807229	1.95618113834649	3.92426748219535	0.000308824736338836	0.017674791049066	0.0145986565651161	TMOD1/BCAR3/MYOM1/PROX1/WNT6/LAMA1/NKD1/TDRD7/SHROOM2/THRB/NECTIN3/MAF/GJA1/EGFR/SPRED1/HIF1A/BCL2/SMOC1/ZEB1/MITF/ADAMTS9/DZANK1/HCN1/TTLL5/ATF6/CTNNB1/FRS2/TGFBR2/SMAD3/FBN1/CC2D2A	31
GO:0071560	BP	GO:0071560	cellular response to transforming growth factor beta stimulus	25/725	306/18986	0.0816993464052288	2.13950867703403	4.00407256618602	0.000309571610687847	0.017674791049066	0.0145986565651161	SMAD7/FGFR2/NPNT/FERMT1/NR3C1/NLK/ITGA8/ZNF703/SMAD1/PPM1A/SPRED1/ACVR1/ZEB1/PMEPA1/CDKN1C/MTMR4/SIRT1/RNF111/TGFBR3/TGFBR2/OGT/SMAD3/FBN1/ABL1/ARID4A	25
GO:0031329	BP	GO:0031329	regulation of cellular catabolic process	34/725	472/18986	0.0720338983050847	1.88639392168323	3.88561408450805	0.000315973232171351	0.017674791049066	0.0145986565651161	CNR1/ATP6V1C2/TSPAN5/FOXO1/RGMA/ZBTB20/IRS1/HK2/SCARB2/SH3D19/HIF1A/BCL2/MTMR3/SNX7/LONP2/PRKD1/ATG13/STK38L/MTMR4/MAPK8/ATF6/SESN3/SIRT1/SH3BP4/TMEM59/DAP/MTCL2/NRDC/KDM4A/PTPN1/PRKN/CHMP4B/CCNY/ABL1	34
GO:0043410	BP	GO:0043410	positive regulation of MAPK cascade	34/725	472/18986	0.0720338983050847	1.88639392168323	3.88561408450805	0.000315973232171351	0.017674791049066	0.0145986565651161	CASR/BCAR3/GPR37/PDE8A/NTF3/SYK/ANKRD6/FGFR2/NTRK3/NKD1/SH3RF1/NPNT/NRXN1/PRKCA/EPHA4/PDE8B/PAK1/PTPRJ/EGFR/PRKCE/KSR1/GAREM1/SPAG9/CTNNB1/FRS2/PELI2/CDC42/PTPN1/XIAP/IQGAP1/RNF13/ABL1/JAK2/PJA2	34
GO:0035249	BP	GO:0035249	synaptic transmission, glutamatergic	13/725	111/18986	0.117117117117117	3.0670146008077	4.35184661065549	0.000316196361321704	0.017674791049066	0.0145986565651161	CNR1/GRIN2B/GRID1/UNC13C/GRM7/ATP1A2/NRXN1/NR3C1/EGFR/SLC1A4/GRIA3/OPHN1/PRKN	13
GO:0030100	BP	GO:0030100	regulation of endocytosis	25/725	307/18986	0.0814332247557003	2.13253959339548	3.98618817322628	0.000325170206498701	0.0179463288906655	0.0148229357479896	SNAP91/RNF220/EFNB2/NTF3/SYK/SYT7/PTPRJ/NEDD4L/RIN3/PRKD1/LRPAP1/BICD1/AP2A1/SYNJ2BP/PPP3R1/PPP3CC/OPHN1/CDC42/HIP1/GPC3/PTPN1/MYLK/PRKN/ABL1/ZFYVE16	25
GO:0034332	BP	GO:0034332	adherens junction organization	9/725	58/18986	0.155172413793103	4.06359096313912	4.65590852079309	0.00032699953254484	0.0179463288906655	0.0148229357479896	CDH10/SMAD7/EFNB2/CDH22/CDH18/EPHA4/ZNF703/CTNNB1/CDC42	9
GO:0099504	BP	GO:0099504	synaptic vesicle cycle	20/725	222/18986	0.0900900900900901	2.35924200062131	4.05903304209714	0.000348020977020199	0.0187036994399176	0.0154484929333827	SNAP91/UNC13C/RAB3B/PLD1/NRXN1/SYT7/RIMS2/RAPGEF4/RIMS1/FCHO2/ITSN1/CTNNB1/AP2A1/PPP3R1/PPP3CC/OPHN1/FBXL20/MYLK/PRKN/BLTP1	20
GO:0030073	BP	GO:0030073	insulin secretion	19/725	206/18986	0.0922330097087379	2.4153598928691	4.06972184024633	0.000361208271174049	0.0187036994399176	0.0154484929333827	CASR/CNR1/PSMD9/MYRIP/FOXO1/PTPRN2/IRS1/SYT7/ABAT/PRKCA/RIMS2/HADH/RAPGEF4/PDE8B/PRKCE/HIF1A/ILDR2/PRKN/JAK2	19
GO:0048762	BP	GO:0048762	mesenchymal cell differentiation	23/725	274/18986	0.0839416058394161	2.19822803926504	3.9807662894085	0.000362403121021555	0.0187036994399176	0.0154484929333827	FN1/SMAD7/SEMA6C/FAM83D/FGFR2/EPHA4/ZNF703/SPRED1/HIF1A/EFNB1/NCAM1/BCL2/AXIN2/ACVR1/MARK1/DAG1/CTNNB1/PPP3R1/TGFBR3/TGFBR2/SMAD3/CDC42/PDCD4	23
GO:2000050	BP	GO:2000050	regulation of non-canonical Wnt signaling pathway	6/725	26/18986	0.230769230769231	6.04328912466844	5.12735514325836	0.000363158135392847	0.0187036994399176	0.0154484929333827	ANKRD6/DAAM2/NKD1/IFT80/GPC3/ABL1	6
GO:0033687	BP	GO:0033687	osteoblast proliferation	7/725	36/18986	0.194444444444444	5.09203	4.89663291037852	0.000364737542321745	0.0187036994399176	0.0154484929333827	TNN/FGFR2/BCL2/AXIN2/IFT80/SMAD3/ABL1	7
GO:0070306	BP	GO:0070306	lens fiber cell differentiation	7/725	36/18986	0.194444444444444	5.09203	4.89663291037852	0.000364737542321745	0.0187036994399176	0.0154484929333827	TMOD1/PROX1/TDRD7/MAF/SPRED1/FRS2/SMAD3	7
GO:1902237	BP	GO:1902237	positive regulation of endoplasmic reticulum stress-induced intrinsic apoptotic signaling pathway	4/725	10/18986	0.4	10.4750344827586	5.97159697170338	0.000368320813454772	0.0187036994399176	0.0154484929333827	SERINC3/SIRT1/NCK1/NCK2	4
GO:0007389	BP	GO:0007389	pattern specification process	34/725	476/18986	0.0714285714285714	1.87054187192118	3.83267468096614	0.000368323872695378	0.0187036994399176	0.0154484929333827	RNF220/TLL2/WNT6/LRP4/FGFR2/DAAM2/DSCAML1/NKD1/TDRD7/PCSK5/PCSK6/GJA1/BICC1/PLXNA2/SMAD1/HIF1A/EFNB1/AXIN2/ACVR1/ZEB1/SUFU/CTNNB1/FRS2/RNF111/ACVR2A/CHSY1/MOSMO/ARL13B/TGFBR2/SMAD3/WLS/GPC3/ABI1/CC2D2A	34
GO:0002790	BP	GO:0002790	peptide secretion	22/725	257/18986	0.0856031128404669	2.24173889708842	3.9934805916766	0.000368683159408678	0.0187036994399176	0.0154484929333827	CASR/CNR1/PSMD9/MYRIP/FOXO1/PTPRN2/IRS1/SYT7/ABAT/PRKCA/RIMS2/HADH/RAPGEF4/PDE8B/EGFR/PRKCE/HIF1A/ILDR2/ABCA1/PRKD1/PRKN/JAK2	22
GO:0042886	BP	GO:0042886	amide transport	26/725	328/18986	0.0792682926829268	2.07584524810765	3.91621213890263	0.000377802065222745	0.0190065922312476	0.0156986700259662	CASR/CNR1/SLC19A2/PSMD9/MYRIP/PLTP/FOXO1/PTPRN2/IRS1/SYT7/ABAT/PRKCA/RIMS2/GJA1/SLC33A1/HADH/RAPGEF4/PDE8B/EGFR/PRKCE/HIF1A/ILDR2/ABCA1/PRKD1/PRKN/JAK2	26
GO:0030282	BP	GO:0030282	bone mineralization	14/725	128/18986	0.109375	2.86426724137931	4.21674523843128	0.000385356529034713	0.0192264245105997	0.0158802425231617	FGFR2/SLC8A1/SLC20A2/GJA1/PHEX/HIF1A/AXIN2/ACVR1/IFT80/ACVR2A/LGR4/SMAD3/GPC3/SLC24A3	14
GO:0048880	BP	GO:0048880	sensory system development	31/725	422/18986	0.0734597156398104	1.92373263605164	3.82365552165658	0.000411218215971006	0.0203485604083357	0.0168070810099625	TMOD1/BCAR3/MYOM1/PROX1/WNT6/LAMA1/NKD1/TDRD7/SHROOM2/THRB/NECTIN3/MAF/GJA1/EGFR/SPRED1/HIF1A/BCL2/SMOC1/ZEB1/MITF/ADAMTS9/DZANK1/HCN1/TTLL5/ATF6/CTNNB1/FRS2/TGFBR2/SMAD3/FBN1/CC2D2A	31
GO:0001837	BP	GO:0001837	epithelial to mesenchymal transition	18/725	192/18986	0.09375	2.45508620689655	4.03777163504782	0.000419936266665687	0.0205017172126111	0.0169335822840098	SMAD7/FAM83D/FGFR2/EPHA4/ZNF703/SPRED1/HIF1A/NCAM1/AXIN2/ACVR1/MARK1/DAG1/CTNNB1/PPP3R1/TGFBR3/TGFBR2/SMAD3/PDCD4	18
GO:0035050	BP	GO:0035050	embryonic heart tube development	11/725	86/18986	0.127906976744186	3.34957497995188	4.35130632661138	0.000421105339467247	0.0205017172126111	0.0169335822840098	GJA1/HIF1A/ACVR1/ECE1/SUFU/PLXNA4/CTNNB1/ARL13B/TGFBR2/SMAD3/CDC42	11
GO:0043269	BP	GO:0043269	regulation of monoatomic ion transport	34/725	480/18986	0.0708333333333333	1.85495402298851	3.78023784629425	0.000428252231720272	0.0206828697831622	0.0170832069192331	CASR/CNR1/PDE4B/LHCGR/GRIN2B/ATP2C2/HEPH/CAMK2D/CXCR4/ATP1A2/CEMIP/FGF14/KCNE3/AKAP6/SLC8A1/KCNQ1/CACNA1D/DMD/NEDD4L/KCNIP3/STIM2/PRKCE/BCL2/KLHL24/PRKD1/KCNN2/DPP10/CTNNB1/GOPC/PPP3R1/PPP3CC/DPP6/MYLK/ABL1	34
GO:0071559	BP	GO:0071559	response to transforming growth factor beta	25/725	313/18986	0.0798722044728434	2.09166024016746	3.88029405980179	0.000434150702087123	0.0206868399122428	0.0170864860839375	SMAD7/FGFR2/NPNT/FERMT1/NR3C1/NLK/ITGA8/ZNF703/SMAD1/PPM1A/SPRED1/ACVR1/ZEB1/PMEPA1/CDKN1C/MTMR4/SIRT1/RNF111/TGFBR3/TGFBR2/OGT/SMAD3/FBN1/ABL1/ARID4A	25
GO:0034110	BP	GO:0034110	regulation of homotypic cell-cell adhesion	7/725	37/18986	0.189189189189189	4.95440820130475	4.79734816270206	0.000435187786790596	0.0206868399122428	0.0170864860839375	SYK/PRKCQ/PRKCA/IL6ST/ZNF703/JAK1/JAK2	7
GO:0070252	BP	GO:0070252	actin-mediated cell contraction	13/725	115/18986	0.11304347826087	2.96033583208396	4.20139937895663	0.000447544639272488	0.0211080233381876	0.0174343664163962	PDE4B/LIMCH1/CAMK2D/ATP1A2/KCNE3/KCNQ1/GJA1/CACNA1D/KCND3/NEDD4L/SGCD/KCNN2/GJC1	13
GO:0001508	BP	GO:0001508	action potential	17/725	177/18986	0.096045197740113	2.51519189557764	4.03537077541665	0.000454791491946408	0.0212835367200036	0.0175793333117106	CNR1/CAMK2D/ATP1A2/KCNE3/AKAP6/SLC8A1/KCNQ1/NRCAM/GJA1/CACNA1D/KCND3/DMD/NEDD4L/GNA14/KCNN2/HCN1/GJC1	17
GO:1905475	BP	GO:1905475	regulation of protein localization to membrane	18/725	194/18986	0.0927835051546392	2.42977603981514	3.98836047539713	0.000475645890844335	0.0218332851385033	0.0180334030846778	CAMK2D/MMP14/NETO2/CEMIP/LYPD1/LRP4/NRXN1/EGFR/PRKCE/SSH1/DAG1/DPP10/GPC4/TMEM59/OGT/PPP2R5A/GPC3/PRKN	18
GO:0050770	BP	GO:0050770	regulation of axonogenesis	15/725	146/18986	0.102739726027397	2.6905054322154	4.08568213019218	0.000476055042755645	0.0218332851385033	0.0180334030846778	FN1/FSTL4/LRRC4C/SEMA6C/LRP4/RGMA/IFRD1/EPHA4/PLXNA2/PAK1/NIN/PLXNA4/BCL11A/SIPA1L1/NRDC	15
GO:0003015	BP	GO:0003015	heart process	22/725	262/18986	0.083969465648855	2.19895762042643	3.89374214222885	0.000480048534446879	0.0218332851385033	0.0180334030846778	PDE4B/SMAD7/CAMK2D/CXCR4/ATP1A2/KCNE3/SLC8A1/THRB/MEF2A/KCNQ1/GJA1/CACNA1D/KCND3/DMD/NEDD4L/SGCD/KCNN2/RNLS/GJC1/RAP1GDS1/CDC42/PTPN1	22
GO:0001658	BP	GO:0001658	branching involved in ureteric bud morphogenesis	9/725	61/18986	0.147540983606557	3.86374222724703	4.46367866440587	0.000481004956670687	0.0218332851385033	0.0180334030846778	HS3ST3B1/WNT6/GREB1L/SALL1/NPNT/BCL2/CTNNB1/LGR4/GPC3	9
GO:0002062	BP	GO:0002062	chondrocyte differentiation	13/725	116/18986	0.112068965517241	2.93481569560048	4.16480499978997	0.000486800455041963	0.0218698453300829	0.0180636003118668	RUNX1/SMAD7/MAF/MEX3C/HIF1A/AXIN2/MAPK14/IFT80/ADAMTS12/CTNNB1/CHSY1/TGFBR2/SMAD3	13
GO:0003281	BP	GO:0003281	ventricular septum development	10/725	74/18986	0.135135135135135	3.53886300093197	4.36011980441816	0.000489055676587907	0.0218698453300829	0.0180636003118668	SMAD7/PROX1/FGFR2/SALL1/ACVR1/SUFU/FRS2/TGFBR3/PTK7/TGFBR2	10
GO:0043434	BP	GO:0043434	response to peptide hormone	32/725	446/18986	0.0717488789237668	1.87892995206433	3.74264689361645	0.000502286754120749	0.0222770811431739	0.0183999604849419	BCAR3/LHCGR/FOXO1/IRS1/PRKCQ/PRKCA/KCNQ1/HADH/PHEX/GAB1/PTPRJ/JAK1/MAPK14/PIK3R3/SHOC2/PRKD1/DAG1/SESN3/SIRT1/NCK1/SLC24A4/TGFBR3/RAP1GDS1/OGT/SMAD3/MTCL2/TBC1D4/TRIM44/PTPN1/FBN1/MYO5A/JAK2	32
GO:0000209	BP	GO:0000209	protein polyubiquitination	22/725	263/18986	0.0836501901140684	2.19059656483545	3.87406413838626	0.000505542507307408	0.0222770811431739	0.0183999604849419	UBE2QL1/UBE3D/UBE2H/NEDD4L/BCL2/UBE2E3/NBN/CTNNB1/MYCBP2/RMND5A/UBE2Q2/RNF111/UBE2E1/PELI2/TRIM44/UBE2W/UBE3A/CUL5/XIAP/PRKN/FBXW11/RNF115	22
GO:1900019	BP	GO:1900019	regulation of protein kinase C activity	3/725	5/18986	0.6	15.7125517241379	6.55579683170368	0.000523444073919391	0.0227340422608012	0.0187773917315877	DIPK2A/CEMIP/EGFR	3
GO:1900020	BP	GO:1900020	positive regulation of protein kinase C activity	3/725	5/18986	0.6	15.7125517241379	6.55579683170368	0.000523444073919391	0.0227340422608012	0.0187773917315877	DIPK2A/CEMIP/EGFR	3
GO:0051056	BP	GO:0051056	regulation of small GTPase mediated signal transduction	24/725	300/18986	0.08	2.09500689655172	3.80917859602268	0.000548047304701906	0.0236325827034672	0.0195195494915258	RASAL1/RHOF/CGNL1/DOCK10/ARHGAP10/FGD5/LRP4/SRGAP3/RHOU/DNMBP/SHOC2/ITSN1/ABCA1/RALGAPA2/ARHGAP26/MAP4K4/PREX2/OGT/FAM13B/OPHN1/SIPA1L1/ARHGAP24/GBF1/ABL1	24
GO:0032456	BP	GO:0032456	endocytic recycling	11/725	90/18986	0.122222222222222	3.20070498084291	4.16975143448116	0.000624066381269995	0.0264932386060293	0.0218823345992277	GRIP2/CCDC93/GRIP1/ATP9A/SCARB2/ANKRD50/LRRC7/ANKRD27/SNX7/MTMR4/BLTP1	11
GO:0031214	BP	GO:0031214	biomineral tissue development	17/725	182/18986	0.0934065934065934	2.4460932171277	3.90587992109433	0.000626189602736633	0.0264932386060293	0.0218823345992277	WNT6/FGFR2/SLC8A1/SLC20A2/GJA1/PHEX/HIF1A/AXIN2/ACVR1/IFT80/SLC24A4/ACVR2A/LGR4/SMAD3/WLS/GPC3/SLC24A3	17
GO:0090596	BP	GO:0090596	sensory organ morphogenesis	23/725	285/18986	0.0807017543859649	2.11338415003025	3.77352	0.000628550315562391	0.0264932386060293	0.0218823345992277	BCAR3/PROX1/LRIG1/FGFR2/NKD1/TDRD7/SHROOM2/THRB/NECTIN3/SOBP/MYO6/KCNQ1/ITGA8/HIF1A/BCL2/ZEB1/ADAMTS9/DZANK1/HCN1/CTNNB1/FRS2/PTK7/FBN1	23
GO:0030072	BP	GO:0030072	peptide hormone secretion	21/725	250/18986	0.084	2.19975724137931	3.80484501544684	0.000636136176669321	0.0264932386060293	0.0218823345992277	CASR/CNR1/PSMD9/MYRIP/FOXO1/PTPRN2/IRS1/SYT7/ABAT/PRKCA/RIMS2/HADH/RAPGEF4/PDE8B/EGFR/PRKCE/HIF1A/ILDR2/PRKD1/PRKN/JAK2	21
GO:0030307	BP	GO:0030307	positive regulation of cell growth	16/725	166/18986	0.0963855421686747	2.52410469464063	3.92980554480458	0.000636329236023563	0.0264932386060293	0.0218823345992277	FN1/RASAL1/SMAD7/CXCR4/MMP14/AKAP6/RIMS2/RIMS1/NEDD4L/EGFR/RPS6KA3/BCL2/SLC23A2/BCL11A/CDC42/PRKN	16
GO:0048013	BP	GO:0048013	ephrin receptor signaling pathway	8/725	51/18986	0.156862745098039	4.10785665990534	4.42818176536992	0.000646957075598669	0.0267512319547203	0.0220954265833518	EFNB2/EPHA4/PAK1/EFNB1/MMP2/NCK1/SIPA1L1/NCK2	8
GO:1901888	BP	GO:1901888	regulation of cell junction assembly	22/725	268/18986	0.082089552238806	2.14972722593927	3.77697853820415	0.000651504770812882	0.0267560156557644	0.0220993777253177	LIMCH1/MMP14/DOCK10/FMN1/LRP4/LRFN5/NECTIN3/NRXN1/NEGR1/PTPRJ/ELMO1/MARK1/CLSTN1/CTNNB1/MYCBP2/MAP4K4/GPC4/OGT/DOCK4/SMAD3/PTPN1/ABL1	22
GO:1902414	BP	GO:1902414	protein localization to cell junction	13/725	120/18986	0.108333333333333	2.83698850574713	4.02225103995883	0.000674293814834045	0.0275048091902238	0.0227178506462935	GRIP2/NETO2/CGNL1/GRIP1/NECTIN3/NRXN1/LRRC7/JAK1/ABHD17B/DAG1/CLSTN1/GPC4/OGT	13
GO:0048592	BP	GO:0048592	eye morphogenesis	16/725	167/18986	0.0958083832335329	2.50899029527153	3.90263950957564	0.000679460061107466	0.0275295328114481	0.0227382713491068	BCAR3/PROX1/NKD1/TDRD7/SHROOM2/THRB/NECTIN3/HIF1A/BCL2/ZEB1/ADAMTS9/DZANK1/HCN1/CTNNB1/FRS2/FBN1	16
GO:0071772	BP	GO:0071772	response to BMP	17/725	184/18986	0.0923913043478261	2.41950524737631	3.85527991192135	0.000708843652720608	0.0283396631223464	0.0234074059458872	FSTL4/SMAD7/RGMA/PCSK6/SMAD1/PPM1A/ACVR1/HIVEP1/ADAMTS12/MTMR4/ACVR2A/TGFBR3/GPC3/XIAP/FBN1/ABL1/PDCD4	17
GO:0071773	BP	GO:0071773	cellular response to BMP stimulus	17/725	184/18986	0.0923913043478261	2.41950524737631	3.85527991192135	0.000708843652720608	0.0283396631223464	0.0234074059458872	FSTL4/SMAD7/RGMA/PCSK6/SMAD1/PPM1A/ACVR1/HIVEP1/ADAMTS12/MTMR4/ACVR2A/TGFBR3/GPC3/XIAP/FBN1/ABL1/PDCD4	17
GO:0015833	BP	GO:0015833	peptide transport	22/725	270/18986	0.0814814814814815	2.13380332056194	3.73873870648269	0.000719408134890452	0.0285728086206162	0.0235999746189479	CASR/CNR1/PSMD9/MYRIP/FOXO1/PTPRN2/IRS1/SYT7/ABAT/PRKCA/RIMS2/HADH/RAPGEF4/PDE8B/EGFR/PRKCE/HIF1A/ILDR2/ABCA1/PRKD1/PRKN/JAK2	22
GO:1903539	BP	GO:1903539	protein localization to postsynaptic membrane	8/725	52/18986	0.153846153846154	4.02885941644562	4.3578434767028	0.000739399383760788	0.0289167915249549	0.0238840904690743	GRIP2/NETO2/GRIP1/LRRC7/DAG1/CLSTN1/GPC4/OGT	8
GO:0060047	BP	GO:0060047	heart contraction	21/725	253/18986	0.08300395256917	2.17367316341829	3.74468933803893	0.000742383623704079	0.0289167915249549	0.0238840904690743	PDE4B/SMAD7/CAMK2D/CXCR4/ATP1A2/KCNE3/SLC8A1/THRB/MEF2A/KCNQ1/GJA1/CACNA1D/KCND3/DMD/NEDD4L/SGCD/KCNN2/RNLS/GJC1/CDC42/PTPN1	21
GO:0048488	BP	GO:0048488	synaptic vesicle endocytosis	10/725	78/18986	0.128205128205128	3.35738284703802	4.15687197826229	0.00074722866952012	0.0289167915249549	0.0238840904690743	SNAP91/SYT7/FCHO2/ITSN1/AP2A1/PPP3CC/OPHN1/MYLK/PRKN/BLTP1	10
GO:0072078	BP	GO:0072078	nephron tubule morphogenesis	10/725	78/18986	0.128205128205128	3.35738284703802	4.15687197826229	0.00074722866952012	0.0289167915249549	0.0238840904690743	HS3ST3B1/WNT6/FMN1/GREB1L/SALL1/NPNT/BCL2/CTNNB1/LGR4/GPC3	10
GO:0050708	BP	GO:0050708	regulation of protein secretion	22/725	272/18986	0.0808823529411765	2.11811359026369	3.70082962056438	0.000793362490830341	0.0303658362831456	0.0250809423420941	CASR/CNR1/MYOM1/PSMD9/MYRIP/FOXO1/IRS1/SYT7/TMEM132A/ABAT/PRKCA/HADH/RAPGEF4/PDE8B/EGFR/PRKCE/HIF1A/CD200/RAP1GDS1/WLS/PRKN/JAK2	22
GO:0071692	BP	GO:0071692	protein localization to extracellular region	28/725	382/18986	0.0732984293193717	1.91950893663116	3.61739968382439	0.000794732836298992	0.0303658362831456	0.0250809423420941	CASR/CNR1/MYOM1/PSMD9/MYRIP/FOXO1/PCSK5/PTPRN2/IRS1/SYT7/TMEM132A/ABAT/PRKCA/RIMS2/HADH/RAPGEF4/PDE8B/EGFR/PRKCE/HIF1A/ILDR2/ABCA1/CD200/RAP1GDS1/WLS/PRKN/FBN1/JAK2	28
GO:0048671	BP	GO:0048671	negative regulation of collateral sprouting	4/725	12/18986	0.333333333333333	8.72919540229885	5.33651196570184	0.00081665199598196	0.0310070949669377	0.0256105958620758	FSTL4/RGMA/IFRD1/BCL11A	4
GO:0045785	BP	GO:0045785	positive regulation of cell adhesion	34/725	499/18986	0.0681362725450902	1.78432451109115	3.53773147449587	0.000847447986267819	0.0318624158393593	0.0263170560196412	FN1/RUNX1/CCDC80/SMAD7/EFNB2/SHB/EGFLAM/SYK/FMN1/LAMA1/HSD17B12/PRKCQ/NPNT/PRKCA/FBLN2/EPHA4/IL6ST/PTPRU/FERMT1/PTPRJ/PRKCE/EFNB1/JAK1/CARMIL1/DAG1/NCK1/MAP4K4/TGFBR2/SMAD3/NCK2/ITGA6/CDC42/ABL1/JAK2	34
GO:0072009	BP	GO:0072009	nephron epithelium development	13/725	123/18986	0.105691056910569	2.76779366414354	3.91913995029745	0.000851939855036253	0.0318624158393593	0.0263170560196412	HS3ST3B1/WNT6/FMN1/GREB1L/SALL1/ACAT1/NPNT/BCL2/MYO1E/CTNNB1/LGR4/GPC3/IQGAP1	13
GO:0031099	BP	GO:0031099	regeneration	18/725	204/18986	0.0882352941176471	2.31066937119675	3.75015606897807	0.000860290505518563	0.0318624158393593	0.0263170560196412	RUNX1/LGR6/RGMA/IFRD1/HSPG2/GJA1/EPHA4/PTPRU/EGFR/MMP2/BCL2/ELAVL4/DAG1/TGFBR3/UPF2/BCL9/CPQ/JAK2	18
GO:0090276	BP	GO:0090276	regulation of peptide hormone secretion	18/725	204/18986	0.0882352941176471	2.31066937119675	3.75015606897807	0.000860290505518563	0.0318624158393593	0.0263170560196412	CASR/CNR1/PSMD9/MYRIP/FOXO1/IRS1/SYT7/ABAT/PRKCA/HADH/RAPGEF4/PDE8B/EGFR/PRKCE/HIF1A/PRKD1/PRKN/JAK2	18
GO:0048639	BP	GO:0048639	positive regulation of developmental growth	16/725	171/18986	0.0935672514619883	2.45030046380319	3.79591042514149	0.000877843667431728	0.0323142818310082	0.0266902789000263	FN1/RASAL1/SMAD7/PROX1/CXCR4/AKAP6/FGFR2/RIMS2/RIMS1/NEDD4L/BCL2/MAPK14/SLC23A2/BCL11A/TGFBR3/PRKN	16
GO:0035725	BP	GO:0035725	sodium ion transmembrane transport	17/725	188/18986	0.0904255319148936	2.36802641232575	3.75603482364406	0.000902456911122044	0.0330189840754168	0.0272723342136212	CAMK2D/SLC9A9/ATP1A2/FGF14/SLC6A6/SLC4A10/SHROOM2/SLC38A1/SLC8A1/SLC20A2/DMD/NEDD4L/PRKCE/KLHL24/HCN1/SLC24A4/SLC24A3	17
GO:0072088	BP	GO:0072088	nephron epithelium morphogenesis	10/725	80/18986	0.125	3.27344827586207	4.06015179222496	0.000913262758158932	0.0332130558494306	0.0274326295840131	HS3ST3B1/WNT6/FMN1/GREB1L/SALL1/NPNT/BCL2/CTNNB1/LGR4/GPC3	10
GO:0030509	BP	GO:0030509	BMP signaling pathway	16/725	172/18986	0.0930232558139535	2.4360545308741	3.76969844942693	0.000934498077724802	0.033781825719908	0.0279024103005508	FSTL4/SMAD7/RGMA/PCSK6/SMAD1/PPM1A/ACVR1/HIVEP1/MTMR4/ACVR2A/TGFBR3/GPC3/XIAP/FBN1/ABL1/PDCD4	16
GO:0051924	BP	GO:0051924	regulation of calcium ion transport	21/725	258/18986	0.0813953488372093	2.13154771451484	3.64627189694465	0.000953643712864141	0.0342687327057192	0.0283045756130165	CASR/PDE4B/LHCGR/ATP2C2/CAMK2D/CXCR4/ATP1A2/CEMIP/AKAP6/SLC8A1/CACNA1D/DMD/STIM2/PRKCE/BCL2/PRKD1/CTNNB1/PPP3R1/PPP3CC/MYLK/ABL1	21
GO:0032922	BP	GO:0032922	circadian regulation of gene expression	9/725	67/18986	0.134328358208955	3.51773546062789	4.1134898992556	0.000967991328954282	0.0345784831532367	0.0285604168499311	NGFR/NAMPT/RORC/PPP1CB/SIRT1/MYCBP2/LGR4/OGT/NRIP1	9
GO:0007160	BP	GO:0007160	cell-matrix adhesion	20/725	241/18986	0.0829875518672199	2.17324366862212	3.65229664151339	0.000984500270156692	0.0347258620902792	0.0286821458412862	FN1/TNN/NEXMIF/LIMCH1/MMP14/ITGA11/FMN1/NPNT/FERMT1/ITGA8/PTPRJ/BCL2/ADAMTS9/DAG1/ADAMTS12/CTNNB1/MAP4K4/SMAD3/ITGA6/ABL1	20
GO:0033688	BP	GO:0033688	regulation of osteoblast proliferation	6/725	31/18986	0.193548387096774	5.06856507230256	4.51723042697378	0.000987245465965654	0.0347258620902792	0.0286821458412862	TNN/FGFR2/BCL2/AXIN2/SMAD3/ABL1	6
GO:0050796	BP	GO:0050796	regulation of insulin secretion	16/725	173/18986	0.092485549132948	2.42197329081124	3.74366939161259	0.00099422634381384	0.0347258620902792	0.0286821458412862	CASR/CNR1/PSMD9/MYRIP/FOXO1/IRS1/SYT7/ABAT/PRKCA/HADH/RAPGEF4/PDE8B/PRKCE/HIF1A/PRKN/JAK2	16
GO:0072659	BP	GO:0072659	protein localization to plasma membrane	23/725	295/18986	0.0779661016949153	2.04174400935126	3.5930873618959	0.0010043359728118	0.0347258620902792	0.0286821458412862	GRIP2/ATP2C2/CAMK2D/MMP14/LYPD1/TSPAN5/HYCC1/TSPAN14/GRIP1/NECTIN3/NRXN1/SCARB2/EGFR/KCNIP3/PRKCE/LRRC7/FCHO2/DPP10/TMEM59/PPP2R5A/DPP6/KIF13A/MYO5A	23
GO:0003415	BP	GO:0003415	chondrocyte hypertrophy	3/725	6/18986	0.5	13.0937931034483	5.90339824035507	0.00101713992686726	0.0347258620902792	0.0286821458412862	SMAD7/MEX3C/TGFBR2	3
GO:0097151	BP	GO:0097151	positive regulation of inhibitory postsynaptic potential	3/725	6/18986	0.5	13.0937931034483	5.90339824035507	0.00101713992686726	0.0347258620902792	0.0286821458412862	ABAT/RIMS2/RIMS1	3
GO:0002791	BP	GO:0002791	regulation of peptide secretion	18/725	207/18986	0.0869565217391304	2.27718140929535	3.6814046441444	0.00101813443597473	0.0347258620902792	0.0286821458412862	CASR/CNR1/PSMD9/MYRIP/FOXO1/IRS1/SYT7/ABAT/PRKCA/HADH/RAPGEF4/PDE8B/EGFR/PRKCE/HIF1A/PRKD1/PRKN/JAK2	18
GO:0090087	BP	GO:0090087	regulation of peptide transport	18/725	207/18986	0.0869565217391304	2.27718140929535	3.6814046441444	0.00101813443597473	0.0347258620902792	0.0286821458412862	CASR/CNR1/PSMD9/MYRIP/FOXO1/IRS1/SYT7/ABAT/PRKCA/HADH/RAPGEF4/PDE8B/EGFR/PRKCE/HIF1A/PRKD1/PRKN/JAK2	18
GO:0060541	BP	GO:0060541	respiratory system development	19/725	225/18986	0.0844444444444444	2.21139616858238	3.64218070126583	0.00106156575462525	0.0360037778689475	0.0297376521564745	PROX1/MMP14/MME/LAMA1/FGFR2/NKIRAS1/THRB/PHEX/EGFR/DAG1/HS6ST1/CTNNB1/PPP3R1/PTK7/MOSMO/TGFBR2/CDC42/GPC3/FBN1	19
GO:0030258	BP	GO:0030258	lipid modification	17/725	191/18986	0.0890052356020942	2.33083228019498	3.68324722908915	0.00107573417920647	0.0362520166126272	0.029942687234687	CNR1/ECHDC1/FMO4/ACAT1/IRS1/PLPP1/INPP4B/HADH/DGKH/ECHDC2/MTMR3/MAPK14/DECR1/PRKAG2/LONP2/FIG4/MTMR4	17
GO:0062237	BP	GO:0062237	protein localization to postsynapse	8/725	55/18986	0.145454545454545	3.80910344827586	4.15694545180042	0.00108205260161919	0.0362520166126272	0.029942687234687	GRIP2/NETO2/GRIP1/LRRC7/DAG1/CLSTN1/GPC4/OGT	8
GO:0009306	BP	GO:0009306	protein secretion	27/725	371/18986	0.0727762803234501	1.90583511478762	3.51088506625338	0.001086899951447	0.0362520166126272	0.029942687234687	CASR/CNR1/MYOM1/PSMD9/MYRIP/FOXO1/PCSK5/PTPRN2/IRS1/SYT7/TMEM132A/ABAT/PRKCA/RIMS2/HADH/RAPGEF4/PDE8B/EGFR/PRKCE/HIF1A/ILDR2/ABCA1/CD200/RAP1GDS1/WLS/PRKN/JAK2	27
GO:0061333	BP	GO:0061333	renal tubule morphogenesis	10/725	82/18986	0.121951219512195	3.19360807401177	3.96644223291013	0.0011084069797026	0.0363665920460032	0.0300373218698582	HS3ST3B1/WNT6/FMN1/GREB1L/SALL1/NPNT/BCL2/CTNNB1/LGR4/GPC3	10
GO:0072028	BP	GO:0072028	nephron morphogenesis	10/725	82/18986	0.121951219512195	3.19360807401177	3.96644223291013	0.0011084069797026	0.0363665920460032	0.0300373218698582	HS3ST3B1/WNT6/FMN1/GREB1L/SALL1/NPNT/BCL2/CTNNB1/LGR4/GPC3	10
GO:0140238	BP	GO:0140238	presynaptic endocytosis	10/725	82/18986	0.121951219512195	3.19360807401177	3.96644223291013	0.0011084069797026	0.0363665920460032	0.0300373218698582	SNAP91/SYT7/FCHO2/ITSN1/AP2A1/PPP3CC/OPHN1/MYLK/PRKN/BLTP1	10
GO:0022612	BP	GO:0022612	gland morphogenesis	13/725	127/18986	0.102362204724409	2.68061906054847	3.78637688979392	0.00114846317049835	0.0374771468124244	0.030954594814513	NTN4/CSMD1/PROX1/LAMA1/FGFR2/NR3C1/EGFR/MMP2/BCL2/DAG1/FRS2/TGFBR2/CDC42	13
GO:0001649	BP	GO:0001649	osteoblast differentiation	21/725	262/18986	0.0801526717557252	2.09900500131614	3.56913540165242	0.00115810130126583	0.037588481482483	0.0310465527113541	TNN/ITGA11/FGFR2/NPNT/CREB3L1/SUCO/GJA1/IL6ST/SMAD1/SMOC1/AXIN2/ACVR1/MAPK14/IFT80/PRKD1/SUFU/CTNNB1/ACVR2A/LGR4/SMAD3/MRC2	21
GO:0061337	BP	GO:0061337	cardiac conduction	11/725	97/18986	0.11340206185567	2.96972627088518	3.87524609130142	0.00117319991569844	0.0378749085084036	0.0312831297532424	CAMK2D/ATP1A2/KCNE3/SLC8A1/MEF2A/KCNQ1/GJA1/CACNA1D/KCND3/KCNN2/GJC1	11
GO:0051279	BP	GO:0051279	regulation of release of sequestered calcium ion into cytosol	10/725	83/18986	0.120481927710843	3.15513086830079	3.92066153790668	0.00121803849030005	0.0385841593757189	0.031868942043849	LHCGR/CAMK2D/ATP1A2/CEMIP/AKAP6/SLC8A1/DMD/PRKCE/PRKD1/ABL1	10
GO:0086065	BP	GO:0086065	cell communication involved in cardiac conduction	8/725	56/18986	0.142857142857143	3.74108374384236	4.09310641972923	0.00122089737221879	0.0385841593757189	0.031868942043849	CAMK2D/ATP1A2/SLC8A1/KCNQ1/GJA1/CACNA1D/KCNN2/GJC1	8
GO:0035592	BP	GO:0035592	establishment of protein localization to extracellular region	27/725	374/18986	0.072192513368984	1.8905476673428	3.46583972604186	0.00122316506031369	0.0385841593757189	0.031868942043849	CASR/CNR1/MYOM1/PSMD9/MYRIP/FOXO1/PCSK5/PTPRN2/IRS1/SYT7/TMEM132A/ABAT/PRKCA/RIMS2/HADH/RAPGEF4/PDE8B/EGFR/PRKCE/HIF1A/ILDR2/ABCA1/CD200/RAP1GDS1/WLS/PRKN/JAK2	27
GO:0009083	BP	GO:0009083	branched-chain amino acid catabolic process	5/725	22/18986	0.227272727272727	5.95172413793103	4.63036082244417	0.00122712582410768	0.0385841593757189	0.031868942043849	BCKDHB/ACAT1/PPM1K/MCCC2/DLD	5
GO:1900242	BP	GO:1900242	regulation of synaptic vesicle endocytosis	5/725	22/18986	0.227272727272727	5.95172413793103	4.63036082244417	0.00122712582410768	0.0385841593757189	0.031868942043849	SYT7/PPP3CC/OPHN1/MYLK/PRKN	5
GO:0007254	BP	GO:0007254	JNK cascade	16/725	177/18986	0.0903954802259887	2.36723943113189	3.64133286317742	0.00126657403118658	0.0396181731931263	0.032722995286233	CASR/ARHGEF6/FGF14/ANKRD6/SH3RF1/MDFIC/MAPK8/PHLPP1/MAP4K4/SMAD3/CDC42/XIAP/PRKN/RNF13/PDCD4/PJA2	16
GO:0150052	BP	GO:0150052	regulation of postsynapse assembly	7/725	44/18986	0.159090909090909	4.16620689655172	4.18952453801013	0.00128536433239238	0.0399986828590351	0.0330372807517239	DOCK10/LRP4/NECTIN3/ELMO1/MARK1/DOCK4/PTPN1	7
GO:0030511	BP	GO:0030511	positive regulation of transforming growth factor beta receptor signaling pathway	6/725	33/18986	0.181818181818182	4.76137931034483	4.30900646611858	0.0013919027166234	0.0422659208726287	0.0349099268848491	NPNT/FERMT1/ITGA8/CDKN1C/RNF111/TGFBR3	6
GO:0099560	BP	GO:0099560	synaptic membrane adhesion	6/725	33/18986	0.181818181818182	4.76137931034483	4.30900646611858	0.0013919027166234	0.0422659208726287	0.0349099268848491	CDH10/LRRC4C/LRFN5/MAPK14/NTNG1/GPC4	6
GO:1903846	BP	GO:1903846	positive regulation of cellular response to transforming growth factor beta stimulus	6/725	33/18986	0.181818181818182	4.76137931034483	4.30900646611858	0.0013919027166234	0.0422659208726287	0.0349099268848491	NPNT/FERMT1/ITGA8/CDKN1C/RNF111/TGFBR3	6
GO:0007626	BP	GO:0007626	locomotory behavior	18/725	213/18986	0.0845070422535211	2.21303545410393	3.54738627890451	0.00140889652005969	0.0422659208726287	0.0349099268848491	TMOD1/GPR37/ATP1A2/PAK5/NPY1R/SLC4A10/ABAT/SOBP/EPHA4/NEGR1/PRKCE/ELAVL4/FIG4/PREX2/UBE3A/PRKN/UBA6/OXR1	18
GO:0001934	BP	GO:0001934	positive regulation of protein phosphorylation	31/725	455/18986	0.0681318681318681	1.7842091701402	3.37365145944687	0.00141049507312007	0.0422659208726287	0.0349099268848491	IL31RA/LIMCH1/DIPK2A/PROX1/CEMIP/NTF3/SYK/LRP4/NTRK3/EPHA4/PAK1/PTPRJ/EGFR/AXIN2/ACVR1/PIK3R3/PRKAG2/WDFY2/NBN/GPRC5B/SIRT1/ACVR2A/PELI2/MNAT1/ABI1/PTPN1/IQGAP1/FBN1/CCNY/ABL1/JAK2	31
GO:0008286	BP	GO:0008286	insulin receptor signaling pathway	13/725	130/18986	0.1	2.61875862068966	3.69012443635465	0.00142349697925075	0.0422659208726287	0.0349099268848491	BCAR3/FOXO1/IRS1/PRKCQ/GAB1/PTPRJ/PIK3R3/SESN3/SIRT1/NCK1/OGT/MTCL2/PTPN1	13
GO:0001743	BP	GO:0001743	lens placode formation	2/725	2/18986	1	26.1875862068966	7.0977338618205	0.00145623845312353	0.0422659208726287	0.0349099268848491	PROX1/FRS2	2
GO:0043375	BP	GO:0043375	CD8-positive, alpha-beta T cell lineage commitment	2/725	2/18986	1	26.1875862068966	7.0977338618205	0.00145623845312353	0.0422659208726287	0.0349099268848491	TOX/BCL2	2
GO:0046619	BP	GO:0046619	lens placode formation involved in camera-type eye formation	2/725	2/18986	1	26.1875862068966	7.0977338618205	0.00145623845312353	0.0422659208726287	0.0349099268848491	PROX1/FRS2	2
GO:1902528	BP	GO:1902528	regulation of protein linear polyubiquitination	2/725	2/18986	1	26.1875862068966	7.0977338618205	0.00145623845312353	0.0422659208726287	0.0349099268848491	XIAP/PRKN	2
GO:1902530	BP	GO:1902530	positive regulation of protein linear polyubiquitination	2/725	2/18986	1	26.1875862068966	7.0977338618205	0.00145623845312353	0.0422659208726287	0.0349099268848491	XIAP/PRKN	2
GO:1902722	BP	GO:1902722	positive regulation of prolactin secretion	2/725	2/18986	1	26.1875862068966	7.0977338618205	0.00145623845312353	0.0422659208726287	0.0349099268848491	ABAT/EGFR	2
GO:2000017	BP	GO:2000017	positive regulation of determination of dorsal identity	2/725	2/18986	1	26.1875862068966	7.0977338618205	0.00145623845312353	0.0422659208726287	0.0349099268848491	ACVR1/CTNNB1	2
GO:2000654	BP	GO:2000654	regulation of cellular response to testosterone stimulus	2/725	2/18986	1	26.1875862068966	7.0977338618205	0.00145623845312353	0.0422659208726287	0.0349099268848491	SLC39A9/SIRT1	2
GO:0021675	BP	GO:0021675	nerve development	11/725	100/18986	0.11	2.88063448275862	3.75704526988233	0.00150721438429032	0.0433288249426697	0.0357878422976603	NGFR/GABRA5/LRIG1/NTF3/SALL1/EPHA4/ECE1/DAG1/PLXNA4/CTNNB1/SLC24A4	11
GO:0060419	BP	GO:0060419	heart growth	11/725	100/18986	0.11	2.88063448275862	3.75704526988233	0.00150721438429032	0.0433288249426697	0.0357878422976603	RUNX1/DIPK2A/PROX1/AKAP6/FGFR2/DUSP6/SMAD1/MAPK14/VGLL4/TGFBR3/ABL1	11
GO:1903829	BP	GO:1903829	positive regulation of protein localization	33/725	497/18986	0.0663983903420523	1.73881357108166	3.32558745492135	0.00153727252966703	0.0439834799127954	0.036328560603805	CASR/NGFR/MYOM1/PSMD9/CEMIP/MYRIP/LRP4/TMEM97/RHOU/NRXN1/TMEM132A/ABAT/PRKCA/RAPGEF4/EGFR/PPM1A/PRKCE/HIF1A/SSH1/JAK1/MAPK14/PRKD1/ABHD17B/ATG13/CEP120/MAPK8/BICD1/DPP10/SMAD3/WLS/CDC42/PRKN/JAK2	33
GO:1902306	BP	GO:1902306	negative regulation of sodium ion transmembrane transport	4/725	14/18986	0.285714285714286	7.48216748768473	4.8343683043197	0.00155368481140977	0.0440356582463887	0.0363716577793333	CAMK2D/ATP1A2/NEDD4L/PRKCE	4
GO:2000095	BP	GO:2000095	regulation of Wnt signaling pathway, planar cell polarity pathway	4/725	14/18986	0.285714285714286	7.48216748768473	4.8343683043197	0.00155368481140977	0.0440356582463887	0.0363716577793333	ANKRD6/NKD1/GPC3/ABL1	4
GO:0043010	BP	GO:0043010	camera-type eye development	26/725	362/18986	0.0718232044198895	1.88087635740141	3.37166783834877	0.00160509145762596	0.0446996492623445	0.0369200872785761	TMOD1/BCAR3/MYOM1/PROX1/WNT6/LAMA1/TDRD7/SHROOM2/THRB/NECTIN3/MAF/GJA1/EGFR/SPRED1/HIF1A/ZEB1/MITF/ADAMTS9/HCN1/TTLL5/CTNNB1/FRS2/TGFBR2/SMAD3/FBN1/CC2D2A	26
GO:0006814	BP	GO:0006814	sodium ion transport	20/725	251/18986	0.0796812749003984	2.08666025552961	3.45315299752236	0.00161062629949951	0.0446996492623445	0.0369200872785761	CAMK2D/SLC9A9/ATP1A2/FGF14/KCNE3/SLC6A6/SLC4A10/SHROOM2/SLC38A1/SLC8A1/SLC20A2/KCNQ1/DMD/NEDD4L/PRKCE/SLC23A2/KLHL24/HCN1/SLC24A4/SLC24A3	20
GO:0042327	BP	GO:0042327	positive regulation of phosphorylation	32/725	479/18986	0.0668058455114822	1.74948383845655	3.31035098050512	0.00163249005175096	0.0446996492623445	0.0369200872785761	IL31RA/LIMCH1/DIPK2A/PROX1/CEMIP/NTF3/SYK/LRP4/NTRK3/EPHA4/PAK1/PTPRJ/EGFR/AXIN2/ACVR1/PIK3R3/PRKAG2/WDFY2/NBN/GPRC5B/SIRT1/ACVR2A/PELI2/ITGA6/MNAT1/ABI1/PTPN1/IQGAP1/FBN1/CCNY/ABL1/JAK2	32
GO:0072080	BP	GO:0072080	nephron tubule development	11/725	101/18986	0.108910891089109	2.85211334926596	3.71861982287283	0.00163446507590632	0.0446996492623445	0.0369200872785761	HS3ST3B1/WNT6/FMN1/GREB1L/SALL1/ACAT1/NPNT/BCL2/CTNNB1/LGR4/GPC3	11
GO:0001704	BP	GO:0001704	formation of primary germ layer	13/725	132/18986	0.0984848484848485	2.57908045977011	3.62745053882824	0.00163563301175111	0.0446996492623445	0.0369200872785761	FN1/MMP14/FGFR2/TXNRD1/GJA1/ITGA8/SMAD1/MMP2/ACVR1/AHDC1/CTNNB1/SMAD3/WLS	13
GO:0007435	BP	GO:0007435	salivary gland morphogenesis	6/725	34/18986	0.176470588235294	4.62133874239351	4.21107630906768	0.00163634627910852	0.0446996492623445	0.0369200872785761	NTN4/LAMA1/FGFR2/EGFR/DAG1/CDC42	6
GO:0098884	BP	GO:0098884	postsynaptic neurotransmitter receptor internalization	6/725	34/18986	0.176470588235294	4.62133874239351	4.21107630906768	0.00163634627910852	0.0446996492623445	0.0369200872785761	RNF220/EFNB2/AP2A1/PPP3R1/OPHN1/HIP1	6
GO:0140239	BP	GO:0140239	postsynaptic endocytosis	6/725	34/18986	0.176470588235294	4.62133874239351	4.21107630906768	0.00163634627910852	0.0446996492623445	0.0369200872785761	RNF220/EFNB2/AP2A1/PPP3R1/OPHN1/HIP1	6
GO:0060071	BP	GO:0060071	Wnt signaling pathway, planar cell polarity pathway	7/725	46/18986	0.152173913043478	3.98506746626687	4.03882564750889	0.00168087580628014	0.0457092218131226	0.0377539530315269	PRICKLE2/ANKRD6/NKD1/CDC42/DAAM1/GPC3/ABL1	7
GO:0048008	BP	GO:0048008	platelet-derived growth factor receptor signaling pathway	8/725	59/18986	0.135593220338983	3.55085914669784	3.91006177580772	0.00172423816878795	0.0461994351046743	0.0381588492176913	TIPARP/PTPRJ/MYO1E/HIP1/PTPN1/IQGAP1/ABL1/JAK2	8
GO:0030091	BP	GO:0030091	protein repair	3/725	7/18986	0.428571428571429	11.2232512315271	5.39030595326429	0.00172951338970621	0.0461994351046743	0.0381588492176913	MSRB2/MSRB3/MSRA	3
GO:0098828	BP	GO:0098828	modulation of inhibitory postsynaptic potential	3/725	7/18986	0.428571428571429	11.2232512315271	5.39030595326429	0.00172951338970621	0.0461994351046743	0.0381588492176913	ABAT/RIMS2/RIMS1	3
GO:1903898	BP	GO:1903898	negative regulation of PERK-mediated unfolded protein response	3/725	7/18986	0.428571428571429	11.2232512315271	5.39030595326429	0.00172951338970621	0.0461994351046743	0.0381588492176913	NCK1/NCK2/PTPN1	3
GO:0031331	BP	GO:0031331	positive regulation of cellular catabolic process	19/725	235/18986	0.0808510638297872	2.11729420396185	3.43400786778092	0.00176282842100652	0.0468819170820104	0.0387225514969065	FOXO1/RGMA/ZBTB20/IRS1/HK2/SH3D19/HIF1A/SNX7/PRKD1/ATG13/ATF6/SESN3/SIRT1/SH3BP4/TMEM59/NRDC/PTPN1/PRKN/CCNY	19
GO:1904951	BP	GO:1904951	positive regulation of establishment of protein localization	24/725	327/18986	0.073394495412844	1.92202467573553	3.35107589484716	0.00179355514914655	0.0474898791026217	0.0392247033310583	CASR/MYOM1/PSMD9/CEMIP/MYRIP/TMEM97/RHOU/TMEM132A/ABAT/PRKCA/RAPGEF4/EGFR/PPM1A/PRKCE/HIF1A/MAPK14/PRKD1/ATG13/CEP120/MAPK8/SMAD3/WLS/CDC42/JAK2	24
GO:0050731	BP	GO:0050731	positive regulation of peptidyl-tyrosine phosphorylation	12/725	118/18986	0.101694915254237	2.66314436002338	3.61093809480108	0.00185473958084348	0.0485934875461749	0.0401362388963201	IL31RA/NTF3/SYK/LRP4/EPHA4/PTPRJ/ACVR1/GPRC5B/ABI1/PTPN1/ABL1/JAK2	12
GO:0061162	BP	GO:0061162	establishment of monopolar cell polarity	5/725	24/18986	0.208333333333333	5.45574712643678	4.3520723964313	0.00185938307489919	0.0485934875461749	0.0401362388963201	LAMA1/PTK7/OPHN1/CDC42/GBF1	5
GO:0086064	BP	GO:0086064	cell communication by electrical coupling involved in cardiac conduction	5/725	24/18986	0.208333333333333	5.45574712643678	4.3520723964313	0.00185938307489919	0.0485934875461749	0.0401362388963201	CAMK2D/ATP1A2/SLC8A1/GJA1/GJC1	5
GO:0006979	BP	GO:0006979	response to oxidative stress	28/725	405/18986	0.0691358024691358	1.81049978714346	3.2851703981886	0.00190200532992626	0.0493295830188883	0.0407442237361663	GPR37/MMP14/FOXO1/SLC8A1/MSRB2/PLA2R1/NCOA7/EGFR/HIF1A/MMP2/BCL2/ERMP1/SLC23A2/MSRB3/PRKD1/PRDX1/SLC11A2/MAPK8/SESN3/SIRT1/RBPMS/NFE2L1/UBE3A/PRKN/ABL1/MSRA/JAK2/OXR1	28
GO:0042310	BP	GO:0042310	vasoconstriction	10/725	88/18986	0.113636363636364	2.97586206896552	3.70170719940945	0.00190673199886914	0.0493295830188883	0.0407442237361663	CASR/GRIP2/ATP1A2/SLC8A1/EGFR/MMP2/ECE1/RAP1GDS1/DOCK4/ABL1	10
GO:2000649	BP	GO:2000649	regulation of sodium ion transmembrane transporter activity	6/725	35/18986	0.171428571428571	4.48930049261084	4.1168813808988	0.00191206268451547	0.0493295830188883	0.0407442237361663	CAMK2D/ATP1A2/FGF14/DMD/NEDD4L/KLHL24	6
GO:0051865	BP	GO:0051865	protein autoubiquitination	9/725	74/18986	0.121621621621622	3.18497670083877	3.75237268888565	0.00197569629607848	0.0505434139441608	0.0417467985760598	RNF220/SH3RF1/UBE3D/RNF11/KLHL24/UBE3A/PRKN/RNF13/RNF115	9
GO:0051963	BP	GO:0051963	regulation of synapse assembly	15/725	168/18986	0.0892857142857143	2.33817733990148	3.47131165138602	0.00200219610196921	0.0505434139441608	0.0417467985760598	DOCK10/LRP4/LRFN5/NECTIN3/NRXN1/NEGR1/ELMO1/MARK1/CLSTN1/CTNNB1/MYCBP2/GPC4/OGT/DOCK4/PTPN1	15
GO:0001659	BP	GO:0001659	temperature homeostasis	16/725	185/18986	0.0864864864864865	2.26487232059646	3.4447214091443	0.00200267388296801	0.0505434139441608	0.0417467985760598	CNR1/GATM/CXCR4/SYK/FOXO1/ABAT/GJA1/LAMA4/HADH/DECR1/IP6K1/LGR4/OGT/NRDC/NOVA1/JAK2	16
GO:0009914	BP	GO:0009914	hormone transport	24/725	330/18986	0.0727272727272727	1.90455172413793	3.30288258367941	0.00202313411336524	0.0505434139441608	0.0417467985760598	CASR/CNR1/PSMD9/MYRIP/FOXO1/PTPRN2/IRS1/SYT7/ABAT/PRKCA/RIMS2/KCNQ1/GJA1/HADH/CRYM/RAPGEF4/PDE8B/EGFR/PRKCE/HIF1A/ILDR2/PRKD1/PRKN/JAK2	24
GO:0033689	BP	GO:0033689	negative regulation of osteoblast proliferation	4/725	15/18986	0.266666666666667	6.98335632183908	4.61910048491847	0.00205512086781864	0.0505434139441608	0.0417467985760598	TNN/BCL2/AXIN2/SMAD3	4
GO:0051481	BP	GO:0051481	negative regulation of cytosolic calcium ion concentration	4/725	15/18986	0.266666666666667	6.98335632183908	4.61910048491847	0.00205512086781864	0.0505434139441608	0.0417467985760598	ATP1A2/SLC8A1/BCL2/SMAD3	4
GO:0071871	BP	GO:0071871	response to epinephrine	4/725	15/18986	0.266666666666667	6.98335632183908	4.61910048491847	0.00205512086781864	0.0505434139441608	0.0417467985760598	PDE4B/KCNQ1/RNLS/ABL1	4
GO:0072176	BP	GO:0072176	nephric duct development	4/725	15/18986	0.266666666666667	6.98335632183908	4.61910048491847	0.00205512086781864	0.0505434139441608	0.0417467985760598	EFNB2/GREB1L/EPHA4/GPC3	4
GO:0098693	BP	GO:0098693	regulation of synaptic vesicle cycle	4/725	15/18986	0.266666666666667	6.98335632183908	4.61910048491847	0.00205512086781864	0.0505434139441608	0.0417467985760598	RAB3B/PLD1/RAPGEF4/PPP3R1	4
GO:0098969	BP	GO:0098969	neurotransmitter receptor transport to postsynaptic membrane	4/725	15/18986	0.266666666666667	6.98335632183908	4.61910048491847	0.00205512086781864	0.0505434139441608	0.0417467985760598	GRIP2/GRIP1/LRRC7/CLSTN1	4
GO:2000052	BP	GO:2000052	positive regulation of non-canonical Wnt signaling pathway	4/725	15/18986	0.266666666666667	6.98335632183908	4.61910048491847	0.00205512086781864	0.0505434139441608	0.0417467985760598	ANKRD6/NKD1/GPC3/ABL1	4
GO:0051258	BP	GO:0051258	protein polymerization	22/725	293/18986	0.0750853242320819	1.96630340120042	3.32138975059509	0.00206005462586781	0.0505434139441608	0.0417467985760598	TMOD1/FMN1/DAAM2/MSRB2/SLAIN2/NEDD1/PAK1/PRKCE/NAV3/SSH1/TOGARAM1/CARMIL1/NIN/NCK1/NME7/NCK2/RANBP9/ORC4/PRKN/CHMP4B/ABL1/JAK2	22
GO:0018210	BP	GO:0018210	peptidyl-threonine modification	10/725	89/18986	0.112359550561798	2.94242541650523	3.65977974924774	0.00207632377971706	0.0505434139441608	0.0417467985760598	SMAD7/CAMK2D/GALNT6/CEMIP/PRKCA/NLK/SPRED1/PRKAG2/PRKD1/MAPK8	10
GO:0035418	BP	GO:0035418	protein localization to synapse	10/725	89/18986	0.112359550561798	2.94242541650523	3.65977974924774	0.00207632377971706	0.0505434139441608	0.0417467985760598	GRIP2/NETO2/GRIP1/NRXN1/LRRC7/ABHD17B/DAG1/CLSTN1/GPC4/OGT	10
GO:0051495	BP	GO:0051495	positive regulation of cytoskeleton organization	16/725	186/18986	0.0860215053763441	2.25269558769003	3.42085858307039	0.00211580425053298	0.051297631568143	0.0423697515737676	LIMCH1/PROX1/FMN1/SLAIN2/PAK1/PRKCE/NAV3/TOGARAM1/CARMIL1/PRKD1/CEP120/NCK1/SMAD3/NCK2/CDC42/ABL1	16
GO:0060038	BP	GO:0060038	cardiac muscle cell proliferation	8/725	61/18986	0.131147540983607	3.4344375353307	3.79452688963931	0.00214209576404689	0.0517273285102044	0.0427246637233269	RUNX1/DIPK2A/FGFR2/SMAD1/MAPK14/VGLL4/TGFBR3/ABL1	8
GO:0002090	BP	GO:0002090	regulation of receptor internalization	9/725	75/18986	0.12	3.14251034482759	3.70431864611593	0.00217074498603183	0.0522103086879449	0.0431235856524755	RNF220/EFNB2/NTF3/SYK/RIN3/LRPAP1/PPP3R1/OPHN1/HIP1	9
GO:0036314	BP	GO:0036314	response to sterol	6/725	36/18986	0.166666666666667	4.36459770114942	4.02616725958129	0.00222152771295421	0.052628094198668	0.0434686594455403	RORC/GRAMD1B/ABCA1/DAG1/TGFBR2/NFE2L1	6
GO:0033674	BP	GO:0033674	positive regulation of kinase activity	20/725	258/18986	0.0775193798449612	2.03004544239508	3.31919343833544	0.00222750590069594	0.052628094198668	0.0434686594455403	DIPK2A/PROX1/CEMIP/NTF3/NTRK3/EPHA4/PAK1/EGFR/PRKAG2/NBN/GPRC5B/SIRT1/MNAT1/ABI1/PTPN1/IQGAP1/FBN1/CCNY/ABL1/JAK2	20
GO:0061326	BP	GO:0061326	renal tubule development	11/725	105/18986	0.104761904761905	2.74346141215107	3.56949287022202	0.00223427247998416	0.052628094198668	0.0434686594455403	HS3ST3B1/WNT6/FMN1/GREB1L/SALL1/ACAT1/NPNT/BCL2/CTNNB1/LGR4/GPC3	11
GO:0061339	BP	GO:0061339	establishment or maintenance of monopolar cell polarity	5/725	25/18986	0.2	5.23751724137931	4.2243791385553	0.00225207895383695	0.052628094198668	0.0434686594455403	LAMA1/PTK7/OPHN1/CDC42/GBF1	5
GO:0070233	BP	GO:0070233	negative regulation of T cell apoptotic process	5/725	25/18986	0.2	5.23751724137931	4.2243791385553	0.00225207895383695	0.052628094198668	0.0434686594455403	RORC/SLC46A2/PRKCQ/HIF1A/BCL2	5
GO:0008543	BP	GO:0008543	fibroblast growth factor receptor signaling pathway	10/725	90/18986	0.111111111111111	2.90973180076628	3.61843454031238	0.00225785595452294	0.052628094198668	0.0434686594455403	FGFBP3/NGFR/FGFR2/NRXN1/CREB3L1/SHOC2/IFT80/CTNNB1/FRS2/IQGAP1	10
GO:0036465	BP	GO:0036465	synaptic vesicle recycling	10/725	90/18986	0.111111111111111	2.90973180076628	3.61843454031238	0.00225785595452294	0.052628094198668	0.0434686594455403	SNAP91/SYT7/FCHO2/ITSN1/AP2A1/PPP3CC/OPHN1/MYLK/PRKN/BLTP1	10
GO:1901379	BP	GO:1901379	regulation of potassium ion transmembrane transport	10/725	90/18986	0.111111111111111	2.90973180076628	3.61843454031238	0.00225785595452294	0.052628094198668	0.0434686594455403	KCNE3/AKAP6/KCNQ1/CACNA1D/NEDD4L/KCNIP3/KLHL24/KCNN2/DPP10/DPP6	10
GO:0003002	BP	GO:0003002	regionalization	29/725	430/18986	0.0674418604651163	1.76613953488372	3.20193082667514	0.0022997698869602	0.0533988877214565	0.0441053034596374	RNF220/TLL2/LRP4/FGFR2/DAAM2/DSCAML1/NKD1/TDRD7/PCSK5/PCSK6/GJA1/BICC1/PLXNA2/HIF1A/AXIN2/ACVR1/SUFU/CTNNB1/FRS2/ACVR2A/CHSY1/MOSMO/ARL13B/TGFBR2/SMAD3/WLS/GPC3/ABI1/CC2D2A	29
GO:0048732	BP	GO:0048732	gland development	30/725	450/18986	0.0666666666666667	1.74583908045977	3.19047545651126	0.00231937304624352	0.0536477206136862	0.0443108292803208	NTN4/CSMD1/ATP2C2/SLC46A2/PROX1/TG/LAMA1/FGFR2/SALL1/ACAT1/HK2/GJA1/NR3C1/EGFR/ZNF703/HIF1A/MMP2/BCL2/DAG1/CTNNB1/FRS2/TGFBR3/TGFBR2/SMAD3/UPF2/WLS/CDC42/UBE3A/ABL1/JAK2	30
GO:0045927	BP	GO:0045927	positive regulation of growth	20/725	259/18986	0.0772200772200772	2.02220742910398	3.30040195379145	0.00233009240313515	0.0536899535791103	0.0443457119873491	FN1/RASAL1/SMAD7/PROX1/CXCR4/MMP14/AKAP6/FGFR2/RIMS2/RIMS1/NEDD4L/EGFR/RPS6KA3/BCL2/MAPK14/SLC23A2/BCL11A/TGFBR3/CDC42/PRKN	20
GO:0086002	BP	GO:0086002	cardiac muscle cell action potential involved in contraction	8/725	62/18986	0.129032258064516	3.37904338153504	3.73855489736179	0.00237885992214234	0.0542376940135283	0.0447981232473577	KCNE3/KCNQ1/GJA1/CACNA1D/KCND3/NEDD4L/KCNN2/GJC1	8
GO:0001707	BP	GO:0001707	mesoderm formation	9/725	76/18986	0.118421052631579	3.10116152450091	3.65706346433445	0.00238081645081746	0.0542376940135283	0.0447981232473577	FGFR2/TXNRD1/GJA1/ITGA8/SMAD1/ACVR1/AHDC1/SMAD3/WLS	9
GO:0097120	BP	GO:0097120	receptor localization to synapse	9/725	76/18986	0.118421052631579	3.10116152450091	3.65706346433445	0.00238081645081746	0.0542376940135283	0.0447981232473577	GRIP2/NETO2/GRIP1/NRXN1/LRRC7/DAG1/CLSTN1/GPC4/OGT	9
GO:0009100	BP	GO:0009100	glycoprotein metabolic process	27/725	392/18986	0.0688775510204082	1.80373680506685	3.20392618736205	0.002393000741619	0.0543103213426838	0.044858110459237	GALNT6/HS3ST3B1/PHLDA1/B3GNT2/CHST8/ST6GAL2/HS3ST1/ST6GAL1/PCSK6/TMTC2/CRPPA/GALNT10/MAN1C1/MAN2A2/GXYLT2/ERP44/HIF1A/BCL2/ADAMTS12/HS6ST1/CTNNB1/TMTC3/CHSY1/ALG13/TMEM59/OGT/MAGT1	27
GO:0006509	BP	GO:0006509	membrane protein ectodomain proteolysis	7/725	49/18986	0.142857142857143	3.74108374384236	3.82804275961898	0.00244416058530002	0.0548527786373838	0.0453061580613039	TSPAN5/RGMA/PRKCQ/SH3D19/DAG1/NRDC/SPPL2A	7
GO:0035272	BP	GO:0035272	exocrine system development	7/725	49/18986	0.142857142857143	3.74108374384236	3.82804275961898	0.00244416058530002	0.0548527786373838	0.0453061580613039	NTN4/LAMA1/FGFR2/EGFR/DAG1/WLS/CDC42	7
GO:0042149	BP	GO:0042149	cellular response to glucose starvation	7/725	49/18986	0.142857142857143	3.74108374384236	3.82804275961898	0.00244416058530002	0.0548527786373838	0.0453061580613039	CHKA/BCL2/MTMR3/PRKAG2/SESN3/SIRT1/CPEB4	7
GO:0048736	BP	GO:0048736	appendage development	16/725	189/18986	0.0846560846560847	2.21693851486955	3.35017345714198	0.00248765084395226	0.0554167828226561	0.045772002516224	AFF3/FMN1/LRP4/FGFR2/SALL1/PCSK5/GJA1/PLXNA2/SMOC1/ECE1/IFT80/CTNNB1/RECK/MOSMO/ITGA6/GPC3	16
GO:0060173	BP	GO:0060173	limb development	16/725	189/18986	0.0846560846560847	2.21693851486955	3.35017345714198	0.00248765084395226	0.0554167828226561	0.045772002516224	AFF3/FMN1/LRP4/FGFR2/SALL1/PCSK5/GJA1/PLXNA2/SMOC1/ECE1/IFT80/CTNNB1/RECK/MOSMO/ITGA6/GPC3	16
GO:0042176	BP	GO:0042176	regulation of protein catabolic process	26/725	374/18986	0.0695187165775401	1.82052738336714	3.19333428839845	0.00251709802868254	0.0558666205851342	0.0461435501620325	SMAD7/TSPAN5/FOXO1/RGMA/FAM83D/NKD1/TIPARP/SH3RF1/TMEM132A/SH3D19/NEDD4L/EGFR/AXIN2/FHIT/VGLL4/SIRT1/MYCBP2/TMTC3/ZYG11B/OGT/SMAD3/OPHN1/NRDC/GPC3/FBXL20/PRKN	26
GO:0043491	BP	GO:0043491	phosphatidylinositol 3-kinase/protein kinase B signal transduction	23/725	317/18986	0.0725552050473186	1.90004568693571	3.2199244669586	0.00255716536416275	0.0560512008567047	0.0462960059385038	FN1/DIPK2A/NTRK3/IRS1/NRXN1/PPP1R16B/PROS1/PTPRJ/EGFR/PIK3R3/IFT80/PRKD1/DAG1/PIK3AP1/PHLPP1/SESN3/SIRT1/PREX2/CDC42/HIP1/UBE3A/PTPN1/JAK2	23
GO:0023061	BP	GO:0023061	signal release	32/725	493/18986	0.0649087221095335	1.6998027558229	3.1369489344736	0.00256096929165142	0.0560512008567047	0.0462960059385038	CASR/CNR1/PSMD9/UNC13C/MYRIP/SYK/FOXO1/PCSK5/PTPRN2/IRS1/NRXN1/SYT7/TMEM132A/ABAT/PRKCA/RIMS2/KCNQ1/GJA1/HADH/RAPGEF4/PDE8B/RIMS1/EGFR/PRKCE/HIF1A/ILDR2/ABCA1/PRKD1/WLS/FBXL20/PRKN/JAK2	32
GO:0007431	BP	GO:0007431	salivary gland development	6/725	37/18986	0.162162162162162	4.24663560111836	3.9387034780196	0.00256727092446975	0.0560512008567047	0.0462960059385038	NTN4/LAMA1/FGFR2/EGFR/DAG1/CDC42	6
GO:0045860	BP	GO:0045860	positive regulation of protein kinase activity	19/725	243/18986	0.0781893004115226	2.04758904498368	3.27481339558198	0.00257553990805495	0.0560512008567047	0.0462960059385038	DIPK2A/PROX1/CEMIP/NTF3/NTRK3/EPHA4/PAK1/EGFR/PRKAG2/GPRC5B/SIRT1/MNAT1/ABI1/PTPN1/IQGAP1/FBN1/CCNY/ABL1/JAK2	19
GO:0019395	BP	GO:0019395	fatty acid oxidation	11/725	107/18986	0.102803738317757	2.6921817595875	3.49752985861322	0.0025949781716945	0.0560512008567047	0.0462960059385038	CNR1/ECHDC1/FMO4/ACAT1/IRS1/HADH/ECHDC2/MAPK14/DECR1/PRKAG2/LONP2	11
GO:0046545	BP	GO:0046545	development of primary female sexual characteristics	11/725	107/18986	0.102803738317757	2.6921817595875	3.49752985861322	0.0025949781716945	0.0560512008567047	0.0462960059385038	CSMD1/LHCGR/DACH2/MMP14/TIPARP/LHFPL2/MMP2/BCL2/SIRT1/UBE3A/NRIP1	11
GO:0045667	BP	GO:0045667	regulation of osteoblast differentiation	14/725	156/18986	0.0897435897435897	2.35016799292661	3.37393703421673	0.00265676947297772	0.0560512008567047	0.0462960059385038	TNN/FGFR2/NPNT/SUCO/IL6ST/SMAD1/SMOC1/AXIN2/ACVR1/PRKD1/SUFU/CTNNB1/ACVR2A/SMAD3	14
GO:0035641	BP	GO:0035641	locomotory exploration behavior	4/725	16/18986	0.25	6.54689655172414	4.42270953979553	0.0026580943556067	0.0560512008567047	0.0462960059385038	ATP1A2/SLC4A10/PRKCE/UBE3A	4
GO:0098877	BP	GO:0098877	neurotransmitter receptor transport to plasma membrane	4/725	16/18986	0.25	6.54689655172414	4.42270953979553	0.0026580943556067	0.0560512008567047	0.0462960059385038	GRIP2/GRIP1/LRRC7/CLSTN1	4
GO:1903540	BP	GO:1903540	establishment of protein localization to postsynaptic membrane	4/725	16/18986	0.25	6.54689655172414	4.42270953979553	0.0026580943556067	0.0560512008567047	0.0462960059385038	GRIP2/GRIP1/LRRC7/CLSTN1	4
GO:0001656	BP	GO:0001656	metanephros development	10/725	92/18986	0.108695652173913	2.84647676161919	3.53742980150161	0.00265914709295223	0.0560512008567047	0.0462960059385038	FMN1/GREB1L/SALL1/ACAT1/ITGA8/BCL2/CTNNB1/LGR4/GPC3/FBN1	10
GO:0021684	BP	GO:0021684	cerebellar granular layer formation	3/725	8/18986	0.375	9.82034482758621	4.97184249677671	0.00268889603555008	0.0560512008567047	0.0462960059385038	PROX1/NRXN1/OPHN1	3
GO:0021707	BP	GO:0021707	cerebellar granule cell differentiation	3/725	8/18986	0.375	9.82034482758621	4.97184249677671	0.00268889603555008	0.0560512008567047	0.0462960059385038	PROX1/NRXN1/OPHN1	3
GO:0072033	BP	GO:0072033	renal vesicle formation	3/725	8/18986	0.375	9.82034482758621	4.97184249677671	0.00268889603555008	0.0560512008567047	0.0462960059385038	FMN1/SALL1/CTNNB1	3
GO:0090400	BP	GO:0090400	stress-induced premature senescence	3/725	8/18986	0.375	9.82034482758621	4.97184249677671	0.00268889603555008	0.0560512008567047	0.0462960059385038	PLA2R1/MAPK14/SIRT1	3
GO:1902083	BP	GO:1902083	negative regulation of peptidyl-cysteine S-nitrosylation	3/725	8/18986	0.375	9.82034482758621	4.97184249677671	0.00268889603555008	0.0560512008567047	0.0462960059385038	NCOA7/DMD/OXR1	3
GO:0036315	BP	GO:0036315	cellular response to sterol	5/725	26/18986	0.192307692307692	5.03607427055703	4.10335113814714	0.00270182200584745	0.0560512008567047	0.0462960059385038	RORC/GRAMD1B/ABCA1/DAG1/NFE2L1	5
GO:0051894	BP	GO:0051894	positive regulation of focal adhesion assembly	5/725	26/18986	0.192307692307692	5.03607427055703	4.10335113814714	0.00270182200584745	0.0560512008567047	0.0462960059385038	FMN1/PTPRJ/MAP4K4/SMAD3/ABL1	5
GO:0099149	BP	GO:0099149	regulation of postsynaptic neurotransmitter receptor internalization	5/725	26/18986	0.192307692307692	5.03607427055703	4.10335113814714	0.00270182200584745	0.0560512008567047	0.0462960059385038	RNF220/EFNB2/PPP3R1/OPHN1/HIP1	5
GO:0060976	BP	GO:0060976	coronary vasculature development	7/725	50/18986	0.14	3.66626206896552	3.76145386789583	0.00275022280890429	0.056753886240064	0.0468763954071268	SPRED1/SGCD/SUFU/ADAMTS6/TGFBR3/PTK7/GPC3	7
GO:0048562	BP	GO:0048562	embryonic organ morphogenesis	22/725	300/18986	0.0733333333333333	1.92042298850575	3.20185704596401	0.00275449538981924	0.056753886240064	0.0468763954071268	PROX1/MMP14/LRIG1/FGFR2/DSCAML1/SOBP/MYO6/KCNQ1/GJA1/ITGA8/HIF1A/ACVR1/ZEB1/SUFU/MTHFD1L/CTNNB1/FRS2/PTK7/ARL13B/TGFBR2/SMAD3/FBN1	22
GO:0046879	BP	GO:0046879	hormone secretion	23/725	319/18986	0.0721003134796238	1.88813317479191	3.1874853421517	0.00276706772293297	0.0568190062698856	0.0469301818959309	CASR/CNR1/PSMD9/MYRIP/FOXO1/PTPRN2/IRS1/SYT7/ABAT/PRKCA/RIMS2/KCNQ1/GJA1/HADH/RAPGEF4/PDE8B/EGFR/PRKCE/HIF1A/ILDR2/PRKD1/PRKN/JAK2	23
GO:0098876	BP	GO:0098876	vesicle-mediated transport to the plasma membrane	14/725	157/18986	0.089171974522293	2.33519877004173	3.3472962261626	0.00281738274528002	0.0576560665534083	0.0476215595517981	GRIP2/CCDC93/GRIP1/ATP9A/SCARB2/ANKRD50/LRRC7/ANKRD27/SNX7/CLSTN1/MTMR4/GOPC/KIF13A/BLTP1	14
GO:0048332	BP	GO:0048332	mesoderm morphogenesis	9/725	78/18986	0.115384615384615	3.02164456233422	3.56485058917454	0.00284925373361672	0.0579156390230442	0.0478359558254205	FGFR2/TXNRD1/GJA1/ITGA8/SMAD1/ACVR1/AHDC1/SMAD3/WLS	9
GO:0071277	BP	GO:0071277	cellular response to calcium ion	9/725	78/18986	0.115384615384615	3.02164456233422	3.56485058917454	0.00284925373361672	0.0579156390230442	0.0478359558254205	RASAL1/CAMK2D/NFATC2/MEF2A/NRXN1/CARF/CPNE4/RYR3/IQGAP1	9
GO:0014808	BP	GO:0014808	release of sequestered calcium ion into cytosol by sarcoplasmic reticulum	6/725	38/18986	0.157894736842105	4.13488203266788	3.85428068652816	0.00295186782536054	0.0598000874553743	0.049392433375955	CAMK2D/ATP1A2/AKAP6/SLC8A1/DMD/RYR3	6
GO:0071375	BP	GO:0071375	cellular response to peptide hormone stimulus	23/725	321/18986	0.0716510903426791	1.87636910516704	3.15527781382104	0.00299134734574909	0.0601715373635784	0.0496992358510712	BCAR3/LHCGR/FOXO1/IRS1/PRKCQ/PRKCA/GAB1/PTPRJ/JAK1/PIK3R3/SHOC2/PRKD1/SESN3/SIRT1/NCK1/RAP1GDS1/OGT/MTCL2/TBC1D4/PTPN1/FBN1/MYO5A/JAK2	23
GO:0090100	BP	GO:0090100	positive regulation of transmembrane receptor protein serine/threonine kinase signaling pathway	11/725	109/18986	0.100917431192661	2.64278392913635	3.42719829012067	0.00300131065068331	0.0601715373635784	0.0496992358510712	NPNT/FERMT1/ITGA8/ACVR1/CDKN1C/RNF111/ACVR2A/TGFBR3/TGFBR2/GPC3/JAK2	11
GO:0048568	BP	GO:0048568	embryonic organ development	30/725	458/18986	0.0655021834061135	1.71534407468755	3.08777380051287	0.00300770487917935	0.0601715373635784	0.0496992358510712	PROX1/MMP14/LRIG1/FGFR2/DSCAML1/SALL1/PCSK5/SOBP/MYO6/KCNQ1/GJA1/ITGA8/EGFR/HIF1A/ACVR1/ECE1/ZEB1/SUFU/MTHFD1L/HS6ST1/PLXNA4/CTNNB1/FRS2/PTK7/ARL13B/TGFBR2/SMAD3/CDC42/FBN1/CC2D2A	30
GO:0030278	BP	GO:0030278	regulation of ossification	12/725	125/18986	0.096	2.51400827586207	3.38386418515615	0.00301007193702181	0.0601715373635784	0.0496992358510712	SMAD7/LRP4/SLC8A1/SLC20A2/GJA1/HIF1A/BCL2/ACVR1/MAPK14/ACVR2A/CHSY1/SMAD3	12
GO:0006109	BP	GO:0006109	regulation of carbohydrate metabolic process	16/725	193/18986	0.0829015544041451	2.17099160264427	3.25796492265639	0.0030664745272472	0.0608694255003972	0.0502756629897006	RORC/LHCGR/FOXO1/ZBTB20/IRS1/SCARB2/NR3C1/PRKCE/HIF1A/PRKAG2/AP2A1/SIRT1/NLN/OGT/MTCL2/PRKN	16
GO:0051155	BP	GO:0051155	positive regulation of striated muscle cell differentiation	7/725	51/18986	0.137254901960784	3.59437457741717	3.6965547171046	0.00308483326647564	0.0608694255003972	0.0502756629897006	PROX1/MMP14/EFNB2/AKAP6/BCL2/MAPK14/PRKD1	7
GO:0060485	BP	GO:0060485	mesenchyme development	24/725	341/18986	0.0703812316715543	1.84311457174639	3.13036238825176	0.00309151509912623	0.0608694255003972	0.0502756629897006	FN1/SMAD7/SEMA6C/FAM83D/FGFR2/EPHA4/ZNF703/SPRED1/HIF1A/EFNB1/NCAM1/BCL2/AXIN2/ACVR1/MARK1/DAG1/CTNNB1/PPP3R1/TGFBR3/PTK7/TGFBR2/SMAD3/CDC42/PDCD4	24
GO:0009101	BP	GO:0009101	glycoprotein biosynthetic process	23/725	322/18986	0.0714285714285714	1.87054187192118	3.13925983617715	0.00310911568633422	0.0608694255003972	0.0502756629897006	GALNT6/HS3ST3B1/PHLDA1/B3GNT2/CHST8/ST6GAL2/HS3ST1/ST6GAL1/TMTC2/CRPPA/GALNT10/MAN1C1/MAN2A2/GXYLT2/BCL2/HS6ST1/CTNNB1/TMTC3/CHSY1/ALG13/TMEM59/OGT/MAGT1	23
GO:0018107	BP	GO:0018107	peptidyl-threonine phosphorylation	9/725	79/18986	0.113924050632911	2.98339589698822	3.51984605782303	0.00310927999588999	0.0608694255003972	0.0502756629897006	SMAD7/CAMK2D/CEMIP/PRKCA/NLK/SPRED1/PRKAG2/PRKD1/MAPK8	9
GO:0051145	BP	GO:0051145	smooth muscle cell differentiation	9/725	79/18986	0.113924050632911	2.98339589698822	3.51984605782303	0.00310927999588999	0.0608694255003972	0.0502756629897006	FGFR2/NFATC2/NPNT/ITGA8/ACVR1/ZEB1/CTNNB1/SIRT1/PDCD4	9
GO:0140115	BP	GO:0140115	export across plasma membrane	10/725	94/18986	0.106382978723404	2.78591342626559	3.45857650110809	0.00311556277615086	0.0608694255003972	0.0502756629897006	TMEM163/HEPH/ATP1A2/KCNE3/SLC8A1/KCNQ1/GJA1/KCND3/ABCA1/SLC24A4	10
GO:0016482	BP	GO:0016482	cytosolic transport	13/725	142/18986	0.0915492957746479	2.39745507527926	3.33048518010249	0.00312645337427599	0.0608851581306586	0.0502886575006634	SYT7/ATP9A/GOLT1A/RCSD1/SPAG9/RHOBTB3/AP2A1/DOP1A/TANC2/TMEM87A/PRKN/GBF1/MON2	13
GO:0007612	BP	GO:0007612	learning	14/725	159/18986	0.0880503144654088	2.30582520060724	3.29461804114661	0.00316255745134826	0.0613902229382297	0.0507058204333617	CSMD1/GABRA5/ATP1A2/PAK5/NRXN1/PRKAR2B/PDE8B/HIF1A/ELAVL4/ATXN1/UBE3A/PRKN/UBA6/ABL1	14
GO:0031400	BP	GO:0031400	negative regulation of protein modification process	24/725	342/18986	0.0701754385964912	1.83772534785239	3.11499381147018	0.00320873761057966	0.0619738057433361	0.0511878360297783	SMAD7/NTF3/SH3BP5/NTRK3/SLC8A1/NCOA7/DMD/PTPRJ/PRKCE/SPRED1/HDAC8/PRKAG2/CDKN1C/CTNNB1/SIRT1/NCK1/OGT/NCK2/TRIM44/PTPN1/PRKN/ABL1/PDCD4/OXR1	24
GO:0048745	BP	GO:0048745	smooth muscle tissue development	5/725	27/18986	0.185185185185185	4.84955300127714	3.98837970827966	0.00321315242631509	0.0619738057433361	0.0511878360297783	TNN/PROX1/TIPARP/ITGA8/MYLK	5
GO:0051347	BP	GO:0051347	positive regulation of transferase activity	22/725	304/18986	0.0723684210526316	1.89515426497278	3.13498176413136	0.00323334351867079	0.0621646331917693	0.0513454517195559	DIPK2A/PROX1/CEMIP/NTF3/NTRK3/EPHA4/PAK1/EGFR/PRKAG2/SERINC1/NBN/GPRC5B/SIRT1/CD200/MNAT1/ABI1/PTPN1/IQGAP1/FBN1/CCNY/ABL1/JAK2	22
GO:1902905	BP	GO:1902905	positive regulation of supramolecular fiber organization	15/725	177/18986	0.0847457627118644	2.21928696668615	3.24729495093818	0.00331049876917956	0.0634459716493239	0.0524037850279151	LIMCH1/PROX1/FMN1/SLAIN2/PAK1/PRKCE/NAV3/TOGARAM1/CARMIL1/PRKD1/NCK1/SMAD3/NCK2/CDC42/ABL1	15
GO:0072006	BP	GO:0072006	nephron development	14/725	160/18986	0.0875	2.29141379310345	3.26857466830346	0.00334769658535248	0.0637267963076597	0.0526357347426631	HS3ST3B1/WNT6/FMN1/GREB1L/SALL1/NOTCH3/ACAT1/NPNT/BCL2/MYO1E/CTNNB1/LGR4/GPC3/IQGAP1	14
GO:0006895	BP	GO:0006895	Golgi to endosome transport	4/725	17/18986	0.235294117647059	6.16178498985801	4.24242505120998	0.00337200948823843	0.0637267963076597	0.0526357347426631	AP2A1/DOP1A/GBF1/MON2	4
GO:0032488	BP	GO:0032488	Cdc42 protein signal transduction	4/725	17/18986	0.235294117647059	6.16178498985801	4.24242505120998	0.00337200948823843	0.0637267963076597	0.0526357347426631	RHOU/ABCA1/CDC42/ABL1	4
GO:0045198	BP	GO:0045198	establishment of epithelial cell apical/basal polarity	4/725	17/18986	0.235294117647059	6.16178498985801	4.24242505120998	0.00337200948823843	0.0637267963076597	0.0526357347426631	LAMA1/PTK7/OPHN1/CDC42	4
GO:0070979	BP	GO:0070979	protein K11-linked ubiquitination	6/725	39/18986	0.153846153846154	4.02885941644562	3.77270821645569	0.00337793188975503	0.0637267963076597	0.0526357347426631	UBE2H/UBE2E3/UBE2W/CUL5/PRKN/RNF115	6
GO:0008016	BP	GO:0008016	regulation of heart contraction	17/725	213/18986	0.07981220657277	2.09008903998705	3.1878432655464	0.00342751568623139	0.0644607856628627	0.0532419800153406	PDE4B/SMAD7/CAMK2D/ATP1A2/KCNE3/SLC8A1/THRB/MEF2A/KCNQ1/GJA1/CACNA1D/KCND3/DMD/KCNN2/RNLS/GJC1/PTPN1	17
GO:0003279	BP	GO:0003279	cardiac septum development	11/725	111/18986	0.0990990990990991	2.59516620068344	3.35842747369265	0.00345731145326436	0.0648192212526613	0.0535380331942245	SMAD7/PROX1/FGFR2/SALL1/ACVR1/SUFU/ADAMTS6/FRS2/TGFBR3/PTK7/TGFBR2	11
GO:0031929	BP	GO:0031929	TOR signaling	15/725	178/18986	0.0842696629213483	2.20681906237892	3.22324175458497	0.00349148995617301	0.0652573525245091	0.0538999117562051	RPS6KA5/SYK/FAM83D/NLK/HIF1A/RPS6KA3/ARMH4/SLC38A9/SESN3/SIRT1/SH3BP4/OGT/UBE2W/UBE3A/AKT3	15
GO:0051960	BP	GO:0051960	regulation of nervous system development	30/725	463/18986	0.0647948164146868	1.69681984061965	3.02459594669421	0.00352088157221834	0.0653096220633627	0.0539430842635588	FN1/FSTL4/PROX1/CXCR4/TG/CTSC/MME/SEMA6C/PRTG/LRP4/RGMA/DAAM2/IFRD1/NRXN1/EPHA4/IL6ST/PLXNA2/EGFR/HIF1A/ANKRD27/DAG1/CLSTN1/NIN/FIG4/PLXNA4/CTNNB1/BCL11A/NRDC/HLTF/KDM4A	30
GO:0060972	BP	GO:0060972	left/right pattern formation	13/725	144/18986	0.0902777777777778	2.36415708812261	3.27411670790051	0.00352820544834364	0.0653096220633627	0.0539430842635588	DAAM2/PCSK6/GJA1/BICC1/HIF1A/ACVR1/SUFU/ACVR2A/MOSMO/ARL13B/TGFBR2/SMAD3/CC2D2A	13
GO:0008631	BP	GO:0008631	intrinsic apoptotic signaling pathway in response to oxidative stress	8/725	66/18986	0.121212121212121	3.17425287356322	3.52560359422764	0.00353755945249621	0.0653096220633627	0.0539430842635588	HIF1A/MMP2/BCL2/UACA/CTNNB1/SIRT1/PRKN/JAK2	8
GO:0070059	BP	GO:0070059	intrinsic apoptotic signaling pathway in response to endoplasmic reticulum stress	8/725	66/18986	0.121212121212121	3.17425287356322	3.52560359422764	0.00353755945249621	0.0653096220633627	0.0539430842635588	CREB3L1/SERINC3/BCL2/SIRT1/NCK1/NCK2/PTPN1/PRKN	8
GO:0002040	BP	GO:0002040	sprouting angiogenesis	16/725	196/18986	0.0816326530612245	2.13776213933849	3.19027521078699	0.00357009716299446	0.0657093797957243	0.0542732678469345	NGFR/TNN/EFNB2/CREB3L1/PPP1R16B/SMAD1/SPRED1/JAK1/PIK3R3/ADAMTS9/SYNJ2BP/RECK/TGFBR3/CDC42/ABL1/AKT3	16
GO:0007044	BP	GO:0007044	cell-substrate junction assembly	10/725	96/18986	0.104166666666667	2.72787356321839	3.38176654338999	0.0036322851033291	0.066503100069487	0.0549288484223011	FN1/LIMCH1/MMP14/FMN1/PTPRJ/BCL2/MAP4K4/SMAD3/ITGA6/ABL1	10
GO:0003231	BP	GO:0003231	cardiac ventricle development	12/725	128/18986	0.09375	2.45508620689655	3.29122761922182	0.00365728494667379	0.066503100069487	0.0549288484223011	SMAD7/PROX1/FGFR2/GREB1L/SALL1/HIF1A/ACVR1/SUFU/FRS2/TGFBR3/PTK7/TGFBR2	12
GO:0048259	BP	GO:0048259	regulation of receptor-mediated endocytosis	12/725	128/18986	0.09375	2.45508620689655	3.29122761922182	0.00365728494667379	0.066503100069487	0.0549288484223011	SNAP91/RNF220/EFNB2/NTF3/SYK/RIN3/LRPAP1/BICD1/AP2A1/PPP3R1/OPHN1/HIP1	12
GO:0071774	BP	GO:0071774	response to fibroblast growth factor	12/725	128/18986	0.09375	2.45508620689655	3.29122761922182	0.00365728494667379	0.066503100069487	0.0549288484223011	CASR/FGFBP3/NGFR/FGFR2/NRXN1/CREB3L1/SHOC2/IFT80/CTNNB1/FRS2/PTPN1/IQGAP1	12
GO:1903169	BP	GO:1903169	regulation of calcium ion transmembrane transport	15/725	179/18986	0.0837988826815642	2.19449046426507	3.19934788418348	0.00368051595879283	0.0667245490787758	0.0551117562724882	PDE4B/LHCGR/CAMK2D/ATP1A2/CEMIP/AKAP6/SLC8A1/DMD/STIM2/PRKCE/BCL2/PRKD1/PPP3R1/PPP3CC/ABL1	15
GO:0006816	BP	GO:0006816	calcium ion transport	29/725	445/18986	0.0651685393258427	1.70660674157303	3.00540656639531	0.00375871896958034	0.0679382826926841	0.0561142507371637	CASR/PDE4B/LHCGR/GRIN2B/ATP2C2/CAMK2D/CXCR4/ATP1A2/CEMIP/ITPR2/AKAP6/SLC8A1/CALCRL/NALF1/CACNA1D/DMD/STIM2/PRKCE/RYR3/BCL2/PRKD1/CTNNB1/SLC24A4/PPP3R1/PPP3CC/CUL5/MYLK/SLC24A3/ABL1	29
GO:0099637	BP	GO:0099637	neurotransmitter receptor transport	5/725	28/18986	0.178571428571429	4.67635467980296	3.87893217394324	0.00379061408740652	0.0679927156642023	0.0561592101516659	GRIP2/GRIP1/LRRC7/CLSTN1/HIP1	5
GO:1902473	BP	GO:1902473	regulation of protein localization to synapse	5/725	28/18986	0.178571428571429	4.67635467980296	3.87893217394324	0.00379061408740652	0.0679927156642023	0.0561592101516659	NETO2/ABHD17B/DAG1/GPC4/OGT	5
GO:0099590	BP	GO:0099590	neurotransmitter receptor internalization	6/725	40/18986	0.15	3.92813793103448	3.69381197953774	0.00384810648648699	0.0679927156642023	0.0561592101516659	RNF220/EFNB2/AP2A1/PPP3R1/OPHN1/HIP1	6
GO:1903514	BP	GO:1903514	release of sequestered calcium ion into cytosol by endoplasmic reticulum	6/725	40/18986	0.15	3.92813793103448	3.69381197953774	0.00384810648648699	0.0679927156642023	0.0561592101516659	CAMK2D/ATP1A2/AKAP6/SLC8A1/DMD/RYR3	6
GO:1905898	BP	GO:1905898	positive regulation of response to endoplasmic reticulum stress	6/725	40/18986	0.15	3.92813793103448	3.69381197953774	0.00384810648648699	0.0679927156642023	0.0561592101516659	SERINC3/ATF6/SIRT1/NCK1/NCK2/PTPN1	6
GO:0035904	BP	GO:0035904	aorta development	8/725	67/18986	0.119402985074627	3.12687596500257	3.47490152790942	0.00388597546924765	0.0679927156642023	0.0561592101516659	NGFR/PROX1/EFNB2/ADAMTS9/SUFU/ADAMTS6/TGFBR2/MYLK	8
GO:0042446	BP	GO:0042446	hormone biosynthetic process	8/725	67/18986	0.119402985074627	3.12687596500257	3.47490152790942	0.00388597546924765	0.0679927156642023	0.0561592101516659	LHCGR/TG/CHST8/HSD17B11/HSD17B12/PDE8B/NR3C1/HIF1A	8
GO:0051209	BP	GO:0051209	release of sequestered calcium ion into cytosol	12/725	129/18986	0.0930232558139535	2.4360545308741	3.26093026830683	0.00389635810989833	0.0679927156642023	0.0561592101516659	LHCGR/CAMK2D/ATP1A2/CEMIP/ITPR2/AKAP6/SLC8A1/DMD/PRKCE/RYR3/PRKD1/ABL1	12
GO:0051899	BP	GO:0051899	membrane depolarization	10/725	97/18986	0.103092783505155	2.69975115535016	3.34409614082857	0.00391493857317171	0.0679927156642023	0.0561592101516659	SMAD7/CAMK2D/ATP1A2/SLC8A1/GJA1/CACNA1D/NEDD4L/BCL2/HCN1/ABL1	10
GO:0060395	BP	GO:0060395	SMAD protein signal transduction	10/725	97/18986	0.103092783505155	2.69975115535016	3.34409614082857	0.00391493857317171	0.0679927156642023	0.0561592101516659	SMAD7/SMAD1/ACVR1/PMEPA1/ACVR2A/TGFBR3/TGFBR2/SMAD3/RBPMS/JAK2	10
GO:0001542	BP	GO:0001542	ovulation from ovarian follicle	3/725	9/18986	0.333333333333333	8.72919540229885	4.62118961365182	0.00391940782692437	0.0679927156642023	0.0561592101516659	MMP2/SIRT1/NRIP1	3
GO:0006198	BP	GO:0006198	cAMP catabolic process	3/725	9/18986	0.333333333333333	8.72919540229885	4.62118961365182	0.00391940782692437	0.0679927156642023	0.0561592101516659	PDE4B/PDE8A/PDE8B	3
GO:0015825	BP	GO:0015825	L-serine transport	3/725	9/18986	0.333333333333333	8.72919540229885	4.62118961365182	0.00391940782692437	0.0679927156642023	0.0561592101516659	SFXN1/SERINC3/SLC1A4	3
GO:0060484	BP	GO:0060484	lung-associated mesenchyme development	3/725	9/18986	0.333333333333333	8.72919540229885	4.62118961365182	0.00391940782692437	0.0679927156642023	0.0561592101516659	FGFR2/CTNNB1/PTK7	3
GO:0070588	BP	GO:0070588	calcium ion transmembrane transport	24/725	348/18986	0.0689655172413793	1.80604042806183	3.02384007916819	0.00399359858052295	0.0690812453599343	0.0570582912861928	PDE4B/LHCGR/GRIN2B/ATP2C2/CAMK2D/ATP1A2/CEMIP/ITPR2/AKAP6/SLC8A1/NALF1/CACNA1D/DMD/STIM2/PRKCE/RYR3/BCL2/PRKD1/SLC24A4/PPP3R1/PPP3CC/CUL5/SLC24A3/ABL1	24
GO:0035265	BP	GO:0035265	organ growth	15/725	181/18986	0.0828729281767956	2.17024195084778	3.15202974364518	0.00408372564399464	0.0694710963461229	0.0573802923012623	RUNX1/DIPK2A/PROX1/AKAP6/FGFR2/DUSP6/SMAD1/BCL2/MAPK14/IFT80/VGLL4/TGFBR3/TGFBR2/UBE3A/ABL1	15
GO:0051283	BP	GO:0051283	negative regulation of sequestering of calcium ion	12/725	130/18986	0.0923076923076923	2.41731564986737	3.23091475576219	0.00414783551301504	0.0694710963461229	0.0573802923012623	LHCGR/CAMK2D/ATP1A2/CEMIP/ITPR2/AKAP6/SLC8A1/DMD/PRKCE/RYR3/PRKD1/ABL1	12
GO:0090257	BP	GO:0090257	regulation of muscle system process	19/725	254/18986	0.0748031496062992	1.95891392886234	3.06560670045937	0.00418691778337219	0.0694710963461229	0.0573802923012623	GUCY1A1/PDE4B/SMAD7/CAMK2D/ATP1A2/AKAP6/FOXO1/SLC8A1/NPNT/MEF2A/ABAT/PRKCA/KCNQ1/IL6ST/DMD/PRKD1/DAG1/DOCK4/SMAD3	19
GO:0010766	BP	GO:0010766	negative regulation of sodium ion transport	4/725	18/18986	0.222222222222222	5.81946360153257	4.07601911964344	0.00420595621630032	0.0694710963461229	0.0573802923012623	CAMK2D/ATP1A2/NEDD4L/PRKCE	4
GO:0032328	BP	GO:0032328	alanine transport	4/725	18/18986	0.222222222222222	5.81946360153257	4.07601911964344	0.00420595621630032	0.0694710963461229	0.0573802923012623	SLC6A6/SLC38A1/SFXN1/SLC1A4	4
GO:0055119	BP	GO:0055119	relaxation of cardiac muscle	4/725	18/18986	0.222222222222222	5.81946360153257	4.07601911964344	0.00420595621630032	0.0694710963461229	0.0573802923012623	PDE4B/CAMK2D/ATP1A2/SLC8A1	4
GO:0098696	BP	GO:0098696	regulation of neurotransmitter receptor localization to postsynaptic specialization membrane	4/725	18/18986	0.222222222222222	5.81946360153257	4.07601911964344	0.00420595621630032	0.0694710963461229	0.0573802923012623	NETO2/DAG1/GPC4/OGT	4
GO:0099638	BP	GO:0099638	endosome to plasma membrane protein transport	4/725	18/18986	0.222222222222222	5.81946360153257	4.07601911964344	0.00420595621630032	0.0694710963461229	0.0573802923012623	GRIP2/GRIP1/SCARB2/LRRC7	4
GO:0009799	BP	GO:0009799	specification of symmetry	13/725	147/18986	0.0884353741496599	2.31590898428337	3.19129992604444	0.00420845730932566	0.0694710963461229	0.0573802923012623	DAAM2/PCSK6/GJA1/BICC1/HIF1A/ACVR1/SUFU/CTNNB1/ACVR2A/ARL13B/TGFBR2/SMAD3/CC2D2A	13
GO:0009855	BP	GO:0009855	determination of bilateral symmetry	13/725	147/18986	0.0884353741496599	2.31590898428337	3.19129992604444	0.00420845730932566	0.0694710963461229	0.0573802923012623	DAAM2/PCSK6/GJA1/BICC1/HIF1A/ACVR1/SUFU/CTNNB1/ACVR2A/ARL13B/TGFBR2/SMAD3/CC2D2A	13
GO:0007173	BP	GO:0007173	epidermal growth factor receptor signaling pathway	11/725	114/18986	0.0964912280701754	2.52687235329704	3.25805355632252	0.00424369389881293	0.0694710963461229	0.0573802923012623	BCAR3/GAB1/PTPRJ/EGFR/GAREM1/REPS2/NCK2/HIP1/IQGAP1/ABL1/RNF115	11
GO:0034440	BP	GO:0034440	lipid oxidation	11/725	114/18986	0.0964912280701754	2.52687235329704	3.25805355632252	0.00424369389881293	0.0694710963461229	0.0573802923012623	CNR1/ECHDC1/FMO4/ACAT1/IRS1/HADH/ECHDC2/MAPK14/DECR1/PRKAG2/LONP2	11
GO:0090277	BP	GO:0090277	positive regulation of peptide hormone secretion	11/725	114/18986	0.0964912280701754	2.52687235329704	3.25805355632252	0.00424369389881293	0.0694710963461229	0.0573802923012623	CASR/PSMD9/MYRIP/ABAT/PRKCA/RAPGEF4/EGFR/PRKCE/HIF1A/PRKD1/JAK2	11
GO:0010814	BP	GO:0010814	substance P catabolic process	2/725	3/18986	0.666666666666667	17.4583908045977	5.68038274752292	0.00425779454167061	0.0694710963461229	0.0573802923012623	MME/ECE1	2
GO:0046952	BP	GO:0046952	ketone body catabolic process	2/725	3/18986	0.666666666666667	17.4583908045977	5.68038274752292	0.00425779454167061	0.0694710963461229	0.0573802923012623	ACAT1/OXCT1	2
GO:0055005	BP	GO:0055005	ventricular cardiac myofibril assembly	2/725	3/18986	0.666666666666667	17.4583908045977	5.68038274752292	0.00425779454167061	0.0694710963461229	0.0573802923012623	PROX1/MEF2A	2
GO:0072092	BP	GO:0072092	ureteric bud invasion	2/725	3/18986	0.666666666666667	17.4583908045977	5.68038274752292	0.00425779454167061	0.0694710963461229	0.0573802923012623	FMN1/SALL1	2
GO:1902407	BP	GO:1902407	assembly of actomyosin apparatus involved in mitotic cytokinesis	2/725	3/18986	0.666666666666667	17.4583908045977	5.68038274752292	0.00425779454167061	0.0694710963461229	0.0573802923012623	IQGAP2/IQGAP1	2
GO:1903475	BP	GO:1903475	mitotic actomyosin contractile ring assembly	2/725	3/18986	0.666666666666667	17.4583908045977	5.68038274752292	0.00425779454167061	0.0694710963461229	0.0573802923012623	IQGAP2/IQGAP1	2
GO:1903479	BP	GO:1903479	mitotic actomyosin contractile ring assembly actin filament organization	2/725	3/18986	0.666666666666667	17.4583908045977	5.68038274752292	0.00425779454167061	0.0694710963461229	0.0573802923012623	IQGAP2/IQGAP1	2
GO:1903912	BP	GO:1903912	negative regulation of endoplasmic reticulum stress-induced eIF2 alpha phosphorylation	2/725	3/18986	0.666666666666667	17.4583908045977	5.68038274752292	0.00425779454167061	0.0694710963461229	0.0573802923012623	NCK1/NCK2	2
GO:1902305	BP	GO:1902305	regulation of sodium ion transmembrane transport	7/725	54/18986	0.12962962962963	3.39469	3.51123124657448	0.00427695199150538	0.0695955772849542	0.0574831084799574	CAMK2D/ATP1A2/FGF14/DMD/NEDD4L/PRKCE/KLHL24	7
GO:0031334	BP	GO:0031334	positive regulation of protein-containing complex assembly	16/725	200/18986	0.08	2.09500689655172	3.10189233111079	0.00434559337592476	0.0705224387377897	0.0582486582392631	SYK/FMN1/TRABD2B/SLAIN2/FERMT1/PAK1/PRKCE/NAV3/SPIDR/TOGARAM1/CARMIL1/ABCA1/PRKD1/MAPK8/NCK1/NCK2	16
GO:0010039	BP	GO:0010039	response to iron ion	5/725	29/18986	0.172413793103448	4.51510107015458	3.77454003882204	0.00443873291520921	0.0716487449441657	0.0591789412309204	CYBRD1/ABAT/HIF1A/BCL2/SLC11A2	5
GO:1903421	BP	GO:1903421	regulation of synaptic vesicle recycling	5/725	29/18986	0.172413793103448	4.51510107015458	3.77454003882204	0.00443873291520921	0.0716487449441657	0.0591789412309204	SYT7/PPP3CC/OPHN1/MYLK/PRKN	5
GO:0055123	BP	GO:0055123	digestive system development	13/725	148/18986	0.0878378378378378	2.30026095060578	3.16414230417416	0.00445738870471713	0.0717580149610061	0.0592691938084071	FGFR2/SALL1/PCSK5/KCNQ1/IL6ST/EGFR/HIF1A/BCL2/CTNNB1/CLMP/LGR4/SMAD3/WLS	13
GO:0022404	BP	GO:0022404	molting cycle process	10/725	99/18986	0.101010101010101	2.64521072796935	3.27016499728207	0.00453229257404397	0.0719054963008581	0.0593910073803065	NGFR/LRIG1/LRP4/FGFR2/FERMT1/EGFR/BCL2/CTNNB1/MYSM1/LGR4	10
GO:0022405	BP	GO:0022405	hair cycle process	10/725	99/18986	0.101010101010101	2.64521072796935	3.27016499728207	0.00453229257404397	0.0719054963008581	0.0593910073803065	NGFR/LRIG1/LRP4/FGFR2/FERMT1/EGFR/BCL2/CTNNB1/MYSM1/LGR4	10
GO:0060993	BP	GO:0060993	kidney morphogenesis	10/725	99/18986	0.101010101010101	2.64521072796935	3.27016499728207	0.00453229257404397	0.0719054963008581	0.0593910073803065	HS3ST3B1/WNT6/FMN1/GREB1L/SALL1/NPNT/BCL2/CTNNB1/LGR4/GPC3	10
GO:0060996	BP	GO:0060996	dendritic spine development	10/725	99/18986	0.101010101010101	2.64521072796935	3.27016499728207	0.00453229257404397	0.0719054963008581	0.0593910073803065	FSTL4/DOCK10/CPEB3/EPHA4/TANC2/SIPA1L1/NCK2/CDC42/UBE3A/UBA6	10
GO:0070936	BP	GO:0070936	protein K48-linked ubiquitination	10/725	99/18986	0.101010101010101	2.64521072796935	3.27016499728207	0.00453229257404397	0.0719054963008581	0.0593910073803065	UBE2H/NEDD4L/UBE2E3/MYCBP2/UBE2Q2/UBE2E1/TRIM44/UBE3A/PRKN/RNF115	10
GO:0071805	BP	GO:0071805	potassium ion transmembrane transport	17/725	219/18986	0.0776255707762557	2.03282632656275	3.0631196103162	0.00453801459178846	0.0719054963008581	0.0593910073803065	KCNK12/SLC9A9/ATP1A2/KCNE3/AKAP6/KCNQ1/CACNA1D/KCND3/NEDD4L/KCNIP3/KLHL24/KCNN2/HCN1/DPP10/SLC24A4/DPP6/SLC24A3	17
GO:0097305	BP	GO:0097305	response to alcohol	20/725	275/18986	0.0727272727272727	1.90455172413793	3.01067085990222	0.00459510956569711	0.0726195718537001	0.0599808046643902	CNR1/GRIN2B/IGFBP7/ITPR2/FGFR2/ST6GAL1/SH3RF1/ABAT/PRKCE/GRAMD1B/SLC23A2/SPIDR/FKBP5/ABCA1/PRKD1/DAG1/CTNNB1/TGFBR3/TGFBR2/NFE2L1	20
GO:0051282	BP	GO:0051282	regulation of sequestering of calcium ion	12/725	132/18986	0.0909090909090909	2.38068965517241	3.17170882751528	0.00468982440911941	0.0737338632188456	0.0609011638871994	LHCGR/CAMK2D/ATP1A2/CEMIP/ITPR2/AKAP6/SLC8A1/DMD/PRKCE/RYR3/PRKD1/ABL1	12
GO:0051149	BP	GO:0051149	positive regulation of muscle cell differentiation	9/725	84/18986	0.107142857142857	2.80581280788177	3.30499280509453	0.0047022589596249	0.0737338632188456	0.0609011638871994	PROX1/MMP14/EFNB2/LAMA1/AKAP6/BCL2/MAPK14/PRKD1/SIRT1	9
GO:0070509	BP	GO:0070509	calcium ion import	9/725	84/18986	0.107142857142857	2.80581280788177	3.30499280509453	0.0047022589596249	0.0737338632188456	0.0609011638871994	CASR/ATP2C2/SLC8A1/NALF1/CACNA1D/CTNNB1/SLC24A4/PPP3R1/PPP3CC	9
GO:0006111	BP	GO:0006111	regulation of gluconeogenesis	7/725	55/18986	0.127272727272727	3.33296551724138	3.45235074986509	0.00474287481919714	0.0740726327920188	0.0611809737384014	FOXO1/NR3C1/PRKAG2/SIRT1/NLN/OGT/MTCL2	7
GO:0051222	BP	GO:0051222	positive regulation of protein transport	19/725	257/18986	0.0739299610894942	1.93604722930364	3.01036429790646	0.00474840299660614	0.0740726327920188	0.0611809737384014	CASR/MYOM1/PSMD9/MYRIP/TMEM97/TMEM132A/ABAT/PRKCA/RAPGEF4/EGFR/PPM1A/PRKCE/HIF1A/MAPK14/PRKD1/SMAD3/WLS/CDC42/JAK2	19
GO:0002793	BP	GO:0002793	positive regulation of peptide secretion	11/725	116/18986	0.0948275862068965	2.48330558858502	3.19290284113497	0.00484262911493157	0.0751541181666887	0.0620742365510239	CASR/PSMD9/MYRIP/ABAT/PRKCA/RAPGEF4/EGFR/PRKCE/HIF1A/PRKD1/JAK2	11
GO:0060840	BP	GO:0060840	artery development	11/725	116/18986	0.0948275862068965	2.48330558858502	3.19290284113497	0.00484262911493157	0.0751541181666887	0.0620742365510239	NGFR/SMAD7/PROX1/EFNB2/NOTCH3/ADAMTS9/SUFU/ADAMTS6/TGFBR2/MYLK/AKT3	11
GO:0046676	BP	GO:0046676	negative regulation of insulin secretion	6/725	42/18986	0.142857142857143	3.74108374384236	3.54342408260318	0.00493146150059682	0.075947023160977	0.0627291437387946	PSMD9/FOXO1/IRS1/HADH/PDE8B/PRKN	6
GO:0060306	BP	GO:0060306	regulation of membrane repolarization	6/725	42/18986	0.142857142857143	3.74108374384236	3.54342408260318	0.00493146150059682	0.075947023160977	0.0627291437387946	KCNE3/AKAP6/KCNQ1/GJA1/CACNA1D/NEDD4L	6
GO:0099622	BP	GO:0099622	cardiac muscle cell membrane repolarization	6/725	42/18986	0.142857142857143	3.74108374384236	3.54342408260318	0.00493146150059682	0.075947023160977	0.0627291437387946	KCNE3/KCNQ1/GJA1/CACNA1D/KCND3/KCNN2	6
GO:0046632	BP	GO:0046632	alpha-beta T cell differentiation	12/725	133/18986	0.0902255639097744	2.36278973295307	3.1425085321895	0.00498126487056693	0.0764710012623689	0.0631619282808369	RORC/RUNX1/TOX/SMAD7/SHB/SYK/SH3RF1/IL6ST/BCL2/JAK1/TGFBR2/ABL1	12
GO:0050714	BP	GO:0050714	positive regulation of protein secretion	13/725	150/18986	0.0866666666666667	2.2695908045977	3.11047763254067	0.00499081903219701	0.0764710012623689	0.0631619282808369	CASR/MYOM1/PSMD9/MYRIP/TMEM132A/ABAT/PRKCA/RAPGEF4/EGFR/PRKCE/HIF1A/WLS/JAK2	13
GO:0021953	BP	GO:0021953	central nervous system neuron differentiation	16/725	203/18986	0.0788177339901478	2.06404620349924	3.03695286839702	0.00501341086084729	0.076622687004899	0.0632872145178778	TOX/PROX1/FGFR2/SLC4A10/SPOCK1/SALL1/NRXN1/EPHA4/ELAVL4/NIN/SUFU/PLXNA4/CTNNB1/MYCBP2/ZSWIM6/OPHN1	16
GO:0014855	BP	GO:0014855	striated muscle cell proliferation	9/725	85/18986	0.105882352941176	2.77280324543611	3.26392097861886	0.00508575456743116	0.0775320715241968	0.0640383290428533	RUNX1/DIPK2A/FGFR2/SMAD1/MAPK14/VGLL4/TGFBR3/ABL1/JAK2	9
GO:0048668	BP	GO:0048668	collateral sprouting	5/725	30/18986	0.166666666666667	4.36459770114942	3.67478933246724	0.00516199619276681	0.0776197952669507	0.064110785276679	FSTL4/RGMA/IFRD1/NIN/BCL11A	5
GO:0090330	BP	GO:0090330	regulation of platelet aggregation	5/725	30/18986	0.166666666666667	4.36459770114942	3.67478933246724	0.00516199619276681	0.0776197952669507	0.064110785276679	SYK/PRKCQ/PRKCA/IL6ST/JAK2	5
GO:0061098	BP	GO:0061098	positive regulation of protein tyrosine kinase activity	4/725	19/18986	0.210526315789474	5.51317604355717	3.92167661376559	0.00516865292319268	0.0776197952669507	0.064110785276679	EPHA4/GPRC5B/ABI1/PTPN1	4
GO:0086014	BP	GO:0086014	atrial cardiac muscle cell action potential	4/725	19/18986	0.210526315789474	5.51317604355717	3.92167661376559	0.00516865292319268	0.0776197952669507	0.064110785276679	KCNQ1/GJA1/KCNN2/GJC1	4
GO:0086026	BP	GO:0086026	atrial cardiac muscle cell to AV node cell signaling	4/725	19/18986	0.210526315789474	5.51317604355717	3.92167661376559	0.00516865292319268	0.0776197952669507	0.064110785276679	KCNQ1/GJA1/KCNN2/GJC1	4
GO:0086066	BP	GO:0086066	atrial cardiac muscle cell to AV node cell communication	4/725	19/18986	0.210526315789474	5.51317604355717	3.92167661376559	0.00516865292319268	0.0776197952669507	0.064110785276679	KCNQ1/GJA1/KCNN2/GJC1	4
GO:0001954	BP	GO:0001954	positive regulation of cell-matrix adhesion	7/725	56/18986	0.125	3.27344827586207	3.39481263706641	0.00524601445447976	0.0782600516733794	0.064639610956435	FMN1/FERMT1/PTPRJ/DAG1/MAP4K4/SMAD3/ABL1	7
GO:1902895	BP	GO:1902895	positive regulation of miRNA transcription	7/725	56/18986	0.125	3.27344827586207	3.39481263706641	0.00524601445447976	0.0782600516733794	0.064639610956435	NGFR/NOTCH3/NR3C1/EGFR/SMAD1/HIF1A/SMAD3	7
GO:0035107	BP	GO:0035107	appendage morphogenesis	13/725	151/18986	0.0860927152317881	2.25456040191825	3.08396373758178	0.00527610419596909	0.0782600516733794	0.064639610956435	AFF3/FMN1/LRP4/FGFR2/SALL1/PCSK5/GJA1/PLXNA2/ECE1/CTNNB1/RECK/MOSMO/GPC3	13
GO:0035108	BP	GO:0035108	limb morphogenesis	13/725	151/18986	0.0860927152317881	2.25456040191825	3.08396373758178	0.00527610419596909	0.0782600516733794	0.064639610956435	AFF3/FMN1/LRP4/FGFR2/SALL1/PCSK5/GJA1/PLXNA2/ECE1/CTNNB1/RECK/MOSMO/GPC3	13
GO:0120161	BP	GO:0120161	regulation of cold-induced thermogenesis	13/725	151/18986	0.0860927152317881	2.25456040191825	3.08396373758178	0.00527610419596909	0.0782600516733794	0.064639610956435	GATM/CXCR4/SYK/GJA1/LAMA4/HADH/DECR1/IP6K1/LGR4/OGT/NRDC/NOVA1/JAK2	13
GO:0040013	BP	GO:0040013	negative regulation of locomotion	27/725	416/18986	0.0649038461538462	1.69968	2.87507472566266	0.00533924529945785	0.0790025094922231	0.0652528508347054	NGFR/TNN/NEXMIF/LIMCH1/SPOCK3/SMAD7/PODN/SRGAP3/ST6GAL1/GJA1/EPHA4/PTPRU/PTPRJ/NAV3/SPRED1/BCL2/RIN3/MITF/ADAMTS9/DAG1/SYNJ2BP/RECK/TGFBR3/CD200/OGT/PTPN1/ARID4A	27
GO:0006868	BP	GO:0006868	glutamine transport	3/725	10/18986	0.3	7.85627586206897	4.32113637682231	0.00544130226126848	0.0791545584368139	0.0653784370618358	SLC38A1/SLC1A4/SLC38A9	3
GO:0021683	BP	GO:0021683	cerebellar granular layer morphogenesis	3/725	10/18986	0.3	7.85627586206897	4.32113637682231	0.00544130226126848	0.0791545584368139	0.0653784370618358	PROX1/NRXN1/OPHN1	3
GO:0032329	BP	GO:0032329	serine transport	3/725	10/18986	0.3	7.85627586206897	4.32113637682231	0.00544130226126848	0.0791545584368139	0.0653784370618358	SFXN1/SERINC3/SLC1A4	3
GO:0045743	BP	GO:0045743	positive regulation of fibroblast growth factor receptor signaling pathway	3/725	10/18986	0.3	7.85627586206897	4.32113637682231	0.00544130226126848	0.0791545584368139	0.0653784370618358	FGFBP3/NRXN1/CTNNB1	3
GO:0048664	BP	GO:0048664	neuron fate determination	3/725	10/18986	0.3	7.85627586206897	4.32113637682231	0.00544130226126848	0.0791545584368139	0.0653784370618358	PROX1/CTNNB1/CDC42	3
GO:0098917	BP	GO:0098917	retrograde trans-synaptic signaling	3/725	10/18986	0.3	7.85627586206897	4.32113637682231	0.00544130226126848	0.0791545584368139	0.0653784370618358	CNR1/GUCY1A1/DAG1	3
GO:2000766	BP	GO:2000766	negative regulation of cytoplasmic translation	3/725	10/18986	0.3	7.85627586206897	4.32113637682231	0.00544130226126848	0.0791545584368139	0.0653784370618358	CPEB3/NMNAT2/CPEB4	3
GO:0001662	BP	GO:0001662	behavioral fear response	6/725	43/18986	0.13953488372093	3.65408179631115	3.47165193941545	0.00555000507384559	0.0798742192707911	0.0659728475603493	GABRA5/ATP1A2/LYPD1/PDE8B/BCL2/FBXL20	6
GO:0060412	BP	GO:0060412	ventricular septum morphogenesis	6/725	43/18986	0.13953488372093	3.65408179631115	3.47165193941545	0.00555000507384559	0.0798742192707911	0.0659728475603493	SMAD7/PROX1/FGFR2/ACVR1/TGFBR3/TGFBR2	6
GO:0098703	BP	GO:0098703	calcium ion import across plasma membrane	6/725	43/18986	0.13953488372093	3.65408179631115	3.47165193941545	0.00555000507384559	0.0798742192707911	0.0659728475603493	SLC8A1/NALF1/CACNA1D/SLC24A4/PPP3R1/PPP3CC	6
GO:1902656	BP	GO:1902656	calcium ion import into cytosol	6/725	43/18986	0.13953488372093	3.65408179631115	3.47165193941545	0.00555000507384559	0.0798742192707911	0.0659728475603493	SLC8A1/NALF1/CACNA1D/SLC24A4/PPP3R1/PPP3CC	6
GO:0032006	BP	GO:0032006	regulation of TOR signaling	13/725	152/18986	0.0855263157894737	2.2397277676951	3.05765770172546	0.00557430293300552	0.0798742192707911	0.0659728475603493	SYK/FAM83D/NLK/HIF1A/ARMH4/SLC38A9/SESN3/SIRT1/SH3BP4/OGT/UBE2W/UBE3A/AKT3	13
GO:0046883	BP	GO:0046883	regulation of hormone secretion	19/725	261/18986	0.0727969348659004	1.9063760073986	2.93785100917244	0.00559218624547923	0.0798742192707911	0.0659728475603493	CASR/CNR1/PSMD9/MYRIP/FOXO1/IRS1/SYT7/ABAT/PRKCA/GJA1/HADH/RAPGEF4/PDE8B/EGFR/PRKCE/HIF1A/PRKD1/PRKN/JAK2	19
GO:0051896	BP	GO:0051896	regulation of phosphatidylinositol 3-kinase/protein kinase B signal transduction	20/725	280/18986	0.0714285714285714	1.87054187192118	2.92408667288198	0.00559661996878327	0.0798742192707911	0.0659728475603493	FN1/DIPK2A/NTRK3/IRS1/NRXN1/PPP1R16B/PROS1/PTPRJ/EGFR/PRKD1/DAG1/PIK3AP1/PHLPP1/SESN3/SIRT1/CDC42/HIP1/UBE3A/PTPN1/JAK2	20
GO:0098742	BP	GO:0098742	cell-cell adhesion via plasma-membrane adhesion molecules	20/725	280/18986	0.0714285714285714	1.87054187192118	2.92408667288198	0.00559661996878327	0.0798742192707911	0.0659728475603493	CDH10/CADM2/LRRC4C/HMCN2/CDH22/DSCAML1/CDH18/LRFN5/NECTIN3/NRXN1/PCDHAC2/ACVR1/MAPK14/CLSTN1/NTNG1/FAT4/PTK7/GPC4/TGFBR2/PCDH18	20
GO:2000146	BP	GO:2000146	negative regulation of cell motility	26/725	398/18986	0.0653266331658292	1.71074683763646	2.85530276544015	0.00569895661297926	0.0811429270579147	0.0670207484500566	NGFR/TNN/NEXMIF/LIMCH1/SPOCK3/SMAD7/PODN/SRGAP3/GJA1/EPHA4/PTPRU/PTPRJ/NAV3/SPRED1/BCL2/RIN3/MITF/ADAMTS9/DAG1/SYNJ2BP/RECK/TGFBR3/CD200/OGT/PTPN1/ARID4A	26
GO:0007623	BP	GO:0007623	circadian rhythm	16/725	206/18986	0.0776699029126214	2.03398727820556	2.97312410069769	0.00576249511672035	0.0818545482815077	0.0676085185582769	NGFR/NAMPT/RORC/PROX1/C3orf70/EGFR/MAPK8/PPP1CB/PHLPP1/SIRT1/MYCBP2/LGR4/OGT/UBE3A/NRIP1/FBXW11	16
GO:0005996	BP	GO:0005996	monosaccharide metabolic process	19/725	262/18986	0.0725190839694656	1.89909976309555	2.91992192049957	0.00582129153004975	0.0822579056145432	0.0679416752650046	RORC/ATP1A2/NPY1R/FOXO1/IRS1/HK2/KCNQ1/NR3C1/MAN2A2/MAPK14/SLC23A2/PRKAG2/FGGY/SIRT1/NLN/OGT/MTCL2/PRKN/FBN1	19
GO:0106106	BP	GO:0106106	cold-induced thermogenesis	13/725	153/18986	0.0849673202614379	2.22508902411539	3.03155629199712	0.00588582219979933	0.0822579056145432	0.0679416752650046	GATM/CXCR4/SYK/GJA1/LAMA4/HADH/DECR1/IP6K1/LGR4/OGT/NRDC/NOVA1/JAK2	13
GO:1904375	BP	GO:1904375	regulation of protein localization to cell periphery	13/725	153/18986	0.0849673202614379	2.22508902411539	3.03155629199712	0.00588582219979933	0.0822579056145432	0.0679416752650046	CAMK2D/MMP14/NETO2/LYPD1/NRXN1/EGFR/PRKCE/DAG1/DPP10/GPC4/TMEM59/OGT/PPP2R5A	13
GO:0099068	BP	GO:0099068	postsynapse assembly	9/725	87/18986	0.103448275862069	2.70906064209275	3.18353561306184	0.0059251216078498	0.0822579056145432	0.0679416752650046	DOCK10/LRP4/NECTIN3/NRXN1/ELMO1/MARK1/DOCK4/PTPN1/ABL1	9
GO:0043549	BP	GO:0043549	regulation of kinase activity	29/725	460/18986	0.0630434782608696	1.65095652173913	2.81612607748263	0.00593512467380111	0.0822579056145432	0.0679416752650046	DIPK2A/PROX1/CEMIP/NTF3/SH3BP5/NTRK3/SLC8A1/EPHA4/PAK1/PTPRJ/EGFR/SPRED1/KSR1/PRKAG2/CDKN1C/NBN/GPRC5B/SIRT1/PPP2R5A/MNAT1/ABI1/PTPN1/PRKN/IQGAP1/FBN1/CCNY/ABL1/PDCD4/JAK2	29
GO:0038127	BP	GO:0038127	ERBB signaling pathway	12/725	136/18986	0.0882352941176471	2.31066937119675	3.05646166627125	0.00594308909254793	0.0822579056145432	0.0679416752650046	BCAR3/GAB1/PTPRJ/EGFR/GAREM1/REPS2/NCK2/HIP1/CUL5/IQGAP1/ABL1/RNF115	12
GO:0048593	BP	GO:0048593	camera-type eye morphogenesis	12/725	136/18986	0.0882352941176471	2.31066937119675	3.05646166627125	0.00594308909254793	0.0822579056145432	0.0679416752650046	BCAR3/PROX1/TDRD7/SHROOM2/THRB/NECTIN3/HIF1A/ZEB1/ADAMTS9/HCN1/CTNNB1/FRS2	12
GO:0051208	BP	GO:0051208	sequestering of calcium ion	12/725	136/18986	0.0882352941176471	2.31066937119675	3.05646166627125	0.00594308909254793	0.0822579056145432	0.0679416752650046	LHCGR/CAMK2D/ATP1A2/CEMIP/ITPR2/AKAP6/SLC8A1/DMD/PRKCE/RYR3/PRKD1/ABL1	12
GO:0002431	BP	GO:0002431	Fc receptor mediated stimulatory signaling pathway	5/725	31/18986	0.161290322580645	4.2238042269188	3.57931267797143	0.00596483287099781	0.0822579056145432	0.0679416752650046	SYK/PAK1/PTPRJ/PRKCE/ABL1	5
GO:0070723	BP	GO:0070723	response to cholesterol	5/725	31/18986	0.161290322580645	4.2238042269188	3.57931267797143	0.00596483287099781	0.0822579056145432	0.0679416752650046	GRAMD1B/ABCA1/DAG1/TGFBR2/NFE2L1	5
GO:0086019	BP	GO:0086019	cell-cell signaling involved in cardiac conduction	5/725	31/18986	0.161290322580645	4.2238042269188	3.57931267797143	0.00596483287099781	0.0822579056145432	0.0679416752650046	KCNQ1/GJA1/CACNA1D/KCNN2/GJC1	5
GO:0150117	BP	GO:0150117	positive regulation of cell-substrate junction organization	5/725	31/18986	0.161290322580645	4.2238042269188	3.57931267797143	0.00596483287099781	0.0822579056145432	0.0679416752650046	FMN1/PTPRJ/MAP4K4/SMAD3/ABL1	5
GO:0034766	BP	GO:0034766	negative regulation of monoatomic ion transmembrane transport	10/725	103/18986	0.0970873786407767	2.54248409775695	3.12763336129731	0.00599527554586699	0.0822579056145432	0.0679416752650046	CAMK2D/ATP1A2/KCNE3/KCNQ1/NEDD4L/PRKCE/BCL2/GOPC/PPP3R1/PPP3CC	10
GO:0043279	BP	GO:0043279	response to alkaloid	10/725	103/18986	0.0970873786407767	2.54248409775695	3.12763336129731	0.00599527554586699	0.0822579056145432	0.0679416752650046	CNR1/SLC8A1/ABAT/PRKCE/RYR3/SPIDR/ELAVL4/FKBP5/UBE3A/PDCD4	10
GO:0150115	BP	GO:0150115	cell-substrate junction organization	10/725	103/18986	0.0970873786407767	2.54248409775695	3.12763336129731	0.00599527554586699	0.0822579056145432	0.0679416752650046	FN1/LIMCH1/MMP14/FMN1/PTPRJ/BCL2/MAP4K4/SMAD3/ITGA6/ABL1	10
GO:0046626	BP	GO:0046626	regulation of insulin receptor signaling pathway	8/725	72/18986	0.111111111111111	2.90973180076628	3.23488586053385	0.00604155898377717	0.0827049695806412	0.0683109318681286	IRS1/PRKCQ/PTPRJ/SESN3/SIRT1/NCK1/OGT/PTPN1	8
GO:0045766	BP	GO:0045766	positive regulation of angiogenesis	15/725	189/18986	0.0793650793650794	2.0783798576902	2.96872810894438	0.00607255171469642	0.0829411644833083	0.0685060192248558	TNN/RUNX1/CXCR4/ADAM12/HK2/PRKCA/GAB1/SMAD1/HIF1A/JAK1/PRKD1/SIRT1/TGFBR2/ABL1/AKT3	15
GO:1903531	BP	GO:1903531	negative regulation of secretion by cell	13/725	154/18986	0.0844155844155844	2.21064039408867	3.00565634734079	0.0062110741311784	0.0844440940812993	0.0697473777779334	CNR1/PSMD9/GRM7/FOXO1/STXBP6/IRS1/ABAT/GJA1/ATP9A/HADH/PDE8B/CD200/PRKN	13
GO:0002209	BP	GO:0002209	behavioral defense response	6/725	44/18986	0.136363636363636	3.57103448275862	3.40199248044038	0.00622336940144348	0.0844440940812993	0.0697473777779334	GABRA5/ATP1A2/LYPD1/PDE8B/BCL2/FBXL20	6
GO:0044344	BP	GO:0044344	cellular response to fibroblast growth factor stimulus	11/725	120/18986	0.0916666666666667	2.40052873563218	3.0665832397779	0.00624044077490763	0.0844440940812993	0.0697473777779334	FGFBP3/NGFR/FGFR2/NRXN1/CREB3L1/SHOC2/IFT80/CTNNB1/FRS2/PTPN1/IQGAP1	11
GO:0051928	BP	GO:0051928	positive regulation of calcium ion transport	11/725	120/18986	0.0916666666666667	2.40052873563218	3.0665832397779	0.00624044077490763	0.0844440940812993	0.0697473777779334	CASR/LHCGR/ATP2C2/CEMIP/AKAP6/CACNA1D/STIM2/PPP3R1/PPP3CC/MYLK/ABL1	11
GO:0043171	BP	GO:0043171	peptide catabolic process	4/725	20/18986	0.2	5.23751724137931	3.77790148470376	0.0062683982643286	0.0844440940812993	0.0697473777779334	MME/ANPEP/ECE1/CPQ	4
GO:0007368	BP	GO:0007368	determination of left/right symmetry	12/725	137/18986	0.0875912408759124	2.2938	3.02828233734671	0.00629449102809089	0.0844440940812993	0.0697473777779334	DAAM2/PCSK6/GJA1/BICC1/HIF1A/ACVR1/SUFU/ACVR2A/ARL13B/TGFBR2/SMAD3/CC2D2A	12
GO:0048565	BP	GO:0048565	digestive tract development	12/725	137/18986	0.0875912408759124	2.2938	3.02828233734671	0.00629449102809089	0.0844440940812993	0.0697473777779334	FGFR2/SALL1/PCSK5/KCNQ1/IL6ST/EGFR/HIF1A/BCL2/CTNNB1/CLMP/LGR4/SMAD3	12
GO:0051592	BP	GO:0051592	response to calcium ion	12/725	137/18986	0.0875912408759124	2.2938	3.02828233734671	0.00629449102809089	0.0844440940812993	0.0697473777779334	CASR/RASAL1/CAMK2D/NFATC2/MEF2A/NRXN1/CARF/CPNE4/EGFR/RYR3/MNAT1/IQGAP1	12
GO:0015804	BP	GO:0015804	neutral amino acid transport	7/725	58/18986	0.120689655172414	3.1605707491082	3.28353878882114	0.00637109782025231	0.0852514264368014	0.0704142013776673	SLC6A6/SLC38A1/SFXN1/SERINC3/SLC3A1/SLC1A4/SLC38A9	7
GO:0032024	BP	GO:0032024	positive regulation of insulin secretion	9/725	88/18986	0.102272727272727	2.67827586206897	3.14419004180206	0.0063829128291261	0.0852514264368014	0.0704142013776673	CASR/PSMD9/MYRIP/ABAT/PRKCA/RAPGEF4/PRKCE/HIF1A/JAK2	9
GO:0051216	BP	GO:0051216	cartilage development	16/725	209/18986	0.076555023923445	2.00479128856624	2.91036813554111	0.00659979880918061	0.0879536101788594	0.0726460949438563	RUNX1/SMAD7/NFATC2/MAF/MEX3C/SMAD1/HIF1A/AXIN2/MAPK14/ZEB1/IFT80/ADAMTS12/CTNNB1/CHSY1/TGFBR2/SMAD3	16
GO:0030308	BP	GO:0030308	negative regulation of cell growth	14/725	173/18986	0.0809248554913295	2.11922662945984	2.94661967426695	0.00666733230490169	0.0885800490336504	0.0731635078894888	FSTL4/SEMA6C/RGMA/IFRD1/GJA1/PTPRJ/ESR2/BCL2/SPAG9/VGLL4/BCL11A/SH3BP4/SMAD3/ST7L	14
GO:0030336	BP	GO:0030336	negative regulation of cell migration	25/725	383/18986	0.0652741514360313	1.70937246781309	2.79443651977351	0.00669082364739847	0.0885800490336504	0.0731635078894888	NGFR/TNN/NEXMIF/LIMCH1/SMAD7/PODN/SRGAP3/GJA1/EPHA4/PTPRU/PTPRJ/NAV3/SPRED1/BCL2/RIN3/MITF/ADAMTS9/DAG1/SYNJ2BP/RECK/TGFBR3/CD200/OGT/PTPN1/ARID4A	25
GO:0050767	BP	GO:0050767	regulation of neurogenesis	25/725	383/18986	0.0652741514360313	1.70937246781309	2.79443651977351	0.00669082364739847	0.0885800490336504	0.0731635078894888	FN1/FSTL4/PROX1/CXCR4/MME/SEMA6C/PRTG/LRP4/RGMA/DAAM2/IFRD1/EPHA4/IL6ST/PLXNA2/EGFR/HIF1A/ANKRD27/DAG1/NIN/PLXNA4/CTNNB1/BCL11A/NRDC/HLTF/KDM4A	25
GO:0010644	BP	GO:0010644	cell communication by electrical coupling	5/725	32/18986	0.15625	4.09181034482759	3.48778272872545	0.00685159495205491	0.0901305810143031	0.0744441840692491	CAMK2D/ATP1A2/SLC8A1/GJA1/GJC1	5
GO:0010906	BP	GO:0010906	regulation of glucose metabolic process	10/725	105/18986	0.0952380952380952	2.49405582922824	3.05886989696206	0.00685273094013005	0.0901305810143031	0.0744441840692491	RORC/FOXO1/IRS1/NR3C1/PRKAG2/SIRT1/NLN/OGT/MTCL2/PRKN	10
GO:0043255	BP	GO:0043255	regulation of carbohydrate biosynthetic process	10/725	105/18986	0.0952380952380952	2.49405582922824	3.05886989696206	0.00685273094013005	0.0901305810143031	0.0744441840692491	LHCGR/FOXO1/IRS1/NR3C1/PRKAG2/AP2A1/SIRT1/NLN/OGT/MTCL2	10
GO:0070296	BP	GO:0070296	sarcoplasmic reticulum calcium ion transport	6/725	45/18986	0.133333333333333	3.49167816091954	3.33433150804376	0.00695422607625906	0.0910686829118784	0.0752190179774841	CAMK2D/ATP1A2/AKAP6/SLC8A1/DMD/RYR3	6
GO:1990776	BP	GO:1990776	response to angiotensin	6/725	45/18986	0.133333333333333	3.49167816091954	3.33433150804376	0.00695422607625906	0.0910686829118784	0.0752190179774841	PRKCA/PRKD1/RAP1GDS1/SMAD3/TRIM44/PTPN1	6
GO:1904018	BP	GO:1904018	positive regulation of vasculature development	15/725	192/18986	0.078125	2.04590517241379	2.90232030109708	0.00699426137318627	0.0912282835245108	0.0753508415744327	TNN/RUNX1/CXCR4/ADAM12/HK2/PRKCA/GAB1/SMAD1/HIF1A/JAK1/PRKD1/SIRT1/TGFBR2/ABL1/AKT3	15
GO:0050850	BP	GO:0050850	positive regulation of calcium-mediated signaling	7/725	59/18986	0.11864406779661	3.10700175336061	3.22969891459516	0.00699663661948791	0.0912282835245108	0.0753508415744327	LHCGR/SYK/AKAP6/NEGR1/PTPRJ/PPP3R1/PPP3CC	7
GO:0045862	BP	GO:0045862	positive regulation of proteolysis	22/725	325/18986	0.0676923076923077	1.77269814323607	2.79960086155715	0.00704039358125703	0.0915139887420947	0.0755868224320729	NGFR/SMAD7/MMP14/CTSC/SYK/RGMA/CRADD/SH3RF1/EPHA4/SH3D19/AXIN2/SLC11A2/SIRT1/TMTC3/ZYG11B/DAP/OGT/SMAD3/NRDC/HIP1/PRKN/FBXW11	22
GO:0046660	BP	GO:0046660	female sex differentiation	11/725	122/18986	0.0901639344262295	2.36117580553985	3.00530994355708	0.00704886611977374	0.0915139887420947	0.0755868224320729	CSMD1/LHCGR/DACH2/MMP14/TIPARP/LHFPL2/MMP2/BCL2/SIRT1/UBE3A/NRIP1	11
GO:0006635	BP	GO:0006635	fatty acid beta-oxidation	8/725	74/18986	0.108108108108108	2.83109040074557	3.14462557335314	0.00712041153233761	0.0918502658562439	0.0758645736137725	CNR1/ECHDC1/ACAT1/IRS1/HADH/ECHDC2/DECR1/LONP2	8
GO:0060420	BP	GO:0060420	regulation of heart growth	8/725	74/18986	0.108108108108108	2.83109040074557	3.14462557335314	0.00712041153233761	0.0918502658562439	0.0758645736137725	RUNX1/PROX1/AKAP6/FGFR2/DUSP6/MAPK14/VGLL4/TGFBR3	8
GO:1903053	BP	GO:1903053	regulation of extracellular matrix organization	8/725	74/18986	0.108108108108108	2.83109040074557	3.14462557335314	0.00712041153233761	0.0918502658562439	0.0758645736137725	RUNX1/LAMA1/AXIN2/DAG1/RECK/TGFBR3/SMAD3/ABL1	8
GO:0060397	BP	GO:0060397	growth hormone receptor signaling pathway via JAK-STAT	3/725	11/18986	0.272727272727273	7.14206896551724	4.06005731664228	0.00727128888941174	0.0922201071961737	0.0761700474770973	JAK1/PTPN1/JAK2	3
GO:0072178	BP	GO:0072178	nephric duct morphogenesis	3/725	11/18986	0.272727272727273	7.14206896551724	4.06005731664228	0.00727128888941174	0.0922201071961737	0.0761700474770973	EFNB2/EPHA4/GPC3	3
GO:0090309	BP	GO:0090309	positive regulation of DNA methylation-dependent heterochromatin formation	3/725	11/18986	0.272727272727273	7.14206896551724	4.06005731664228	0.00727128888941174	0.0922201071961737	0.0761700474770973	PPHLN1/ATF7IP2/ATF7IP	3
GO:0098887	BP	GO:0098887	neurotransmitter receptor transport, endosome to postsynaptic membrane	3/725	11/18986	0.272727272727273	7.14206896551724	4.06005731664228	0.00727128888941174	0.0922201071961737	0.0761700474770973	GRIP2/GRIP1/LRRC7	3
GO:0099624	BP	GO:0099624	atrial cardiac muscle cell membrane repolarization	3/725	11/18986	0.272727272727273	7.14206896551724	4.06005731664228	0.00727128888941174	0.0922201071961737	0.0761700474770973	KCNQ1/CACNA1D/KCNN2	3
GO:0099639	BP	GO:0099639	neurotransmitter receptor transport, endosome to plasma membrane	3/725	11/18986	0.272727272727273	7.14206896551724	4.06005731664228	0.00727128888941174	0.0922201071961737	0.0761700474770973	GRIP2/GRIP1/LRRC7	3
GO:2000169	BP	GO:2000169	regulation of peptidyl-cysteine S-nitrosylation	3/725	11/18986	0.272727272727273	7.14206896551724	4.06005731664228	0.00727128888941174	0.0922201071961737	0.0761700474770973	NCOA7/DMD/OXR1	3
GO:2000650	BP	GO:2000650	negative regulation of sodium ion transmembrane transporter activity	3/725	11/18986	0.272727272727273	7.14206896551724	4.06005731664228	0.00727128888941174	0.0922201071961737	0.0761700474770973	CAMK2D/ATP1A2/NEDD4L	3
GO:0009062	BP	GO:0009062	fatty acid catabolic process	10/725	106/18986	0.0943396226415094	2.47052700065062	3.02508071197963	0.00731560210463299	0.0923939119365468	0.0763136031042645	CNR1/ECHDC1/ACAT1/IRS1/HADH/ECHDC2/PCCB/DECR1/LONP2/PCCA	10
GO:0110020	BP	GO:0110020	regulation of actomyosin structure organization	10/725	106/18986	0.0943396226415094	2.47052700065062	3.02508071197963	0.00731560210463299	0.0923939119365468	0.0763136031042645	LIMCH1/PROX1/CGNL1/PAK1/CARMIL1/PRKD1/ASAP3/SMAD3/CDC42/ABL1	10
GO:0051048	BP	GO:0051048	negative regulation of secretion	14/725	175/18986	0.08	2.09500689655172	2.8996258503952	0.00735526401313209	0.0926205841879372	0.076500825139405	CNR1/PSMD9/GRM7/FOXO1/STXBP6/IRS1/ABAT/PLA2R1/GJA1/ATP9A/HADH/PDE8B/CD200/PRKN	14
GO:0009953	BP	GO:0009953	dorsal/ventral pattern formation	9/725	90/18986	0.1	2.61875862068966	3.06711764614361	0.00737957611303591	0.0926205841879372	0.076500825139405	RNF220/TLL2/LRP4/DSCAML1/AXIN2/ACVR1/SUFU/CTNNB1/ARL13B	9
GO:0046849	BP	GO:0046849	bone remodeling	9/725	90/18986	0.1	2.61875862068966	3.06711764614361	0.00737957611303591	0.0926205841879372	0.076500825139405	SYK/SYT7/PRKCA/SUCO/GJA1/EGFR/MITF/CTNNB1/LGR4	9
GO:0048670	BP	GO:0048670	regulation of collateral sprouting	4/725	21/18986	0.19047619047619	4.98811165845649	3.64344785885988	0.00751303130729869	0.0937110950457897	0.0774015426330446	FSTL4/RGMA/IFRD1/BCL11A	4
GO:0071397	BP	GO:0071397	cellular response to cholesterol	4/725	21/18986	0.19047619047619	4.98811165845649	3.64344785885988	0.00751303130729869	0.0937110950457897	0.0774015426330446	GRAMD1B/ABCA1/DAG1/NFE2L1	4
GO:1903376	BP	GO:1903376	regulation of oxidative stress-induced neuron intrinsic apoptotic signaling pathway	4/725	21/18986	0.19047619047619	4.98811165845649	3.64344785885988	0.00751303130729869	0.0937110950457897	0.0774015426330446	HIF1A/MMP2/CTNNB1/PRKN	4
GO:0008038	BP	GO:0008038	neuron recognition	6/725	46/18986	0.130434782608696	3.41577211394303	3.26856343536244	0.00774522861675589	0.0964081343491862	0.0796291871027079	CNR1/TNN/CXCR4/DSCAML1/NRCAM/EPHA4	6
GO:0043266	BP	GO:0043266	regulation of potassium ion transport	10/725	107/18986	0.0934579439252336	2.44743796326136	2.99167478098274	0.00780226436576067	0.0966223023283238	0.0798060811189367	KCNE3/AKAP6/KCNQ1/CACNA1D/NEDD4L/KCNIP3/KLHL24/KCNN2/DPP10/DPP6	10
GO:0002063	BP	GO:0002063	chondrocyte development	5/725	33/18986	0.151515151515152	3.96781609195402	3.39990670318976	0.00782653999409625	0.0966223023283238	0.0798060811189367	SMAD7/MEX3C/AXIN2/CHSY1/TGFBR2	5
GO:0010880	BP	GO:0010880	regulation of release of sequestered calcium ion into cytosol by sarcoplasmic reticulum	5/725	33/18986	0.151515151515152	3.96781609195402	3.39990670318976	0.00782653999409625	0.0966223023283238	0.0798060811189367	CAMK2D/ATP1A2/AKAP6/SLC8A1/DMD	5
GO:0071634	BP	GO:0071634	regulation of transforming growth factor beta production	5/725	33/18986	0.151515151515152	3.96781609195402	3.39990670318976	0.00782653999409625	0.0966223023283238	0.0798060811189367	FN1/FERMT1/HIF1A/CD200/SMAD3	5
GO:0045732	BP	GO:0045732	positive regulation of protein catabolic process	16/725	213/18986	0.0751173708920188	1.96714262587016	2.82830025218829	0.00786593999892715	0.0966223023283238	0.0798060811189367	SMAD7/FOXO1/RGMA/NKD1/TIPARP/SH3RF1/SH3D19/NEDD4L/AXIN2/VGLL4/SIRT1/TMTC3/ZYG11B/NRDC/GPC3/PRKN	16
GO:0071230	BP	GO:0071230	cellular response to amino acid stimulus	9/725	91/18986	0.0989010989010989	2.58998105342933	3.02936234634935	0.00792041573604032	0.0966223023283238	0.0798060811189367	CPEB3/EGFR/MMP2/ZEB1/SLC38A9/SESN3/BCL11A/SH3BP4/CPEB4	9
GO:0045926	BP	GO:0045926	negative regulation of growth	17/725	232/18986	0.0732758620689655	1.9189179548157	2.80598793743207	0.00796661768540363	0.0966223023283238	0.0798060811189367	FSTL4/TLL2/SEMA6C/RGMA/IFRD1/GJA1/PTPRJ/HIF1A/ESR2/BCL2/SPAG9/VGLL4/BCL11A/SH3BP4/SMAD3/ST7L/GPC3	17
GO:0034599	BP	GO:0034599	cellular response to oxidative stress	18/725	251/18986	0.0717131474103586	1.87799422997665	2.79006100722213	0.00798784943071773	0.0966223023283238	0.0798060811189367	GPR37/FOXO1/SLC8A1/PLA2R1/NCOA7/HIF1A/MMP2/ERMP1/PRKD1/PRDX1/SLC11A2/MAPK8/SIRT1/NFE2L1/PRKN/ABL1/MSRA/OXR1	18
GO:0018105	BP	GO:0018105	peptidyl-serine phosphorylation	13/725	159/18986	0.0817610062893082	2.14112340056387	2.87907274336871	0.00805808340064257	0.0966223023283238	0.0798060811189367	SMAD7/CAMK2D/NTF3/NTRK3/DMD/PAK1/EGFR/PRKCE/RPS6KA3/MAPK14/PRKD1/MAPK8/NCK1	13
GO:0055074	BP	GO:0055074	calcium ion homeostasis	22/725	329/18986	0.0668693009118541	1.75114558222409	2.73850278120422	0.00807354534034566	0.0966223023283238	0.0798060811189367	CASR/CNR1/LHCGR/ATP2C2/CAMK2D/ATP1A2/CEMIP/ITPR2/AKAP6/SLC8A1/TMTC2/DMD/STIM2/PRKCE/RYR3/BCL2/SGCD/PRKD1/SLC24A4/RAP1GDS1/SLC24A3/ABL1	22
GO:0061448	BP	GO:0061448	connective tissue development	20/725	290/18986	0.0689655172413793	1.80604042806183	2.75609066441337	0.00813912929668503	0.0966223023283238	0.0798060811189367	CASR/RORC/RUNX1/SMAD7/NFATC2/ACAT1/MAF/MEX3C/SMAD1/HIF1A/AXIN2/MAPK14/ZEB1/IFT80/ADAMTS12/CTNNB1/SIRT1/CHSY1/TGFBR2/SMAD3	20
GO:0001922	BP	GO:0001922	B-1 B cell homeostasis	2/725	4/18986	0.5	13.0937931034483	4.81985054214066	0.00830007559657787	0.0966223023283238	0.0798060811189367	HIF1A/ABL1	2
GO:0010813	BP	GO:0010813	neuropeptide catabolic process	2/725	4/18986	0.5	13.0937931034483	4.81985054214066	0.00830007559657787	0.0966223023283238	0.0798060811189367	MME/ECE1	2
GO:0021682	BP	GO:0021682	nerve maturation	2/725	4/18986	0.5	13.0937931034483	4.81985054214066	0.00830007559657787	0.0966223023283238	0.0798060811189367	DAG1/SLC24A4	2
GO:0031339	BP	GO:0031339	negative regulation of vesicle fusion	2/725	4/18986	0.5	13.0937931034483	4.81985054214066	0.00830007559657787	0.0966223023283238	0.0798060811189367	ANKRD27/TBC1D4	2
GO:0038165	BP	GO:0038165	oncostatin-M-mediated signaling pathway	2/725	4/18986	0.5	13.0937931034483	4.81985054214066	0.00830007559657787	0.0966223023283238	0.0798060811189367	IL6ST/LIFR	2
GO:0038189	BP	GO:0038189	neuropilin signaling pathway	2/725	4/18986	0.5	13.0937931034483	4.81985054214066	0.00830007559657787	0.0966223023283238	0.0798060811189367	CDC42/ABL1	2
GO:0048861	BP	GO:0048861	leukemia inhibitory factor signaling pathway	2/725	4/18986	0.5	13.0937931034483	4.81985054214066	0.00830007559657787	0.0966223023283238	0.0798060811189367	IL6ST/LIFR	2
GO:0051835	BP	GO:0051835	positive regulation of synapse structural plasticity	2/725	4/18986	0.5	13.0937931034483	4.81985054214066	0.00830007559657787	0.0966223023283238	0.0798060811189367	FRMPD4/CDC42	2
GO:0060938	BP	GO:0060938	epicardium-derived cardiac fibroblast cell differentiation	2/725	4/18986	0.5	13.0937931034483	4.81985054214066	0.00830007559657787	0.0966223023283238	0.0798060811189367	TGFBR3/PDCD4	2
GO:0060939	BP	GO:0060939	epicardium-derived cardiac fibroblast cell development	2/725	4/18986	0.5	13.0937931034483	4.81985054214066	0.00830007559657787	0.0966223023283238	0.0798060811189367	TGFBR3/PDCD4	2
GO:0061357	BP	GO:0061357	positive regulation of Wnt protein secretion	2/725	4/18986	0.5	13.0937931034483	4.81985054214066	0.00830007559657787	0.0966223023283238	0.0798060811189367	TMEM132A/WLS	2
GO:0061669	BP	GO:0061669	spontaneous neurotransmitter secretion	2/725	4/18986	0.5	13.0937931034483	4.81985054214066	0.00830007559657787	0.0966223023283238	0.0798060811189367	RIMS2/PRKN	2
GO:0072093	BP	GO:0072093	metanephric renal vesicle formation	2/725	4/18986	0.5	13.0937931034483	4.81985054214066	0.00830007559657787	0.0966223023283238	0.0798060811189367	FMN1/SALL1	2
GO:0097492	BP	GO:0097492	sympathetic neuron axon guidance	2/725	4/18986	0.5	13.0937931034483	4.81985054214066	0.00830007559657787	0.0966223023283238	0.0798060811189367	ECE1/PLXNA4	2
GO:1902202	BP	GO:1902202	regulation of hepatocyte growth factor receptor signaling pathway	2/725	4/18986	0.5	13.0937931034483	4.81985054214066	0.00830007559657787	0.0966223023283238	0.0798060811189367	ADAMTS12/PTPN1	2
GO:1903210	BP	GO:1903210	podocyte apoptotic process	2/725	4/18986	0.5	13.0937931034483	4.81985054214066	0.00830007559657787	0.0966223023283238	0.0798060811189367	PLA2R1/ABL1	2
GO:1903542	BP	GO:1903542	negative regulation of exosomal secretion	2/725	4/18986	0.5	13.0937931034483	4.81985054214066	0.00830007559657787	0.0966223023283238	0.0798060811189367	ATP9A/PRKN	2
GO:1903860	BP	GO:1903860	negative regulation of dendrite extension	2/725	4/18986	0.5	13.0937931034483	4.81985054214066	0.00830007559657787	0.0966223023283238	0.0798060811189367	SPAG9/BCL11A	2
GO:2000015	BP	GO:2000015	regulation of determination of dorsal identity	2/725	4/18986	0.5	13.0937931034483	4.81985054214066	0.00830007559657787	0.0966223023283238	0.0798060811189367	ACVR1/CTNNB1	2
GO:2000689	BP	GO:2000689	actomyosin contractile ring assembly actin filament organization	2/725	4/18986	0.5	13.0937931034483	4.81985054214066	0.00830007559657787	0.0966223023283238	0.0798060811189367	IQGAP2/IQGAP1	2
GO:0031109	BP	GO:0031109	microtubule polymerization or depolymerization	12/725	142/18986	0.0845070422535211	2.21303545410393	2.89096706885172	0.00830505442533786	0.0966223023283238	0.0798060811189367	NCKAP5/SLAIN2/MAP1S/NEDD1/PAK1/NAV3/ATXN7/TOGARAM1/NIN/NME7/RANBP9/ABL1	12
GO:0071902	BP	GO:0071902	positive regulation of protein serine/threonine kinase activity	12/725	142/18986	0.0845070422535211	2.21303545410393	2.89096706885172	0.00830505442533786	0.0966223023283238	0.0798060811189367	DIPK2A/PROX1/CEMIP/NTF3/NTRK3/EPHA4/PAK1/EGFR/SIRT1/MNAT1/PTPN1/CCNY	12
GO:0033002	BP	GO:0033002	muscle cell proliferation	18/725	252/18986	0.0714285714285714	1.87054187192118	2.77195836707046	0.0083066050866987	0.0966223023283238	0.0798060811189367	RUNX1/DIPK2A/FGFR2/NOTCH3/CALCRL/GJA1/EGFR/SMAD1/MMP2/MAPK14/VGLL4/CTNNB1/FRS2/TGFBR3/MNAT1/ABL1/PDCD4/JAK2	18
GO:0042306	BP	GO:0042306	regulation of protein import into nucleus	7/725	61/18986	0.114754098360656	3.00513284341436	3.12537511487275	0.00838271093390265	0.0972634669616547	0.0803356569570732	FERMT1/MDFIC/MAPK14/PRKD1/SUFU/SMAD3/JAK2	7
GO:0050954	BP	GO:0050954	sensory perception of mechanical stimulus	15/725	196/18986	0.076530612244898	2.00415200562984	2.81563354998389	0.00839394836624517	0.0972634669616547	0.0803356569570732	CXCR4/GRM7/LRIG1/CEMIP/ALDH7A1/THRB/SOBP/MYO6/KCNQ1/MARVELD2/SCARB2/CRYM/CACNA1D/TMEM87A/PPIP5K2	15
GO:0001952	BP	GO:0001952	regulation of cell-matrix adhesion	11/725	125/18986	0.088	2.3045075862069	2.91562243787376	0.0084122394731123	0.097288677584634	0.0803564799034744	NEXMIF/LIMCH1/MMP14/FMN1/FERMT1/PTPRJ/BCL2/DAG1/MAP4K4/SMAD3/ABL1	11
GO:0032273	BP	GO:0032273	positive regulation of protein polymerization	9/725	92/18986	0.0978260869565217	2.56182908545727	2.99210954970468	0.00849091474553177	0.0978237639671285	0.0807984394326718	FMN1/SLAIN2/PAK1/PRKCE/NAV3/TOGARAM1/CARMIL1/NCK1/NCK2	9
GO:0055017	BP	GO:0055017	cardiac muscle tissue growth	9/725	92/18986	0.0978260869565217	2.56182908545727	2.99210954970468	0.00849091474553177	0.0978237639671285	0.0807984394326718	RUNX1/DIPK2A/AKAP6/FGFR2/SMAD1/MAPK14/VGLL4/TGFBR3/ABL1	9
GO:0007020	BP	GO:0007020	microtubule nucleation	6/725	47/18986	0.127659574468085	3.34309611151871	3.20459046414066	0.0085990049004735	0.098505109267853	0.0813612028633636	SLAIN2/NEDD1/PAK1/NIN/NME7/RANBP9	6
GO:0031641	BP	GO:0031641	regulation of myelination	6/725	47/18986	0.127659574468085	3.34309611151871	3.20459046414066	0.0085990049004735	0.098505109267853	0.0813612028633636	TG/CTSC/DAG1/FIG4/CTNNB1/NRDC	6
GO:0090278	BP	GO:0090278	negative regulation of peptide hormone secretion	6/725	47/18986	0.127659574468085	3.34309611151871	3.20459046414066	0.0085990049004735	0.098505109267853	0.0813612028633636	PSMD9/FOXO1/IRS1/HADH/PDE8B/PRKN	6
GO:0051345	BP	GO:0051345	positive regulation of hydrolase activity	22/725	331/18986	0.0664652567975831	1.74056464215022	2.70826632100935	0.00863464440181207	0.0987260383593551	0.0815436812826631	NGFR/BCAR3/DOCK10/NTF3/SYK/FGFR2/NTRK3/CRADD/NPNT/EPHA4/RALGAPA2/SLC11A2/SIRT1/ASAP3/MAP4K4/CD200/RAP1GDS1/DAP/SMAD3/SIPA1L1/ITGA6/HIP1	22
GO:0007548	BP	GO:0007548	sex differentiation	20/725	292/18986	0.0684931506849315	1.7936702881436	2.72328099146289	0.00874559316662727	0.0997941770405087	0.0824259202707671	CSMD1/LHCGR/DACH2/MMP14/GREB1L/SALL1/TIPARP/LHFPL2/GJA1/MMP2/BCL2/MAMLD1/RHOBTB3/CTNNB1/SIRT1/ACVR2A/LGR4/UBE3A/NRIP1/ARID4A	20
GO:0006006	BP	GO:0006006	glucose metabolic process	15/725	197/18986	0.0761421319796954	1.99397864519517	2.79428281420072	0.00877649591208778	0.0997941770405087	0.0824259202707671	RORC/NPY1R/FOXO1/IRS1/HK2/KCNQ1/NR3C1/MAPK14/PRKAG2/SIRT1/NLN/OGT/MTCL2/PRKN/FBN1	15
GO:0046320	BP	GO:0046320	regulation of fatty acid oxidation	5/725	34/18986	0.147058823529412	3.85111561866126	3.31542180674923	0.00889381477254241	0.0997941770405087	0.0824259202707671	CNR1/FMO4/IRS1/PRKAG2/LONP2	5
GO:0090162	BP	GO:0090162	establishment of epithelial cell polarity	5/725	34/18986	0.147058823529412	3.85111561866126	3.31542180674923	0.00889381477254241	0.0997941770405087	0.0824259202707671	LAMA1/FERMT1/PTK7/OPHN1/CDC42	5
GO:1902410	BP	GO:1902410	mitotic cytokinetic process	5/725	34/18986	0.147058823529412	3.85111561866126	3.31542180674923	0.00889381477254241	0.0997941770405087	0.0824259202707671	IQGAP2/MTMR3/MTMR4/IQGAP1/CHMP4B	5
GO:2000463	BP	GO:2000463	positive regulation of excitatory postsynaptic potential	5/725	34/18986	0.147058823529412	3.85111561866126	3.31542180674923	0.00889381477254241	0.0997941770405087	0.0824259202707671	GRIN2B/NRXN1/RIMS2/RIMS1/SSH1	5
GO:0010717	BP	GO:0010717	regulation of epithelial to mesenchymal transition	11/725	126/18986	0.0873015873015873	2.28621784345922	2.8862967763962	0.00890940730139001	0.0997941770405087	0.0824259202707671	SMAD7/EPHA4/ZNF703/SPRED1/AXIN2/ACVR1/MARK1/DAG1/CTNNB1/TGFBR2/SMAD3	11
GO:0002433	BP	GO:0002433	immune response-regulating cell surface receptor signaling pathway involved in phagocytosis	4/725	22/18986	0.181818181818182	4.76137931034483	3.51726851331622	0.00890989919245224	0.0997941770405087	0.0824259202707671	SYK/PAK1/PRKCE/ABL1	4
GO:0035089	BP	GO:0035089	establishment of apical/basal cell polarity	4/725	22/18986	0.181818181818182	4.76137931034483	3.51726851331622	0.00890989919245224	0.0997941770405087	0.0824259202707671	LAMA1/PTK7/OPHN1/CDC42	4
GO:0038096	BP	GO:0038096	Fc-gamma receptor signaling pathway involved in phagocytosis	4/725	22/18986	0.181818181818182	4.76137931034483	3.51726851331622	0.00890989919245224	0.0997941770405087	0.0824259202707671	SYK/PAK1/PRKCE/ABL1	4
GO:0060445	BP	GO:0060445	branching involved in salivary gland morphogenesis	4/725	22/18986	0.181818181818182	4.76137931034483	3.51726851331622	0.00890989919245224	0.0997941770405087	0.0824259202707671	NTN4/LAMA1/FGFR2/DAG1	4
GO:0031032	BP	GO:0031032	actomyosin structure organization	16/725	216/18986	0.0740740740740741	1.93982120051086	2.76791024197598	0.00893756136054388	0.0999186258029693	0.0825287098730923	TMOD1/MYOM1/LIMCH1/PROX1/FHOD3/CGNL1/IQGAP2/MEF2A/PAK1/CARMIL1/PRKD1/ASAP3/SMAD3/CDC42/IQGAP1/ABL1	16
GO:0009880	BP	GO:0009880	embryonic pattern specification	8/725	77/18986	0.103896103896104	2.7207881773399	3.01474456597133	0.00900310631907624	0.100279986804914	0.0828271793230999	FGFR2/TDRD7/PCSK6/SMAD1/EFNB1/CTNNB1/FRS2/SMAD3	8
GO:0045669	BP	GO:0045669	positive regulation of osteoblast differentiation	8/725	77/18986	0.103896103896104	2.7207881773399	3.01474456597133	0.00900310631907624	0.100279986804914	0.0828271793230999	NPNT/SUCO/IL6ST/SMAD1/ACVR1/PRKD1/CTNNB1/ACVR2A	8
GO:0010506	BP	GO:0010506	regulation of autophagy	24/725	373/18986	0.064343163538874	1.68499214199871	2.66221939127129	0.00919719566080176	0.102253167963647	0.0844569464868042	ATP6V1C2/FOXO1/HK2/HIF1A/BCL2/MTMR3/SNX7/PRKD1/ATG13/STK38L/MTMR4/MAPK8/ATF6/SESN3/SIRT1/SH3BP4/TMEM59/DAP/MTCL2/KDM4A/PRKN/CHMP4B/CCNY/ABL1	24
GO:0007188	BP	GO:0007188	adenylate cyclase-modulating G protein-coupled receptor signaling pathway	19/725	274/18986	0.0693430656934307	1.81592751069721	2.71068329462285	0.00921964626013016	0.102314346456628	0.0845074774269284	CASR/CNR1/PDE4B/LHCGR/ADGRL4/GPR37/GRM7/NPY1R/AKAP6/CALCRL/HTR1E/PRKCA/RIMS2/PRKAR2B/RAPGEF4/CACNA1D/ABCA1/GNA14/LGR4	19
GO:0060348	BP	GO:0060348	bone development	16/725	217/18986	0.0737327188940092	1.93088193230574	2.74799492683323	0.009319528493388	0.103233015623089	0.085266260691799	TNN/MMP14/FGFR2/PAPSS2/GJA1/PHEX/SMAD1/AXIN2/MAPK14/IFT80/ADAMTS12/CHSY1/LRRC17/TGFBR2/DYM/FBN1	16
GO:0050730	BP	GO:0050730	regulation of peptidyl-tyrosine phosphorylation	13/725	162/18986	0.0802469135802469	2.10147296722009	2.80535236880586	0.00935845396266734	0.103240747732469	0.0852726470988043	IL31RA/NTF3/SYK/LRP4/EPHA4/PTPRJ/EGFR/ACVR1/GPRC5B/ABI1/PTPN1/ABL1/JAK2	13
GO:0097306	BP	GO:0097306	cellular response to alcohol	10/725	110/18986	0.0909090909090909	2.38068965517241	2.89367301934646	0.00941280432010405	0.103240747732469	0.0852726470988043	ITPR2/PRKCE/GRAMD1B/SLC23A2/SPIDR/ABCA1/PRKD1/DAG1/CTNNB1/NFE2L1	10
GO:0015015	BP	GO:0015015	heparan sulfate proteoglycan biosynthetic process, enzymatic modification	3/725	12/18986	0.25	6.54689655172414	3.82977506455356	0.00942283452055501	0.103240747732469	0.0852726470988043	HS3ST3B1/HS3ST1/HS6ST1	3
GO:0042447	BP	GO:0042447	hormone catabolic process	3/725	12/18986	0.25	6.54689655172414	3.82977506455356	0.00942283452055501	0.103240747732469	0.0852726470988043	MME/HSD17B11/ECE1	3
GO:0048012	BP	GO:0048012	hepatocyte growth factor receptor signaling pathway	3/725	12/18986	0.25	6.54689655172414	3.82977506455356	0.00942283452055501	0.103240747732469	0.0852726470988043	PAK1/ADAMTS12/PTPN1	3
GO:1903897	BP	GO:1903897	regulation of PERK-mediated unfolded protein response	3/725	12/18986	0.25	6.54689655172414	3.82977506455356	0.00942283452055501	0.103240747732469	0.0852726470988043	NCK1/NCK2/PTPN1	3
GO:0051146	BP	GO:0051146	striated muscle cell differentiation	21/725	314/18986	0.0668789808917197	1.7513990775313	2.67517432743888	0.00949023987225536	0.103790902371025	0.0857270523929704	TMOD1/DNER/MYOM1/PROX1/MMP14/FHOD3/EFNB2/ADAM12/AKAP6/NFATC2/SLC8A1/MEF2A/BCL2/ACVR1/MAPK14/SPAG9/SGCD/PRKD1/NLN/FRS2/BCL9	21
GO:0002792	BP	GO:0002792	negative regulation of peptide secretion	6/725	48/18986	0.125	3.27344827586207	3.14232185678097	0.0095181498027773	0.103907903000663	0.0858236901413459	PSMD9/FOXO1/IRS1/HADH/PDE8B/PRKN	6
GO:0006898	BP	GO:0006898	receptor-mediated endocytosis	19/725	275/18986	0.0690909090909091	1.80932413793103	2.69371947812783	0.00956287359292009	0.10420770375534	0.0860713133377588	SNAP91/RNF220/EFNB2/NTF3/CUBN/SYK/CALCRL/HSPG2/PLA2R1/SCARB2/FCHO2/RIN3/ITSN1/LRPAP1/BICD1/AP2A1/PPP3R1/OPHN1/HIP1	19
GO:0042326	BP	GO:0042326	negative regulation of phosphorylation	18/725	256/18986	0.0703125	1.84131465517241	2.7003594257474	0.00968548989569058	0.10535369819871	0.0870178580102158	SMAD7/NTF3/SH3BP5/NTRK3/SLC8A1/DMD/PTPRJ/SPRED1/PRKAG2/CDKN1C/SIRT1/NCK1/PPP2R5A/NCK2/PTPN1/PRKN/ABL1/PDCD4	18
GO:0043536	BP	GO:0043536	positive regulation of blood vessel endothelial cell migration	8/725	78/18986	0.102564102564103	2.68590627763042	2.97282920008679	0.00970640375741448	0.105391294035092	0.0870489106377743	PRKCA/GAB1/HIF1A/PRKD1/SIRT1/TGFBR3/ABL1/AKT3	8
GO:0003018	BP	GO:0003018	vascular process in circulatory system	19/725	276/18986	0.0688405797101449	1.80276861569215	2.67682548532347	0.00991628255851388	0.107476836276029	0.088771483472891	CASR/FGFBP3/GUCY1A1/GRIP2/FLVCR2/SLC7A2/ATP1A2/SLC6A6/SLC38A1/SLC8A1/PTPRJ/EGFR/MMP2/ECE1/SLC1A4/RAP1GDS1/DOCK4/SLC24A3/ABL1	19
GO:0051893	BP	GO:0051893	regulation of focal adhesion assembly	7/725	63/18986	0.111111111111111	2.90973180076628	3.02523896762603	0.00996073643313086	0.10757238970807	0.0888504067107446	LIMCH1/MMP14/FMN1/PTPRJ/MAP4K4/SMAD3/ABL1	7
GO:0090109	BP	GO:0090109	regulation of cell-substrate junction assembly	7/725	63/18986	0.111111111111111	2.90973180076628	3.02523896762603	0.00996073643313086	0.10757238970807	0.0888504067107446	LIMCH1/MMP14/FMN1/PTPRJ/MAP4K4/SMAD3/ABL1	7
GO:0007229	BP	GO:0007229	integrin-mediated signaling pathway	10/725	111/18986	0.0900900900900901	2.35924200062131	2.86171790521123	0.0100024570791971	0.107576471833136	0.0888537783795653	FN1/ITGA11/SYK/LAMA1/FERMT1/ITGA8/PRKD1/ITGA6/CDC42/ABL1	10
GO:0032963	BP	GO:0032963	collagen metabolic process	10/725	111/18986	0.0900900900900901	2.35924200062131	2.86171790521123	0.0100024570791971	0.107576471833136	0.0888537783795653	RUNX1/MMP14/CREB3L1/SUCO/PEPD/ADAMTS14/HIF1A/MMP2/MRC2/TRAPPC8	10
GO:0031646	BP	GO:0031646	positive regulation of nervous system process	5/725	35/18986	0.142857142857143	3.74108374384236	3.23409137516423	0.0100574401205469	0.107576471833136	0.0888537783795653	ABAT/RIMS2/RIMS1/DAG1/NRDC	5
GO:0051647	BP	GO:0051647	nucleus localization	5/725	35/18986	0.142857142857143	3.74108374384236	3.23409137516423	0.0100574401205469	0.107576471833136	0.0888537783795653	CEP120/SIRT1/CLMN/CDC42/FBXW11	5
GO:0090075	BP	GO:0090075	relaxation of muscle	5/725	35/18986	0.142857142857143	3.74108374384236	3.23409137516423	0.0100574401205469	0.107576471833136	0.0888537783795653	GUCY1A1/PDE4B/CAMK2D/ATP1A2/SLC8A1	5
GO:0070372	BP	GO:0070372	regulation of ERK1 and ERK2 cascade	20/725	296/18986	0.0675675675675676	1.76943150046598	2.65841753527589	0.0100680315696077	0.107576471833136	0.0888537783795653	CASR/FN1/PDE8A/SYK/FAM83D/FGFR2/NPNT/NRXN1/PRKCA/DUSP6/EPHA4/PDE8B/EGFR/SPRED1/GAREM1/FRS2/SYNJ2BP/RANBP9/PTPN1/ABL1	20
GO:0010737	BP	GO:0010737	protein kinase A signaling	4/725	23/18986	0.173913043478261	4.5543628185907	3.39847577450052	0.0104658315913322	0.110680630824637	0.0914176871078009	MYOM1/NRXN1/FBN1/PJA2	4
GO:0010881	BP	GO:0010881	regulation of cardiac muscle contraction by regulation of the release of sequestered calcium ion	4/725	23/18986	0.173913043478261	4.5543628185907	3.39847577450052	0.0104658315913322	0.110680630824637	0.0914176871078009	CAMK2D/ATP1A2/SLC8A1/DMD	4
GO:0031445	BP	GO:0031445	regulation of heterochromatin formation	4/725	23/18986	0.173913043478261	4.5543628185907	3.39847577450052	0.0104658315913322	0.110680630824637	0.0914176871078009	PPHLN1/PHF8/ATF7IP2/ATF7IP	4
GO:0036480	BP	GO:0036480	neuron intrinsic apoptotic signaling pathway in response to oxidative stress	4/725	23/18986	0.173913043478261	4.5543628185907	3.39847577450052	0.0104658315913322	0.110680630824637	0.0914176871078009	HIF1A/MMP2/CTNNB1/PRKN	4
GO:0060571	BP	GO:0060571	morphogenesis of an epithelial fold	4/725	23/18986	0.173913043478261	4.5543628185907	3.39847577450052	0.0104658315913322	0.110680630824637	0.0914176871078009	FGFR2/EGFR/HIF1A/CTNNB1	4
GO:0006513	BP	GO:0006513	protein monoubiquitination	6/725	49/18986	0.122448979591837	3.20664320900774	3.08167329009203	0.0105052180656811	0.110680630824637	0.0914176871078009	RNF220/UBE3D/NEDD4L/MSL2/UBE2W/PRKN	6
GO:0042596	BP	GO:0042596	fear response	6/725	49/18986	0.122448979591837	3.20664320900774	3.08167329009203	0.0105052180656811	0.110680630824637	0.0914176871078009	GABRA5/ATP1A2/LYPD1/PDE8B/BCL2/FBXL20	6
GO:0048546	BP	GO:0048546	digestive tract morphogenesis	6/725	49/18986	0.122448979591837	3.20664320900774	3.08167329009203	0.0105052180656811	0.110680630824637	0.0914176871078009	FGFR2/EGFR/HIF1A/BCL2/CTNNB1/SMAD3	6
GO:0048167	BP	GO:0048167	regulation of synaptic plasticity	16/725	220/18986	0.0727272727272727	1.90455172413793	2.6888768740457	0.0105437871161932	0.110893454391042	0.0915934706939429	GRIN2B/CAMK2D/UNC13C/MME/SLC4A10/SLC38A1/SYT7/CPEB3/EPHA4/SORCS2/SSH1/DAG1/GRIA3/SIPA1L1/UBE3A/ABL1	16
GO:0006865	BP	GO:0006865	amino acid transport	13/725	165/18986	0.0787878787878788	2.06326436781609	2.73321572423194	0.0108175734172699	0.113271449619363	0.0935575977693564	SLC7A2/GRM7/ATP1A2/SLC6A6/SLC38A1/SFXN1/ABAT/GJA1/SERINC3/SLC3A1/SLC1A4/SLC38A9/SLC25A26	13
GO:0033619	BP	GO:0033619	membrane protein proteolysis	7/725	64/18986	0.109375	2.86426724137931	2.97664238857294	0.0108261763177692	0.113271449619363	0.0935575977693564	TSPAN5/RGMA/PRKCQ/SH3D19/DAG1/NRDC/SPPL2A	7
GO:1903670	BP	GO:1903670	regulation of sprouting angiogenesis	7/725	64/18986	0.109375	2.86426724137931	2.97664238857294	0.0108261763177692	0.113271449619363	0.0935575977693564	TNN/CREB3L1/PPP1R16B/SMAD1/JAK1/ADAMTS9/SYNJ2BP	7
GO:0001942	BP	GO:0001942	hair follicle development	9/725	96/18986	0.09375	2.45508620689655	2.84787148607416	0.0110894415912157	0.115825188384376	0.0956668818386246	NGFR/LRP4/FGFR2/FERMT1/EGFR/BCL2/CTNNB1/MYSM1/LGR4	9
GO:1902903	BP	GO:1902903	regulation of supramolecular fiber organization	25/725	400/18986	0.0625	1.63672413793103	2.56448621622264	0.0112284360968428	0.117074384657409	0.0966986670134429	TMOD1/LIMCH1/PROX1/CGNL1/FMN1/DAAM2/SLAIN2/HSPG2/MAP1S/PAK1/PRKCE/NAV3/ATXN7/SSH1/TOGARAM1/CARMIL1/PRKD1/NCK1/ASAP3/SMAD3/NME7/NCK2/CDC42/PRKN/ABL1	25
GO:0001569	BP	GO:0001569	branching involved in blood vessel morphogenesis	5/725	36/18986	0.138888888888889	3.63716475095785	3.15570160878405	0.0113212969604812	0.117210160782096	0.0968108125549962	ACVR1/CTNNB1/PPP3R1/TGFBR2/ABL1	5
GO:0010613	BP	GO:0010613	positive regulation of cardiac muscle hypertrophy	5/725	36/18986	0.138888888888889	3.63716475095785	3.15570160878405	0.0113212969604812	0.117210160782096	0.0968108125549962	CAMK2D/AKAP6/MEF2A/PRKCA/IL6ST	5
GO:0035640	BP	GO:0035640	exploration behavior	5/725	36/18986	0.138888888888889	3.63716475095785	3.15570160878405	0.0113212969604812	0.117210160782096	0.0968108125549962	ATP1A2/SLC4A10/ABAT/PRKCE/UBE3A	5
GO:0071604	BP	GO:0071604	transforming growth factor beta production	5/725	36/18986	0.138888888888889	3.63716475095785	3.15570160878405	0.0113212969604812	0.117210160782096	0.0968108125549962	FN1/FERMT1/HIF1A/CD200/SMAD3	5
GO:0010508	BP	GO:0010508	positive regulation of autophagy	13/725	166/18986	0.0783132530120482	2.05083506439551	2.70951036189169	0.011341332902989	0.117210160782096	0.0968108125549962	FOXO1/HK2/HIF1A/SNX7/PRKD1/ATG13/ATF6/SESN3/SIRT1/SH3BP4/TMEM59/PRKN/CCNY	13
GO:0042445	BP	GO:0042445	hormone metabolic process	17/725	241/18986	0.0705394190871369	1.8472571183288	2.63750353871908	0.0113773652838012	0.117210160782096	0.0968108125549962	LHCGR/TG/MME/CHST8/HSD17B11/PCSK5/TIPARP/PAPSS2/HSD17B12/PCSK6/RDH11/CRYM/PDE8B/NR3C1/HIF1A/ECE1/CPQ	17
GO:0045137	BP	GO:0045137	development of primary sexual characteristics	17/725	241/18986	0.0705394190871369	1.8472571183288	2.63750353871908	0.0113773652838012	0.117210160782096	0.0968108125549962	CSMD1/LHCGR/DACH2/MMP14/SALL1/TIPARP/LHFPL2/GJA1/MMP2/BCL2/MAMLD1/RHOBTB3/SIRT1/ACVR2A/UBE3A/NRIP1/ARID4A	17
GO:0045765	BP	GO:0045765	regulation of angiogenesis	23/725	360/18986	0.0638888888888889	1.67309578544061	2.56909608967836	0.0114928255545066	0.118197935046944	0.0976266738127818	TNN/RUNX1/CXCR4/ADAM12/HK2/CREB3L1/HSPG2/PRKCA/PPP1R16B/GAB1/SMAD1/SPRED1/HIF1A/JAK1/ADAMTS9/PRKD1/CTNNB1/SIRT1/SYNJ2BP/RECK/TGFBR2/ABL1/AKT3	23
GO:0003254	BP	GO:0003254	regulation of membrane depolarization	6/725	50/18986	0.12	3.14251034482759	3.02256628009765	0.011562717418878	0.118512945768703	0.0978868598216869	SMAD7/CAMK2D/GJA1/NEDD4L/BCL2/HCN1	6
GO:0090102	BP	GO:0090102	cochlea development	6/725	50/18986	0.12	3.14251034482759	3.02256628009765	0.011562717418878	0.118512945768703	0.0978868598216869	GABRA5/SOBP/KCNQ1/EPHA4/ZEB1/PTK7	6
GO:0051153	BP	GO:0051153	regulation of striated muscle cell differentiation	9/725	97/18986	0.0927835051546392	2.42977603981514	2.81294619035573	0.0118231975816975	0.120145482784451	0.0992352688159762	PROX1/MMP14/EFNB2/AKAP6/BCL2/MAPK14/PRKD1/NLN/FRS2	9
GO:1904063	BP	GO:1904063	negative regulation of cation transmembrane transport	9/725	97/18986	0.0927835051546392	2.42977603981514	2.81294619035573	0.0118231975816975	0.120145482784451	0.0992352688159762	CAMK2D/ATP1A2/KCNE3/KCNQ1/NEDD4L/PRKCE/BCL2/PPP3R1/PPP3CC	9
GO:0035051	BP	GO:0035051	cardiocyte differentiation	13/725	167/18986	0.0778443113772455	2.03855461490812	2.68597106667489	0.01188454587875	0.120145482784451	0.0992352688159762	PROX1/FHOD3/EFNB2/AKAP6/SLC8A1/MEF2A/EGFR/ACVR1/SGCD/FRS2/TGFBR3/CDC42/PDCD4	13
GO:1903828	BP	GO:1903828	negative regulation of protein localization	16/725	223/18986	0.0717488789237668	1.87892995206433	2.63067733198102	0.0118918019739412	0.120145482784451	0.0992352688159762	PSMD9/LYPD1/FOXO1/IRS1/HADH/FERMT1/PDE8B/NEDD4L/MDFIC/ABHD17B/SUFU/GOPC/CD200/TMEM59/PPP2R5A/PRKN	16
GO:0016081	BP	GO:0016081	synaptic vesicle docking	3/725	13/18986	0.230769230769231	6.04328912466844	3.62434528082714	0.0119064443567283	0.120145482784451	0.0992352688159762	UNC13C/RIMS2/RIMS1	3
GO:0031453	BP	GO:0031453	positive regulation of heterochromatin formation	3/725	13/18986	0.230769230769231	6.04328912466844	3.62434528082714	0.0119064443567283	0.120145482784451	0.0992352688159762	PPHLN1/ATF7IP2/ATF7IP	3
GO:0060788	BP	GO:0060788	ectodermal placode formation	3/725	13/18986	0.230769230769231	6.04328912466844	3.62434528082714	0.0119064443567283	0.120145482784451	0.0992352688159762	PROX1/CTNNB1/FRS2	3
GO:0071679	BP	GO:0071679	commissural neuron axon guidance	3/725	13/18986	0.230769230769231	6.04328912466844	3.62434528082714	0.0119064443567283	0.120145482784451	0.0992352688159762	NELL2/NCAM1/DAG1	3
GO:0071697	BP	GO:0071697	ectodermal placode morphogenesis	3/725	13/18986	0.230769230769231	6.04328912466844	3.62434528082714	0.0119064443567283	0.120145482784451	0.0992352688159762	PROX1/CTNNB1/FRS2	3
GO:0035967	BP	GO:0035967	cellular response to topologically incorrect protein	10/725	114/18986	0.087719298245614	2.29715668481549	2.76788425760989	0.0119409126504341	0.120145482784451	0.0992352688159762	ABCB10/AKIRIN2/CREB3L1/ERMP1/ATF6/NCK1/NCK2/UBE2W/PTPN1/PRKN	10
GO:0043473	BP	GO:0043473	pigmentation	10/725	114/18986	0.087719298245614	2.29715668481549	2.76788425760989	0.0119409126504341	0.120145482784451	0.0992352688159762	SHROOM2/BCL2/ANKRD27/MITF/ADAMTS9/FIG4/MYSM1/ATRN/KIF13A/MYO5A	10
GO:0062197	BP	GO:0062197	cellular response to chemical stress	21/725	321/18986	0.0654205607476635	1.71320657428295	2.56782771920899	0.011968543613955	0.120223124454986	0.0992993976693317	GPR37/FOXO1/SLC8A1/PLA2R1/NCOA7/NLK/HIF1A/MMP2/ERMP1/RCSD1/PRKD1/PRDX1/SLC11A2/MAPK8/SIRT1/NFE2L1/MYLK/PRKN/ABL1/MSRA/OXR1	21
GO:0010839	BP	GO:0010839	negative regulation of keratinocyte proliferation	4/725	24/18986	0.166666666666667	4.36459770114942	3.28631144559105	0.0121871212946189	0.121208651162461	0.10011340253639	EFNB2/FGFR2/ZEB1/IFT80	4
GO:0030539	BP	GO:0030539	male genitalia development	4/725	24/18986	0.166666666666667	4.36459770114942	3.28631144559105	0.0121871212946189	0.121208651162461	0.10011340253639	LHCGR/GREB1L/CTNNB1/LGR4	4
GO:0046641	BP	GO:0046641	positive regulation of alpha-beta T cell proliferation	4/725	24/18986	0.166666666666667	4.36459770114942	3.28631144559105	0.0121871212946189	0.121208651162461	0.10011340253639	SYK/PRKCQ/TGFBR2/JAK2	4
GO:0046885	BP	GO:0046885	regulation of hormone biosynthetic process	4/725	24/18986	0.166666666666667	4.36459770114942	3.28631144559105	0.0121871212946189	0.121208651162461	0.10011340253639	LHCGR/PDE8B/NR3C1/HIF1A	4
GO:0072273	BP	GO:0072273	metanephric nephron morphogenesis	4/725	24/18986	0.166666666666667	4.36459770114942	3.28631144559105	0.0121871212946189	0.121208651162461	0.10011340253639	FMN1/SALL1/CTNNB1/LGR4	4
GO:0090280	BP	GO:0090280	positive regulation of calcium ion import	4/725	24/18986	0.166666666666667	4.36459770114942	3.28631144559105	0.0121871212946189	0.121208651162461	0.10011340253639	CASR/ATP2C2/PPP3R1/PPP3CC	4
GO:0010977	BP	GO:0010977	negative regulation of neuron projection development	11/725	132/18986	0.0833333333333333	2.18229885057471	2.71596711620231	0.0123856485829729	0.122980527130605	0.101576899822616	FSTL4/EFNB2/SEMA6C/LRP4/RGMA/SPOCK1/IFRD1/EPHA4/BCL11A/UBE3A/PTPN1	11
GO:0014742	BP	GO:0014742	positive regulation of muscle hypertrophy	5/725	37/18986	0.135135135135135	3.53886300093197	3.08005879333714	0.012689113528608	0.124849687016237	0.1031207496571	CAMK2D/AKAP6/MEF2A/PRKCA/IL6ST	5
GO:0046850	BP	GO:0046850	regulation of bone remodeling	6/725	51/18986	0.117647058823529	3.08089249492901	2.96492766883927	0.0126931019725316	0.124849687016237	0.1031207496571	SYK/SYT7/PRKCA/SUCO/GJA1/EGFR	6
GO:0051496	BP	GO:0051496	positive regulation of stress fiber assembly	6/725	51/18986	0.117647058823529	3.08089249492901	2.96492766883927	0.0126931019725316	0.124849687016237	0.1031207496571	LIMCH1/PAK1/CARMIL1/SMAD3/CDC42/ABL1	6
GO:1901016	BP	GO:1901016	regulation of potassium ion transmembrane transporter activity	6/725	51/18986	0.117647058823529	3.08089249492901	2.96492766883927	0.0126931019725316	0.124849687016237	0.1031207496571	KCNE3/AKAP6/KCNQ1/CACNA1D/NEDD4L/KLHL24	6
GO:1990090	BP	GO:1990090	cellular response to nerve growth factor stimulus	6/725	51/18986	0.117647058823529	3.08089249492901	2.96492766883927	0.0126931019725316	0.124849687016237	0.1031207496571	NTF3/NTRK3/ELAVL4/SHOC2/UBE3A/PTPN1	6
GO:0006518	BP	GO:0006518	peptide metabolic process	7/725	66/18986	0.106060606060606	2.77747126436782	2.88221262323621	0.0127186611752503	0.124849687016237	0.1031207496571	MME/PCSK5/ANPEP/DMD/ECE1/NLN/CPQ	7
GO:0072348	BP	GO:0072348	sulfur compound transport	7/725	66/18986	0.106060606060606	2.77747126436782	2.88221262323621	0.0127186611752503	0.124849687016237	0.1031207496571	SLC19A2/SLC6A6/GJA1/SLC33A1/SLC3A1/SLC1A4/SLC25A26	7
GO:0098739	BP	GO:0098739	import across plasma membrane	15/725	206/18986	0.0728155339805825	1.90686307331771	2.60759152084814	0.0128763582584318	0.125239855453436	0.103443012873757	SLC7A2/SLC46A2/SLC9A9/ATP1A2/SLC6A6/SLC38A1/SLC8A1/NALF1/KCNQ1/CACNA1D/SHOC2/SLC1A4/SLC24A4/PPP3R1/PPP3CC	15
GO:0007605	BP	GO:0007605	sensory perception of sound	13/725	169/18986	0.0769230769230769	2.01442970822281	2.63938135808163	0.0130311679227722	0.125239855453436	0.103443012873757	GRM7/LRIG1/CEMIP/ALDH7A1/THRB/SOBP/MYO6/KCNQ1/MARVELD2/SCARB2/CRYM/CACNA1D/PPIP5K2	13
GO:0006874	BP	GO:0006874	intracellular calcium ion homeostasis	20/725	304/18986	0.0657894736842105	1.72286751361162	2.53160439684026	0.0131933782061592	0.125239855453436	0.103443012873757	CASR/CNR1/LHCGR/ATP2C2/CAMK2D/ATP1A2/CEMIP/ITPR2/AKAP6/SLC8A1/DMD/STIM2/PRKCE/RYR3/BCL2/PRKD1/SLC24A4/RAP1GDS1/SLC24A3/ABL1	20
GO:0031345	BP	GO:0031345	negative regulation of cell projection organization	14/725	188/18986	0.074468085106383	1.95013939838591	2.60868988749021	0.0133103011453161	0.125239855453436	0.103443012873757	GRIN2B/FSTL4/EFNB2/SEMA6C/LRP4/RGMA/SPOCK1/IFRD1/NRXN1/EPHA4/BCL11A/UBE3A/PTPN1/ARHGAP24	14
GO:0009798	BP	GO:0009798	axis specification	9/725	99/18986	0.0909090909090909	2.38068965517241	2.7443797354927	0.0133986258716661	0.125239855453436	0.103443012873757	WNT6/TDRD7/PCSK6/AXIN2/CTNNB1/FRS2/ARL13B/WLS/GPC3	9
GO:0061387	BP	GO:0061387	regulation of extent of cell growth	9/725	99/18986	0.0909090909090909	2.38068965517241	2.7443797354927	0.0133986258716661	0.125239855453436	0.103443012873757	FN1/FSTL4/SEMA6C/RGMA/IFRD1/NRCAM/PLXNA4/BCL11A/ABL1	9
GO:0045859	BP	GO:0045859	regulation of protein kinase activity	26/725	427/18986	0.0608899297423888	1.59456028426068	2.47596540925353	0.0134257271011771	0.125239855453436	0.103443012873757	DIPK2A/PROX1/CEMIP/NTF3/SH3BP5/NTRK3/SLC8A1/EPHA4/PAK1/PTPRJ/EGFR/SPRED1/KSR1/PRKAG2/CDKN1C/GPRC5B/SIRT1/MNAT1/ABI1/PTPN1/IQGAP1/FBN1/CCNY/ABL1/PDCD4/JAK2	26
GO:0042593	BP	GO:0042593	glucose homeostasis	18/725	265/18986	0.0679245283018868	1.77877944046844	2.54381145631613	0.0134589284520368	0.125239855453436	0.103443012873757	CASR/NGFR/CNR1/CSMD1/FOXO1/PTPRN2/ZBTB20/IRS1/HK2/PDE8B/PTPRJ/PRKCE/HIF1A/SESN3/SIRT1/OGT/SMAD3/FBN1	18
GO:0003274	BP	GO:0003274	endocardial cushion fusion	2/725	5/18986	0.4	10.4750344827586	4.22200052085062	0.0134844966116835	0.125239855453436	0.103443012873757	ACVR1/TGFBR2	2
GO:0021764	BP	GO:0021764	amygdala development	2/725	5/18986	0.4	10.4750344827586	4.22200052085062	0.0134844966116835	0.125239855453436	0.103443012873757	ATP1A2/UBA6	2
GO:0033602	BP	GO:0033602	negative regulation of dopamine secretion	2/725	5/18986	0.4	10.4750344827586	4.22200052085062	0.0134844966116835	0.125239855453436	0.103443012873757	CNR1/ABAT	2
GO:0035166	BP	GO:0035166	post-embryonic hemopoiesis	2/725	5/18986	0.4	10.4750344827586	4.22200052085062	0.0134844966116835	0.125239855453436	0.103443012873757	MYO1E/JAK2	2
GO:0036491	BP	GO:0036491	regulation of translation initiation in response to endoplasmic reticulum stress	2/725	5/18986	0.4	10.4750344827586	4.22200052085062	0.0134844966116835	0.125239855453436	0.103443012873757	NCK1/NCK2	2
GO:0036492	BP	GO:0036492	eiF2alpha phosphorylation in response to endoplasmic reticulum stress	2/725	5/18986	0.4	10.4750344827586	4.22200052085062	0.0134844966116835	0.125239855453436	0.103443012873757	NCK1/NCK2	2
GO:0036493	BP	GO:0036493	positive regulation of translation in response to endoplasmic reticulum stress	2/725	5/18986	0.4	10.4750344827586	4.22200052085062	0.0134844966116835	0.125239855453436	0.103443012873757	NCK1/NCK2	2
GO:0042640	BP	GO:0042640	anagen	2/725	5/18986	0.4	10.4750344827586	4.22200052085062	0.0134844966116835	0.125239855453436	0.103443012873757	FERMT1/CTNNB1	2
GO:0045636	BP	GO:0045636	positive regulation of melanocyte differentiation	2/725	5/18986	0.4	10.4750344827586	4.22200052085062	0.0134844966116835	0.125239855453436	0.103443012873757	BCL2/ADAMTS9	2
GO:0051799	BP	GO:0051799	negative regulation of hair follicle development	2/725	5/18986	0.4	10.4750344827586	4.22200052085062	0.0134844966116835	0.125239855453436	0.103443012873757	NGFR/FERMT1	2
GO:0051884	BP	GO:0051884	regulation of timing of anagen	2/725	5/18986	0.4	10.4750344827586	4.22200052085062	0.0134844966116835	0.125239855453436	0.103443012873757	FERMT1/CTNNB1	2
GO:0060501	BP	GO:0060501	positive regulation of epithelial cell proliferation involved in lung morphogenesis	2/725	5/18986	0.4	10.4750344827586	4.22200052085062	0.0134844966116835	0.125239855453436	0.103443012873757	FGFR2/CDC42	2
GO:0060935	BP	GO:0060935	cardiac fibroblast cell differentiation	2/725	5/18986	0.4	10.4750344827586	4.22200052085062	0.0134844966116835	0.125239855453436	0.103443012873757	TGFBR3/PDCD4	2
GO:0060936	BP	GO:0060936	cardiac fibroblast cell development	2/725	5/18986	0.4	10.4750344827586	4.22200052085062	0.0134844966116835	0.125239855453436	0.103443012873757	TGFBR3/PDCD4	2
GO:0060979	BP	GO:0060979	vasculogenesis involved in coronary vascular morphogenesis	2/725	5/18986	0.4	10.4750344827586	4.22200052085062	0.0134844966116835	0.125239855453436	0.103443012873757	SPRED1/TGFBR3	2
GO:0061356	BP	GO:0061356	regulation of Wnt protein secretion	2/725	5/18986	0.4	10.4750344827586	4.22200052085062	0.0134844966116835	0.125239855453436	0.103443012873757	TMEM132A/WLS	2
GO:0070120	BP	GO:0070120	ciliary neurotrophic factor-mediated signaling pathway	2/725	5/18986	0.4	10.4750344827586	4.22200052085062	0.0134844966116835	0.125239855453436	0.103443012873757	IL6ST/LIFR	2
GO:0070375	BP	GO:0070375	ERK5 cascade	2/725	5/18986	0.4	10.4750344827586	4.22200052085062	0.0134844966116835	0.125239855453436	0.103443012873757	MEF2A/RAP1GDS1	2
GO:0070459	BP	GO:0070459	prolactin secretion	2/725	5/18986	0.4	10.4750344827586	4.22200052085062	0.0134844966116835	0.125239855453436	0.103443012873757	ABAT/EGFR	2
GO:0070602	BP	GO:0070602	regulation of centromeric sister chromatid cohesion	2/725	5/18986	0.4	10.4750344827586	4.22200052085062	0.0134844966116835	0.125239855453436	0.103443012873757	AXIN2/CTNNB1	2
GO:0090425	BP	GO:0090425	acinar cell differentiation	2/725	5/18986	0.4	10.4750344827586	4.22200052085062	0.0134844966116835	0.125239855453436	0.103443012873757	PROX1/CTNNB1	2
GO:0097039	BP	GO:0097039	protein linear polyubiquitination	2/725	5/18986	0.4	10.4750344827586	4.22200052085062	0.0134844966116835	0.125239855453436	0.103443012873757	XIAP/PRKN	2
GO:0097500	BP	GO:0097500	receptor localization to non-motile cilium	2/725	5/18986	0.4	10.4750344827586	4.22200052085062	0.0134844966116835	0.125239855453436	0.103443012873757	IFT80/ARL13B	2
GO:0140742	BP	GO:0140742	lncRNA transcription	2/725	5/18986	0.4	10.4750344827586	4.22200052085062	0.0134844966116835	0.125239855453436	0.103443012873757	NFATC2/TOPAZ1	2
GO:1900408	BP	GO:1900408	negative regulation of cellular response to oxidative stress	2/725	5/18986	0.4	10.4750344827586	4.22200052085062	0.0134844966116835	0.125239855453436	0.103443012873757	NCOA7/OXR1	2
GO:1904978	BP	GO:1904978	regulation of endosome organization	2/725	5/18986	0.4	10.4750344827586	4.22200052085062	0.0134844966116835	0.125239855453436	0.103443012873757	SCARB2/PRKN	2
GO:1990834	BP	GO:1990834	response to odorant	2/725	5/18986	0.4	10.4750344827586	4.22200052085062	0.0134844966116835	0.125239855453436	0.103443012873757	MMP14/SLC24A4	2
GO:1990845	BP	GO:1990845	adaptive thermogenesis	13/725	170/18986	0.0764705882352941	2.00258012170385	2.61632640210716	0.0136354974294238	0.126447769556731	0.104440700660006	GATM/CXCR4/SYK/GJA1/LAMA4/HADH/DECR1/IP6K1/LGR4/OGT/NRDC/NOVA1/JAK2	13
GO:0043271	BP	GO:0043271	negative regulation of monoatomic ion transport	11/725	134/18986	0.082089552238806	2.14972722593927	2.66121844657602	0.0137478032057504	0.126916766466593	0.104828072980175	CNR1/CAMK2D/ATP1A2/KCNE3/KCNQ1/NEDD4L/PRKCE/BCL2/GOPC/PPP3R1/PPP3CC	11
GO:0048706	BP	GO:0048706	embryonic skeletal system development	11/725	134/18986	0.082089552238806	2.14972722593927	2.66121844657602	0.0137478032057504	0.126916766466593	0.104828072980175	MMP14/FGFR2/DSCAML1/PCSK5/ZEB1/MTHFD1L/CTNNB1/ACVR2A/MOSMO/TGFBR2/SMAD3	11
GO:2000630	BP	GO:2000630	positive regulation of miRNA metabolic process	7/725	67/18986	0.104477611940299	2.73601646937725	2.83631315656324	0.0137491411742838	0.126916766466593	0.104828072980175	NGFR/NOTCH3/NR3C1/EGFR/SMAD1/HIF1A/SMAD3	7
GO:0048844	BP	GO:0048844	artery morphogenesis	8/725	83/18986	0.0963855421686747	2.52410469464063	2.77268482573956	0.0138493563625822	0.127646663146426	0.105430937869911	SMAD7/PROX1/EFNB2/NOTCH3/ADAMTS9/TGFBR2/MYLK/AKT3	8
GO:0001764	BP	GO:0001764	neuron migration	14/725	189/18986	0.0740740740740741	1.93982120051086	2.58728276074679	0.0138893210997657	0.127712100048092	0.105484986081935	DNER/TNN/NEXMIF/CXCR4/SPOCK1/SH3RF1/NRCAM/GJA1/MARK1/NTNG1/CTNNB1/KIAA0319L/CUL5/ABI1	14
GO:0060688	BP	GO:0060688	regulation of morphogenesis of a branching structure	6/725	52/18986	0.115384615384615	3.02164456233422	2.90868916541476	0.0138987658988896	0.127712100048092	0.105484986081935	NTN4/FGFR2/CTNNB1/BCL11A/LGR4/ABL1	6
GO:0033500	BP	GO:0033500	carbohydrate homeostasis	18/725	266/18986	0.0676691729323308	1.7720922997148	2.52678996262025	0.0139410892442799	0.12790631575641	0.105645400336192	CASR/NGFR/CNR1/CSMD1/FOXO1/PTPRN2/ZBTB20/IRS1/HK2/PDE8B/PTPRJ/PRKCE/HIF1A/SESN3/SIRT1/OGT/SMAD3/FBN1	18
GO:0014829	BP	GO:0014829	vascular associated smooth muscle contraction	4/725	25/18986	0.16	4.19001379310345	3.18012339577018	0.0140795103119106	0.128202117274517	0.105889720326301	GRIP2/SLC8A1/RAP1GDS1/DOCK4	4
GO:0030859	BP	GO:0030859	polarized epithelial cell differentiation	4/725	25/18986	0.16	4.19001379310345	3.18012339577018	0.0140795103119106	0.128202117274517	0.105889720326301	LAMA1/PTK7/OPHN1/CDC42	4
GO:0034453	BP	GO:0034453	microtubule anchoring	4/725	25/18986	0.16	4.19001379310345	3.18012339577018	0.0140795103119106	0.128202117274517	0.105889720326301	MAP1S/DAG1/NIN/BICD1	4
GO:0035994	BP	GO:0035994	response to muscle stretch	4/725	25/18986	0.16	4.19001379310345	3.18012339577018	0.0140795103119106	0.128202117274517	0.105889720326301	SLC8A1/DMD/MAPK14/CTNNB1	4
GO:2000209	BP	GO:2000209	regulation of anoikis	4/725	25/18986	0.16	4.19001379310345	3.18012339577018	0.0140795103119106	0.128202117274517	0.105889720326301	BCL2/PIK3R3/TLE1/ANKRD13C	4
GO:0035909	BP	GO:0035909	aorta morphogenesis	5/725	38/18986	0.131578947368421	3.44573502722323	3.00698692376939	0.0141644537866758	0.128394605871114	0.106048708056714	PROX1/EFNB2/ADAMTS9/TGFBR2/MYLK	5
GO:0070229	BP	GO:0070229	negative regulation of lymphocyte apoptotic process	5/725	38/18986	0.131578947368421	3.44573502722323	3.00698692376939	0.0141644537866758	0.128394605871114	0.106048708056714	RORC/SLC46A2/PRKCQ/HIF1A/BCL2	5
GO:0071392	BP	GO:0071392	cellular response to estradiol stimulus	5/725	38/18986	0.131578947368421	3.44573502722323	3.00698692376939	0.0141644537866758	0.128394605871114	0.106048708056714	EGFR/ZNF703/ESR2/MMP2/NRIP1	5
GO:0006493	BP	GO:0006493	protein O-linked glycosylation	9/725	100/18986	0.09	2.35688275862069	2.71071810965781	0.0142422733605545	0.128499082772724	0.106135001716502	GALNT6/B3GNT2/ST6GAL1/TMTC2/CRPPA/GALNT10/GXYLT2/TMTC3/OGT	9
GO:0050773	BP	GO:0050773	regulation of dendrite development	9/725	100/18986	0.09	2.35688275862069	2.71071810965781	0.0142422733605545	0.128499082772724	0.106135001716502	HECW1/EPHA4/NEDD4L/ANKRD27/ELAVL4/HECW2/MARK1/BCL11A/ABL1	9
GO:0071229	BP	GO:0071229	cellular response to acid chemical	9/725	100/18986	0.09	2.35688275862069	2.71071810965781	0.0142422733605545	0.128499082772724	0.106135001716502	CPEB3/EGFR/MMP2/ZEB1/SLC38A9/SESN3/BCL11A/SH3BP4/CPEB4	9
GO:0018209	BP	GO:0018209	peptidyl-serine modification	13/725	171/18986	0.0760233918128655	1.99086912684009	2.5934284256242	0.0142611206655168	0.128499082772724	0.106135001716502	SMAD7/CAMK2D/NTF3/NTRK3/DMD/PAK1/EGFR/PRKCE/RPS6KA3/MAPK14/PRKD1/MAPK8/NCK1	13
GO:0030099	BP	GO:0030099	myeloid cell differentiation	27/725	451/18986	0.0598669623059867	1.56777123633305	2.43151743866867	0.0145899319445571	0.130579372383196	0.107853236093075	RUNX1/IL31RA/CAMK4/ABCB10/SFXN1/MAF/PRKCA/KCNQ1/NR3C1/PTPRJ/HIF1A/MAPK14/IFT80/MITF/SLC11A2/CTNNB1/SIRT1/ACVR2A/TGFBR3/LRRC17/TGFBR2/CDC42/GPC3/ABI1/FBN1/ARID4A/JAK2	27
GO:0003413	BP	GO:0003413	chondrocyte differentiation involved in endochondral bone morphogenesis	3/725	14/18986	0.214285714285714	5.61162561576355	3.4393274704167	0.0147299242327243	0.130579372383196	0.107853236093075	AXIN2/IFT80/TGFBR2	3
GO:0009214	BP	GO:0009214	cyclic nucleotide catabolic process	3/725	14/18986	0.214285714285714	5.61162561576355	3.4393274704167	0.0147299242327243	0.130579372383196	0.107853236093075	PDE4B/PDE8A/PDE8B	3
GO:0021681	BP	GO:0021681	cerebellar granular layer development	3/725	14/18986	0.214285714285714	5.61162561576355	3.4393274704167	0.0147299242327243	0.130579372383196	0.107853236093075	PROX1/NRXN1/OPHN1	3
GO:0034333	BP	GO:0034333	adherens junction assembly	3/725	14/18986	0.214285714285714	5.61162561576355	3.4393274704167	0.0147299242327243	0.130579372383196	0.107853236093075	SMAD7/ZNF703/CTNNB1	3
GO:0070141	BP	GO:0070141	response to UV-A	3/725	14/18986	0.214285714285714	5.61162561576355	3.4393274704167	0.0147299242327243	0.130579372383196	0.107853236093075	MME/EGFR/MMP2	3
GO:0070307	BP	GO:0070307	lens fiber cell development	3/725	14/18986	0.214285714285714	5.61162561576355	3.4393274704167	0.0147299242327243	0.130579372383196	0.107853236093075	TMOD1/PROX1/FRS2	3
GO:0072283	BP	GO:0072283	metanephric renal vesicle morphogenesis	3/725	14/18986	0.214285714285714	5.61162561576355	3.4393274704167	0.0147299242327243	0.130579372383196	0.107853236093075	FMN1/SALL1/CTNNB1	3
GO:0072393	BP	GO:0072393	microtubule anchoring at microtubule organizing center	3/725	14/18986	0.214285714285714	5.61162561576355	3.4393274704167	0.0147299242327243	0.130579372383196	0.107853236093075	MAP1S/NIN/BICD1	3
GO:1903377	BP	GO:1903377	negative regulation of oxidative stress-induced neuron intrinsic apoptotic signaling pathway	3/725	14/18986	0.214285714285714	5.61162561576355	3.4393274704167	0.0147299242327243	0.130579372383196	0.107853236093075	HIF1A/CTNNB1/PRKN	3
GO:1905269	BP	GO:1905269	positive regulation of chromatin organization	3/725	14/18986	0.214285714285714	5.61162561576355	3.4393274704167	0.0147299242327243	0.130579372383196	0.107853236093075	PPHLN1/ATF7IP2/ATF7IP	3
GO:0006813	BP	GO:0006813	potassium ion transport	17/725	248/18986	0.0685483870967742	1.79511679644049	2.51134961447941	0.0147552736924762	0.130612298066685	0.107880431364809	KCNK12/SLC9A9/ATP1A2/KCNE3/AKAP6/KCNQ1/CACNA1D/KCND3/NEDD4L/KCNIP3/KLHL24/KCNN2/HCN1/DPP10/SLC24A4/DPP6/SLC24A3	17
GO:0019229	BP	GO:0019229	regulation of vasoconstriction	7/725	68/18986	0.102941176470588	2.69578093306288	2.79124925029648	0.014838025150737	0.130960757068713	0.108168244289076	CASR/ATP1A2/EGFR/MMP2/ECE1/DOCK4/ABL1	7
GO:0150116	BP	GO:0150116	regulation of cell-substrate junction organization	7/725	68/18986	0.102941176470588	2.69578093306288	2.79124925029648	0.014838025150737	0.130960757068713	0.108168244289076	LIMCH1/MMP14/FMN1/PTPRJ/MAP4K4/SMAD3/ABL1	7
GO:0003205	BP	GO:0003205	cardiac chamber development	13/725	172/18986	0.0755813953488372	1.9792943063352	2.57068526908753	0.0149084990360968	0.131390669607178	0.108523334512471	SMAD7/PROX1/FGFR2/GREB1L/SALL1/HIF1A/ACVR1/SUFU/ADAMTS6/FRS2/TGFBR3/PTK7/TGFBR2	13
GO:1901342	BP	GO:1901342	regulation of vasculature development	23/725	369/18986	0.0623306233062331	1.63228857116157	2.44391271751561	0.0150305848218959	0.132256796376284	0.109238719899996	TNN/RUNX1/CXCR4/ADAM12/HK2/CREB3L1/HSPG2/PRKCA/PPP1R16B/GAB1/SMAD1/SPRED1/HIF1A/JAK1/ADAMTS9/PRKD1/CTNNB1/SIRT1/SYNJ2BP/RECK/TGFBR2/ABL1/AKT3	23
GO:0034109	BP	GO:0034109	homotypic cell-cell adhesion	9/725	101/18986	0.0891089108910891	2.33354728576306	2.67745782057136	0.0151245161809265	0.132256796376284	0.109238719899996	SYK/ENTPD1/PRKCQ/PRKCA/IL6ST/PTPRU/ZNF703/JAK1/JAK2	9
GO:0046785	BP	GO:0046785	microtubule polymerization	9/725	101/18986	0.0891089108910891	2.33354728576306	2.67745782057136	0.0151245161809265	0.132256796376284	0.109238719899996	SLAIN2/NEDD1/PAK1/NAV3/TOGARAM1/NIN/NME7/RANBP9/ABL1	9
GO:0048661	BP	GO:0048661	positive regulation of smooth muscle cell proliferation	9/725	101/18986	0.0891089108910891	2.33354728576306	2.67745782057136	0.0151245161809265	0.132256796376284	0.109238719899996	FGFR2/NOTCH3/CALCRL/GJA1/EGFR/MMP2/FRS2/MNAT1/JAK2	9
GO:0032330	BP	GO:0032330	regulation of chondrocyte differentiation	6/725	53/18986	0.113207547169811	2.96463240078074	2.85378693459612	0.015182037417387	0.132256796376284	0.109238719899996	SMAD7/MAF/AXIN2/ADAMTS12/CTNNB1/SMAD3	6
GO:0035094	BP	GO:0035094	response to nicotine	6/725	53/18986	0.113207547169811	2.96463240078074	2.85378693459612	0.015182037417387	0.132256796376284	0.109238719899996	CNR1/ATP1A2/LYPD1/ABAT/MMP2/BCL2	6
GO:1904707	BP	GO:1904707	positive regulation of vascular associated smooth muscle cell proliferation	6/725	53/18986	0.113207547169811	2.96463240078074	2.85378693459612	0.015182037417387	0.132256796376284	0.109238719899996	FGFR2/CALCRL/GJA1/MMP2/FRS2/JAK2	6
GO:1990089	BP	GO:1990089	response to nerve growth factor	6/725	53/18986	0.113207547169811	2.96463240078074	2.85378693459612	0.015182037417387	0.132256796376284	0.109238719899996	NTF3/NTRK3/ELAVL4/SHOC2/UBE3A/PTPN1	6
GO:0042476	BP	GO:0042476	odontogenesis	11/725	136/18986	0.0808823529411765	2.11811359026369	2.60742442165826	0.0152202970547113	0.132399039364975	0.109356206807474	NGFR/WNT6/LRP4/FGFR2/PHEX/AXIN2/IFT80/CTNNB1/SLC24A4/ACVR2A/WLS	11
GO:0016054	BP	GO:0016054	organic acid catabolic process	17/725	249/18986	0.0682730923694779	1.78790749203711	2.49365805974745	0.0152957089923526	0.132672694233955	0.109582234568624	CNR1/BCKDHB/ECHDC1/ACAT1/IRS1/ABAT/HADH/CRYM/ECHDC2/GPT2/PCCB/DECR1/PPM1K/MCCC2/LONP2/PCCA/DLD	17
GO:0046395	BP	GO:0046395	carboxylic acid catabolic process	17/725	249/18986	0.0682730923694779	1.78790749203711	2.49365805974745	0.0152957089923526	0.132672694233955	0.109582234568624	CNR1/BCKDHB/ECHDC1/ACAT1/IRS1/ABAT/HADH/CRYM/ECHDC2/GPT2/PCCB/DECR1/PPM1K/MCCC2/LONP2/PCCA/DLD	17
GO:0048608	BP	GO:0048608	reproductive structure development	20/725	309/18986	0.0647249190938511	1.69498939850463	2.45423353423917	0.0155079525092582	0.134320673311896	0.110943398076502	CSMD1/LHCGR/MMP14/FGFR2/GREB1L/SALL1/TIPARP/GJA1/MMP2/BCL2/MAMLD1/RHOBTB3/CTNNB1/SIRT1/FRS2/ACVR2A/LGR4/UBE3A/NRIP1/ARID4A	20
GO:0051897	BP	GO:0051897	positive regulation of phosphatidylinositol 3-kinase/protein kinase B signal transduction	14/725	192/18986	0.0729166666666667	1.90951149425287	2.5238365231135	0.0157434703504037	0.13603293018615	0.112357652422656	FN1/NTRK3/IRS1/NRXN1/PROS1/PTPRJ/EGFR/PRKD1/PIK3AP1/SIRT1/CDC42/HIP1/UBE3A/JAK2	14
GO:0060416	BP	GO:0060416	response to growth hormone	5/725	39/18986	0.128205128205128	3.35738284703802	2.93632566373412	0.0157507070068112	0.13603293018615	0.112357652422656	PHEX/JAK1/SHOC2/PTPN1/JAK2	5
GO:0043254	BP	GO:0043254	regulation of protein-containing complex assembly	26/725	433/18986	0.0600461893764434	1.57246476069125	2.40103040430041	0.0157749110483576	0.136047339998479	0.112369554339955	TMOD1/SYK/FMN1/STXBP6/DAAM2/TRABD2B/SLAIN2/FERMT1/PAK1/PRKCE/NAV3/SSH1/ANKRD27/SPIDR/TOGARAM1/CARMIL1/ABCA1/PRKD1/MAPK8/NCK1/BCL11A/OGT/NME7/NCK2/CDC42/ABL1	26
GO:0048041	BP	GO:0048041	focal adhesion assembly	8/725	85/18986	0.0941176470588235	2.4647139959432	2.69669561545711	0.0158227494120461	0.136071137037781	0.11238920972389	LIMCH1/MMP14/FMN1/PTPRJ/BCL2/MAP4K4/SMAD3/ABL1	8
GO:0097061	BP	GO:0097061	dendritic spine organization	8/725	85/18986	0.0941176470588235	2.4647139959432	2.69669561545711	0.0158227494120461	0.136071137037781	0.11238920972389	GRIN2B/DOCK10/EPHA4/ABHD17B/TANC2/SIPA1L1/CDC42/UBE3A	8
GO:0010611	BP	GO:0010611	regulation of cardiac muscle hypertrophy	7/725	69/18986	0.101449275362319	2.65671164417791	2.74699180573042	0.0159869589271186	0.136824379420125	0.113011357211779	CAMK2D/AKAP6/FOXO1/MEF2A/PRKCA/IL6ST/SMAD3	7
GO:0046888	BP	GO:0046888	negative regulation of hormone secretion	7/725	69/18986	0.101449275362319	2.65671164417791	2.74699180573042	0.0159869589271186	0.136824379420125	0.113011357211779	PSMD9/FOXO1/IRS1/GJA1/HADH/PDE8B/PRKN	7
GO:0061180	BP	GO:0061180	mammary gland epithelium development	7/725	69/18986	0.101449275362319	2.65671164417791	2.74699180573042	0.0159869589271186	0.136824379420125	0.113011357211779	CSMD1/ATP2C2/FGFR2/NR3C1/ZNF703/HIF1A/JAK2	7
GO:0000041	BP	GO:0000041	transition metal ion transport	9/725	102/18986	0.0882352941176471	2.31066937119675	2.64458948228562	0.0160463244375433	0.136824379420125	0.113011357211779	TMEM163/FLVCR2/ATP2C2/HEPH/CYBRD1/SFXN1/SLC39A9/SLC11A2/SLC30A7	9
GO:0003300	BP	GO:0003300	cardiac muscle hypertrophy	9/725	102/18986	0.0882352941176471	2.31066937119675	2.64458948228562	0.0160463244375433	0.136824379420125	0.113011357211779	CAMK2D/AKAP6/FOXO1/MEF2A/PRKCA/IL6ST/RAP1GDS1/SMAD3/KDM4A	9
GO:0015807	BP	GO:0015807	L-amino acid transport	9/725	102/18986	0.0882352941176471	2.31066937119675	2.64458948228562	0.0160463244375433	0.136824379420125	0.113011357211779	SLC7A2/ATP1A2/SLC38A1/SFXN1/SERINC3/SLC3A1/SLC1A4/SLC38A9/SLC25A26	9
GO:0050927	BP	GO:0050927	positive regulation of positive chemotaxis	4/725	26/18986	0.153846153846154	4.02885941644562	3.07934713303592	0.016148180913013	0.137498685714894	0.113568306710627	CASR/NTF3/NTRK3/SMAD3	4
GO:0010543	BP	GO:0010543	regulation of platelet activation	6/725	54/18986	0.111111111111111	2.90973180076628	2.80016122729528	0.0165451730956222	0.13989245094996	0.115545459168454	SYK/PRKCQ/PRKCA/IL6ST/PTPRJ/JAK2	6
GO:0031103	BP	GO:0031103	axon regeneration	6/725	54/18986	0.111111111111111	2.90973180076628	2.80016122729528	0.0165451730956222	0.13989245094996	0.115545459168454	RGMA/EPHA4/MMP2/BCL2/DAG1/JAK2	6
GO:0050771	BP	GO:0050771	negative regulation of axonogenesis	6/725	54/18986	0.111111111111111	2.90973180076628	2.80016122729528	0.0165451730956222	0.13989245094996	0.115545459168454	FSTL4/SEMA6C/LRP4/RGMA/IFRD1/BCL11A	6
GO:0070169	BP	GO:0070169	positive regulation of biomineral tissue development	6/725	54/18986	0.111111111111111	2.90973180076628	2.80016122729528	0.0165451730956222	0.13989245094996	0.115545459168454	WNT6/SLC8A1/SLC20A2/ACVR1/ACVR2A/SMAD3	6
GO:0072538	BP	GO:0072538	T-helper 17 type immune response	6/725	54/18986	0.111111111111111	2.90973180076628	2.80016122729528	0.0165451730956222	0.13989245094996	0.115545459168454	RORC/SMAD7/PRKCQ/IL6ST/JAK1/JAK2	6
GO:0015695	BP	GO:0015695	organic cation transport	10/725	120/18986	0.0833333333333333	2.18229885057471	2.58874933968743	0.0166517957266049	0.140204868621358	0.115803503423515	FLVCR2/SLC7A2/SLC19A2/SLC6A6/SLC38A1/SFXN1/SERINC3/SLC1A4/SLC38A9/SLC25A26	10
GO:0042303	BP	GO:0042303	molting cycle	10/725	120/18986	0.0833333333333333	2.18229885057471	2.58874933968743	0.0166517957266049	0.140204868621358	0.115803503423515	NGFR/LRIG1/LRP4/FGFR2/FERMT1/EGFR/BCL2/CTNNB1/MYSM1/LGR4	10
GO:0042633	BP	GO:0042633	hair cycle	10/725	120/18986	0.0833333333333333	2.18229885057471	2.58874933968743	0.0166517957266049	0.140204868621358	0.115803503423515	NGFR/LRIG1/LRP4/FGFR2/FERMT1/EGFR/BCL2/CTNNB1/MYSM1/LGR4	10
GO:0050768	BP	GO:0050768	negative regulation of neurogenesis	11/725	138/18986	0.0797101449275362	2.08741629185407	2.55455211936648	0.0168082866636216	0.141325385220451	0.116729004435678	FSTL4/PROX1/SEMA6C/PRTG/LRP4/RGMA/DAAM2/IFRD1/CTNNB1/BCL11A/KDM4A	11
GO:0001570	BP	GO:0001570	vasculogenesis	8/725	86/18986	0.0930232558139535	2.4360545308741	2.65950787647533	0.0168822050330591	0.141749473970206	0.117079284447114	TIPARP/PTPRJ/SPRED1/MYO1E/CTNNB1/GJC1/TGFBR3/TGFBR2	8
GO:0046661	BP	GO:0046661	male sex differentiation	13/725	175/18986	0.0742857142857143	1.94536354679803	2.50336375683947	0.0169857753141165	0.142217830768545	0.117466128061271	CSMD1/LHCGR/MMP14/GREB1L/LHFPL2/GJA1/BCL2/MAMLD1/RHOBTB3/CTNNB1/ACVR2A/LGR4/ARID4A	13
GO:0032869	BP	GO:0032869	cellular response to insulin stimulus	15/725	213/18986	0.0704225352112676	1.84419621175328	2.46875723883018	0.016991072653306	0.142217830768545	0.117466128061271	BCAR3/FOXO1/IRS1/PRKCQ/GAB1/PTPRJ/PIK3R3/SESN3/SIRT1/NCK1/OGT/MTCL2/TBC1D4/PTPN1/MYO5A	15
GO:0008585	BP	GO:0008585	female gonad development	9/725	103/18986	0.087378640776699	2.28823568798125	2.61210402156044	0.0170086589058952	0.142217830768545	0.117466128061271	CSMD1/LHCGR/MMP14/TIPARP/MMP2/BCL2/SIRT1/UBE3A/NRIP1	9
GO:0016266	BP	GO:0016266	O-glycan processing	5/725	40/18986	0.125	3.27344827586207	2.86792858602529	0.0174510785097146	0.145113169370726	0.119857559664373	GALNT6/B3GNT2/ST6GAL1/GALNT10/GXYLT2	5
GO:0046839	BP	GO:0046839	phospholipid dephosphorylation	5/725	40/18986	0.125	3.27344827586207	2.86792858602529	0.0174510785097146	0.145113169370726	0.119857559664373	PLPP1/INPP4B/MTMR3/FIG4/MTMR4	5
GO:0060391	BP	GO:0060391	positive regulation of SMAD protein signal transduction	5/725	40/18986	0.125	3.27344827586207	2.86792858602529	0.0174510785097146	0.145113169370726	0.119857559664373	ACVR1/ACVR2A/TGFBR3/TGFBR2/JAK2	5
GO:0086091	BP	GO:0086091	regulation of heart rate by cardiac conduction	5/725	40/18986	0.125	3.27344827586207	2.86792858602529	0.0174510785097146	0.145113169370726	0.119857559664373	CAMK2D/KCNE3/KCNQ1/CACNA1D/KCND3	5
GO:0051224	BP	GO:0051224	negative regulation of protein transport	10/725	121/18986	0.0826446280991736	2.16426332288401	2.55992665556775	0.0175542080156851	0.145769950193523	0.120400033838124	PSMD9/FOXO1/IRS1/HADH/FERMT1/PDE8B/MDFIC/SUFU/CD200/PRKN	10
GO:0061458	BP	GO:0061458	reproductive system development	20/725	313/18986	0.0638977635782748	1.67332819213396	2.39333749467117	0.0175800493656007	0.145784008269411	0.120411645235469	CSMD1/LHCGR/MMP14/FGFR2/GREB1L/SALL1/TIPARP/GJA1/MMP2/BCL2/MAMLD1/RHOBTB3/CTNNB1/SIRT1/FRS2/ACVR2A/LGR4/UBE3A/NRIP1/ARID4A	20
GO:0017014	BP	GO:0017014	protein nitrosylation	3/725	15/18986	0.2	5.23751724137931	3.27132747770056	0.0178986250739507	0.146216508215751	0.120768872552246	NCOA7/DMD/OXR1	3
GO:0018119	BP	GO:0018119	peptidyl-cysteine S-nitrosylation	3/725	15/18986	0.2	5.23751724137931	3.27132747770056	0.0178986250739507	0.146216508215751	0.120768872552246	NCOA7/DMD/OXR1	3
GO:0035791	BP	GO:0035791	platelet-derived growth factor receptor-beta signaling pathway	3/725	15/18986	0.2	5.23751724137931	3.27132747770056	0.0178986250739507	0.146216508215751	0.120768872552246	HIP1/PTPN1/ABL1	3
GO:0038065	BP	GO:0038065	collagen-activated signaling pathway	3/725	15/18986	0.2	5.23751724137931	3.27132747770056	0.0178986250739507	0.146216508215751	0.120768872552246	ITGA11/SYK/JAK2	3
GO:0042308	BP	GO:0042308	negative regulation of protein import into nucleus	3/725	15/18986	0.2	5.23751724137931	3.27132747770056	0.0178986250739507	0.146216508215751	0.120768872552246	FERMT1/MDFIC/SUFU	3
GO:0043374	BP	GO:0043374	CD8-positive, alpha-beta T cell differentiation	3/725	15/18986	0.2	5.23751724137931	3.27132747770056	0.0178986250739507	0.146216508215751	0.120768872552246	RUNX1/TOX/BCL2	3
GO:0045176	BP	GO:0045176	apical protein localization	3/725	15/18986	0.2	5.23751724137931	3.27132747770056	0.0178986250739507	0.146216508215751	0.120768872552246	SHROOM2/HCN1/GOPC	3
GO:0048791	BP	GO:0048791	calcium ion-regulated exocytosis of neurotransmitter	3/725	15/18986	0.2	5.23751724137931	3.27132747770056	0.0178986250739507	0.146216508215751	0.120768872552246	UNC13C/SYT7/RIMS2	3
GO:0071361	BP	GO:0071361	cellular response to ethanol	3/725	15/18986	0.2	5.23751724137931	3.27132747770056	0.0178986250739507	0.146216508215751	0.120768872552246	ITPR2/PRKCE/SLC23A2	3
GO:0071696	BP	GO:0071696	ectodermal placode development	3/725	15/18986	0.2	5.23751724137931	3.27132747770056	0.0178986250739507	0.146216508215751	0.120768872552246	PROX1/CTNNB1/FRS2	3
GO:0090030	BP	GO:0090030	regulation of steroid hormone biosynthetic process	3/725	15/18986	0.2	5.23751724137931	3.27132747770056	0.0178986250739507	0.146216508215751	0.120768872552246	LHCGR/PDE8B/NR3C1	3
GO:0007215	BP	GO:0007215	glutamate receptor signaling pathway	6/725	55/18986	0.109090909090909	2.8568275862069	2.74775604792975	0.017990352476409	0.146383281109652	0.120906620161011	GRIN2B/GRID1/GRM7/NRXN1/GRIA3/CPEB4	6
GO:0060425	BP	GO:0060425	lung morphogenesis	6/725	55/18986	0.109090909090909	2.8568275862069	2.74775604792975	0.017990352476409	0.146383281109652	0.120906620161011	LAMA1/FGFR2/DAG1/CTNNB1/TGFBR2/CDC42	6
GO:0045913	BP	GO:0045913	positive regulation of carbohydrate metabolic process	8/725	87/18986	0.0919540229885057	2.40805390408244	2.62283832320208	0.0179917831014347	0.146383281109652	0.120906620161011	LHCGR/FOXO1/ZBTB20/IRS1/PRKCE/HIF1A/PRKAG2/SIRT1	8
GO:0006515	BP	GO:0006515	protein quality control for misfolded or incompletely synthesized proteins	4/725	27/18986	0.148148148148148	3.87964240102171	2.98349115222635	0.0183977510846126	0.148485592644126	0.122643043748677	AKIRIN2/LONP2/ZYG11B/UBE2W	4
GO:0006929	BP	GO:0006929	substrate-dependent cell migration	4/725	27/18986	0.148148148148148	3.87964240102171	2.98349115222635	0.0183977510846126	0.148485592644126	0.122643043748677	FN1/ITGA11/NCK1/OPHN1	4
GO:0035235	BP	GO:0035235	ionotropic glutamate receptor signaling pathway	4/725	27/18986	0.148148148148148	3.87964240102171	2.98349115222635	0.0183977510846126	0.148485592644126	0.122643043748677	GRIN2B/NRXN1/GRIA3/CPEB4	4
GO:0046856	BP	GO:0046856	phosphatidylinositol dephosphorylation	4/725	27/18986	0.148148148148148	3.87964240102171	2.98349115222635	0.0183977510846126	0.148485592644126	0.122643043748677	INPP4B/MTMR3/FIG4/MTMR4	4
GO:0050926	BP	GO:0050926	regulation of positive chemotaxis	4/725	27/18986	0.148148148148148	3.87964240102171	2.98349115222635	0.0183977510846126	0.148485592644126	0.122643043748677	CASR/NTF3/NTRK3/SMAD3	4
GO:0071378	BP	GO:0071378	cellular response to growth hormone stimulus	4/725	27/18986	0.148148148148148	3.87964240102171	2.98349115222635	0.0183977510846126	0.148485592644126	0.122643043748677	JAK1/SHOC2/PTPN1/JAK2	4
GO:0043500	BP	GO:0043500	muscle adaptation	10/725	122/18986	0.0819672131147541	2.14652345958168	2.53138377833253	0.0184921849706772	0.148652171387617	0.122780630997122	GATM/CAMK2D/AKAP6/FOXO1/MEF2A/PRKCA/IL6ST/DAG1/SMAD3/KDM4A	10
GO:0046631	BP	GO:0046631	alpha-beta T cell activation	14/725	196/18986	0.0714285714285714	1.87054187192118	2.44099188918079	0.0185037491909742	0.148652171387617	0.122780630997122	RORC/RUNX1/TOX/SMAD7/SHB/SYK/SH3RF1/PRKCQ/IL6ST/BCL2/JAK1/TGFBR2/ABL1/JAK2	14
GO:0007498	BP	GO:0007498	mesoderm development	11/725	140/18986	0.0785714285714286	2.0575960591133	2.50257023051291	0.0185168846916495	0.148652171387617	0.122780630997122	FGFR2/TXNRD1/GJA1/ITGA8/SMAD1/ACVR1/AHDC1/ACVR2A/SMAD3/WLS/JAK2	11
GO:0046328	BP	GO:0046328	regulation of JNK cascade	11/725	140/18986	0.0785714285714286	2.0575960591133	2.50257023051291	0.0185168846916495	0.148652171387617	0.122780630997122	ANKRD6/SH3RF1/MDFIC/PHLPP1/MAP4K4/CDC42/XIAP/PRKN/RNF13/PDCD4/PJA2	11
GO:0050673	BP	GO:0050673	epithelial cell proliferation	28/725	482/18986	0.0580912863070539	1.52127056803548	2.30975512555686	0.0187050106020602	0.149963013286371	0.123863332944655	NGFR/PROX1/MMP14/EFNB2/FGFR2/HSPG2/PRKCA/PPP1R16B/FERMT1/EGFR/ZNF703/HIF1A/ZEB1/IFT80/PRKD1/SLC39A9/CDKN1C/CTNNB1/SIRT1/FRS2/SYNJ2BP/ACVR2A/TGFBR3/LGR4/SMAD3/CDC42/GPC3/AKT3	28
GO:0034764	BP	GO:0034764	positive regulation of transmembrane transport	15/725	216/18986	0.0694444444444444	1.81858237547893	2.41084425394698	0.0190354811964373	0.151834977293178	0.125409498868867	LHCGR/HEPH/CEMIP/AKAP6/SLC38A1/IRS1/MEF2A/KCNQ1/DMD/STIM2/MAPK14/PPP3R1/PPP3CC/GPC3/ABL1	15
GO:0002027	BP	GO:0002027	regulation of heart rate	9/725	105/18986	0.0857142857142857	2.24465024630542	2.5482469237021	0.0190586952655214	0.151834977293178	0.125409498868867	CAMK2D/KCNE3/SLC8A1/KCNQ1/CACNA1D/KCND3/DMD/RNLS/PTPN1	9
GO:0014897	BP	GO:0014897	striated muscle hypertrophy	9/725	105/18986	0.0857142857142857	2.24465024630542	2.5482469237021	0.0190586952655214	0.151834977293178	0.125409498868867	CAMK2D/AKAP6/FOXO1/MEF2A/PRKCA/IL6ST/RAP1GDS1/SMAD3/KDM4A	9
GO:1905897	BP	GO:1905897	regulation of response to endoplasmic reticulum stress	8/725	88/18986	0.0909090909090909	2.38068965517241	2.58667288419467	0.0191526701286656	0.151834977293178	0.125409498868867	CREB3L1/SERINC3/ATF6/SIRT1/NCK1/NCK2/PTPN1/PRKN	8
GO:0030279	BP	GO:0030279	negative regulation of ossification	5/725	41/18986	0.121951219512195	3.19360807401177	2.80166164929135	0.0192685815306935	0.151834977293178	0.125409498868867	SMAD7/LRP4/HIF1A/BCL2/CHSY1	5
GO:0035330	BP	GO:0035330	regulation of hippo signaling	5/725	41/18986	0.121951219512195	3.19360807401177	2.80166164929135	0.0192685815306935	0.151834977293178	0.125409498868867	MOB3B/SIKE1/MAPK14/VGLL4/MAP4K4	5
GO:0040036	BP	GO:0040036	regulation of fibroblast growth factor receptor signaling pathway	5/725	41/18986	0.121951219512195	3.19360807401177	2.80166164929135	0.0192685815306935	0.151834977293178	0.125409498868867	FGFBP3/NGFR/NRXN1/CREB3L1/CTNNB1	5
GO:0001933	BP	GO:0001933	negative regulation of protein phosphorylation	16/725	236/18986	0.0677966101694915	1.77542957334892	2.38841478735745	0.019362873197937	0.151834977293178	0.125409498868867	SMAD7/NTF3/SH3BP5/NTRK3/SLC8A1/DMD/PTPRJ/SPRED1/PRKAG2/CDKN1C/NCK1/NCK2/PTPN1/PRKN/ABL1/PDCD4	16
GO:0031623	BP	GO:0031623	receptor internalization	11/725	141/18986	0.0780141843971631	2.04300317926143	2.47690382296381	0.0194179927206158	0.151834977293178	0.125409498868867	RNF220/EFNB2/NTF3/SYK/CALCRL/RIN3/LRPAP1/AP2A1/PPP3R1/OPHN1/HIP1	11
GO:0032868	BP	GO:0032868	response to insulin	18/725	276/18986	0.0652173913043478	1.70788605697151	2.3604403572413	0.0195438491109731	0.151834977293178	0.125409498868867	BCAR3/FOXO1/IRS1/PRKCQ/KCNQ1/HADH/GAB1/PTPRJ/MAPK14/PIK3R3/SESN3/SIRT1/NCK1/OGT/MTCL2/TBC1D4/PTPN1/MYO5A	18
GO:0071695	BP	GO:0071695	anatomical structure maturation	18/725	276/18986	0.0652173913043478	1.70788605697151	2.3604403572413	0.0195438491109731	0.151834977293178	0.125409498868867	NTN4/SHB/TDRD7/SCLT1/NRCAM/GJA1/FERMT1/HIF1A/MMP2/BCL2/IFT80/DAG1/ADAMTS12/CTNNB1/BCL11A/SLC24A4/RECK/DLD	18
GO:0007185	BP	GO:0007185	cell surface receptor protein tyrosine phosphatase signaling pathway	2/725	6/18986	0.333333333333333	8.72919540229885	3.77288731062231	0.0197181749540917	0.151834977293178	0.125409498868867	PTPRU/FRS2	2
GO:0009449	BP	GO:0009449	gamma-aminobutyric acid biosynthetic process	2/725	6/18986	0.333333333333333	8.72919540229885	3.77288731062231	0.0197181749540917	0.151834977293178	0.125409498868867	SLC38A1/ABAT	2
GO:0010998	BP	GO:0010998	regulation of translational initiation by eIF2 alpha phosphorylation	2/725	6/18986	0.333333333333333	8.72919540229885	3.77288731062231	0.0197181749540917	0.151834977293178	0.125409498868867	NCK1/NCK2	2
GO:0015811	BP	GO:0015811	L-cystine transport	2/725	6/18986	0.333333333333333	8.72919540229885	3.77288731062231	0.0197181749540917	0.151834977293178	0.125409498868867	SLC3A1/SLC1A4	2
GO:0035610	BP	GO:0035610	protein side chain deglutamylation	2/725	6/18986	0.333333333333333	8.72919540229885	3.77288731062231	0.0197181749540917	0.151834977293178	0.125409498868867	AGBL1/AGBL3	2
GO:0038154	BP	GO:0038154	interleukin-11-mediated signaling pathway	2/725	6/18986	0.333333333333333	8.72919540229885	3.77288731062231	0.0197181749540917	0.151834977293178	0.125409498868867	IL6ST/JAK1	2
GO:0045162	BP	GO:0045162	clustering of voltage-gated sodium channels	2/725	6/18986	0.333333333333333	8.72919540229885	3.77288731062231	0.0197181749540917	0.151834977293178	0.125409498868867	SCLT1/NRCAM	2
GO:0045634	BP	GO:0045634	regulation of melanocyte differentiation	2/725	6/18986	0.333333333333333	8.72919540229885	3.77288731062231	0.0197181749540917	0.151834977293178	0.125409498868867	BCL2/ADAMTS9	2
GO:0045915	BP	GO:0045915	positive regulation of catecholamine metabolic process	2/725	6/18986	0.333333333333333	8.72919540229885	3.77288731062231	0.0197181749540917	0.151834977293178	0.125409498868867	GPR37/ABAT	2
GO:0045964	BP	GO:0045964	positive regulation of dopamine metabolic process	2/725	6/18986	0.333333333333333	8.72919540229885	3.77288731062231	0.0197181749540917	0.151834977293178	0.125409498868867	GPR37/ABAT	2
GO:0051582	BP	GO:0051582	positive regulation of neurotransmitter uptake	2/725	6/18986	0.333333333333333	8.72919540229885	3.77288731062231	0.0197181749540917	0.151834977293178	0.125409498868867	RAB3B/PRKN	2
GO:0060066	BP	GO:0060066	oviduct development	2/725	6/18986	0.333333333333333	8.72919540229885	3.77288731062231	0.0197181749540917	0.151834977293178	0.125409498868867	CSMD1/CTNNB1	2
GO:0060298	BP	GO:0060298	positive regulation of sarcomere organization	2/725	6/18986	0.333333333333333	8.72919540229885	3.77288731062231	0.0197181749540917	0.151834977293178	0.125409498868867	PROX1/PRKD1	2
GO:0060414	BP	GO:0060414	aorta smooth muscle tissue morphogenesis	2/725	6/18986	0.333333333333333	8.72919540229885	3.77288731062231	0.0197181749540917	0.151834977293178	0.125409498868867	PROX1/MYLK	2
GO:0060526	BP	GO:0060526	prostate glandular acinus morphogenesis	2/725	6/18986	0.333333333333333	8.72919540229885	3.77288731062231	0.0197181749540917	0.151834977293178	0.125409498868867	FGFR2/FRS2	2
GO:0060527	BP	GO:0060527	prostate epithelial cord arborization involved in prostate glandular acinus morphogenesis	2/725	6/18986	0.333333333333333	8.72919540229885	3.77288731062231	0.0197181749540917	0.151834977293178	0.125409498868867	FGFR2/FRS2	2
GO:0060916	BP	GO:0060916	mesenchymal cell proliferation involved in lung development	2/725	6/18986	0.333333333333333	8.72919540229885	3.77288731062231	0.0197181749540917	0.151834977293178	0.125409498868867	FGFR2/CTNNB1	2
GO:0061355	BP	GO:0061355	Wnt protein secretion	2/725	6/18986	0.333333333333333	8.72919540229885	3.77288731062231	0.0197181749540917	0.151834977293178	0.125409498868867	TMEM132A/WLS	2
GO:0070257	BP	GO:0070257	positive regulation of mucus secretion	2/725	6/18986	0.333333333333333	8.72919540229885	3.77288731062231	0.0197181749540917	0.151834977293178	0.125409498868867	EGFR/PRKCE	2
GO:1901897	BP	GO:1901897	regulation of relaxation of cardiac muscle	2/725	6/18986	0.333333333333333	8.72919540229885	3.77288731062231	0.0197181749540917	0.151834977293178	0.125409498868867	PDE4B/CAMK2D	2
GO:0003143	BP	GO:0003143	embryonic heart tube morphogenesis	7/725	72/18986	0.0972222222222222	2.5460153256705	2.61878820637191	0.0198099794051446	0.152153747670303	0.125672790199772	GJA1/HIF1A/ACVR1/SUFU/ARL13B/TGFBR2/SMAD3	7
GO:0014743	BP	GO:0014743	regulation of muscle hypertrophy	7/725	72/18986	0.0972222222222222	2.5460153256705	2.61878820637191	0.0198099794051446	0.152153747670303	0.125672790199772	CAMK2D/AKAP6/FOXO1/MEF2A/PRKCA/IL6ST/SMAD3	7
GO:0031669	BP	GO:0031669	cellular response to nutrient levels	17/725	257/18986	0.066147859922179	1.73225278411378	2.35495343539303	0.0201926295003216	0.154895685252149	0.127937518816322	CASR/PAK5/FOXO1/PLD1/CHKA/PHEX/PAK1/BCL2/MTMR3/PRKAG2/PRKD1/MAPK8/SESN3/SIRT1/DAP/OGT/CPEB4	17
GO:0033627	BP	GO:0033627	cell adhesion mediated by integrin	8/725	89/18986	0.0898876404494382	2.35394033320418	2.55099803114477	0.0203660297367131	0.156027565381392	0.128872405640943	NEXMIF/ITGA11/SYK/NPNT/FERMT1/ITGA8/ITGA6/FBN1	8
GO:0030510	BP	GO:0030510	regulation of BMP signaling pathway	10/725	124/18986	0.0806451612903226	2.1119021134594	2.47511597849083	0.0204778559995658	0.156450855661069	0.129222026148659	FSTL4/SMAD7/RGMA/PCSK6/PPM1A/MTMR4/GPC3/XIAP/FBN1/ABL1	10
GO:0031644	BP	GO:0031644	regulation of nervous system process	10/725	124/18986	0.0806451612903226	2.1119021134594	2.47511597849083	0.0204778559995658	0.156450855661069	0.129222026148659	GRIN2B/CTSC/NRXN1/ABAT/RIMS2/RIMS1/SSH1/DAG1/FIG4/NRDC	10
GO:0045216	BP	GO:0045216	cell-cell junction organization	15/725	218/18986	0.0688073394495413	1.80189813350206	2.37274178159709	0.0204990271373042	0.156450855661069	0.129222026148659	CDH10/SMAD7/EFNB2/CDH22/CDH18/PRKCA/GJA1/MARVELD2/EPHA4/ZNF703/SLC39A9/CTNNB1/GJC1/SMAD3/CDC42	15
GO:0048872	BP	GO:0048872	homeostasis of number of cells	21/725	339/18986	0.0619469026548673	1.62223985352457	2.30337799233855	0.0207503094796074	0.156813513266619	0.129521566540365	PDE4B/SLC46A2/DOCK10/ABCB10/SFXN1/KCNQ1/HIF1A/BCL2/MAPK14/ILDR2/PRDX1/SLC11A2/ACVR2A/TGFBR3/LGR4/GPRASP2/XIAP/ABL1/ARID4A/JAK2/AKT3	21
GO:0019318	BP	GO:0019318	hexose metabolic process	16/725	238/18986	0.0672268907563025	1.76050999710229	2.35249093837747	0.0207749298356149	0.156813513266619	0.129521566540365	RORC/NPY1R/FOXO1/IRS1/HK2/KCNQ1/NR3C1/MAN2A2/MAPK14/PRKAG2/SIRT1/NLN/OGT/MTCL2/PRKN/FBN1	16
GO:0001702	BP	GO:0001702	gastrulation with mouth forming second	4/725	28/18986	0.142857142857143	3.74108374384236	2.89212517602703	0.0208322739174803	0.156813513266619	0.129521566540365	ACVR1/CTNNB1/FRS2/ACVR2A	4
GO:0007097	BP	GO:0007097	nuclear migration	4/725	28/18986	0.142857142857143	3.74108374384236	2.89212517602703	0.0208322739174803	0.156813513266619	0.129521566540365	CEP120/CLMN/CDC42/FBXW11	4
GO:0010882	BP	GO:0010882	regulation of cardiac muscle contraction by calcium ion signaling	4/725	28/18986	0.142857142857143	3.74108374384236	2.89212517602703	0.0208322739174803	0.156813513266619	0.129521566540365	CAMK2D/ATP1A2/SLC8A1/DMD	4
GO:0033081	BP	GO:0033081	regulation of T cell differentiation in thymus	4/725	28/18986	0.142857142857143	3.74108374384236	2.89212517602703	0.0208322739174803	0.156813513266619	0.129521566540365	CAMK4/TOX/ZEB1/TMEM131L	4
GO:0036037	BP	GO:0036037	CD8-positive, alpha-beta T cell activation	4/725	28/18986	0.142857142857143	3.74108374384236	2.89212517602703	0.0208322739174803	0.156813513266619	0.129521566540365	RUNX1/TOX/SH3RF1/BCL2	4
GO:0051043	BP	GO:0051043	regulation of membrane protein ectodomain proteolysis	4/725	28/18986	0.142857142857143	3.74108374384236	2.89212517602703	0.0208322739174803	0.156813513266619	0.129521566540365	TSPAN5/RGMA/SH3D19/NRDC	4
GO:0071549	BP	GO:0071549	cellular response to dexamethasone stimulus	4/725	28/18986	0.142857142857143	3.74108374384236	2.89212517602703	0.0208322739174803	0.156813513266619	0.129521566540365	NR3C1/EGFR/AXIN2/JAK2	4
GO:0086013	BP	GO:0086013	membrane repolarization during cardiac muscle cell action potential	4/725	28/18986	0.142857142857143	3.74108374384236	2.89212517602703	0.0208322739174803	0.156813513266619	0.129521566540365	KCNE3/KCNQ1/KCND3/KCNN2	4
GO:1902683	BP	GO:1902683	regulation of receptor localization to synapse	4/725	28/18986	0.142857142857143	3.74108374384236	2.89212517602703	0.0208322739174803	0.156813513266619	0.129521566540365	NETO2/DAG1/GPC4/OGT	4
GO:0070371	BP	GO:0070371	ERK1 and ERK2 cascade	20/725	319/18986	0.0626959247648903	1.64185493460166	2.30359956580823	0.0210859996017103	0.157921012274557	0.130436315553138	CASR/FN1/PDE8A/SYK/FAM83D/FGFR2/NPNT/NRXN1/PRKCA/DUSP6/EPHA4/PDE8B/EGFR/SPRED1/GAREM1/FRS2/SYNJ2BP/RANBP9/PTPN1/ABL1	20
GO:0001755	BP	GO:0001755	neural crest cell migration	6/725	57/18986	0.105263157894737	2.75658802177858	2.64640028698404	0.0211351455009492	0.157921012274557	0.130436315553138	FN1/SEMA6C/HIF1A/EFNB1/ACVR1/CDC42	6
GO:0035329	BP	GO:0035329	hippo signaling	6/725	57/18986	0.105263157894737	2.75658802177858	2.64640028698404	0.0211351455009492	0.157921012274557	0.130436315553138	MOB3B/SIKE1/MAPK14/FAT4/VGLL4/MAP4K4	6
GO:2000107	BP	GO:2000107	negative regulation of leukocyte apoptotic process	6/725	57/18986	0.105263157894737	2.75658802177858	2.64640028698404	0.0211351455009492	0.157921012274557	0.130436315553138	RORC/SLC46A2/ST6GAL1/PRKCQ/HIF1A/BCL2	6
GO:0060421	BP	GO:0060421	positive regulation of heart growth	5/725	42/18986	0.119047619047619	3.1175697865353	2.73740187437104	0.0212060301834092	0.157921012274557	0.130436315553138	PROX1/AKAP6/FGFR2/MAPK14/TGFBR3	5
GO:0070232	BP	GO:0070232	regulation of T cell apoptotic process	5/725	42/18986	0.119047619047619	3.1175697865353	2.73740187437104	0.0212060301834092	0.157921012274557	0.130436315553138	RORC/SLC46A2/PRKCQ/HIF1A/BCL2	5
GO:0015800	BP	GO:0015800	acidic amino acid transport	7/725	73/18986	0.0958904109589041	2.51113840340104	2.57749295703512	0.02121483202827	0.157921012274557	0.130436315553138	GRM7/ATP1A2/SLC6A6/ABAT/GJA1/SLC3A1/SLC1A4	7
GO:0032007	BP	GO:0032007	negative regulation of TOR signaling	7/725	73/18986	0.0958904109589041	2.51113840340104	2.57749295703512	0.02121483202827	0.157921012274557	0.130436315553138	NLK/HIF1A/SESN3/SIRT1/SH3BP4/UBE2W/UBE3A	7
GO:0061035	BP	GO:0061035	regulation of cartilage development	7/725	73/18986	0.0958904109589041	2.51113840340104	2.57749295703512	0.02121483202827	0.157921012274557	0.130436315553138	SMAD7/MAF/SMAD1/AXIN2/ADAMTS12/CTNNB1/SMAD3	7
GO:0014896	BP	GO:0014896	muscle hypertrophy	9/725	107/18986	0.0841121495327103	2.20269416693522	2.48581970335226	0.0212820765919917	0.158031852873129	0.13052786536708	CAMK2D/AKAP6/FOXO1/MEF2A/PRKCA/IL6ST/RAP1GDS1/SMAD3/KDM4A	9
GO:0032231	BP	GO:0032231	regulation of actin filament bundle assembly	9/725	107/18986	0.0841121495327103	2.20269416693522	2.48581970335226	0.0212820765919917	0.158031852873129	0.13052786536708	LIMCH1/CGNL1/PAK1/CARMIL1/ASAP3/SMAD3/CDC42/PRKN/ABL1	9
GO:0048511	BP	GO:0048511	rhythmic process	19/725	299/18986	0.0635451505016722	1.66409410679276	2.30625568181428	0.0213499793206281	0.158245291994036	0.130704157376136	NGFR/NAMPT/RORC/LHCGR/PROX1/ENOX1/C3orf70/EGFR/MMP2/MAPK8/PPP1CB/PHLPP1/SIRT1/MYCBP2/LGR4/OGT/UBE3A/NRIP1/FBXW11	19
GO:0030201	BP	GO:0030201	heparan sulfate proteoglycan metabolic process	3/725	16/18986	0.1875	4.9101724137931	3.11769954162075	0.0214156706243378	0.158245291994036	0.130704157376136	HS3ST3B1/HS3ST1/HS6ST1	3
GO:0030728	BP	GO:0030728	ovulation	3/725	16/18986	0.1875	4.9101724137931	3.11769954162075	0.0214156706243378	0.158245291994036	0.130704157376136	MMP2/SIRT1/NRIP1	3
GO:1902259	BP	GO:1902259	regulation of delayed rectifier potassium channel activity	3/725	16/18986	0.1875	4.9101724137931	3.11769954162075	0.0214156706243378	0.158245291994036	0.130704157376136	KCNE3/AKAP6/KCNQ1	3
GO:0032535	BP	GO:0032535	regulation of cellular component size	22/725	361/18986	0.0609418282548476	1.59591938102971	2.27774444529239	0.0215245901592276	0.158855685563884	0.13120831757079	TMOD1/FN1/FSTL4/RAB3B/SEMA6C/FMN1/RGMA/DAAM2/IFRD1/NRCAM/PRKCE/SSH1/RIN3/CARMIL1/PRKD1/GPRC5B/PLXNA4/NCK1/BCL11A/NCK2/ABL1/AKT3	22
GO:0030902	BP	GO:0030902	hindbrain development	12/725	162/18986	0.0740740740740741	1.93982120051086	2.3936398891034	0.0217177237255774	0.160085345703676	0.132223966696305	PROX1/NRXN1/ABAT/PLXNA2/SMAD1/BCL2/CTNNB1/ARL13B/OPHN1/WLS/ATRN/ABL1	12
GO:0003333	BP	GO:0003333	amino acid transmembrane transport	9/725	108/18986	0.0833333333333333	2.18229885057471	2.45512257690059	0.0224610384469871	0.16516113167413	0.136416358899132	SLC7A2/ATP1A2/SLC6A6/SLC38A1/SFXN1/SLC3A1/SLC1A4/SLC38A9/SLC25A26	9
GO:0042472	BP	GO:0042472	inner ear morphogenesis	9/725	108/18986	0.0833333333333333	2.18229885057471	2.45512257690059	0.0224610384469871	0.16516113167413	0.136416358899132	PROX1/LRIG1/FGFR2/SOBP/MYO6/KCNQ1/ITGA8/ZEB1/PTK7	9
GO:0010721	BP	GO:0010721	negative regulation of cell development	18/725	281/18986	0.0640569395017794	1.6774966253528	2.27978276332885	0.022927129581513	0.168383310563983	0.139077747250131	FGL2/RUNX1/FSTL4/SMAD7/PROX1/SHB/SEMA6C/PRTG/LRP4/RGMA/DAAM2/IFRD1/CTNNB1/TMEM131L/BCL11A/LRRC17/KDM4A/FBN1	18
GO:0001667	BP	GO:0001667	ameboidal-type cell migration	16/725	241/18986	0.0663900414937759	1.7385949348977	2.29923917112098	0.0230381425551192	0.168993033542229	0.139581353563471	FN1/PROX1/SEMA6C/DAAM2/GJA1/FERMT1/PRKCE/HIF1A/EFNB1/ACVR1/ARSB/MAP4K4/TGFBR2/CDC42/GPC3/IQGAP1	16
GO:0001709	BP	GO:0001709	cell fate determination	5/725	43/18986	0.116279069767442	3.04506816359262	2.67503619000776	0.0232660334872992	0.170250962621606	0.140620351680174	PROX1/DSCAML1/IFRD1/CTNNB1/CDC42	5
GO:0046640	BP	GO:0046640	regulation of alpha-beta T cell proliferation	5/725	43/18986	0.116279069767442	3.04506816359262	2.67503619000776	0.0232660334872992	0.170250962621606	0.140620351680174	SYK/SH3RF1/PRKCQ/TGFBR2/JAK2	5
GO:0050678	BP	GO:0050678	regulation of epithelial cell proliferation	24/725	406/18986	0.0591133004926108	1.54803465262443	2.22413020364481	0.0233610208495007	0.17073908337583	0.141023519515847	NGFR/PROX1/EFNB2/FGFR2/HSPG2/PRKCA/PPP1R16B/EGFR/ZNF703/HIF1A/ZEB1/IFT80/PRKD1/SLC39A9/CDKN1C/CTNNB1/SIRT1/FRS2/SYNJ2BP/TGFBR3/SMAD3/CDC42/GPC3/AKT3	24
GO:0021952	BP	GO:0021952	central nervous system projection neuron axonogenesis	4/725	29/18986	0.137931034482759	3.61208085612366	2.80487063652077	0.0234552404778437	0.170807342297639	0.141079898601417	EPHA4/NIN/PLXNA4/MYCBP2	4
GO:0060384	BP	GO:0060384	innervation	4/725	29/18986	0.137931034482759	3.61208085612366	2.80487063652077	0.0234552404778437	0.170807342297639	0.141079898601417	GABRA5/LRIG1/EPHA4/ECE1	4
GO:0071577	BP	GO:0071577	zinc ion transmembrane transport	4/725	29/18986	0.137931034482759	3.61208085612366	2.80487063652077	0.0234552404778437	0.170807342297639	0.141079898601417	TMEM163/SLC39A9/SLC11A2/SLC30A7	4
GO:0009612	BP	GO:0009612	response to mechanical stimulus	15/725	222/18986	0.0675675675675676	1.76943150046598	2.29771290365822	0.0236799721067786	0.172072840962457	0.142125148886979	CXCR4/MMP14/ATP1A2/SLC8A1/CRADD/NRXN1/KCNQ1/DMD/EGFR/MMP2/MAPK14/DAG1/MAPK8/CTNNB1/TMEM87A	15
GO:0006939	BP	GO:0006939	smooth muscle contraction	9/725	109/18986	0.0825688073394495	2.16227776020247	2.4247597518837	0.023686024654597	0.172072840962457	0.142125148886979	GUCY1A1/GRIP2/ATP1A2/SLC8A1/NPNT/ABAT/RAP1GDS1/DOCK4/MYLK	9
GO:0071900	BP	GO:0071900	regulation of protein serine/threonine kinase activity	17/725	262/18986	0.0648854961832061	1.69919452487497	2.27070843934671	0.0238124706424317	0.172720957961152	0.142660467095364	DIPK2A/PROX1/CEMIP/NTF3/NTRK3/SLC8A1/EPHA4/PAK1/PTPRJ/EGFR/KSR1/SIRT1/MNAT1/PTPN1/CCNY/ABL1/PDCD4	17
GO:0070085	BP	GO:0070085	glycosylation	16/725	242/18986	0.0661157024793388	1.73141065830721	2.28165436210979	0.0238324594967102	0.172720957961152	0.142660467095364	GALNT6/GRM7/B3GNT2/ST6GAL2/ST6GAL1/TMTC2/CRPPA/GALNT10/MAN1C1/MAN2A2/GXYLT2/TMTC3/ALG13/TMEM59/OGT/MAGT1	16
GO:0019216	BP	GO:0019216	regulation of lipid metabolic process	21/725	344/18986	0.061046511627907	1.59866078588613	2.23267652812055	0.0239109861398738	0.173082282165969	0.142958906152445	CNR1/RORC/LHCGR/CCDC3/PROX1/IGFBP7/FMO4/ZBTB20/IRS1/PLPP1/SCARB2/PDE8B/NR3C1/PRKCE/MTMR3/PRKAG2/LONP2/SIRT1/OGT/PPP2R5A/DCAF5	21
GO:0051961	BP	GO:0051961	negative regulation of nervous system development	11/725	146/18986	0.0753424657534247	1.97303731695796	2.3516760739984	0.0244163841496972	0.17652899534338	0.145805750667653	FSTL4/PROX1/SEMA6C/PRTG/LRP4/RGMA/DAAM2/IFRD1/CTNNB1/BCL11A/KDM4A	11
GO:0006486	BP	GO:0006486	protein glycosylation	15/725	223/18986	0.0672645739910314	1.76149683006031	2.27919465539893	0.0245300805298197	0.176927235553789	0.146134680839786	GALNT6/B3GNT2/ST6GAL2/ST6GAL1/TMTC2/CRPPA/GALNT10/MAN1C1/MAN2A2/GXYLT2/TMTC3/ALG13/TMEM59/OGT/MAGT1	15
GO:0043413	BP	GO:0043413	macromolecule glycosylation	15/725	223/18986	0.0672645739910314	1.76149683006031	2.27919465539893	0.0245300805298197	0.176927235553789	0.146134680839786	GALNT6/B3GNT2/ST6GAL2/ST6GAL1/TMTC2/CRPPA/GALNT10/MAN1C1/MAN2A2/GXYLT2/TMTC3/ALG13/TMEM59/OGT/MAGT1	15
GO:0009948	BP	GO:0009948	anterior/posterior axis specification	6/725	59/18986	0.101694915254237	2.66314436002338	2.54933605338261	0.0246321294087804	0.177028768143818	0.146218542618287	TDRD7/PCSK6/CTNNB1/FRS2/WLS/GPC3	6
GO:0038093	BP	GO:0038093	Fc receptor signaling pathway	6/725	59/18986	0.101694915254237	2.66314436002338	2.54933605338261	0.0246321294087804	0.177028768143818	0.146218542618287	SYK/PRKCQ/PAK1/PRKCE/MAPK8/ABL1	6
GO:0090497	BP	GO:0090497	mesenchymal cell migration	6/725	59/18986	0.101694915254237	2.66314436002338	2.54933605338261	0.0246321294087804	0.177028768143818	0.146218542618287	FN1/SEMA6C/HIF1A/EFNB1/ACVR1/CDC42	6
GO:0072175	BP	GO:0072175	epithelial tube formation	10/725	128/18986	0.078125	2.04590517241379	2.36571000001237	0.024908716431679	0.178803711174847	0.147684573173369	PROX1/WNT6/RGMA/FGFR2/HIF1A/SUFU/MTHFD1L/CTNNB1/ABL1/CC2D2A	10
GO:0018108	BP	GO:0018108	peptidyl-tyrosine phosphorylation	14/725	204/18986	0.0686274509803922	1.79718728870859	2.28095415561053	0.0251068313446834	0.179986387859137	0.148661415880793	IL31RA/NTF3/SYK/LRP4/FGFR2/EPHA4/PTPRJ/EGFR/ACVR1/GPRC5B/ABI1/PTPN1/ABL1/JAK2	14
GO:0043031	BP	GO:0043031	negative regulation of macrophage activation	3/725	17/18986	0.176470588235294	4.62133874239351	2.9763460178666	0.0252821694392162	0.179986387859137	0.148661415880793	IL31RA/LRFN5/CD200	3
GO:0051044	BP	GO:0051044	positive regulation of membrane protein ectodomain proteolysis	3/725	17/18986	0.176470588235294	4.62133874239351	2.9763460178666	0.0252821694392162	0.179986387859137	0.148661415880793	RGMA/SH3D19/NRDC	3
GO:0060080	BP	GO:0060080	inhibitory postsynaptic potential	3/725	17/18986	0.176470588235294	4.62133874239351	2.9763460178666	0.0252821694392162	0.179986387859137	0.148661415880793	ABAT/RIMS2/RIMS1	3
GO:0072077	BP	GO:0072077	renal vesicle morphogenesis	3/725	17/18986	0.176470588235294	4.62133874239351	2.9763460178666	0.0252821694392162	0.179986387859137	0.148661415880793	FMN1/SALL1/CTNNB1	3
GO:0090308	BP	GO:0090308	regulation of DNA methylation-dependent heterochromatin formation	3/725	17/18986	0.176470588235294	4.62133874239351	2.9763460178666	0.0252821694392162	0.179986387859137	0.148661415880793	PPHLN1/ATF7IP2/ATF7IP	3
GO:1900102	BP	GO:1900102	negative regulation of endoplasmic reticulum unfolded protein response	3/725	17/18986	0.176470588235294	4.62133874239351	2.9763460178666	0.0252821694392162	0.179986387859137	0.148661415880793	NCK1/NCK2/PTPN1	3
GO:0051651	BP	GO:0051651	maintenance of location in cell	15/725	224/18986	0.0669642857142857	1.75363300492611	2.26077	0.0254028107202151	0.180549505492234	0.149126528079773	LHCGR/CAMK2D/ATP1A2/CEMIP/ITPR2/AKAP6/SLC8A1/HK2/DMD/PRKCE/RYR3/PRKD1/ANKRD13C/SIRT1/ABL1	15
GO:0030501	BP	GO:0030501	positive regulation of bone mineralization	5/725	44/18986	0.113636363636364	2.97586206896552	2.61446042287062	0.0254509904213833	0.180549505492234	0.149126528079773	SLC8A1/SLC20A2/ACVR1/ACVR2A/SMAD3	5
GO:0046627	BP	GO:0046627	negative regulation of insulin receptor signaling pathway	5/725	44/18986	0.113636363636364	2.97586206896552	2.61446042287062	0.0254509904213833	0.180549505492234	0.149126528079773	IRS1/PRKCQ/PTPRJ/NCK1/PTPN1	5
[truncated: 685 more rows]

## Sheet: GO_Pre-GC II
	ONTOLOGY	ID	Description	GeneRatio	BgRatio	RichFactor	FoldEnrichment	zScore	pvalue	p.adjust	qvalue	geneID	Count
[truncated: 582 more rows]

[truncated: 1 more sheets: DE_OSEC Pre-GC I Pre-GC II]
