# Supplementary material for: A spatiotemporal transcriptomic atlas of porcine (Sus scrofa) female early gonadal development
Source: Commun Biol. 2026 Mar 30;9:487. doi: 10.1038/s42003-026-09932-0 (PMC13050328; doi:10.1038/s42003-026-09932-0)
Supplement: Supplementary file 7 — Supplementary Data 5 [file 42003_2026_9932_MOESM7_ESM.xlsx]

## Sheet: GO_Interstitial Cell-1
	ONTOLOGY	ID	Description	GeneRatio	BgRatio	RichFactor	FoldEnrichment	zScore	pvalue	p.adjust	qvalue	geneID	Count
GO:0035249	BP	GO:0035249	synaptic transmission, glutamatergic	9/197	111/18986	0.0810810810810811	7.81424063657566	7.37262349509063	2.35705492659236e-06	0.00401751633625517	0.00326677561293746	SYT1/ABTB3/SLC1A4/GRIK1/KMO/NRXN1/EGFR/GRIN2B/CDH8	9
GO:0086012	BP	GO:0086012	membrane depolarization during cardiac muscle cell action potential	5/197	22/18986	0.227272727272727	21.9035532994924	10.0450722273876	2.60793011116856e-06	0.00401751633625517	0.00326677561293746	ANK3/SLC8A1/CACNA1D/CACNB2/CACNA1G	5
GO:0006941	BP	GO:0006941	striated muscle contraction	11/197	194/18986	0.0567010309278351	5.46459783348161	6.40004883528972	5.98956268117644e-06	0.00581584064493023	0.00472905267767948	RYR3/GATA4/SLC8A1/KCND3/CACNA1D/ATP8A2/CACNB2/KCNQ1/SGCD/CACNA1G/ARHGEF11	11
GO:0090596	BP	GO:0090596	sensory organ morphogenesis	13/197	285/18986	0.0456140350877193	4.39608157449461	5.9149994561367	9.2137021784739e-06	0.00581584064493023	0.00472905267767948	FGFR2/BCAR3/ATP8A2/MYO3B/POC5/LRIG1/MEGF11/KCNQ1/NKD1/FRS2/CDON/SHROOM2/EPHB2	13
GO:0014706	BP	GO:0014706	striated muscle tissue development	16/197	424/18986	0.0377358490566038	3.63681639689685	5.62259776200779	9.49725157847444e-06	0.00581584064493023	0.00472905267767948	NRG1/SORBS2/GATA4/SLC8A1/FGFR2/TGFBR3/FHOD3/TLL2/VGLL4/MCUB/DNER/SGCZ/SGCD/FRS2/CDON/CACNA1G	16
GO:0086010	BP	GO:0086010	membrane depolarization during action potential	5/197	30/18986	0.166666666666667	16.0626057529611	8.45422821388684	1.31923964341331e-05	0.00581584064493023	0.00472905267767948	ANK3/SLC8A1/CACNA1D/CACNB2/CACNA1G	5
GO:0048738	BP	GO:0048738	cardiac muscle tissue development	12/197	252/18986	0.0476190476190476	4.58931592941745	5.87331480635005	1.33468999567445e-05	0.00581584064493023	0.00472905267767948	NRG1/SORBS2/GATA4/SLC8A1/FGFR2/TGFBR3/FHOD3/VGLL4/SGCZ/SGCD/FRS2/CACNA1G	12
GO:0070588	BP	GO:0070588	calcium ion transmembrane transport	14/197	348/18986	0.0402298850574713	3.87718069899061	5.54681507427773	1.71943055636036e-05	0.00581584064493023	0.00472905267767948	RYR3/SLC8A1/ITPR2/CACNA1D/LHCGR/SLC24A4/SLC24A3/CACNB2/MICU1/CACNA2D3/MCUB/GRIN2B/ITPR1/CACNA1G	14
GO:0060537	BP	GO:0060537	muscle tissue development	16/197	447/18986	0.0357941834451902	3.44968714157553	5.36670610139966	1.82248543161955e-05	0.00581584064493023	0.00472905267767948	NRG1/SORBS2/GATA4/SLC8A1/FGFR2/TGFBR3/FHOD3/TLL2/VGLL4/MCUB/DNER/SGCZ/SGCD/FRS2/CDON/CACNA1G	16
GO:0060526	BP	GO:0060526	prostate glandular acinus morphogenesis	3/197	6/18986	0.5	48.1878172588832	11.8370638610145	2.15047855623741e-05	0.00581584064493023	0.00472905267767948	ESR1/FGFR2/FRS2	3
GO:0060527	BP	GO:0060527	prostate epithelial cord arborization involved in prostate glandular acinus morphogenesis	3/197	6/18986	0.5	48.1878172588832	11.8370638610145	2.15047855623741e-05	0.00581584064493023	0.00472905267767948	ESR1/FGFR2/FRS2	3
GO:0006936	BP	GO:0006936	muscle contraction	14/197	358/18986	0.0391061452513966	3.76887956214729	5.41563074329531	2.35302722160171e-05	0.00581584064493023	0.00472905267767948	RYR3/GATA4/KCNMA1/SLC8A1/KCND3/CACNA1D/ATP8A2/CACNB2/ABAT/KCNQ1/MYOF/SGCD/CACNA1G/ARHGEF11	14
GO:0070509	BP	GO:0070509	calcium ion import	7/197	84/18986	0.0833333333333333	8.03130287648054	6.61314659625328	2.68432059085311e-05	0.00581584064493023	0.00472905267767948	SLC8A1/CACNA1D/SLC24A4/CACNB2/MICU1/PLPP4/CACNA1G	7
GO:0086001	BP	GO:0086001	cardiac muscle cell action potential	7/197	85/18986	0.0823529411764706	7.93681696028665	6.56317353496317	2.89980072099089e-05	0.00581584064493023	0.00472905267767948	ANK3/SLC8A1/KCND3/CACNA1D/CACNB2/KCNQ1/CACNA1G	7
GO:0086003	BP	GO:0086003	cardiac muscle cell contraction	7/197	85/18986	0.0823529411764706	7.93681696028665	6.56317353496317	2.89980072099089e-05	0.00581584064493023	0.00472905267767948	GATA4/KCND3/CACNA1D/CACNB2/KCNQ1/SGCD/CACNA1G	7
GO:0042391	BP	GO:0042391	regulation of membrane potential	16/197	466/18986	0.0343347639484979	3.30903466155421	5.16760726422398	3.02023532356e-05	0.00581584064493023	0.00472905267767948	KCNMA1/ANK3/SLC8A1/KCND3/CACNA1D/GRIK1/SLC24A4/CACNB2/ABAT/GNA14/NRXN1/SSH1/KCNQ1/GABRG3/GRIN2B/CACNA1G	16
GO:0019722	BP	GO:0019722	calcium-mediated signaling	11/197	235/18986	0.0468085106382979	4.51119991359758	5.54579551228489	3.59442859611301e-05	0.00651437323801423	0.00529705266795602	RYR3/SLC8A1/ITPR2/LHCGR/GRIK1/SLC24A4/CDH13/NEGR1/GRIN2B/ITPR1/SGCD	11
GO:0086091	BP	GO:0086091	regulation of heart rate by cardiac conduction	5/197	40/18986	0.125	12.0469543147208	7.16144016628298	5.5999044560539e-05	0.00958516979394559	0.00779401906749022	KCND3/CACNA1D/CACNB2/KCNQ1/CACNA1G	5
GO:0035051	BP	GO:0035051	cardiocyte differentiation	9/197	167/18986	0.0538922155688623	5.19389647101736	5.57396516831849	6.33777459039617e-05	0.00971396559930258	0.00789874720317742	NRG1/SORBS2/GATA4/SLC8A1/TGFBR3/FHOD3/EGFR/SGCD/FRS2	9
GO:0048592	BP	GO:0048592	eye morphogenesis	9/197	167/18986	0.0538922155688623	5.19389647101736	5.57396516831849	6.33777459039617e-05	0.00971396559930258	0.00789874720317742	BCAR3/ATP8A2/POC5/MEGF11/NKD1/FRS2/CDON/SHROOM2/EPHB2	9
GO:0006816	BP	GO:0006816	calcium ion transport	15/197	445/18986	0.0337078651685393	3.2486168938573	4.91490896718572	6.62100868501637e-05	0.00971396559930258	0.00789874720317742	RYR3/SLC8A1/ITPR2/CACNA1D/LHCGR/SLC24A4/SLC24A3/CACNB2/MICU1/PLPP4/CACNA2D3/MCUB/GRIN2B/ITPR1/CACNA1G	15
GO:0071805	BP	GO:0071805	potassium ion transmembrane transport	10/197	219/18986	0.045662100456621	4.40071390492084	5.18300118575052	0.000100192573461233	0.0138585578598691	0.0112688524595529	KCNMA1/ANK3/KCND3/CACNA1D/STK39/SLC24A4/SLC24A3/SLC9A9/KCNQ1/KCNT2	10
GO:1902722	BP	GO:1902722	positive regulation of prolactin secretion	2/197	2/18986	1	96.3756345177665	13.8116370151218	0.000107121888268253	0.0138585578598691	0.0112688524595529	ABAT/EGFR	2
GO:0003012	BP	GO:0003012	muscle system process	15/197	465/18986	0.032258064516129	3.10889143605698	4.71449375062042	0.000107953712637734	0.0138585578598691	0.0112688524595529	SORBS2/RYR3/GATA4/KCNMA1/SLC8A1/KCND3/CACNA1D/ATP8A2/CACNB2/ABAT/KCNQ1/MYOF/SGCD/CACNA1G/ARHGEF11	15
GO:0060525	BP	GO:0060525	prostate glandular acinus development	3/197	10/18986	0.3	28.9126903553299	9.04036452870382	0.000125126328836048	0.0154205687657546	0.0125389752686229	ESR1/FGFR2/FRS2	3
GO:0051966	BP	GO:0051966	regulation of synaptic transmission, glutamatergic	6/197	77/18986	0.0779220779220779	7.5097897026831	5.86090418170025	0.000148696014284973	0.0173184649213695	0.0140822175004217	SYT1/GRIK1/KMO/NRXN1/EGFR/GRIN2B	6
GO:0060048	BP	GO:0060048	cardiac muscle contraction	8/197	147/18986	0.054421768707483	5.2449324907628	5.29038298310826	0.000151768436506646	0.0173184649213695	0.0140822175004217	GATA4/SLC8A1/KCND3/CACNA1D/CACNB2/KCNQ1/SGCD/CACNA1G	8
GO:0097553	BP	GO:0097553	calcium ion transmembrane import into cytosol	9/197	189/18986	0.0476190476190476	4.58931592941745	5.07790882014332	0.000162984047964072	0.0176141967376387	0.0143226868363246	RYR3/SLC8A1/ITPR2/CACNA1D/LHCGR/SLC24A4/GRIN2B/ITPR1/CACNA1G	9
GO:0044331	BP	GO:0044331	cell-cell adhesion mediated by cadherin	5/197	50/18986	0.1	9.63756345177665	6.26208143449668	0.000165794127033925	0.0176141967376387	0.0143226868363246	PTPRU/CDH13/CDH20/CDH8/NEXMIF	5
GO:0055074	BP	GO:0055074	calcium ion homeostasis	12/197	329/18986	0.0364741641337386	3.51522071189422	4.71237371016703	0.000174322766118766	0.0179029480803973	0.0145574801179882	RYR3/SLC8A1/ITPR2/LHCGR/SLC24A4/SLC24A3/CACNB2/MICU1/MCUB/ERC2/ITPR1/SGCD	12
GO:0070252	BP	GO:0070252	actin-mediated cell contraction	7/197	115/18986	0.0608695652173913	5.86634297064666	5.35970340506388	0.000198202082428575	0.0196987295471755	0.0160176895137524	GATA4/KCND3/CACNA1D/CACNB2/KCNQ1/SGCD/CACNA1G	7
GO:0060442	BP	GO:0060442	branching involved in prostate gland morphogenesis	3/197	12/18986	0.25	24.0939086294416	8.19398564377101	0.000225907645379474	0.0217506704816925	0.0176861906579983	ESR1/FGFR2/FRS2	3
GO:0006813	BP	GO:0006813	potassium ion transport	10/197	248/18986	0.0403225806451613	3.88611429507123	4.68451171769309	0.000275005664149452	0.0250215915085772	0.0203458848939729	KCNMA1/ANK3/KCND3/CACNA1D/STK39/SLC24A4/SLC24A3/SLC9A9/KCNQ1/KCNT2	10
GO:0086019	BP	GO:0086019	cell-cell signaling involved in cardiac conduction	4/197	31/18986	0.129032258064516	12.4355657442279	6.5247396655566	0.000284053399270961	0.0250215915085772	0.0203458848939729	CACNA1D/CACNB2/KCNQ1/CACNA1G	4
GO:0086065	BP	GO:0086065	cell communication involved in cardiac conduction	5/197	56/18986	0.0892857142857143	8.60496736765772	5.83583013113903	0.000284243980136385	0.0250215915085772	0.0203458848939729	SLC8A1/CACNA1D/CACNB2/KCNQ1/CACNA1G	5
GO:0030111	BP	GO:0030111	regulation of Wnt signaling pathway	12/197	349/18986	0.0343839541547278	3.31377539889168	4.4671701088869	0.000299210414668482	0.0252006872861	0.0204915136032108	LGR4/BICC1/FGFR2/HECW1/PTPRU/NLK/VGLL4/EDA/LYPD6/EGFR/PLPP3/NKD1	12
GO:0006814	BP	GO:0006814	sodium ion transport	10/197	251/18986	0.0398406374501992	3.83966671385524	4.63728687529323	0.000302637270232294	0.0252006872861	0.0204915136032108	NKAIN2/ANK3/SLC8A1/STK39/SLC24A4/SLC24A3/SLC38A11/SLC9A9/KCNQ1/SHROOM2	10
GO:0060523	BP	GO:0060523	prostate epithelial cord elongation	2/197	3/18986	0.666666666666667	64.2504230118443	11.2183301896086	0.00031916499390165	0.0258775617423943	0.0210419026450395	ESR1/FGFR2	2
GO:0006029	BP	GO:0006029	proteoglycan metabolic process	6/197	89/18986	0.0674157303370786	6.4972337877146	5.32266777354083	0.000328853257094263	0.0259794073104468	0.0211247166500499	GLCE/HS3ST1/HS3ST4/CHST8/ADAMTS12/BMPR1B	6
GO:0006874	BP	GO:0006874	intracellular calcium ion homeostasis	11/197	304/18986	0.0361842105263158	3.48727624899813	4.47647034039023	0.000347271662403485	0.0267485997966284	0.0217501725400077	RYR3/SLC8A1/ITPR2/LHCGR/SLC24A4/SLC24A3/CACNB2/MICU1/MCUB/ERC2/ITPR1	11
GO:0001654	BP	GO:0001654	eye development	13/197	411/18986	0.0316301703163017	3.0483777341386	4.29885826737481	0.000376069895998627	0.0282602768188236	0.022979367200943	SMOC1/BCAR3/ATP8A2/EGFR/POC5/MEGF11/LAMA1/NKD1/FRS2/BMPR1B/CDON/SHROOM2/EPHB2	13
GO:0055017	BP	GO:0055017	cardiac muscle tissue growth	6/197	92/18986	0.0652173913043478	6.28536746854999	5.20347803996241	0.000393308035282139	0.0288519537310541	0.0234604792975311	NRG1/SORBS2/GATA4/FGFR2/TGFBR3/VGLL4	6
GO:0007435	BP	GO:0007435	salivary gland morphogenesis	4/197	34/18986	0.117647058823529	11.3383099432666	6.17800226912962	0.000408616957279999	0.0288641828844776	0.0234704232272696	FGFR2/EDA/EGFR/LAMA1	4
GO:0150063	BP	GO:0150063	visual system development	13/197	415/18986	0.0313253012048193	3.01899578007461	4.25822293927895	0.000412211634831877	0.0288641828844776	0.0234704232272696	SMOC1/BCAR3/ATP8A2/EGFR/POC5/MEGF11/LAMA1/NKD1/FRS2/BMPR1B/CDON/SHROOM2/EPHB2	13
GO:0055007	BP	GO:0055007	cardiac muscle cell differentiation	7/197	131/18986	0.0534351145038168	5.14984306583485	4.88023385549876	0.000439337228128858	0.0295698480645731	0.0240442229603116	NRG1/SORBS2/GATA4/SLC8A1/FHOD3/SGCD/FRS2	7
GO:0140115	BP	GO:0140115	export across plasma membrane	6/197	94/18986	0.0638297872340425	6.15163624581488	5.12692222286515	0.000441484261918327	0.0295698480645731	0.0240442229603116	SLC8A1/KCND3/SLC24A4/KCNQ1/TMEM163/KCNT2	6
GO:0086002	BP	GO:0086002	cardiac muscle cell action potential involved in contraction	5/197	62/18986	0.0806451612903226	7.77222859014246	5.46899548139455	0.000457942900291564	0.0299907269745827	0.0243864535436228	KCND3/CACNA1D/CACNB2/KCNQ1/CACNA1G	5
GO:0055006	BP	GO:0055006	cardiac cell development	6/197	95/18986	0.0631578947368421	6.08688218006946	5.08947034359133	0.000467236252768571	0.0299907269745827	0.0243864535436228	SORBS2/GATA4/SLC8A1/TGFBR3/FHOD3/SGCD	6
GO:0048880	BP	GO:0048880	sensory system development	13/197	422/18986	0.0308056872037915	2.96891765102124	4.18826910848049	0.000482582650192013	0.0303436152090121	0.0246733986564338	SMOC1/BCAR3/ATP8A2/EGFR/POC5/MEGF11/LAMA1/NKD1/FRS2/BMPR1B/CDON/SHROOM2/EPHB2	13
GO:0051968	BP	GO:0051968	positive regulation of synaptic transmission, glutamatergic	4/197	36/18986	0.111111111111111	10.7084038353074	5.97009245733426	0.000510679166498934	0.031363483978316	0.0255026877358315	KMO/NRXN1/EGFR/GRIN2B	4
GO:0061337	BP	GO:0061337	cardiac conduction	6/197	97/18986	0.0618556701030928	5.96137945470721	5.0161487689839	0.000522243332324695	0.031363483978316	0.0255026877358315	SLC8A1/KCND3/CACNA1D/CACNB2/KCNQ1/CACNA1G	6
GO:0001508	BP	GO:0001508	action potential	8/197	177/18986	0.0451977401129944	4.35596088215894	4.59311427369609	0.000532690639782511	0.031363483978316	0.0255026877358315	ANK3/SLC8A1/KCND3/CACNA1D/CACNB2/GNA14/KCNQ1/CACNA1G	8
GO:0048593	BP	GO:0048593	camera-type eye morphogenesis	7/197	136/18986	0.0514705882352941	4.96051060017916	4.74626013498625	0.000550145551492972	0.031363483978316	0.0255026877358315	BCAR3/ATP8A2/MEGF11/FRS2/CDON/SHROOM2/EPHB2	7
GO:0036444	BP	GO:0036444	calcium import into the mitochondrion	3/197	16/18986	0.1875	18.0704314720812	6.99451176436381	0.000557695624829347	0.031363483978316	0.0255026877358315	MICU1/MCUB/ITPR1	3
GO:0007431	BP	GO:0007431	salivary gland development	4/197	37/18986	0.108108108108108	10.4189875154342	5.87216859431604	0.00056796826416385	0.031363483978316	0.0255026877358315	FGFR2/EDA/EGFR/LAMA1	4
GO:0030166	BP	GO:0030166	proteoglycan biosynthetic process	5/197	65/18986	0.0769230769230769	7.4135103475205	5.30355425283922	0.000570060078800939	0.031363483978316	0.0255026877358315	GLCE/HS3ST1/HS3ST4/CHST8/BMPR1B	5
GO:0042692	BP	GO:0042692	muscle cell differentiation	13/197	432/18986	0.0300925925925926	2.90019270539575	4.09079130743866	0.000600632386663069	0.031694868368903	0.025772147360901	NRG1/SORBS2/ADGRB3/GATA4/SLC8A1/FGFR2/FHOD3/LAMA1/DNER/SGCZ/SGCD/FRS2/CDON	13
GO:0048638	BP	GO:0048638	regulation of developmental growth	11/197	325/18986	0.0338461538461538	3.26194455290902	4.21155774302946	0.000607316926139011	0.031694868368903	0.025772147360901	NRG1/PLXNA4/FGFR2/SYT1/TGFBR3/RGMA/ATP8A2/TLL2/VGLL4/IL7/FTO	11
GO:0060419	BP	GO:0060419	heart growth	6/197	100/18986	0.06	5.78253807106599	4.90992687187168	0.000614053562193975	0.031694868368903	0.025772147360901	NRG1/SORBS2/GATA4/FGFR2/TGFBR3/VGLL4	6
GO:0035265	BP	GO:0035265	organ growth	8/197	181/18986	0.0441988950276243	4.25969655327145	4.51197175640223	0.000617232100660233	0.031694868368903	0.025772147360901	ESR1/NRG1/SORBS2/GATA4/FGFR2/TGFBR3/VGLL4/IL7	8
GO:0060737	BP	GO:0060737	prostate gland morphogenetic growth	2/197	4/18986	0.5	48.1878172588832	9.66441299485039	0.000633962381193458	0.0320202966632302	0.0260367638868064	ESR1/FGFR2	2
GO:0030048	BP	GO:0030048	actin filament-based movement	7/197	140/18986	0.05	4.81878172588832	4.64371802496921	0.000653908752627896	0.0324950462394604	0.0264227984932834	GATA4/KCND3/CACNA1D/CACNB2/KCNQ1/SGCD/CACNA1G	7
GO:0046839	BP	GO:0046839	phospholipid dephosphorylation	4/197	40/18986	0.1	9.63756345177665	5.59949757010781	0.000767103704692924	0.0375150240342682	0.0305047087246309	PLPP1/PLPP4/MTMR3/PLPP3	4
GO:0031345	BP	GO:0031345	negative regulation of cell projection organization	8/197	188/18986	0.0425531914893617	4.10109083054325	4.37546454919616	0.000791069937035477	0.0376532193499564	0.0306170799135264	RGMA/NR2F1/GLCE/NRXN1/STMN2/SPOCK1/GRIN2B/EPHB2	8
GO:0002027	BP	GO:0002027	regulation of heart rate	6/197	105/18986	0.0571428571428571	5.50717911530094	4.7421310462233	0.000794371716243806	0.0376532193499564	0.0306170799135264	SLC8A1/KCND3/CACNA1D/CACNB2/KCNQ1/CACNA1G	6
GO:1990806	BP	GO:1990806	ligand-gated ion channel signaling pathway	4/197	41/18986	0.0975609756097561	9.40250092856258	5.5149270654506	0.000843196758301684	0.0393619577625377	0.0320065117186285	GRIK1/NRXN1/GRIN2B/ITPR1	4
GO:0042472	BP	GO:0042472	inner ear morphogenesis	6/197	108/18986	0.0555555555555556	5.35420191765369	4.64653306765143	0.000920665188159272	0.0423368573838614	0.0344255011440545	FGFR2/ATP8A2/MYO3B/LRIG1/KCNQ1/EPHB2	6
GO:0042698	BP	GO:0042698	ovulation cycle	5/197	73/18986	0.0684931506849315	6.60107085738127	4.90951810823485	0.000969648064943597	0.043933613060165	0.0357238760768694	ESR1/LHCGR/NCOA1/EGFR/BMPR1B	5
GO:0098703	BP	GO:0098703	calcium ion import across plasma membrane	4/197	43/18986	0.0930232558139535	8.96517530397828	5.35416520395259	0.00101108426238964	0.044289602584408	0.0360133429511577	SLC8A1/CACNA1D/SLC24A4/CACNA1G	4
GO:1902656	BP	GO:1902656	calcium ion import into cytosol	4/197	43/18986	0.0930232558139535	8.96517530397828	5.35416520395259	0.00101108426238964	0.044289602584408	0.0360133429511577	SLC8A1/CACNA1D/SLC24A4/CACNA1G	4
GO:0003281	BP	GO:0003281	ventricular septum development	5/197	74/18986	0.0675675675675676	6.51186719714639	4.86443557589421	0.0010312740413236	0.044289602584408	0.0360133429511577	SUFU/GATA4/FGFR2/TGFBR3/FRS2	5
GO:0070459	BP	GO:0070459	prolactin secretion	2/197	5/18986	0.4	38.5502538071066	8.59854394134664	0.00104938039229529	0.044289602584408	0.0360133429511577	ABAT/EGFR	2
GO:0086046	BP	GO:0086046	membrane depolarization during SA node cell action potential	2/197	5/18986	0.4	38.5502538071066	8.59854394134664	0.00104938039229529	0.044289602584408	0.0360133429511577	CACNA1D/CACNA1G	2
GO:0043954	BP	GO:0043954	cellular component maintenance	5/197	77/18986	0.0649350649350649	6.25815808556925	4.73403322062031	0.00123363839239985	0.0513627011754587	0.0417647137114033	PLXNA4/ADGRB3/ERC2/KIRREL1/GRIN2B	5
GO:0097623	BP	GO:0097623	potassium ion export across plasma membrane	3/197	21/18986	0.142857142857143	13.7679477882524	5.99433351210587	0.00127489278591152	0.0523725956452452	0.0425858923574655	KCND3/KCNQ1/KCNT2	3
GO:0021953	BP	GO:0021953	central nervous system neuron differentiation	8/197	203/18986	0.0394088669950739	3.79805456227651	4.10400895108115	0.00129660574938596	0.0525637146560281	0.042741297555936	PLXNA4/SUFU/FGFR2/B4GALT5/NRXN1/SPOCK1/BMPR1B/EPHB2	8
GO:0060047	BP	GO:0060047	heart contraction	9/197	253/18986	0.0355731225296443	3.42838225557272	3.98162381552978	0.0013421592950581	0.0537038024425194	0.0436683407004548	GATA4/SLC8A1/KCND3/CACNA1D/CACNB2/KCNQ1/SGCZ/SGCD/CACNA1G	9
GO:0032535	BP	GO:0032535	regulation of cellular component size	11/197	361/18986	0.0304709141274238	2.93665368336685	3.80403064589475	0.00142285580294419	0.0560067832655096	0.0455409706936958	PLXNA4/KCNMA1/ARHGAP28/STK39/RGMA/MYO3B/CARMIL1/RIN3/SSH1/FCHSD2/KIRREL1	11
GO:0016055	BP	GO:0016055	Wnt signaling pathway	13/197	476/18986	0.0273109243697479	2.63210766540119	3.69262879600525	0.00145135998796653	0.0560067832655096	0.0455409706936958	MARK1/LGR4/BICC1/FGFR2/HECW1/PTPRU/NLK/VGLL4/EDA/LYPD6/EGFR/PLPP3/NKD1	13
GO:0048608	BP	GO:0048608	reproductive structure development	10/197	309/18986	0.0323624595469256	3.1189525733905	3.84532894757507	0.00149547561000032	0.0560067832655096	0.0455409706936958	ESR1/MAMLD1/LGR4/GATA4/FGFR2/LHCGR/NCOA1/IMMP2L/FRS2/BMPR1B	10
GO:0016339	BP	GO:0016339	calcium-dependent cell-cell adhesion via plasma membrane cell adhesion molecules	4/197	48/18986	0.0833333333333333	8.03130287648054	4.99431521133528	0.00153118489084412	0.0560067832655096	0.0455409706936958	CDH13/CDH20/NRXN1/CDH8	4
GO:0034331	BP	GO:0034331	cell junction maintenance	4/197	48/18986	0.0833333333333333	8.03130287648054	4.99431521133528	0.00153118489084412	0.0560067832655096	0.0455409706936958	PLXNA4/ADGRB3/ERC2/KIRREL1	4
GO:0007185	BP	GO:0007185	cell surface receptor protein tyrosine phosphatase signaling pathway	2/197	6/18986	0.333333333333333	32.1252115059222	7.80775924137128	0.00156331819566174	0.0560067832655096	0.0455409706936958	PTPRU/FRS2	2
GO:0015811	BP	GO:0015811	L-cystine transport	2/197	6/18986	0.333333333333333	32.1252115059222	7.80775924137128	0.00156331819566174	0.0560067832655096	0.0455409706936958	SLC3A1/SLC1A4	2
GO:0046874	BP	GO:0046874	quinolinate metabolic process	2/197	6/18986	0.333333333333333	32.1252115059222	7.80775924137128	0.00156331819566174	0.0560067832655096	0.0455409706936958	QPRT/KMO	2
GO:0086045	BP	GO:0086045	membrane depolarization during AV node cell action potential	2/197	6/18986	0.333333333333333	32.1252115059222	7.80775924137128	0.00156331819566174	0.0560067832655096	0.0455409706936958	CACNB2/CACNA1G	2
GO:0061458	BP	GO:0061458	reproductive system development	10/197	313/18986	0.0319488817891374	3.07909375456123	3.79774477243192	0.0016445638705235	0.0572551912661378	0.0465560925924283	ESR1/MAMLD1/LGR4/GATA4/FGFR2/LHCGR/NCOA1/IMMP2L/FRS2/BMPR1B	10
GO:0035272	BP	GO:0035272	exocrine system development	4/197	49/18986	0.0816326530612245	7.8673987361442	4.92857415432671	0.00165391497003774	0.0572551912661378	0.0465560925924283	FGFR2/EDA/EGFR/LAMA1	4
GO:0060043	BP	GO:0060043	regulation of cardiac muscle cell proliferation	4/197	49/18986	0.0816326530612245	7.8673987361442	4.92857415432671	0.00165391497003774	0.0572551912661378	0.0465560925924283	NRG1/FGFR2/TGFBR3/VGLL4	4
GO:0051146	BP	GO:0051146	striated muscle cell differentiation	10/197	314/18986	0.0318471337579618	3.06928772349575	3.78596736914595	0.00168366013850093	0.0576372987413485	0.0468667968378037	NRG1/SORBS2/ADGRB3/GATA4/SLC8A1/FHOD3/DNER/SGCD/FRS2/CDON	10
GO:0003015	BP	GO:0003015	heart process	9/197	262/18986	0.0343511450381679	3.31061339946526	3.8562501437695	0.0017066583101387	0.0577825742146959	0.0469849251374217	GATA4/SLC8A1/KCND3/CACNA1D/CACNB2/KCNQ1/SGCZ/SGCD/CACNA1G	9
GO:0051489	BP	GO:0051489	regulation of filopodium assembly	4/197	50/18986	0.08	7.71005076142132	4.86466866868387	0.00178331678247285	0.0597217283347701	0.0485617155867893	TENM2/MYO3B/NRXN1/EPHB2	4
GO:0006851	BP	GO:0006851	mitochondrial calcium ion transmembrane transport	3/197	24/18986	0.125	12.0469543147208	5.54488685034073	0.00189626881260606	0.0622548548989917	0.050621484705786	MICU1/MCUB/ITPR1	3
GO:0006970	BP	GO:0006970	response to osmotic stress	5/197	85/18986	0.0588235294117647	5.66915497163332	4.41765647211184	0.00191607760687133	0.0622548548989917	0.050621484705786	KCNMA1/STK39/NLK/KMO/MICU1	5
GO:1901016	BP	GO:1901016	regulation of potassium ion transmembrane transporter activity	4/197	51/18986	0.0784313725490196	7.5588732955111	4.80250974961508	0.00191957520785596	0.0622548548989917	0.050621484705786	ANK3/CACNA1D/STK39/KCNQ1	4
GO:0022612	BP	GO:0022612	gland morphogenesis	6/197	127/18986	0.047244094488189	4.55317958351653	4.11382931697925	0.00211567361127498	0.0671395483198694	0.0545933907314061	ESR1/FGFR2/EDA/EGFR/LAMA1/FRS2	6
GO:0034699	BP	GO:0034699	response to luteinizing hormone	2/197	7/18986	0.285714285714286	27.5358955765047	7.19006285888616	0.00217370734020793	0.0671395483198694	0.0545933907314061	TGFBR3/LHCGR	2
GO:0071286	BP	GO:0071286	cellular response to magnesium ion	2/197	7/18986	0.285714285714286	27.5358955765047	7.19006285888616	0.00217370734020793	0.0671395483198694	0.0545933907314061	RYR3/ANK3	2
GO:0003231	BP	GO:0003231	cardiac ventricle development	6/197	128/18986	0.046875	4.5176078680203	4.08875580530047	0.00220093942885648	0.0671395483198694	0.0545933907314061	NRG1/SUFU/GATA4/FGFR2/TGFBR3/FRS2	6
GO:0098659	BP	GO:0098659	inorganic cation import across plasma membrane	6/197	128/18986	0.046875	4.5176078680203	4.08875580530047	0.00220093942885648	0.0671395483198694	0.0545933907314061	SLC8A1/CACNA1D/SLC24A4/SLC9A9/KCNQ1/CACNA1G	6
GO:0099587	BP	GO:0099587	inorganic ion import across plasma membrane	6/197	128/18986	0.046875	4.5176078680203	4.08875580530047	0.00220093942885648	0.0671395483198694	0.0545933907314061	SLC8A1/CACNA1D/SLC24A4/SLC9A9/KCNQ1/CACNA1G	6
GO:0055013	BP	GO:0055013	cardiac muscle cell development	5/197	88/18986	0.0568181818181818	5.4758883248731	4.30922565280116	0.00223204123725504	0.0674207750194391	0.0548220654764397	SORBS2/GATA4/SLC8A1/FHOD3/SGCD	5
GO:0042471	BP	GO:0042471	ear morphogenesis	6/197	129/18986	0.0465116279069767	4.48258765198914	4.06393909846297	0.0022887726307624	0.068463189081349	0.0556696868800665	FGFR2/ATP8A2/MYO3B/LRIG1/KCNQ1/EPHB2	6
GO:0046622	BP	GO:0046622	positive regulation of organ growth	4/197	54/18986	0.0740740740740741	7.13893589020492	4.62570902644381	0.0023713234165036	0.070250456213919	0.0571229729886494	NRG1/FGFR2/TGFBR3/IL7	4
GO:0060740	BP	GO:0060740	prostate gland epithelium morphogenesis	3/197	26/18986	0.115384615384615	11.1202655212807	5.28744661045135	0.00239910495093093	0.0703965938458877	0.0572418023380013	ESR1/FGFR2/FRS2	3
GO:0060828	BP	GO:0060828	regulation of canonical Wnt signaling pathway	9/197	276/18986	0.0326086956521739	3.14268373427499	3.67165866798944	0.00242754566965576	0.0705591340397114	0.057373969153731	LGR4/BICC1/FGFR2/HECW1/PTPRU/EDA/LYPD6/EGFR/NKD1	9
GO:0003014	BP	GO:0003014	renal system process	6/197	132/18986	0.0454545454545455	4.38071065989848	3.9909822646585	0.00256816525004224	0.0739487582745809	0.0601301849001529	CLCN5/CORO2B/KCNMA1/STK39/KCNQ1/KIRREL1	6
GO:0035235	BP	GO:0035235	ionotropic glutamate receptor signaling pathway	3/197	27/18986	0.111111111111111	10.7084038353074	5.1690244038873	0.00267853613049945	0.0757116497070534	0.0615636503195432	GRIK1/NRXN1/GRIN2B	3
GO:1901017	BP	GO:1901017	negative regulation of potassium ion transmembrane transporter activity	3/197	27/18986	0.111111111111111	10.7084038353074	5.1690244038873	0.00267853613049945	0.0757116497070534	0.0615636503195432	ANK3/STK39/KCNQ1	3
GO:0009100	BP	GO:0009100	glycoprotein metabolic process	11/197	392/18986	0.0280612244897959	2.70441831554957	3.49155906555516	0.00270445060797296	0.0757492029378607	0.0615941860954606	ST6GAL2/GXYLT2/PCSK6/B4GALT5/GLCE/HS3ST1/HS3ST4/CHST8/MAN1C1/ADAMTS12/BMPR1B	11
GO:0043583	BP	GO:0043583	ear development	8/197	229/18986	0.0349344978165939	3.36683439363376	3.68969530978635	0.00275345608830726	0.0761013687242239	0.0618805437618179	FGFR2/ATP8A2/MYO3B/LRIG1/DIAPH3/KCNQ1/SHROOM2/EPHB2	8
GO:0010975	BP	GO:0010975	regulation of neuron projection development	12/197	452/18986	0.0265486725663717	2.55864516418849	3.4341437876411	0.00276642430935186	0.0761013687242239	0.0618805437618179	MARK1/PLXNA4/ADGRB3/LRRC4C/HECW1/RGMA/ATP8A2/NR2F1/STMN2/NEGR1/SPOCK1/EPHB2	12
GO:0060372	BP	GO:0060372	regulation of atrial cardiac muscle cell membrane repolarization	2/197	8/18986	0.25	24.0939086294416	6.68965616020937	0.0028785113151108	0.0767706070419837	0.0624247236064576	CACNA1D/KCNQ1	2
GO:1990709	BP	GO:1990709	presynaptic active zone organization	2/197	8/18986	0.25	24.0939086294416	6.68965616020937	0.0028785113151108	0.0767706070419837	0.0624247236064576	NRXN1/ERC2	2
GO:0015740	BP	GO:0015740	C4-dicarboxylate transport	3/197	28/18986	0.107142857142857	10.3259608411893	5.05665034622694	0.00297723375017198	0.0767706070419837	0.0624247236064576	SLC3A1/SLC1A4/ABAT	3
GO:0034698	BP	GO:0034698	response to gonadotropin	3/197	28/18986	0.107142857142857	10.3259608411893	5.05665034622694	0.00297723375017198	0.0767706070419837	0.0624247236064576	TGFBR3/LHCGR/PAPPA	3
GO:0060512	BP	GO:0060512	prostate gland morphogenesis	3/197	28/18986	0.107142857142857	10.3259608411893	5.05665034622694	0.00297723375017198	0.0767706070419837	0.0624247236064576	ESR1/FGFR2/FRS2	3
GO:0099558	BP	GO:0099558	maintenance of synapse structure	3/197	28/18986	0.107142857142857	10.3259608411893	5.05665034622694	0.00297723375017198	0.0767706070419837	0.0624247236064576	PLXNA4/ADGRB3/ERC2	3
GO:0048568	BP	GO:0048568	embryonic organ development	12/197	458/18986	0.0262008733624454	2.52512579522532	3.3830679059729	0.00307747210712861	0.0767706070419837	0.0624247236064576	PLXNA4/SUFU/GATA4/FGFR2/ATP8A2/MYO3B/NCOA1/EGFR/LRIG1/KCNQ1/FRS2/EPHB2	12
GO:0001541	BP	GO:0001541	ovarian follicle development	4/197	58/18986	0.0689655172413793	6.6465954839839	4.40996243641824	0.00308066472808072	0.0767706070419837	0.0624247236064576	ESR1/LHCGR/IMMP2L/BMPR1B	4
GO:0045010	BP	GO:0045010	actin nucleation	4/197	58/18986	0.0689655172413793	6.6465954839839	4.40996243641824	0.00308066472808072	0.0767706070419837	0.0624247236064576	IQGAP2/CARMIL1/FCHSD2/DIAPH3	4
GO:0086009	BP	GO:0086009	membrane repolarization	4/197	58/18986	0.0689655172413793	6.6465954839839	4.40996243641824	0.00308066472808072	0.0767706070419837	0.0624247236064576	KCND3/CACNA1D/SLC24A4/KCNQ1	4
GO:0048565	BP	GO:0048565	digestive tract development	6/197	137/18986	0.0437956204379562	4.22083070880729	3.87409802461547	0.003089761529765	0.0767706070419837	0.0624247236064576	LGR4/GATA4/FGFR2/EGFR/CLMP/KCNQ1	6
GO:0051592	BP	GO:0051592	response to calcium ion	6/197	137/18986	0.0437956204379562	4.22083070880729	3.87409802461547	0.003089761529765	0.0767706070419837	0.0624247236064576	RYR3/KCNMA1/SYT1/MICU1/NRXN1/EGFR	6
GO:0007409	BP	GO:0007409	axonogenesis	12/197	459/18986	0.0261437908496732	2.51962443183703	3.37463370597156	0.00313197022147075	0.077196802018811	0.0627712768597927	PLXNA4/CNTN4/LRRC4C/ANK3/FGFR2/RGMA/CNTN6/ATP8A2/B4GALT5/NRXN1/BMPR1B/EPHB2	12
GO:0007200	BP	GO:0007200	phospholipase C-activating G protein-coupled receptor signaling pathway	6/197	138/18986	0.0434782608695652	4.19024497903333	3.8513902008099	0.00320292126477172	0.0783190509266798	0.063683814621192	ESR1/LHCGR/PLPP1/GNA14/NRXN1/ITPR1	6
GO:0003401	BP	GO:0003401	axis elongation	3/197	29/18986	0.103448275862069	9.96989322597585	4.94980452013423	0.00329561636882493	0.0799511341129891	0.0650109155226137	ESR1/FGFR2/NKD1	3
GO:0010038	BP	GO:0010038	response to metal ion	10/197	345/18986	0.0289855072463768	2.79349665268888	3.44240604236582	0.00332329758295402	0.0799928113521979	0.0650448046663697	RYR3/KCNMA1/ANK3/SYT1/STK39/ABAT/MICU1/NRXN1/EGFR/CACNA1G	10
GO:0051899	BP	GO:0051899	membrane depolarization	5/197	97/18986	0.0515463917525773	4.96782	4.0116174524363	0.00340742166348806	0.0813819081023775	0.0661743252476668	ANK3/SLC8A1/CACNA1D/CACNB2/CACNA1G	5
GO:0007015	BP	GO:0007015	actin filament organization	12/197	465/18986	0.0258064516129032	2.48711314884559	3.32448865163324	0.00347563800388397	0.0823726206920501	0.0669799064716101	CORO2B/IQGAP2/ARHGAP28/MICAL3/CARMIL1/SSH1/FCHSD2/DIAPH3/SHROOM4/KIRREL1/SH3KBP1/SHROOM2	12
GO:0032412	BP	GO:0032412	regulation of monoatomic ion transmembrane transporter activity	7/197	188/18986	0.0372340425531915	3.58845447672535	3.65216351890467	0.00353762615518361	0.082571410485763	0.0671415490377751	ANK3/DAPK1/CACNA1D/STK39/CACNB2/KCNQ1/EPHB2	7
GO:0035725	BP	GO:0035725	sodium ion transmembrane transport	7/197	188/18986	0.0372340425531915	3.58845447672535	3.65216351890467	0.00353762615518361	0.082571410485763	0.0671415490377751	ANK3/SLC8A1/STK39/SLC24A4/SLC24A3/SLC9A9/SHROOM2	7
GO:0086015	BP	GO:0086015	SA node cell action potential	2/197	9/18986	0.222222222222222	21.4168076706148	6.27309542830176	0.00367572511518611	0.0830398470556653	0.067522450329689	CACNA1D/CACNA1G	2
GO:0086018	BP	GO:0086018	SA node cell to atrial cardiac muscle cell signaling	2/197	9/18986	0.222222222222222	21.4168076706148	6.27309542830176	0.00367572511518611	0.0830398470556653	0.067522450329689	CACNA1D/CACNA1G	2
GO:0060038	BP	GO:0060038	cardiac muscle cell proliferation	4/197	61/18986	0.0655737704918033	6.31971373886993	4.26110088865262	0.00369910694964676	0.0830398470556653	0.067522450329689	NRG1/FGFR2/TGFBR3/VGLL4	4
GO:0022404	BP	GO:0022404	molting cycle process	5/197	99/18986	0.0505050505050505	4.86745628877609	3.95046393744882	0.00371940892362279	0.0830398470556653	0.067522450329689	LGR4/FGFR2/EDA/EGFR/LRIG1	5
GO:0022405	BP	GO:0022405	hair cycle process	5/197	99/18986	0.0505050505050505	4.86745628877609	3.95046393744882	0.00371940892362279	0.0830398470556653	0.067522450329689	LGR4/FGFR2/EDA/EGFR/LRIG1	5
GO:0050848	BP	GO:0050848	regulation of calcium-mediated signaling	5/197	99/18986	0.0505050505050505	4.86745628877609	3.95046393744882	0.00371940892362279	0.0830398470556653	0.067522450329689	LHCGR/SLC24A4/CDH13/NEGR1/ITPR1	5
GO:0043410	BP	GO:0043410	positive regulation of MAPK cascade	12/197	472/18986	0.0254237288135593	2.4502279962144	3.26695938264043	0.00391449072730089	0.0867665174878709	0.070552729503795	NRG1/FGFR2/BCAR3/STK39/PDE8B/NRXN1/EGFR/NRK/NKD1/FRS2/CDON/PELI2	12
GO:0034765	BP	GO:0034765	regulation of monoatomic ion transmembrane transport	10/197	354/18986	0.0282485875706215	2.72247555134934	3.34974340035232	0.00398382752985254	0.0876726615676834	0.0712895452710454	ANK3/SLC8A1/CACNA1D/LHCGR/STK39/CACNB2/MCUB/KCNQ1/GRIN2B/EPHB2	10
GO:0034109	BP	GO:0034109	homotypic cell-cell adhesion	5/197	101/18986	0.0495049504950495	4.77107101573101	3.89093059341902	0.00405136762187723	0.0885266925035726	0.0719839861147279	ANK3/PTPRU/PLPP3/MEGF11/ENTPD1	5
GO:0048562	BP	GO:0048562	embryonic organ morphogenesis	9/197	300/18986	0.03	2.89126903553299	3.38097802409432	0.00420801425760158	0.0901722973147811	0.0733220818972579	SUFU/GATA4/FGFR2/ATP8A2/MYO3B/LRIG1/KCNQ1/FRS2/EPHB2	9
GO:0007269	BP	GO:0007269	neurotransmitter secretion	6/197	146/18986	0.0410958904109589	3.96064251442876	3.67712616018522	0.00422278191660382	0.0901722973147811	0.0733220818972579	SV2C/SYT1/KMO/NRXN1/ERC2/MYOF	6
GO:0099643	BP	GO:0099643	signal release from synapse	6/197	146/18986	0.0410958904109589	3.96064251442876	3.67712616018522	0.00422278191660382	0.0901722973147811	0.0733220818972579	SV2C/SYT1/KMO/NRXN1/ERC2/MYOF	6
GO:0060045	BP	GO:0060045	positive regulation of cardiac muscle cell proliferation	3/197	32/18986	0.09375	9.03521573604061	4.65809855684753	0.00437277384068089	0.0901722973147811	0.0733220818972579	NRG1/FGFR2/TGFBR3	3
GO:1901380	BP	GO:1901380	negative regulation of potassium ion transmembrane transport	3/197	32/18986	0.09375	9.03521573604061	4.65809855684753	0.00437277384068089	0.0901722973147811	0.0733220818972579	ANK3/STK39/KCNQ1	3
GO:0034766	BP	GO:0034766	negative regulation of monoatomic ion transmembrane transport	5/197	103/18986	0.0485436893203883	4.67842886008575	3.83294032430599	0.00440398724493212	0.0901722973147811	0.0733220818972579	ANK3/STK39/MCUB/KCNQ1/EPHB2	5
GO:0046620	BP	GO:0046620	regulation of organ growth	5/197	103/18986	0.0485436893203883	4.67842886008575	3.83294032430599	0.00440398724493212	0.0901722973147811	0.0733220818972579	NRG1/FGFR2/TGFBR3/VGLL4/IL7	5
GO:0008154	BP	GO:0008154	actin polymerization or depolymerization	7/197	196/18986	0.0357142857142857	3.44198694706309	3.51879984732463	0.00444148342344261	0.0901722973147811	0.0733220818972579	ARHGAP28/MICAL3/CARMIL1/SSH1/FCHSD2/DIAPH3/KIRREL1	7
GO:0043269	BP	GO:0043269	regulation of monoatomic ion transport	12/197	480/18986	0.025	2.40939086294416	3.20245010483835	0.00446962073534489	0.0901722973147811	0.0733220818972579	NKAIN2/ANK3/SLC8A1/CACNA1D/LHCGR/STK39/CACNB2/PLPP4/MCUB/KCNQ1/GRIN2B/EPHB2	12
GO:0007224	BP	GO:0007224	smoothened signaling pathway	6/197	148/18986	0.0405405405405405	3.90712031828783	3.63549078790195	0.0045114470825047	0.0901722973147811	0.0733220818972579	SUFU/FGFR2/HERC4/WDR11/CDON/HHAT	6
GO:0055123	BP	GO:0055123	digestive system development	6/197	148/18986	0.0405405405405405	3.90712031828783	3.63549078790195	0.0045114470825047	0.0901722973147811	0.0733220818972579	LGR4/GATA4/FGFR2/EGFR/CLMP/KCNQ1	6
GO:0030002	BP	GO:0030002	intracellular monoatomic anion homeostasis	2/197	10/18986	0.2	19.2751269035533	5.91894965742335	0.00456337481177363	0.0901722973147811	0.0733220818972579	STK39/KCNQ1	2
GO:0030644	BP	GO:0030644	intracellular chloride ion homeostasis	2/197	10/18986	0.2	19.2751269035533	5.91894965742335	0.00456337481177363	0.0901722973147811	0.0733220818972579	STK39/KCNQ1	2
GO:0097104	BP	GO:0097104	postsynaptic membrane assembly	2/197	10/18986	0.2	19.2751269035533	5.91894965742335	0.00456337481177363	0.0901722973147811	0.0733220818972579	NRXN1/EPHB2	2
GO:0022898	BP	GO:0022898	regulation of transmembrane transporter activity	7/197	197/18986	0.0355329949238579	3.42451493210338	3.50261758450965	0.00456568593998891	0.0901722973147811	0.0733220818972579	ANK3/DAPK1/CACNA1D/STK39/CACNB2/KCNQ1/EPHB2	7
GO:0043010	BP	GO:0043010	camera-type eye development	10/197	362/18986	0.0276243093922652	2.66231034579465	3.26976463441482	0.0046545885905585	0.0913425952070748	0.0742736898795122	BCAR3/ATP8A2/EGFR/MEGF11/LAMA1/FRS2/BMPR1B/CDON/SHROOM2/EPHB2	10
GO:0015012	BP	GO:0015012	heparan sulfate proteoglycan biosynthetic process	3/197	33/18986	0.0909090909090909	8.76142131979695	4.56925955300463	0.00477370377200865	0.0925841243407073	0.0752832183436285	GLCE/HS3ST1/HS3ST4	3
GO:1905477	BP	GO:1905477	positive regulation of protein localization to membrane	5/197	105/18986	0.0476190476190476	4.58931592941745	3.77642114239737	0.00477795383647272	0.0925841243407073	0.0752832183436285	ANK3/NRXN1/EGFR/SSH1/EPHB2	5
GO:0014074	BP	GO:0014074	response to purine-containing compound	6/197	150/18986	0.04	3.85502538071066	3.59457742641574	0.00481441284595283	0.0927075373648792	0.0753835695616299	BCKDHB/RYR3/SLC8A1/ITPR2/SSH1/KCNQ1	6
GO:0001655	BP	GO:0001655	urogenital system development	4/197	66/18986	0.0606060606060606	5.8409475465313	4.03393001444845	0.00490808994897283	0.0939243797067409	0.0763730243776092	ESR1/FGFR2/FRS2/EPHB2	4
GO:0060078	BP	GO:0060078	regulation of postsynaptic membrane potential	6/197	151/18986	0.0397350993377483	3.82949541130198	3.57438423486251	0.00497138704063996	0.094548416495134	0.0768804493614237	GRIK1/ABAT/NRXN1/SSH1/GABRG3/GRIN2B	6
GO:0030177	BP	GO:0030177	positive regulation of Wnt signaling pathway	6/197	152/18986	0.0394736842105263	3.80430136254341	3.5543629604791	0.00513209072175961	0.0958834397452015	0.0779660009885989	LGR4/FGFR2/EDA/LYPD6/EGFR/NKD1	6
GO:2000463	BP	GO:2000463	positive regulation of excitatory postsynaptic potential	3/197	34/18986	0.0882352941176471	8.50373245744998	4.48410585516065	0.00519613152827271	0.0958834397452015	0.0779660009885989	NRXN1/SSH1/GRIN2B	3
GO:0048839	BP	GO:0048839	inner ear development	7/197	202/18986	0.0346534653465347	3.33974971101171	3.42324220459913	0.00522647453513572	0.0958834397452015	0.0779660009885989	FGFR2/ATP8A2/MYO3B/LRIG1/DIAPH3/KCNQ1/EPHB2	7
GO:0007517	BP	GO:0007517	muscle organ development	10/197	369/18986	0.02710027100271	2.61180581348961	3.20153041597979	0.00531181430495734	0.0958834397452015	0.0779660009885989	NRG1/FGFR2/TGFBR3/TLL2/MCUB/NEGR1/ITGA11/DNER/SGCD/CDON	10
GO:0007264	BP	GO:0007264	small GTPase-mediated signal transduction	12/197	491/18986	0.0244399185336049	2.35541265623869	3.11581522723322	0.00533429922720557	0.0958834397452015	0.0779660009885989	BCAR3/ARHGAP28/CDH13/PLD1/TNS3/ARHGAP10/FAM13A/ITSN1/CDON/RAB30/ARHGEF11/EPHB2	12
GO:0050807	BP	GO:0050807	regulation of synapse organization	9/197	312/18986	0.0288461538461538	2.78006638032019	3.24624578122991	0.00541612192284068	0.0958834397452015	0.0779660009885989	MARK1/ADGRB3/NRXN1/CACNA2D3/NEGR1/LRFN2/GRIN2B/CDH8/EPHB2	9
GO:0055021	BP	GO:0055021	regulation of cardiac muscle tissue growth	4/197	68/18986	0.0588235294117647	5.66915497163332	3.94949633381375	0.00545787685816362	0.0958834397452015	0.0779660009885989	NRG1/FGFR2/TGFBR3/VGLL4	4
GO:0031099	BP	GO:0031099	regeneration	7/197	204/18986	0.0343137254901961	3.30700706678611	3.39218610649068	0.00550999116223199	0.0958834397452015	0.0779660009885989	GATA4/TGFBR3/RGMA/PTPRU/EGFR/MCUB/CPQ	7
GO:0031915	BP	GO:0031915	positive regulation of synaptic plasticity	2/197	11/18986	0.181818181818182	17.5228426395939	5.61276420460261	0.0055395171290639	0.0958834397452015	0.0779660009885989	SSH1/EPHB2	2
GO:0060736	BP	GO:0060736	prostate gland growth	2/197	11/18986	0.181818181818182	17.5228426395939	5.61276420460261	0.0055395171290639	0.0958834397452015	0.0779660009885989	ESR1/FGFR2	2
GO:0071313	BP	GO:0071313	cellular response to caffeine	2/197	11/18986	0.181818181818182	17.5228426395939	5.61276420460261	0.0055395171290639	0.0958834397452015	0.0779660009885989	RYR3/SLC8A1	2
GO:0086016	BP	GO:0086016	AV node cell action potential	2/197	11/18986	0.181818181818182	17.5228426395939	5.61276420460261	0.0055395171290639	0.0958834397452015	0.0779660009885989	CACNB2/CACNA1G	2
GO:0086027	BP	GO:0086027	AV node cell to bundle of His cell signaling	2/197	11/18986	0.181818181818182	17.5228426395939	5.61276420460261	0.0055395171290639	0.0958834397452015	0.0779660009885989	CACNB2/CACNA1G	2
GO:0086070	BP	GO:0086070	SA node cell to atrial cardiac muscle cell communication	2/197	11/18986	0.181818181818182	17.5228426395939	5.61276420460261	0.0055395171290639	0.0958834397452015	0.0779660009885989	CACNA1D/CACNA1G	2
GO:0099624	BP	GO:0099624	atrial cardiac muscle cell membrane repolarization	2/197	11/18986	0.181818181818182	17.5228426395939	5.61276420460261	0.0055395171290639	0.0958834397452015	0.0779660009885989	CACNA1D/KCNQ1	2
GO:1902260	BP	GO:1902260	negative regulation of delayed rectifier potassium channel activity	2/197	11/18986	0.181818181818182	17.5228426395939	5.61276420460261	0.0055395171290639	0.0958834397452015	0.0779660009885989	ANK3/KCNQ1	2
GO:0099003	BP	GO:0099003	vesicle-mediated transport in synapse	8/197	258/18986	0.0310077519379845	2.98839176799276	3.29270398841323	0.00563133895987824	0.0968118922680802	0.078720956489872	NRG1/SV2C/SYT1/PLD1/NRXN1/ITSN1/ERC2/SNAP91	8
GO:0055001	BP	GO:0055001	muscle cell development	7/197	205/18986	0.0341463414634146	3.29087532499691	3.37680210026726	0.00565600149570088	0.0968118922680802	0.078720956489872	SORBS2/GATA4/SLC8A1/FHOD3/DNER/SGCZ/SGCD	7
GO:0098739	BP	GO:0098739	import across plasma membrane	7/197	206/18986	0.0339805825242718	3.27490020206003	3.3615126204603	0.00580489248503113	0.0984096661201788	0.0800201593351528	SLC8A1/CACNA1D/SLC1A4/SLC24A4/SLC9A9/KCNQ1/CACNA1G	7
GO:0030832	BP	GO:0030832	regulation of actin filament length	6/197	156/18986	0.0384615384615385	3.70675517376025	3.47594339427775	0.00581322922228904	0.0984096661201788	0.0800201593351528	ARHGAP28/MYO3B/CARMIL1/SSH1/FCHSD2/KIRREL1	6
GO:0034767	BP	GO:0034767	positive regulation of monoatomic ion transmembrane transport	6/197	157/18986	0.0382165605095541	3.6831452681949	3.45674199301389	0.00599335179474624	0.100171741071031	0.0814529608462918	ANK3/LHCGR/STK39/CACNB2/KCNQ1/EPHB2	6
GO:0003279	BP	GO:0003279	cardiac septum development	5/197	111/18986	0.045045045045045	4.34124479809759	3.6150381554008	0.00603472653918802	0.100171741071031	0.0814529608462918	SUFU/GATA4/FGFR2/TGFBR3/FRS2	5
GO:0032413	BP	GO:0032413	negative regulation of ion transmembrane transporter activity	4/197	70/18986	0.0571428571428571	5.50717911530094	3.86835003562774	0.00604736898384023	0.100171741071031	0.0814529608462918	ANK3/STK39/KCNQ1/EPHB2	4
GO:0046847	BP	GO:0046847	filopodium assembly	4/197	70/18986	0.0571428571428571	5.50717911530094	3.86835003562774	0.00604736898384023	0.100171741071031	0.0814529608462918	TENM2/MYO3B/NRXN1/EPHB2	4
GO:0050803	BP	GO:0050803	regulation of synapse structure or activity	9/197	318/18986	0.0283018867924528	2.72761229767264	3.18124803424028	0.00611306722336445	0.100182766570138	0.0814619260448343	MARK1/ADGRB3/NRXN1/CACNA2D3/NEGR1/LRFN2/GRIN2B/CDH8/EPHB2	9
GO:1904062	BP	GO:1904062	regulation of monoatomic cation transmembrane transport	9/197	318/18986	0.0283018867924528	2.72761229767264	3.18124803424028	0.00611306722336445	0.100182766570138	0.0814619260448343	ANK3/SLC8A1/CACNA1D/LHCGR/STK39/CACNB2/MCUB/KCNQ1/GRIN2B	9
GO:0003208	BP	GO:0003208	cardiac ventricle morphogenesis	4/197	71/18986	0.0563380281690141	5.42961321226853	3.82893847551734	0.00635738181005376	0.103635414586114	0.0842693885153324	NRG1/GATA4/FGFR2/TGFBR3	4
GO:0021955	BP	GO:0021955	central nervous system neuron axonogenesis	3/197	37/18986	0.0810810810810811	7.81424063657566	4.24826657797806	0.00659541363783235	0.104514063355415	0.0849838469348252	PLXNA4/B4GALT5/EPHB2	3
GO:0000101	BP	GO:0000101	sulfur amino acid transport	2/197	12/18986	0.166666666666667	16.0626057529611	5.3443865773418	0.00660223902580078	0.104514063355415	0.0849838469348252	SLC3A1/SLC1A4	2
GO:0001547	BP	GO:0001547	antral ovarian follicle growth	2/197	12/18986	0.166666666666667	16.0626057529611	5.3443865773418	0.00660223902580078	0.104514063355415	0.0849838469348252	ESR1/BMPR1B	2
GO:0086067	BP	GO:0086067	AV node cell to bundle of His cell communication	2/197	12/18986	0.166666666666667	16.0626057529611	5.3443865773418	0.00660223902580078	0.104514063355415	0.0849838469348252	CACNB2/CACNA1G	2
GO:0098976	BP	GO:0098976	excitatory chemical synaptic transmission	2/197	12/18986	0.166666666666667	16.0626057529611	5.3443865773418	0.00660223902580078	0.104514063355415	0.0849838469348252	SSH1/GRIN2B	2
GO:0009101	BP	GO:0009101	glycoprotein biosynthetic process	9/197	322/18986	0.0279503105590062	2.69372891509285	3.13874515519189	0.00661481413641864	0.104514063355415	0.0849838469348252	ST6GAL2/GXYLT2/B4GALT5/GLCE/HS3ST1/HS3ST4/CHST8/MAN1C1/BMPR1B	9
GO:1903522	BP	GO:1903522	regulation of blood circulation	8/197	267/18986	0.0299625468164794	2.88765946120649	3.18071339835006	0.00687730703421371	0.108107055981696	0.087905428256867	GATA4/SLC8A1/KCND3/CACNA1D/CACNB2/EGFR/KCNQ1/CACNA1G	8
GO:0008016	BP	GO:0008016	regulation of heart contraction	7/197	213/18986	0.0328638497652582	3.16727437382331	3.25704259413903	0.00693069197275864	0.108393207959743	0.0881381079089798	GATA4/SLC8A1/KCND3/CACNA1D/CACNB2/KCNQ1/CACNA1G	7
GO:0015800	BP	GO:0015800	acidic amino acid transport	4/197	73/18986	0.0547945205479452	5.28085668590501	3.75230807703711	0.0070086744446067	0.108935000805058	0.0885786576183529	SLC3A1/SLC1A4/ABAT/KMO	4
GO:0043267	BP	GO:0043267	negative regulation of potassium ion transport	3/197	38/18986	0.0789473684210526	7.60860272508683	4.17547930968936	0.00710676246732122	0.108935000805058	0.0885786576183529	ANK3/STK39/KCNQ1	3
GO:0055023	BP	GO:0055023	positive regulation of cardiac muscle tissue growth	3/197	38/18986	0.0789473684210526	7.60860272508683	4.17547930968936	0.00710676246732122	0.108935000805058	0.0885786576183529	NRG1/FGFR2/TGFBR3	3
GO:0070293	BP	GO:0070293	renal absorption	3/197	38/18986	0.0789473684210526	7.60860272508683	4.17547930968936	0.00710676246732122	0.108935000805058	0.0885786576183529	STK39/KCNQ1/KIRREL1	3
GO:0007416	BP	GO:0007416	synapse assembly	8/197	269/18986	0.0297397769516729	2.86618987413432	3.1564610097854	0.00718047995050519	0.109520092710428	0.089054415227735	MARK1/PLXNA4/ADGRB3/NRXN1/NEGR1/DNER/GABRG3/EPHB2	8
GO:0090263	BP	GO:0090263	positive regulation of canonical Wnt signaling pathway	5/197	116/18986	0.0431034482758621	4.15412217748994	3.48905758424832	0.00724652774694404	0.109953145655193	0.0894065449219699	LGR4/FGFR2/EDA/LYPD6/EGFR	5
GO:0043270	BP	GO:0043270	positive regulation of monoatomic ion transport	7/197	215/18986	0.0325581395348837	3.1378113563924	3.22798483314277	0.00728024722936041	0.109953145655193	0.0894065449219699	ANK3/CACNA1D/LHCGR/STK39/CACNB2/KCNQ1/EPHB2	7
GO:0060420	BP	GO:0060420	regulation of heart growth	4/197	74/18986	0.0540540540540541	5.20949375771711	3.71504074012251	0.00735024018193715	0.110468731709992	0.0898257850218763	NRG1/FGFR2/TGFBR3/VGLL4	4
GO:0050890	BP	GO:0050890	cognition	9/197	329/18986	0.027355623100304	2.63641553392066	3.06589457715987	0.00756843222942666	0.112097155336854	0.0911499102142885	ADGRB3/LHCGR/SLC1A4/PDE8B/NRXN1/EGFR/SHROOM4/GRIN2B/EPHB2	9
GO:0032414	BP	GO:0032414	positive regulation of ion transmembrane transporter activity	4/197	75/18986	0.0533333333333333	5.14003384094755	3.67844152064759	0.00770260525660812	0.112097155336854	0.0911499102142885	ANK3/STK39/CACNB2/EPHB2	4
GO:0014816	BP	GO:0014816	skeletal muscle satellite cell differentiation	2/197	13/18986	0.153846153846154	14.827020695041	5.10644744154535	0.00774965728229465	0.112097155336854	0.0911499102142885	MCUB/CDON	2
GO:0060788	BP	GO:0060788	ectodermal placode formation	2/197	13/18986	0.153846153846154	14.827020695041	5.10644744154535	0.00774965728229465	0.112097155336854	0.0911499102142885	EDA/FRS2	2
GO:0070294	BP	GO:0070294	renal sodium ion absorption	2/197	13/18986	0.153846153846154	14.827020695041	5.10644744154535	0.00774965728229465	0.112097155336854	0.0911499102142885	STK39/KCNQ1	2
GO:0071415	BP	GO:0071415	cellular response to purine-containing compound	2/197	13/18986	0.153846153846154	14.827020695041	5.10644744154535	0.00774965728229465	0.112097155336854	0.0911499102142885	RYR3/SLC8A1	2
GO:0071697	BP	GO:0071697	ectodermal placode morphogenesis	2/197	13/18986	0.153846153846154	14.827020695041	5.10644744154535	0.00774965728229465	0.112097155336854	0.0911499102142885	EDA/FRS2	2
GO:2000310	BP	GO:2000310	regulation of NMDA receptor activity	2/197	13/18986	0.153846153846154	14.827020695041	5.10644744154535	0.00774965728229465	0.112097155336854	0.0911499102142885	DAPK1/EPHB2	2
GO:0060070	BP	GO:0060070	canonical Wnt signaling pathway	9/197	332/18986	0.0271084337349398	2.61259250198765	3.03524863442391	0.00800789752518584	0.115001259403263	0.0935113334289157	LGR4/BICC1/FGFR2/HECW1/PTPRU/EDA/LYPD6/EGFR/NKD1	9
GO:0030041	BP	GO:0030041	actin filament polymerization	6/197	167/18986	0.0359281437125748	3.4625976473449	3.27295478196528	0.00802507977010758	0.115001259403263	0.0935113334289157	ARHGAP28/CARMIL1/SSH1/FCHSD2/DIAPH3/KIRREL1	6
GO:1903514	BP	GO:1903514	release of sequestered calcium ion into cytosol by endoplasmic reticulum	3/197	40/18986	0.075	7.22817258883249	4.03755497393264	0.00819833563083536	0.115352766823209	0.0937971557557315	RYR3/SLC8A1/ITPR1	3
GO:0051494	BP	GO:0051494	negative regulation of cytoskeleton organization	6/197	168/18986	0.0357142857142857	3.44198694706309	3.25535104090817	0.0082524196503649	0.115352766823209	0.0937971557557315	CORO2B/ARHGAP28/STMN2/CARMIL1/SSH1/DIAPH3	6
GO:0042303	BP	GO:0042303	molting cycle	5/197	120/18986	0.0416666666666667	4.01565143824027	3.39327010603972	0.00833097142415291	0.115352766823209	0.0937971557557315	LGR4/FGFR2/EDA/EGFR/LRIG1	5
GO:0042633	BP	GO:0042633	hair cycle	5/197	120/18986	0.0416666666666667	4.01565143824027	3.39327010603972	0.00833097142415291	0.115352766823209	0.0937971557557315	LGR4/FGFR2/EDA/EGFR/LRIG1	5
GO:0016311	BP	GO:0016311	dephosphorylation	7/197	222/18986	0.0315315315315315	3.03887135866831	3.12888917537803	0.00860715322770734	0.115352766823209	0.0937971557557315	PLPP1/PTPRU/TNS3/PLPP4/MTMR3/PLPP3/SSH1	7
GO:0099504	BP	GO:0099504	synaptic vesicle cycle	7/197	222/18986	0.0315315315315315	3.03887135866831	3.12888917537803	0.00860715322770734	0.115352766823209	0.0937971557557315	SV2C/SYT1/PLD1/NRXN1/ITSN1/ERC2/SNAP91	7
GO:0051954	BP	GO:0051954	positive regulation of amine transport	3/197	41/18986	0.0731707317073171	7.05187569642194	3.97210941821932	0.00877900448919328	0.115352766823209	0.0937971557557315	SYT1/ABAT/KMO	3
GO:0071277	BP	GO:0071277	cellular response to calcium ion	4/197	78/18986	0.0512820512820513	4.94234023168033	3.57244200480617	0.00882584908508929	0.115352766823209	0.0937971557557315	RYR3/SYT1/MICU1/NRXN1	4
GO:0048639	BP	GO:0048639	positive regulation of developmental growth	6/197	171/18986	0.0350877192982456	3.3816012111497	3.20332915872804	0.00896221058525666	0.115352766823209	0.0937971557557315	NRG1/FGFR2/SYT1/TGFBR3/ATP8A2/IL7	6
GO:0031632	BP	GO:0031632	positive regulation of synaptic vesicle fusion to presynaptic active zone membrane	2/197	14/18986	0.142857142857143	13.7679477882524	4.89344981234267	0.008979918092682	0.115352766823209	0.0937971557557315	SYT1/ERC2	2
GO:0070593	BP	GO:0070593	dendrite self-avoidance	2/197	14/18986	0.142857142857143	13.7679477882524	4.89344981234267	0.008979918092682	0.115352766823209	0.0937971557557315	CNTN4/CNTN6	2
GO:0099502	BP	GO:0099502	calcium-dependent activation of synaptic vesicle fusion	2/197	14/18986	0.142857142857143	13.7679477882524	4.89344981234267	0.008979918092682	0.115352766823209	0.0937971557557315	SYT1/ERC2	2
GO:1901634	BP	GO:1901634	positive regulation of synaptic vesicle membrane organization	2/197	14/18986	0.142857142857143	13.7679477882524	4.89344981234267	0.008979918092682	0.115352766823209	0.0937971557557315	SYT1/ERC2	2
GO:1905208	BP	GO:1905208	negative regulation of cardiocyte differentiation	2/197	14/18986	0.142857142857143	13.7679477882524	4.89344981234267	0.008979918092682	0.115352766823209	0.0937971557557315	EGFR/FRS2	2
GO:0003205	BP	GO:0003205	cardiac chamber development	6/197	172/18986	0.0348837209302326	3.36194073899185	3.18624547127036	0.00920823009104072	0.115352766823209	0.0937971557557315	NRG1/SUFU/GATA4/FGFR2/TGFBR3/FRS2	6
GO:0032409	BP	GO:0032409	regulation of transporter activity	7/197	225/18986	0.0311111111111111	2.99835307388607	3.08760738358142	0.00922716778804392	0.115352766823209	0.0937971557557315	ANK3/DAPK1/CACNA1D/STK39/CACNB2/KCNQ1/EPHB2	7
GO:0048545	BP	GO:0048545	response to steroid hormone	9/197	340/18986	0.0264705882352941	2.55112	2.95514314916674	0.00927513611176095	0.115352766823209	0.0937971557557315	ESR1/BCKDHB/STK39/PLPP1/PTPRU/NCOA1/PAPPA/EGFR/PAQR8	9
GO:0001941	BP	GO:0001941	postsynaptic membrane organization	3/197	42/18986	0.0714285714285714	6.88397389412618	3.90882	0.00938320015990789	0.115352766823209	0.0937971557557315	NRXN1/SSH1/EPHB2	3
GO:0060421	BP	GO:0060421	positive regulation of heart growth	3/197	42/18986	0.0714285714285714	6.88397389412618	3.90882	0.00938320015990789	0.115352766823209	0.0937971557557315	NRG1/FGFR2/TGFBR3	3
GO:0099622	BP	GO:0099622	cardiac muscle cell membrane repolarization	3/197	42/18986	0.0714285714285714	6.88397389412618	3.90882	0.00938320015990789	0.115352766823209	0.0937971557557315	KCND3/CACNA1D/KCNQ1	3
GO:1902904	BP	GO:1902904	negative regulation of supramolecular fiber organization	6/197	173/18986	0.0346820809248555	3.34250755552947	3.16928725934769	0.00945904307846097	0.115352766823209	0.0937971557557315	CORO2B/ARHGAP28/STMN2/CARMIL1/SSH1/DIAPH3	6
GO:0051051	BP	GO:0051051	negative regulation of transport	11/197	467/18986	0.0235546038543897	2.27008989228144	2.84557944359106	0.00975188513797775	0.115352766823209	0.0937971557557315	NRG1/SUFU/ANK3/STK39/PDE8B/ABAT/STXBP6/MCUB/RIN3/KCNQ1/EPHB2	11
GO:0046661	BP	GO:0046661	male sex differentiation	6/197	175/18986	0.0342857142857143	3.30430746918057	3.13574032369539	0.00997524532386115	0.115352766823209	0.0937971557557315	ESR1/MAMLD1/LGR4/GATA4/LHCGR/NCOA1	6
GO:0044058	BP	GO:0044058	regulation of digestive system process	3/197	43/18986	0.0697674418604651	6.72388147798371	3.84757470757264	0.0100111088522218	0.115352766823209	0.0937971557557315	STK39/NEGR1/KCNQ1	3
GO:0045761	BP	GO:0045761	regulation of adenylate cyclase activity	3/197	43/18986	0.0697674418604651	6.72388147798371	3.84757470757264	0.0100111088522218	0.115352766823209	0.0937971557557315	CACNA1D/LHCGR/GABBR2	3
GO:0051938	BP	GO:0051938	L-glutamate import	3/197	43/18986	0.0697674418604651	6.72388147798371	3.84757470757264	0.0100111088522218	0.115352766823209	0.0937971557557315	SLC3A1/SLC1A4/KMO	3
GO:0046928	BP	GO:0046928	regulation of neurotransmitter secretion	4/197	81/18986	0.0493827160493827	4.75929059346995	3.47173563508454	0.0100510448965447	0.115352766823209	0.0937971557557315	SV2C/SYT1/KMO/MYOF	4
GO:0051235	BP	GO:0051235	maintenance of location	9/197	345/18986	0.0260869565217391	2.51415	2.90622719072828	0.0101409216022737	0.115352766823209	0.0937971557557315	NRG1/RYR3/ANK3/SLC8A1/ITPR2/LHCGR/NEGR1/FTO/ITPR1	9
GO:0050806	BP	GO:0050806	positive regulation of synaptic transmission	6/197	176/18986	0.0340909090909091	3.28553299492386	3.11914821581004	0.0102407319225452	0.115352766823209	0.0937971557557315	SYT1/KMO/NRXN1/EGFR/GRIN2B/EPHB2	6
GO:0031000	BP	GO:0031000	response to caffeine	2/197	15/18986	0.133333333333333	12.8500846023689	4.70119806874518	0.0102911966623677	0.115352766823209	0.0937971557557315	RYR3/SLC8A1	2
GO:0071696	BP	GO:0071696	ectodermal placode development	2/197	15/18986	0.133333333333333	12.8500846023689	4.70119806874518	0.0102911966623677	0.115352766823209	0.0937971557557315	EDA/FRS2	2
GO:0090030	BP	GO:0090030	regulation of steroid hormone biosynthetic process	2/197	15/18986	0.133333333333333	12.8500846023689	4.70119806874518	0.0102911966623677	0.115352766823209	0.0937971557557315	LHCGR/PDE8B	2
GO:0000409	BP	GO:0000409	regulation of transcription by galactose	1/197	1/18986	1	96.3756345177665	9.7660449782789	0.0103760665753709	0.115352766823209	0.0937971557557315	NCOA1	1
GO:0000411	BP	GO:0000411	positive regulation of transcription by galactose	1/197	1/18986	1	96.3756345177665	9.7660449782789	0.0103760665753709	0.115352766823209	0.0937971557557315	NCOA1	1
GO:0000431	BP	GO:0000431	regulation of transcription from RNA polymerase II promoter by galactose	1/197	1/18986	1	96.3756345177665	9.7660449782789	0.0103760665753709	0.115352766823209	0.0937971557557315	NCOA1	1
GO:0000435	BP	GO:0000435	positive regulation of transcription from RNA polymerase II promoter by galactose	1/197	1/18986	1	96.3756345177665	9.7660449782789	0.0103760665753709	0.115352766823209	0.0937971557557315	NCOA1	1
GO:0006173	BP	GO:0006173	dADP biosynthetic process	1/197	1/18986	1	96.3756345177665	9.7660449782789	0.0103760665753709	0.115352766823209	0.0937971557557315	AK5	1
GO:0008057	BP	GO:0008057	eye pigment granule organization	1/197	1/18986	1	96.3756345177665	9.7660449782789	0.0103760665753709	0.115352766823209	0.0937971557557315	SHROOM2	1
GO:0015826	BP	GO:0015826	threonine transport	1/197	1/18986	1	96.3756345177665	9.7660449782789	0.0103760665753709	0.115352766823209	0.0937971557557315	SLC1A4	1
GO:0018009	BP	GO:0018009	N-terminal peptidyl-L-cysteine N-palmitoylation	1/197	1/18986	1	96.3756345177665	9.7660449782789	0.0103760665753709	0.115352766823209	0.0937971557557315	HHAT	1
GO:0021793	BP	GO:0021793	chemorepulsion of branchiomotor axon	1/197	1/18986	1	96.3756345177665	9.7660449782789	0.0103760665753709	0.115352766823209	0.0937971557557315	PLXNA4	1
GO:0034213	BP	GO:0034213	quinolinate catabolic process	1/197	1/18986	1	96.3756345177665	9.7660449782789	0.0103760665753709	0.115352766823209	0.0937971557557315	QPRT	1
GO:0034589	BP	GO:0034589	hydroxyproline transport	1/197	1/18986	1	96.3756345177665	9.7660449782789	0.0103760665753709	0.115352766823209	0.0937971557557315	SLC1A4	1
GO:0035602	BP	GO:0035602	fibroblast growth factor receptor signaling pathway involved in negative regulation of apoptotic process in bone marrow cell	1/197	1/18986	1	96.3756345177665	9.7660449782789	0.0103760665753709	0.115352766823209	0.0937971557557315	FGFR2	1
GO:0035603	BP	GO:0035603	fibroblast growth factor receptor signaling pathway involved in hemopoiesis	1/197	1/18986	1	96.3756345177665	9.7660449782789	0.0103760665753709	0.115352766823209	0.0937971557557315	FGFR2	1
GO:0035604	BP	GO:0035604	fibroblast growth factor receptor signaling pathway involved in positive regulation of cell proliferation in bone marrow	1/197	1/18986	1	96.3756345177665	9.7660449782789	0.0103760665753709	0.115352766823209	0.0937971557557315	FGFR2	1
GO:0036368	BP	GO:0036368	cone photoresponse recovery	1/197	1/18986	1	96.3756345177665	9.7660449782789	0.0103760665753709	0.115352766823209	0.0937971557557315	SLC24A4	1
GO:0051638	BP	GO:0051638	barbed-end actin filament uncapping	1/197	1/18986	1	96.3756345177665	9.7660449782789	0.0103760665753709	0.115352766823209	0.0937971557557315	CARMIL1	1
GO:0060755	BP	GO:0060755	negative regulation of mast cell chemotaxis	1/197	1/18986	1	96.3756345177665	9.7660449782789	0.0103760665753709	0.115352766823209	0.0937971557557315	RIN3	1
GO:0071911	BP	GO:0071911	synchronous neurotransmitter secretion	1/197	1/18986	1	96.3756345177665	9.7660449782789	0.0103760665753709	0.115352766823209	0.0937971557557315	SYT1	1
GO:0090126	BP	GO:0090126	protein-containing complex assembly involved in synapse maturation	1/197	1/18986	1	96.3756345177665	9.7660449782789	0.0103760665753709	0.115352766823209	0.0937971557557315	NRXN1	1
GO:0098746	BP	GO:0098746	fast, calcium ion-dependent exocytosis of neurotransmitter	1/197	1/18986	1	96.3756345177665	9.7660449782789	0.0103760665753709	0.115352766823209	0.0937971557557315	SYT1	1
GO:1900827	BP	GO:1900827	positive regulation of membrane depolarization during cardiac muscle cell action potential	1/197	1/18986	1	96.3756345177665	9.7660449782789	0.0103760665753709	0.115352766823209	0.0937971557557315	ANK3	1
GO:1902203	BP	GO:1902203	negative regulation of hepatocyte growth factor receptor signaling pathway	1/197	1/18986	1	96.3756345177665	9.7660449782789	0.0103760665753709	0.115352766823209	0.0937971557557315	ADAMTS12	1
GO:1903235	BP	GO:1903235	positive regulation of calcium ion-dependent exocytosis of neurotransmitter	1/197	1/18986	1	96.3756345177665	9.7660449782789	0.0103760665753709	0.115352766823209	0.0937971557557315	SYT1	1
GO:1904094	BP	GO:1904094	positive regulation of autophagic cell death	1/197	1/18986	1	96.3756345177665	9.7660449782789	0.0103760665753709	0.115352766823209	0.0937971557557315	DAPK1	1
GO:1905518	BP	GO:1905518	regulation of presynaptic active zone assembly	1/197	1/18986	1	96.3756345177665	9.7660449782789	0.0103760665753709	0.115352766823209	0.0937971557557315	NRXN1	1
GO:1905520	BP	GO:1905520	positive regulation of presynaptic active zone assembly	1/197	1/18986	1	96.3756345177665	9.7660449782789	0.0103760665753709	0.115352766823209	0.0937971557557315	NRXN1	1
GO:2001025	BP	GO:2001025	positive regulation of response to drug	1/197	1/18986	1	96.3756345177665	9.7660449782789	0.0103760665753709	0.115352766823209	0.0937971557557315	SUFU	1
GO:2001040	BP	GO:2001040	positive regulation of cellular response to drug	1/197	1/18986	1	96.3756345177665	9.7660449782789	0.0103760665753709	0.115352766823209	0.0937971557557315	SUFU	1
GO:2001112	BP	GO:2001112	regulation of cellular response to hepatocyte growth factor stimulus	1/197	1/18986	1	96.3756345177665	9.7660449782789	0.0103760665753709	0.115352766823209	0.0937971557557315	ADAMTS12	1
GO:2001113	BP	GO:2001113	negative regulation of cellular response to hepatocyte growth factor stimulus	1/197	1/18986	1	96.3756345177665	9.7660449782789	0.0103760665753709	0.115352766823209	0.0937971557557315	ADAMTS12	1
GO:0010959	BP	GO:0010959	regulation of metal ion transport	10/197	408/18986	0.0245098039215686	2.36214790484722	2.84800960484637	0.0104083314433146	0.115352766823209	0.0937971557557315	NKAIN2/ANK3/SLC8A1/CACNA1D/LHCGR/STK39/CACNB2/PLPP4/MCUB/KCNQ1	10
GO:0055002	BP	GO:0055002	striated muscle cell development	6/197	177/18986	0.0338983050847458	3.2669706616192	3.10267481343077	0.0105112066658658	0.116075368234884	0.0943847268996816	SORBS2/GATA4/SLC8A1/FHOD3/DNER/SGCD	6
GO:0030282	BP	GO:0030282	bone mineralization	5/197	128/18986	0.0390625	3.76467322335025	3.21356845784348	0.0108278067285528	0.119144544752398	0.0968803759923149	LGR4/SLC8A1/FGFR2/SLC24A3/BMPR1B	5
GO:0051209	BP	GO:0051209	release of sequestered calcium ion into cytosol	5/197	129/18986	0.0387596899224806	3.73548970999095	3.19212743418698	0.0111721226195928	0.12249576438066	0.0996053636809547	RYR3/SLC8A1/ITPR2/LHCGR/ITPR1	5
GO:0032411	BP	GO:0032411	positive regulation of transporter activity	4/197	84/18986	0.0476190476190476	4.58931592941745	3.37585691279251	0.0113815188055456	0.123257903676096	0.100225084387881	ANK3/STK39/CACNB2/EPHB2	4
GO:0007548	BP	GO:0007548	sex differentiation	8/197	292/18986	0.0273972602739726	2.64042834295251	2.89257182381532	0.0114360445496563	0.123257903676096	0.100225084387881	ESR1/MAMLD1/LGR4/GATA4/LHCGR/NCOA1/IMMP2L/BMPR1B	8
GO:0051283	BP	GO:0051283	negative regulation of sequestering of calcium ion	5/197	130/18986	0.0384615384615385	3.70675517376025	3.17089928145874	0.0115238386455598	0.123257903676096	0.100225084387881	RYR3/SLC8A1/ITPR2/LHCGR/ITPR1	5
GO:0030178	BP	GO:0030178	negative regulation of Wnt signaling pathway	6/197	181/18986	0.0331491712707182	3.19477241495359	3.03793650303518	0.0116439442483737	0.123257903676096	0.100225084387881	BICC1/HECW1/PTPRU/NLK/VGLL4/NKD1	6
GO:0003096	BP	GO:0003096	renal sodium ion transport	2/197	16/18986	0.125	12.0469543147208	4.52642641406437	0.0116816968105874	0.123257903676096	0.100225084387881	STK39/KCNQ1	2
GO:0007158	BP	GO:0007158	neuron cell-cell adhesion	2/197	16/18986	0.125	12.0469543147208	4.52642641406437	0.0116816968105874	0.123257903676096	0.100225084387881	CNTN4/NRXN1	2
GO:0010649	BP	GO:0010649	regulation of cell communication by electrical coupling	2/197	16/18986	0.125	12.0469543147208	4.52642641406437	0.0116816968105874	0.123257903676096	0.100225084387881	ANK3/SLC8A1	2
GO:0030201	BP	GO:0030201	heparan sulfate proteoglycan metabolic process	2/197	16/18986	0.125	12.0469543147208	4.52642641406437	0.0116816968105874	0.123257903676096	0.100225084387881	HS3ST1/HS3ST4	2
GO:0032354	BP	GO:0032354	response to follicle-stimulating hormone	2/197	16/18986	0.125	12.0469543147208	4.52642641406437	0.0116816968105874	0.123257903676096	0.100225084387881	TGFBR3/PAPPA	2
GO:0099509	BP	GO:0099509	regulation of presynaptic cytosolic calcium ion concentration	2/197	16/18986	0.125	12.0469543147208	4.52642641406437	0.0116816968105874	0.123257903676096	0.100225084387881	CACNB2/ERC2	2
GO:1902259	BP	GO:1902259	regulation of delayed rectifier potassium channel activity	2/197	16/18986	0.125	12.0469543147208	4.52642641406437	0.0116816968105874	0.123257903676096	0.100225084387881	ANK3/KCNQ1	2
GO:0008406	BP	GO:0008406	gonad development	7/197	236/18986	0.0296610169491525	2.8585993289168	2.94189875225712	0.0117825679570042	0.123897924489864	0.100745506512197	ESR1/MAMLD1/GATA4/LHCGR/NCOA1/IMMP2L/BMPR1B	7
GO:0014855	BP	GO:0014855	striated muscle cell proliferation	4/197	85/18986	0.0470588235294118	4.53532397730666	3.34489794068618	0.0118489480005419	0.124172138740373	0.100968479202613	NRG1/FGFR2/TGFBR3/VGLL4	4
GO:0031214	BP	GO:0031214	biomineral tissue development	6/197	182/18986	0.032967032967033	3.17721872036593	3.02203307485153	0.0119400752056938	0.12470295494489	0.101400103441753	LGR4/SLC8A1/FGFR2/SLC24A4/SLC24A3/BMPR1B	6
GO:0008038	BP	GO:0008038	neuron recognition	3/197	46/18986	0.0652173913043478	6.28536746854999	3.67494375342722	0.0120387702514711	0.124887040891523	0.101549789822793	CNTN4/CNTN6/EPHB2	3
GO:0034314	BP	GO:0034314	Arp2/3 complex-mediated actin nucleation	3/197	46/18986	0.0652173913043478	6.28536746854999	3.67494375342722	0.0120387702514711	0.124887040891523	0.101549789822793	IQGAP2/CARMIL1/FCHSD2	3
GO:0071248	BP	GO:0071248	cellular response to metal ion	6/197	183/18986	0.0327868852459016	3.15985686943497	3.00623913761542	0.0122414785501453	0.125804953167321	0.10229617470002	RYR3/ANK3/SYT1/STK39/MICU1/NRXN1	6
GO:0010977	BP	GO:0010977	negative regulation of neuron projection development	5/197	132/18986	0.0378787878787879	3.65059221658206	3.12906592471849	0.0122497520123974	0.125804953167321	0.10229617470002	RGMA/NR2F1/STMN2/SPOCK1/EPHB2	5
GO:0051282	BP	GO:0051282	regulation of sequestering of calcium ion	5/197	132/18986	0.0378787878787879	3.65059221658206	3.12906592471849	0.0122497520123974	0.125804953167321	0.10229617470002	RYR3/SLC8A1/ITPR2/LHCGR/ITPR1	5
GO:0070372	BP	GO:0070372	regulation of ERK1 and ERK2 cascade	8/197	296/18986	0.027027027027027	2.60474687885855	2.84927472178784	0.0123337326274926	0.126246612044202	0.102655302162729	NRG1/FGFR2/PDE8B/NRXN1/EGFR/RPS6KA6/FRS2/EPHB2	8
GO:0071772	BP	GO:0071772	response to BMP	6/197	184/18986	0.0326086956521739	3.14268373427499	2.99055325561316	0.0125482006383575	0.127594079758348	0.103750972795869	GATA4/PCSK6/TGFBR3/RGMA/ADAMTS12/BMPR1B	6
GO:0071773	BP	GO:0071773	cellular response to BMP stimulus	6/197	184/18986	0.0326086956521739	3.14268373427499	2.99055325561316	0.0125482006383575	0.127594079758348	0.103750972795869	GATA4/PCSK6/TGFBR3/RGMA/ADAMTS12/BMPR1B	6
GO:0032941	BP	GO:0032941	secretion by tissue	3/197	47/18986	0.0638297872340425	6.15163624581488	3.6207803332917	0.0127631222608605	0.127804648047017	0.103922192846444	STK39/EGFR/NEGR1	3
GO:0055010	BP	GO:0055010	ventricular cardiac muscle tissue morphogenesis	3/197	47/18986	0.0638297872340425	6.15163624581488	3.6207803332917	0.0127631222608605	0.127804648047017	0.103922192846444	NRG1/FGFR2/TGFBR3	3
GO:0008589	BP	GO:0008589	regulation of smoothened signaling pathway	4/197	87/18986	0.0459770114942529	4.43106365598926	3.28439641893861	0.0128203733289527	0.127804648047017	0.103922192846444	SUFU/FGFR2/HERC4/WDR11	4
GO:0043271	BP	GO:0043271	negative regulation of monoatomic ion transport	5/197	134/18986	0.0373134328358209	3.5961057655883	3.08803807113757	0.0130061002759295	0.127804648047017	0.103922192846444	ANK3/STK39/MCUB/KCNQ1/EPHB2	5
GO:0034762	BP	GO:0034762	regulation of transmembrane transport	11/197	487/18986	0.0225872689938398	2.17686238130479	2.69403116719893	0.0130220179977239	0.127804648047017	0.103922192846444	ANK3/SLC8A1/DAPK1/CACNA1D/LHCGR/STK39/CACNB2/MCUB/KCNQ1/GRIN2B/EPHB2	11
GO:0007160	BP	GO:0007160	cell-matrix adhesion	7/197	241/18986	0.029045643153527	2.79929228889778	2.87841956687194	0.0130991645612346	0.127804648047017	0.103922192846444	CORO2B/FREM1/CDH13/EDA/ITGA11/ADAMTS12/NEXMIF	7
GO:0042445	BP	GO:0042445	hormone metabolic process	7/197	241/18986	0.029045643153527	2.79929228889778	2.87841956687194	0.0130991645612346	0.127804648047017	0.103922192846444	ESR1/PCSK6/LHCGR/PDE8B/PAPSS2/CHST8/CPQ	7
GO:0045137	BP	GO:0045137	development of primary sexual characteristics	7/197	241/18986	0.029045643153527	2.79929228889778	2.87841956687194	0.0130991645612346	0.127804648047017	0.103922192846444	ESR1/MAMLD1/GATA4/LHCGR/NCOA1/IMMP2L/BMPR1B	7
GO:0033865	BP	GO:0033865	nucleoside bisphosphate metabolic process	2/197	17/18986	0.117647058823529	11.3383099432666	4.36654933383664	0.013149650578028	0.127804648047017	0.103922192846444	PAPSS2/TPST1	2
GO:0033875	BP	GO:0033875	ribonucleoside bisphosphate metabolic process	2/197	17/18986	0.117647058823529	11.3383099432666	4.36654933383664	0.013149650578028	0.127804648047017	0.103922192846444	PAPSS2/TPST1	2
GO:0034032	BP	GO:0034032	purine nucleoside bisphosphate metabolic process	2/197	17/18986	0.117647058823529	11.3383099432666	4.36654933383664	0.013149650578028	0.127804648047017	0.103922192846444	PAPSS2/TPST1	2
GO:0034035	BP	GO:0034035	purine ribonucleoside bisphosphate metabolic process	2/197	17/18986	0.117647058823529	11.3383099432666	4.36654933383664	0.013149650578028	0.127804648047017	0.103922192846444	PAPSS2/TPST1	2
GO:0038083	BP	GO:0038083	peptidyl-tyrosine autophosphorylation	2/197	17/18986	0.117647058823529	11.3383099432666	4.36654933383664	0.013149650578028	0.127804648047017	0.103922192846444	NRG1/EGFR	2
GO:0050427	BP	GO:0050427	3'-phosphoadenosine 5'-phosphosulfate metabolic process	2/197	17/18986	0.117647058823529	11.3383099432666	4.36654933383664	0.013149650578028	0.127804648047017	0.103922192846444	PAPSS2/TPST1	2
GO:0051056	BP	GO:0051056	regulation of small GTPase mediated signal transduction	8/197	300/18986	0.0266666666666667	2.57001692047377	2.8066830291451	0.0132822456320669	0.128575185396928	0.104548742289649	ARHGAP28/TNS3/ARHGAP10/FAM13A/ITSN1/CDON/ARHGEF11/EPHB2	8
GO:0031589	BP	GO:0031589	cell-substrate adhesion	9/197	361/18986	0.0249307479224377	2.40271665002742	2.75525622884449	0.0133241530538247	0.128575185396928	0.104548742289649	CORO2B/FREM1/CDH13/EDA/CARMIL1/ITGA11/SPOCK1/ADAMTS12/NEXMIF	9
GO:0030833	BP	GO:0030833	regulation of actin filament polymerization	5/197	135/18986	0.037037037037037	3.56946794510246	3.06781715911714	0.0133958567063986	0.128575185396928	0.104548742289649	ARHGAP28/CARMIL1/SSH1/FCHSD2/KIRREL1	5
GO:0046683	BP	GO:0046683	response to organophosphorus	5/197	135/18986	0.037037037037037	3.56946794510246	3.06781715911714	0.0133958567063986	0.128575185396928	0.104548742289649	BCKDHB/RYR3/ITPR2/SSH1/KCNQ1	5
GO:0048806	BP	GO:0048806	genitalia development	3/197	48/18986	0.0625	6.02347715736041	3.56816209193912	0.0135119180855282	0.128886128859172	0.104801580718778	ESR1/LGR4/LHCGR	3
GO:0072583	BP	GO:0072583	clathrin-dependent endocytosis	3/197	48/18986	0.0625	6.02347715736041	3.56816209193912	0.0135119180855282	0.128886128859172	0.104801580718778	ITSN1/FCHSD2/SNAP91	3
GO:0031346	BP	GO:0031346	positive regulation of cell projection organization	9/197	363/18986	0.0247933884297521	2.38947854176281	2.73695032844056	0.0137689406672461	0.130761651570122	0.106326630361602	PLXNA4/TENM2/RGMA/ATP8A2/MYO3B/STMN2/CARMIL1/NEGR1/EPHB2	9
GO:0051208	BP	GO:0051208	sequestering of calcium ion	5/197	136/18986	0.0367647058823529	3.54322185727083	3.0477869482395	0.0137934231614053	0.130761651570122	0.106326630361602	RYR3/SLC8A1/ITPR2/LHCGR/ITPR1	5
GO:0023061	BP	GO:0023061	signal release	11/197	493/18986	0.0223123732251521	2.15036912717126	2.64998596194556	0.0141495505584922	0.133726273836548	0.108737262929324	SV2C/SYT1/PDE8B/ABAT/KMO/NRXN1/EGFR/ERC2/KCNQ1/MYOF/ITPR1	11
GO:0030850	BP	GO:0030850	prostate gland development	3/197	49/18986	0.0612244897959184	5.90054905210815	3.51701136459587	0.0142852661147993	0.133777826442847	0.108779182061182	ESR1/FGFR2/FRS2	3
GO:0042551	BP	GO:0042551	neuron maturation	3/197	49/18986	0.0612244897959184	5.90054905210815	3.51701136459587	0.0142852661147993	0.133777826442847	0.108779182061182	ADGRB3/B4GALT5/SCLT1	3
GO:0048546	BP	GO:0048546	digestive tract morphogenesis	3/197	49/18986	0.0612244897959184	5.90054905210815	3.51701136459587	0.0142852661147993	0.133777826442847	0.108779182061182	GATA4/FGFR2/EGFR	3
GO:1901379	BP	GO:1901379	regulation of potassium ion transmembrane transport	4/197	90/18986	0.0444444444444444	4.28336153412296	3.19699238004278	0.0143704835410076	0.134168059969226	0.109096493867937	ANK3/CACNA1D/STK39/KCNQ1	4
GO:0003002	BP	GO:0003002	regionalization	10/197	430/18986	0.0232558139534884	2.24129382599457	2.66595750019819	0.0145860659528062	0.135539258273434	0.11021146062993	SUFU/GATA4/BICC1/PCSK6/FGFR2/TLL2/NKD1/FRS2/BMPR1B/CDON	10
GO:0001956	BP	GO:0001956	positive regulation of neurotransmitter secretion	2/197	18/18986	0.111111111111111	10.7084038353074	4.21948935743043	0.014693317839444	0.135539258273434	0.11021146062993	SYT1/KMO	2
GO:0072578	BP	GO:0072578	neurotransmitter-gated ion channel clustering	2/197	18/18986	0.111111111111111	10.7084038353074	4.21948935743043	0.014693317839444	0.135539258273434	0.11021146062993	NRXN1/SSH1	2
GO:0098915	BP	GO:0098915	membrane repolarization during ventricular cardiac muscle cell action potential	2/197	18/18986	0.111111111111111	10.7084038353074	4.21948935743043	0.014693317839444	0.135539258273434	0.11021146062993	KCND3/KCNQ1	2
GO:0002088	BP	GO:0002088	lens development in camera-type eye	4/197	91/18986	0.043956043956044	4.23629162715457	3.16870258600001	0.014912374256618	0.137084167951073	0.111467677863836	BCAR3/FRS2/CDON/SHROOM2	4
GO:0022602	BP	GO:0022602	ovulation cycle process	3/197	50/18986	0.06	5.78253807106599	3.46725590287106	0.0150832628806925	0.137084167951073	0.111467677863836	ESR1/LHCGR/BMPR1B	3
GO:0031279	BP	GO:0031279	regulation of cyclase activity	3/197	50/18986	0.06	5.78253807106599	3.46725590287106	0.0150832628806925	0.137084167951073	0.111467677863836	CACNA1D/LHCGR/GABBR2	3
GO:0060976	BP	GO:0060976	coronary vasculature development	3/197	50/18986	0.06	5.78253807106599	3.46725590287106	0.0150832628806925	0.137084167951073	0.111467677863836	SUFU/TGFBR3/SGCD	3
GO:0098815	BP	GO:0098815	modulation of excitatory postsynaptic potential	3/197	50/18986	0.06	5.78253807106599	3.46725590287106	0.0150832628806925	0.137084167951073	0.111467677863836	NRXN1/SSH1/GRIN2B	3
GO:0002009	BP	GO:0002009	morphogenesis of an epithelium	11/197	500/18986	0.022	2.12026395939086	2.59938418739211	0.0155567995993484	0.14097205754586	0.11462904967941	ESR1/LGR4/SUFU/GATA4/FGFR2/RGMA/EGFR/LAMA1/NKD1/ADAMTS12/FRS2	11
GO:0045933	BP	GO:0045933	positive regulation of muscle contraction	3/197	51/18986	0.0588235294117647	5.66915497163332	3.41883	0.0159059933602448	0.141974196861988	0.115443922353143	CACNB2/ABAT/KCNQ1	3
GO:0170036	BP	GO:0170036	import into the mitochondrion	3/197	51/18986	0.0588235294117647	5.66915497163332	3.41883	0.0159059933602448	0.141974196861988	0.115443922353143	MICU1/MCUB/ITPR1	3
GO:0032410	BP	GO:0032410	negative regulation of transporter activity	4/197	93/18986	0.043010752688172	4.14518858140931	3.11332373718168	0.0160344944618935	0.141974196861988	0.115443922353143	ANK3/STK39/KCNQ1/EPHB2	4
GO:0032026	BP	GO:0032026	response to magnesium ion	2/197	19/18986	0.105263157894737	10.1448036334491	4.08355531927752	0.0163109859212106	0.141974196861988	0.115443922353143	RYR3/ANK3	2
GO:0055064	BP	GO:0055064	chloride ion homeostasis	2/197	19/18986	0.105263157894737	10.1448036334491	4.08355531927752	0.0163109859212106	0.141974196861988	0.115443922353143	STK39/KCNQ1	2
GO:0060977	BP	GO:0060977	coronary vasculature morphogenesis	2/197	19/18986	0.105263157894737	10.1448036334491	4.08355531927752	0.0163109859212106	0.141974196861988	0.115443922353143	TGFBR3/SGCD	2
GO:0071318	BP	GO:0071318	cellular response to ATP	2/197	19/18986	0.105263157894737	10.1448036334491	4.08355531927752	0.0163109859212106	0.141974196861988	0.115443922353143	RYR3/SSH1	2
GO:0086014	BP	GO:0086014	atrial cardiac muscle cell action potential	2/197	19/18986	0.105263157894737	10.1448036334491	4.08355531927752	0.0163109859212106	0.141974196861988	0.115443922353143	CACNB2/KCNQ1	2
GO:0086026	BP	GO:0086026	atrial cardiac muscle cell to AV node cell signaling	2/197	19/18986	0.105263157894737	10.1448036334491	4.08355531927752	0.0163109859212106	0.141974196861988	0.115443922353143	CACNB2/KCNQ1	2
GO:0086066	BP	GO:0086066	atrial cardiac muscle cell to AV node cell communication	2/197	19/18986	0.105263157894737	10.1448036334491	4.08355531927752	0.0163109859212106	0.141974196861988	0.115443922353143	CACNB2/KCNQ1	2
GO:0097094	BP	GO:0097094	craniofacial suture morphogenesis	2/197	19/18986	0.105263157894737	10.1448036334491	4.08355531927752	0.0163109859212106	0.141974196861988	0.115443922353143	FREM1/FOXN3	2
GO:1903817	BP	GO:1903817	negative regulation of voltage-gated potassium channel activity	2/197	19/18986	0.105263157894737	10.1448036334491	4.08355531927752	0.0163109859212106	0.141974196861988	0.115443922353143	ANK3/KCNQ1	2
GO:0033002	BP	GO:0033002	muscle cell proliferation	7/197	252/18986	0.0277777777777778	2.67710095882685	2.7442950375283	0.0163628440784012	0.141974196861988	0.115443922353143	NRG1/FGFR2/TGFBR3/CDH13/VGLL4/EGFR/FRS2	7
GO:0021954	BP	GO:0021954	central nervous system neuron development	4/197	94/18986	0.0425531914893617	4.10109083054325	3.08621392031546	0.0166148998663501	0.141974196861988	0.115443922353143	PLXNA4/FGFR2/B4GALT5/EPHB2	4
GO:0030838	BP	GO:0030838	positive regulation of actin filament polymerization	3/197	52/18986	0.0576923076923077	5.56013276064037	3.37166604755417	0.0167535312722011	0.141974196861988	0.115443922353143	CARMIL1/FCHSD2/KIRREL1	3
GO:0060688	BP	GO:0060688	regulation of morphogenesis of a branching structure	3/197	52/18986	0.0576923076923077	5.56013276064037	3.37166604755417	0.0167535312722011	0.141974196861988	0.115443922353143	ESR1/LGR4/FGFR2	3
GO:0007589	BP	GO:0007589	body fluid secretion	4/197	95/18986	0.0421052631578947	4.05792145337964	3.05947729848834	0.017208314639186	0.141974196861988	0.115443922353143	STK39/NCOA1/EGFR/NEGR1	4
GO:0051339	BP	GO:0051339	regulation of lyase activity	3/197	53/18986	0.0566037735849057	5.45522459534527	3.32571018450609	0.0176259393681589	0.141974196861988	0.115443922353143	CACNA1D/LHCGR/GABBR2	3
GO:0001942	BP	GO:0001942	hair follicle development	4/197	96/18986	0.0416666666666667	4.01565143824027	3.03310441123443	0.0178148195743265	0.141974196861988	0.115443922353143	LGR4/FGFR2/EDA/EGFR	4
GO:0006670	BP	GO:0006670	sphingosine metabolic process	2/197	20/18986	0.1	9.63756345177665	3.95735449939094	0.0180009692237522	0.141974196861988	0.115443922353143	PLPP1/PLPP3	2
GO:0007351	BP	GO:0007351	tripartite regional subdivision	2/197	20/18986	0.1	9.63756345177665	3.95735449939094	0.0180009692237522	0.141974196861988	0.115443922353143	PCSK6/FRS2	2
GO:0008595	BP	GO:0008595	anterior/posterior axis specification, embryo	2/197	20/18986	0.1	9.63756345177665	3.95735449939094	0.0180009692237522	0.141974196861988	0.115443922353143	PCSK6/FRS2	2
GO:0015810	BP	GO:0015810	aspartate transmembrane transport	2/197	20/18986	0.1	9.63756345177665	3.95735449939094	0.0180009692237522	0.141974196861988	0.115443922353143	SLC3A1/SLC1A4	2
GO:0060602	BP	GO:0060602	branch elongation of an epithelium	2/197	20/18986	0.1	9.63756345177665	3.95735449939094	0.0180009692237522	0.141974196861988	0.115443922353143	ESR1/FGFR2	2
GO:1901881	BP	GO:1901881	positive regulation of protein depolymerization	2/197	20/18986	0.1	9.63756345177665	3.95735449939094	0.0180009692237522	0.141974196861988	0.115443922353143	STMN2/CARMIL1	2
GO:0050878	BP	GO:0050878	regulation of body fluid levels	9/197	381/18986	0.0236220472440945	2.27658979175826	2.5774223997253	0.0182820328035841	0.141974196861988	0.115443922353143	FAP/CORO2B/STK39/PAPSS2/NCOA1/EGFR/NEGR1/ENTPD1/EPHB2	9
GO:1904063	BP	GO:1904063	negative regulation of cation transmembrane transport	4/197	97/18986	0.0412371134020619	3.9742529698048	3.0070861358887	0.0184344926027497	0.141974196861988	0.115443922353143	ANK3/STK39/MCUB/KCNQ1	4
GO:0070371	BP	GO:0070371	ERK1 and ERK2 cascade	8/197	319/18986	0.0250783699059561	2.41694381235778	2.61334825335162	0.0185296415822949	0.141974196861988	0.115443922353143	NRG1/FGFR2/PDE8B/NRXN1/EGFR/RPS6KA6/FRS2/EPHB2	8
GO:0034763	BP	GO:0034763	negative regulation of transmembrane transport	5/197	147/18986	0.0340136054421769	3.27808280672675	2.83913361191123	0.0187001099099431	0.141974196861988	0.115443922353143	ANK3/STK39/MCUB/KCNQ1/EPHB2	5
GO:0045927	BP	GO:0045927	positive regulation of growth	7/197	259/18986	0.027027027027027	2.60474687885855	2.66261820513047	0.0187178681729519	0.141974196861988	0.115443922353143	NRG1/FGFR2/SYT1/TGFBR3/ATP8A2/IL7/EGFR	7
GO:0007215	BP	GO:0007215	glutamate receptor signaling pathway	3/197	55/18986	0.0545454545454545	5.25685279187817	3.23720184706828	0.019445563991492	0.141974196861988	0.115443922353143	GRIK1/NRXN1/GRIN2B	3
GO:0035176	BP	GO:0035176	social behavior	3/197	55/18986	0.0545454545454545	5.25685279187817	3.23720184706828	0.019445563991492	0.141974196861988	0.115443922353143	NRXN1/NEGR1/KCNQ1	3
GO:0051262	BP	GO:0051262	protein tetramerization	4/197	99/18986	0.0404040404040404	3.89396503102087	2.95607852749743	0.019713640369302	0.141974196861988	0.115443922353143	RYR3/KCND3/GRIN2B/ITPR1	4
GO:0051588	BP	GO:0051588	regulation of neurotransmitter transport	4/197	99/18986	0.0404040404040404	3.89396503102087	2.95607852749743	0.019713640369302	0.141974196861988	0.115443922353143	SV2C/SYT1/KMO/MYOF	4
GO:0007413	BP	GO:0007413	axonal fasciculation	2/197	21/18986	0.0952380952380952	9.1786318588349	3.83972803207251	0.0197616088487881	0.141974196861988	0.115443922353143	CNTN4/EPHB2	2
GO:0031340	BP	GO:0031340	positive regulation of vesicle fusion	2/197	21/18986	0.0952380952380952	9.1786318588349	3.83972803207251	0.0197616088487881	0.141974196861988	0.115443922353143	SYT1/ERC2	2
GO:0031630	BP	GO:0031630	regulation of synaptic vesicle fusion to presynaptic active zone membrane	2/197	21/18986	0.0952380952380952	9.1786318588349	3.83972803207251	0.0197616088487881	0.141974196861988	0.115443922353143	SYT1/ERC2	2
GO:0055081	BP	GO:0055081	monoatomic anion homeostasis	2/197	21/18986	0.0952380952380952	9.1786318588349	3.83972803207251	0.0197616088487881	0.141974196861988	0.115443922353143	STK39/KCNQ1	2
GO:0071474	BP	GO:0071474	cellular hyperosmotic response	2/197	21/18986	0.0952380952380952	9.1786318588349	3.83972803207251	0.0197616088487881	0.141974196861988	0.115443922353143	STK39/MICU1	2
GO:0106030	BP	GO:0106030	neuron projection fasciculation	2/197	21/18986	0.0952380952380952	9.1786318588349	3.83972803207251	0.0197616088487881	0.141974196861988	0.115443922353143	CNTN4/EPHB2	2
GO:1901632	BP	GO:1901632	regulation of synaptic vesicle membrane organization	2/197	21/18986	0.0952380952380952	9.1786318588349	3.83972803207251	0.0197616088487881	0.141974196861988	0.115443922353143	SYT1/ERC2	2
GO:2000047	BP	GO:2000047	regulation of cell-cell adhesion mediated by cadherin	2/197	21/18986	0.0952380952380952	9.1786318588349	3.83972803207251	0.0197616088487881	0.141974196861988	0.115443922353143	PTPRU/NEXMIF	2
GO:0043588	BP	GO:0043588	skin development	8/197	324/18986	0.0246913580246914	2.37964529673497	2.56476417002156	0.0201275441464201	0.141974196861988	0.115443922353143	LGR4/SUFU/FGFR2/ATP8A2/EDA/EGFR/ADAMTS2/AHDC1	8
GO:0021675	BP	GO:0021675	nerve development	4/197	100/18986	0.04	3.85502538071066	2.93107250341291	0.020373256689711	0.141974196861988	0.115443922353143	PLXNA4/SLC24A4/LRIG1/EPHB2	4
GO:0050773	BP	GO:0050773	regulation of dendrite development	4/197	100/18986	0.04	3.85502538071066	2.93107250341291	0.020373256689711	0.141974196861988	0.115443922353143	MARK1/ADGRB3/HECW1/EPHB2	4
GO:0060349	BP	GO:0060349	bone morphogenesis	4/197	100/18986	0.04	3.85502538071066	2.93107250341291	0.020373256689711	0.141974196861988	0.115443922353143	FREM1/FGFR2/FOXN3/BMPR1B	4
GO:0000103	BP	GO:0000103	sulfate assimilation	1/197	2/18986	0.5	48.1878172588832	6.83341198001877	0.020645011262474	0.141974196861988	0.115443922353143	PAPSS2	1
GO:0001698	BP	GO:0001698	gastrin-induced gastric acid secretion	1/197	2/18986	0.5	48.1878172588832	6.83341198001877	0.020645011262474	0.141974196861988	0.115443922353143	KCNQ1	1
GO:0001743	BP	GO:0001743	lens placode formation	1/197	2/18986	0.5	48.1878172588832	6.83341198001877	0.020645011262474	0.141974196861988	0.115443922353143	FRS2	1
GO:0003290	BP	GO:0003290	atrial septum secundum morphogenesis	1/197	2/18986	0.5	48.1878172588832	6.83341198001877	0.020645011262474	0.141974196861988	0.115443922353143	GATA4	1
GO:0006478	BP	GO:0006478	peptidyl-tyrosine sulfation	1/197	2/18986	0.5	48.1878172588832	6.83341198001877	0.020645011262474	0.141974196861988	0.115443922353143	TPST1	1
GO:0006500	BP	GO:0006500	N-terminal protein palmitoylation	1/197	2/18986	0.5	48.1878172588832	6.83341198001877	0.020645011262474	0.141974196861988	0.115443922353143	HHAT	1
GO:0009183	BP	GO:0009183	purine deoxyribonucleoside diphosphate biosynthetic process	1/197	2/18986	0.5	48.1878172588832	6.83341198001877	0.020645011262474	0.141974196861988	0.115443922353143	AK5	1
GO:0009450	BP	GO:0009450	gamma-aminobutyric acid catabolic process	1/197	2/18986	0.5	48.1878172588832	6.83341198001877	0.020645011262474	0.141974196861988	0.115443922353143	ABAT	1
GO:0010045	BP	GO:0010045	response to nickel cation	1/197	2/18986	0.5	48.1878172588832	6.83341198001877	0.020645011262474	0.141974196861988	0.115443922353143	CACNA1G	1
GO:0021630	BP	GO:0021630	olfactory nerve maturation	1/197	2/18986	0.5	48.1878172588832	6.83341198001877	0.020645011262474	0.141974196861988	0.115443922353143	SLC24A4	1
GO:0021644	BP	GO:0021644	vagus nerve morphogenesis	1/197	2/18986	0.5	48.1878172588832	6.83341198001877	0.020645011262474	0.141974196861988	0.115443922353143	PLXNA4	1
GO:0021776	BP	GO:0021776	smoothened signaling pathway involved in spinal cord motor neuron cell fate specification	1/197	2/18986	0.5	48.1878172588832	6.83341198001877	0.020645011262474	0.141974196861988	0.115443922353143	SUFU	1
GO:0021784	BP	GO:0021784	postganglionic parasympathetic fiber development	1/197	2/18986	0.5	48.1878172588832	6.83341198001877	0.020645011262474	0.141974196861988	0.115443922353143	PLXNA4	1
GO:0032902	BP	GO:0032902	nerve growth factor production	1/197	2/18986	0.5	48.1878172588832	6.83341198001877	0.020645011262474	0.141974196861988	0.115443922353143	PCSK6	1
GO:0033866	BP	GO:0033866	nucleoside bisphosphate biosynthetic process	1/197	2/18986	0.5	48.1878172588832	6.83341198001877	0.020645011262474	0.141974196861988	0.115443922353143	PAPSS2	1
GO:0034030	BP	GO:0034030	ribonucleoside bisphosphate biosynthetic process	1/197	2/18986	0.5	48.1878172588832	6.83341198001877	0.020645011262474	0.141974196861988	0.115443922353143	PAPSS2	1
GO:0034033	BP	GO:0034033	purine nucleoside bisphosphate biosynthetic process	1/197	2/18986	0.5	48.1878172588832	6.83341198001877	0.020645011262474	0.141974196861988	0.115443922353143	PAPSS2	1
GO:0034036	BP	GO:0034036	purine ribonucleoside bisphosphate biosynthetic process	1/197	2/18986	0.5	48.1878172588832	6.83341198001877	0.020645011262474	0.141974196861988	0.115443922353143	PAPSS2	1
GO:0034275	BP	GO:0034275	kynurenic acid metabolic process	1/197	2/18986	0.5	48.1878172588832	6.83341198001877	0.020645011262474	0.141974196861988	0.115443922353143	KMO	1
GO:0034276	BP	GO:0034276	kynurenic acid biosynthetic process	1/197	2/18986	0.5	48.1878172588832	6.83341198001877	0.020645011262474	0.141974196861988	0.115443922353143	KMO	1
GO:0034465	BP	GO:0034465	response to carbon monoxide	1/197	2/18986	0.5	48.1878172588832	6.83341198001877	0.020645011262474	0.141974196861988	0.115443922353143	KCNMA1	1
GO:0035607	BP	GO:0035607	fibroblast growth factor receptor signaling pathway involved in orbitofrontal cortex development	1/197	2/18986	0.5	48.1878172588832	6.83341198001877	0.020645011262474	0.141974196861988	0.115443922353143	FGFR2	1
GO:0042700	BP	GO:0042700	luteinizing hormone signaling pathway	1/197	2/18986	0.5	48.1878172588832	6.83341198001877	0.020645011262474	0.141974196861988	0.115443922353143	LHCGR	1
GO:0045992	BP	GO:0045992	negative regulation of embryonic development	1/197	2/18986	0.5	48.1878172588832	6.83341198001877	0.020645011262474	0.141974196861988	0.115443922353143	RPS6KA6	1
GO:0046056	BP	GO:0046056	dADP metabolic process	1/197	2/18986	0.5	48.1878172588832	6.83341198001877	0.020645011262474	0.141974196861988	0.115443922353143	AK5	1
GO:0046544	BP	GO:0046544	development of secondary male sexual characteristics	1/197	2/18986	0.5	48.1878172588832	6.83341198001877	0.020645011262474	0.141974196861988	0.115443922353143	LHCGR	1
GO:0046619	BP	GO:0046619	lens placode formation involved in camera-type eye formation	1/197	2/18986	0.5	48.1878172588832	6.83341198001877	0.020645011262474	0.141974196861988	0.115443922353143	FRS2	1
GO:0048632	BP	GO:0048632	negative regulation of skeletal muscle tissue growth	1/197	2/18986	0.5	48.1878172588832	6.83341198001877	0.020645011262474	0.141974196861988	0.115443922353143	TLL2	1
GO:0050428	BP	GO:0050428	3'-phosphoadenosine 5'-phosphosulfate biosynthetic process	1/197	2/18986	0.5	48.1878172588832	6.83341198001877	0.020645011262474	0.141974196861988	0.115443922353143	PAPSS2	1
GO:0051695	BP	GO:0051695	actin filament uncapping	1/197	2/18986	0.5	48.1878172588832	6.83341198001877	0.020645011262474	0.141974196861988	0.115443922353143	CARMIL1	1
GO:0060529	BP	GO:0060529	squamous basal epithelial stem cell differentiation involved in prostate gland acinus development	1/197	2/18986	0.5	48.1878172588832	6.83341198001877	0.020645011262474	0.141974196861988	0.115443922353143	FGFR2	1
GO:0060595	BP	GO:0060595	fibroblast growth factor receptor signaling pathway involved in mammary gland specification	1/197	2/18986	0.5	48.1878172588832	6.83341198001877	0.020645011262474	0.141974196861988	0.115443922353143	FGFR2	1
GO:0060615	BP	GO:0060615	mammary gland bud formation	1/197	2/18986	0.5	48.1878172588832	6.83341198001877	0.020645011262474	0.141974196861988	0.115443922353143	FGFR2	1
GO:0060667	BP	GO:0060667	branch elongation involved in salivary gland morphogenesis	1/197	2/18986	0.5	48.1878172588832	6.83341198001877	0.020645011262474	0.141974196861988	0.115443922353143	FGFR2	1
GO:0060915	BP	GO:0060915	mesenchymal cell differentiation involved in lung development	1/197	2/18986	0.5	48.1878172588832	6.83341198001877	0.020645011262474	0.141974196861988	0.115443922353143	FGFR2	1
GO:0061152	BP	GO:0061152	trachea submucosa development	1/197	2/18986	0.5	48.1878172588832	6.83341198001877	0.020645011262474	0.141974196861988	0.115443922353143	EDA	1
GO:0061153	BP	GO:0061153	trachea gland development	1/197	2/18986	0.5	48.1878172588832	6.83341198001877	0.020645011262474	0.141974196861988	0.115443922353143	EDA	1
GO:0061300	BP	GO:0061300	cerebellum vasculature development	1/197	2/18986	0.5	48.1878172588832	6.83341198001877	0.020645011262474	0.141974196861988	0.115443922353143	IMMP2L	1
GO:0061528	BP	GO:0061528	aspartate secretion	1/197	2/18986	0.5	48.1878172588832	6.83341198001877	0.020645011262474	0.141974196861988	0.115443922353143	ABAT	1
GO:0071486	BP	GO:0071486	cellular response to high light intensity	1/197	2/18986	0.5	48.1878172588832	6.83341198001877	0.020645011262474	0.141974196861988	0.115443922353143	SLC24A4	1
GO:0072658	BP	GO:0072658	maintenance of protein location in membrane	1/197	2/18986	0.5	48.1878172588832	6.83341198001877	0.020645011262474	0.141974196861988	0.115443922353143	ANK3	1
GO:0072660	BP	GO:0072660	maintenance of protein location in plasma membrane	1/197	2/18986	0.5	48.1878172588832	6.83341198001877	0.020645011262474	0.141974196861988	0.115443922353143	ANK3	1
GO:0090248	BP	GO:0090248	cell migration involved in somitogenic axis elongation	1/197	2/18986	0.5	48.1878172588832	6.83341198001877	0.020645011262474	0.141974196861988	0.115443922353143	NKD1	1
GO:0090249	BP	GO:0090249	regulation of cell migration involved in somitogenic axis elongation	1/197	2/18986	0.5	48.1878172588832	6.83341198001877	0.020645011262474	0.141974196861988	0.115443922353143	NKD1	1
GO:0097117	BP	GO:0097117	guanylate kinase-associated protein clustering	1/197	2/18986	0.5	48.1878172588832	6.83341198001877	0.020645011262474	0.141974196861988	0.115443922353143	NRXN1	1
GO:0099180	BP	GO:0099180	zinc ion import into synaptic vesicle	1/197	2/18986	0.5	48.1878172588832	6.83341198001877	0.020645011262474	0.141974196861988	0.115443922353143	TMEM163	1
GO:0106028	BP	GO:0106028	neuron projection retraction	1/197	2/18986	0.5	48.1878172588832	6.83341198001877	0.020645011262474	0.141974196861988	0.115443922353143	EPHB2	1
GO:0150007	BP	GO:0150007	clathrin-dependent synaptic vesicle endocytosis	1/197	2/18986	0.5	48.1878172588832	6.83341198001877	0.020645011262474	0.141974196861988	0.115443922353143	ITSN1	1
GO:0150037	BP	GO:0150037	regulation of calcium-dependent activation of synaptic vesicle fusion	1/197	2/18986	0.5	48.1878172588832	6.83341198001877	0.020645011262474	0.141974196861988	0.115443922353143	ERC2	1
GO:1900086	BP	GO:1900086	positive regulation of peptidyl-tyrosine autophosphorylation	1/197	2/18986	0.5	48.1878172588832	6.83341198001877	0.020645011262474	0.141974196861988	0.115443922353143	NRG1	1
GO:1901628	BP	GO:1901628	positive regulation of postsynaptic membrane organization	1/197	2/18986	0.5	48.1878172588832	6.83341198001877	0.020645011262474	0.141974196861988	0.115443922353143	SSH1	1
GO:1902068	BP	GO:1902068	regulation of sphingolipid mediated signaling pathway	1/197	2/18986	0.5	48.1878172588832	6.83341198001877	0.020645011262474	0.141974196861988	0.115443922353143	PLPP3	1
GO:1902362	BP	GO:1902362	melanocyte apoptotic process	1/197	2/18986	0.5	48.1878172588832	6.83341198001877	0.020645011262474	0.141974196861988	0.115443922353143	FAP	1
GO:1902726	BP	GO:1902726	positive regulation of skeletal muscle satellite cell differentiation	1/197	2/18986	0.5	48.1878172588832	6.83341198001877	0.020645011262474	0.141974196861988	0.115443922353143	MCUB	1
GO:1904448	BP	GO:1904448	regulation of aspartate secretion	1/197	2/18986	0.5	48.1878172588832	6.83341198001877	0.020645011262474	0.141974196861988	0.115443922353143	ABAT	1
GO:1904450	BP	GO:1904450	positive regulation of aspartate secretion	1/197	2/18986	0.5	48.1878172588832	6.83341198001877	0.020645011262474	0.141974196861988	0.115443922353143	ABAT	1
GO:1904562	BP	GO:1904562	phosphatidylinositol 5-phosphate metabolic process	1/197	2/18986	0.5	48.1878172588832	6.83341198001877	0.020645011262474	0.141974196861988	0.115443922353143	MTMR3	1
GO:1904719	BP	GO:1904719	positive regulation of AMPA glutamate receptor clustering	1/197	2/18986	0.5	48.1878172588832	6.83341198001877	0.020645011262474	0.141974196861988	0.115443922353143	SSH1	1
GO:1904782	BP	GO:1904782	negative regulation of NMDA glutamate receptor activity	1/197	2/18986	0.5	48.1878172588832	6.83341198001877	0.020645011262474	0.141974196861988	0.115443922353143	EPHB2	1
GO:1905407	BP	GO:1905407	regulation of creatine transmembrane transporter activity	1/197	2/18986	0.5	48.1878172588832	6.83341198001877	0.020645011262474	0.141974196861988	0.115443922353143	STK39	1
GO:1905408	BP	GO:1905408	negative regulation of creatine transmembrane transporter activity	1/197	2/18986	0.5	48.1878172588832	6.83341198001877	0.020645011262474	0.141974196861988	0.115443922353143	STK39	1
GO:2001038	BP	GO:2001038	regulation of cellular response to drug	1/197	2/18986	0.5	48.1878172588832	6.83341198001877	0.020645011262474	0.141974196861988	0.115443922353143	SUFU	1
GO:0018212	BP	GO:0018212	peptidyl-tyrosine modification	6/197	206/18986	0.029126213592233	2.80705731605145	2.67020327674216	0.0207311751886895	0.141974196861988	0.115443922353143	NRG1/FGFR2/TPST1/EGFR/PLPP3/EPHB2	6
GO:0008584	BP	GO:0008584	male gonad development	5/197	151/18986	0.033112582781457	3.19124617608498	2.76811043948535	0.0207362507588103	0.141974196861988	0.115443922353143	ESR1/MAMLD1/GATA4/LHCGR/NCOA1	5
GO:0001503	BP	GO:0001503	ossification	10/197	456/18986	0.0219298245614035	2.11350075696856	2.46446020008699	0.0210122795532079	0.143459568821023	0.116651727495869	SMOC1/LGR4/SUFU/SLC8A1/FGFR2/SLC24A3/EGFR/ITGA11/ADAMTS12/BMPR1B	10
GO:0048661	BP	GO:0048661	positive regulation of smooth muscle cell proliferation	4/197	101/18986	0.0396039603960396	3.81685681258481	2.90638768234451	0.0210463242801371	0.143459568821023	0.116651727495869	FGFR2/CDH13/EGFR/FRS2	4
GO:0032271	BP	GO:0032271	regulation of protein polymerization	6/197	207/18986	0.0289855072463768	2.79349665268888	2.65666070944717	0.0211722043387512	0.143988549231052	0.1170818589897	ARHGAP28/STMN2/CARMIL1/SSH1/FCHSD2/KIRREL1	6
GO:0046546	BP	GO:0046546	development of primary male sexual characteristics	5/197	152/18986	0.0328947368421053	3.17025113545285	2.75072442420919	0.0212670045015672	0.143988549231052	0.1170818589897	ESR1/MAMLD1/GATA4/LHCGR/NCOA1	5
GO:0051703	BP	GO:0051703	biological process involved in intraspecies interaction between organisms	3/197	57/18986	0.0526315789473684	5.07240181672455	3.15290434735707	0.0213651606227022	0.143988549231052	0.1170818589897	NRXN1/NEGR1/KCNQ1	3
GO:0071470	BP	GO:0071470	cellular response to osmotic stress	3/197	57/18986	0.0526315789473684	5.07240181672455	3.15290434735707	0.0213651606227022	0.143988549231052	0.1170818589897	STK39/NLK/MICU1	3
GO:0002089	BP	GO:0002089	lens morphogenesis in camera-type eye	2/197	22/18986	0.0909090909090909	8.76142131979695	3.72970263129567	0.0215912722313359	0.143988549231052	0.1170818589897	BCAR3/SHROOM2	2
GO:0046519	BP	GO:0046519	sphingoid metabolic process	2/197	22/18986	0.0909090909090909	8.76142131979695	3.72970263129567	0.0215912722313359	0.143988549231052	0.1170818589897	PLPP1/PLPP3	2
GO:0050849	BP	GO:0050849	negative regulation of calcium-mediated signaling	2/197	22/18986	0.0909090909090909	8.76142131979695	3.72970263129567	0.0215912722313359	0.143988549231052	0.1170818589897	SLC24A4/ITPR1	2
GO:0060445	BP	GO:0060445	branching involved in salivary gland morphogenesis	2/197	22/18986	0.0909090909090909	8.76142131979695	3.72970263129567	0.0215912722313359	0.143988549231052	0.1170818589897	FGFR2/LAMA1	2
GO:0060713	BP	GO:0060713	labyrinthine layer morphogenesis	2/197	22/18986	0.0909090909090909	8.76142131979695	3.72970263129567	0.0215912722313359	0.143988549231052	0.1170818589897	FGFR2/NCOA1	2
GO:1903054	BP	GO:1903054	negative regulation of extracellular matrix organization	2/197	22/18986	0.0909090909090909	8.76142131979695	3.72970263129567	0.0215912722313359	0.143988549231052	0.1170818589897	FAP/TGFBR3	2
GO:0015807	BP	GO:0015807	L-amino acid transport	4/197	102/18986	0.0392156862745098	3.77943664775555	2.8820164153769	0.0217329068283342	0.144620056021809	0.11759535807988	SLC3A1/SLC1A4/KMO/SLC38A11	4
GO:0008064	BP	GO:0008064	regulation of actin polymerization or depolymerization	5/197	153/18986	0.0326797385620915	3.14953053979629	2.73348164888688	0.0218065460270343	0.144797345494165	0.117739518022554	ARHGAP28/CARMIL1/SSH1/FCHSD2/KIRREL1	5
GO:0006836	BP	GO:0006836	neurotransmitter transport	6/197	209/18986	0.0287081339712919	2.7667646273043	2.62981571412951	0.0220732585178438	0.146253138695649	0.118923271697721	SV2C/SYT1/KMO/NRXN1/ERC2/MYOF	6
GO:0034332	BP	GO:0034332	adherens junction organization	3/197	58/18986	0.0517241379310345	4.98494661298792	3.11222309518266	0.0223624967624088	0.147851614860475	0.120223045616745	CDH13/CDH20/CDH8	3
GO:0008585	BP	GO:0008585	female gonad development	4/197	103/18986	0.0388349514563107	3.7427430880686	2.85795131055616	0.0224330651953403	0.147953090801175	0.120305559065511	ESR1/LHCGR/IMMP2L/BMPR1B	4
GO:0032970	BP	GO:0032970	regulation of actin filament-based process	9/197	395/18986	0.0227848101265823	2.1959005333162	2.45939798312262	0.0224738872103051	0.147953090801175	0.120305559065511	GATA4/CORO2B/IQGAP2/ARHGAP28/MYO3B/CARMIL1/SSH1/FCHSD2/KIRREL1	9
GO:0060562	BP	GO:0060562	epithelial tube morphogenesis	8/197	331/18986	0.0241691842900302	2.3293204717285	2.49823129157938	0.0225264044327525	0.147982626987869	0.120329575917295	ESR1/LGR4/SUFU/GATA4/FGFR2/RGMA/LAMA1/ADAMTS12	8
GO:0010656	BP	GO:0010656	negative regulation of muscle cell apoptotic process	3/197	59/18986	0.0508474576271186	4.90045599242881	3.07246594311467	0.0233848649131391	0.152032804420457	0.123622909349558	ESR1/NRG1/GATA4	3
GO:0050850	BP	GO:0050850	positive regulation of calcium-mediated signaling	3/197	59/18986	0.0508474576271186	4.90045599242881	3.07246594311467	0.0233848649131391	0.152032804420457	0.123622909349558	LHCGR/CDH13/NEGR1	3
GO:0051480	BP	GO:0051480	regulation of cytosolic calcium ion concentration	3/197	59/18986	0.0508474576271186	4.90045599242881	3.07246594311467	0.0233848649131391	0.152032804420457	0.123622909349558	CACNB2/ERC2/ITPR1	3
GO:0031960	BP	GO:0031960	response to corticosteroid	5/197	156/18986	0.032051282051282	3.08896264480021	2.68259057061265	0.023478375260669	0.152032804420457	0.123622909349558	BCKDHB/STK39/PTPRU/PAPPA/EGFR	5
GO:0031290	BP	GO:0031290	retinal ganglion cell axon guidance	2/197	23/18986	0.0869565217391304	8.38048995806665	3.62645397300366	0.023488352776416	0.152032804420457	0.123622909349558	BMPR1B/EPHB2	2
GO:0038128	BP	GO:0038128	ERBB2 signaling pathway	2/197	23/18986	0.0869565217391304	8.38048995806665	3.62645397300366	0.023488352776416	0.152032804420457	0.123622909349558	NRG1/EGFR	2
GO:0060571	BP	GO:0060571	morphogenesis of an epithelial fold	2/197	23/18986	0.0869565217391304	8.38048995806665	3.62645397300366	0.023488352776416	0.152032804420457	0.123622909349558	FGFR2/EGFR	2
GO:0055008	BP	GO:0055008	cardiac muscle tissue morphogenesis	3/197	60/18986	0.05	4.81878172588832	3.03359516575526	0.0244322587610536	0.157810878915736	0.128321253119955	NRG1/FGFR2/TGFBR3	3
GO:0006835	BP	GO:0006835	dicarboxylic acid transport	4/197	106/18986	0.0377358490566038	3.63681639689685	2.78752267563049	0.0246155616288324	0.158662228825173	0.12901351393222	SLC3A1/SLC1A4/ABAT/KMO	4
GO:0097305	BP	GO:0097305	response to alcohol	7/197	275/18986	0.0254545454545455	2.45319796954315	2.48558838326997	0.0249751691279291	0.160358612128279	0.130392899388546	ITPR2/FGFR2/TGFBR3/STK39/ABAT/GRIN2B/GRAMD1B	7
GO:0043266	BP	GO:0043266	regulation of potassium ion transport	4/197	107/18986	0.0373831775700935	3.60282745860809	2.76461306391456	0.0253705757057739	0.160358612128279	0.130392899388546	ANK3/CACNA1D/STK39/KCNQ1	4
GO:0046545	BP	GO:0046545	development of primary female sexual characteristics	4/197	107/18986	0.0373831775700935	3.60282745860809	2.76461306391456	0.0253705757057739	0.160358612128279	0.130392899388546	ESR1/LHCGR/IMMP2L/BMPR1B	4
GO:0071695	BP	GO:0071695	anatomical structure maturation	7/197	276/18986	0.0253623188405797	2.44430957110277	2.47493910145071	0.0254085330011589	0.160358612128279	0.130392899388546	ADGRB3/SLC24A4/B4GALT5/SHB/DIAPH3/SCLT1/ADAMTS12	7
GO:0034764	BP	GO:0034764	positive regulation of transmembrane transport	6/197	216/18986	0.0277777777777778	2.67710095882685	2.53828584041978	0.0254301157381836	0.160358612128279	0.130392899388546	ANK3/LHCGR/STK39/CACNB2/KCNQ1/EPHB2	6
GO:0009651	BP	GO:0009651	response to salt stress	2/197	24/18986	0.0833333333333333	8.03130287648054	3.52927854590709	0.0254512695003987	0.160358612128279	0.130392899388546	KMO/MICU1	2
GO:0030539	BP	GO:0030539	male genitalia development	2/197	24/18986	0.0833333333333333	8.03130287648054	3.52927854590709	0.0254512695003987	0.160358612128279	0.130392899388546	LGR4/LHCGR	2
GO:0046885	BP	GO:0046885	regulation of hormone biosynthetic process	2/197	24/18986	0.0833333333333333	8.03130287648054	3.52927854590709	0.0254512695003987	0.160358612128279	0.130392899388546	LHCGR/PDE8B	2
GO:0051560	BP	GO:0051560	mitochondrial calcium ion homeostasis	2/197	24/18986	0.0833333333333333	8.03130287648054	3.52927854590709	0.0254512695003987	0.160358612128279	0.130392899388546	MICU1/MCUB	2
GO:0051590	BP	GO:0051590	positive regulation of neurotransmitter transport	2/197	24/18986	0.0833333333333333	8.03130287648054	3.52927854590709	0.0254512695003987	0.160358612128279	0.130392899388546	SYT1/KMO	2
GO:0051957	BP	GO:0051957	positive regulation of amino acid transport	2/197	24/18986	0.0833333333333333	8.03130287648054	3.52927854590709	0.0254512695003987	0.160358612128279	0.130392899388546	ABAT/KMO	2
GO:0030198	BP	GO:0030198	extracellular matrix organization	8/197	339/18986	0.023598820058997	2.27435125705644	2.42421478706565	0.0255077241281488	0.160386322528217	0.13041543163264	FAP/SMOC1/TGFBR3/ADAMTS17/TLL2/ADAMTS2/LAMA1/ADAMTS12	8
GO:0043062	BP	GO:0043062	extracellular structure organization	8/197	340/18986	0.0235294117647059	2.26766198865333	2.41510861560292	0.0258988708273388	0.162415783866985	0.132065653872948	FAP/SMOC1/TGFBR3/ADAMTS17/TLL2/ADAMTS2/LAMA1/ADAMTS12	8
GO:0060348	BP	GO:0060348	bone development	6/197	217/18986	0.0276497695852535	2.66476408804884	2.52550701497835	0.0259359187479899	0.162415783866985	0.132065653872948	FREM1/FGFR2/PAPSS2/FOXN3/ADAMTS12/BMPR1B	6
GO:0045229	BP	GO:0045229	external encapsulating structure organization	8/197	341/18986	0.0234604105571848	2.26101195349599	2.40603410818885	0.0262941917365506	0.164325364584812	0.133618397209332	FAP/SMOC1/TGFBR3/ADAMTS17/TLL2/ADAMTS2/LAMA1/ADAMTS12	8
GO:0051932	BP	GO:0051932	synaptic transmission, GABAergic	3/197	62/18986	0.0483870967741935	4.66333715408548	2.95837242878667	0.0266020544020572	0.165912812981251	0.134909204084586	GABBR2/NRXN1/GABRG3	3
GO:0098742	BP	GO:0098742	cell-cell adhesion via plasma-membrane adhesion molecules	7/197	280/18986	0.025	2.40939086294416	2.43280098470318	0.0271935534350107	0.166602466805579	0.135469984453878	CNTN4/LRRC4C/CNTN6/CDH13/CDH20/NRXN1/CDH8	7
GO:0007389	BP	GO:0007389	pattern specification process	10/197	476/18986	0.0210084033613445	2.02469820415476	2.31837039681241	0.0272083008943604	0.166602466805579	0.135469984453878	SUFU/GATA4/BICC1/PCSK6/FGFR2/TLL2/NKD1/FRS2/BMPR1B/CDON	10
GO:0007350	BP	GO:0007350	blastoderm segmentation	2/197	25/18986	0.08	7.71005076142132	3.43757174833437	0.0274784666769386	0.166602466805579	0.135469984453878	PCSK6/FRS2	2
GO:0010842	BP	GO:0010842	retina layer formation	2/197	25/18986	0.08	7.71005076142132	3.43757174833437	0.0274784666769386	0.166602466805579	0.135469984453878	ATP8A2/MEGF11	2
GO:0010954	BP	GO:0010954	positive regulation of protein processing	2/197	25/18986	0.08	7.71005076142132	3.43757174833437	0.0274784666769386	0.166602466805579	0.135469984453878	CCBE1/SPON1	2
GO:0014059	BP	GO:0014059	regulation of dopamine secretion	2/197	25/18986	0.08	7.71005076142132	3.43757174833437	0.0274784666769386	0.166602466805579	0.135469984453878	SYT1/ABAT	2
GO:0045762	BP	GO:0045762	positive regulation of adenylate cyclase activity	2/197	25/18986	0.08	7.71005076142132	3.43757174833437	0.0274784666769386	0.166602466805579	0.135469984453878	CACNA1D/LHCGR	2
GO:0060065	BP	GO:0060065	uterus development	2/197	25/18986	0.08	7.71005076142132	3.43757174833437	0.0274784666769386	0.166602466805579	0.135469984453878	ESR1/LHCGR	2
GO:0003229	BP	GO:0003229	ventricular cardiac muscle tissue development	3/197	63/18986	0.0476190476190476	4.58931592941745	2.92195515993126	0.0277244004069877	0.166602466805579	0.135469984453878	NRG1/FGFR2/TGFBR3	3
GO:0071709	BP	GO:0071709	membrane assembly	3/197	63/18986	0.0476190476190476	4.58931592941745	2.92195515993126	0.0277244004069877	0.166602466805579	0.135469984453878	ANK3/NRXN1/EPHB2	3
GO:0010976	BP	GO:0010976	positive regulation of neuron projection development	5/197	164/18986	0.0304878048780488	2.93828154017581	2.55265710032846	0.0283345474164166	0.166602466805579	0.135469984453878	RGMA/ATP8A2/STMN2/NEGR1/EPHB2	5
GO:0007229	BP	GO:0007229	integrin-mediated signaling pathway	4/197	111/18986	0.036036036036036	3.47299583847807	2.67564182047834	0.0285294406372546	0.166602466805579	0.135469984453878	PLPP3/LAMA1/ITGA11/DIAPH3	4
GO:0009612	BP	GO:0009612	response to mechanical stimulus	6/197	222/18986	0.027027027027027	2.60474687885855	2.46267383036943	0.0285654613565261	0.166602466805579	0.135469984453878	GATA4/SLC8A1/ATP8A2/NRXN1/EGFR/KCNQ1	6
GO:0006865	BP	GO:0006865	amino acid transport	5/197	165/18986	0.0303030303030303	2.92047377326565	2.53697148580866	0.0289830024619718	0.166602466805579	0.135469984453878	SLC3A1/SLC1A4/ABAT/KMO/SLC38A11	5
GO:0009755	BP	GO:0009755	hormone-mediated signaling pathway	6/197	223/18986	0.0269058295964126	2.59306639958116	2.45031405179587	0.0291116867349739	0.166602466805579	0.135469984453878	ESR1/ZNF536/LHCGR/PLPP1/NCOA1/PAQR8	6
GO:0001835	BP	GO:0001835	blastocyst hatching	2/197	26/18986	0.0769230769230769	7.4135103475205	3.35081065578608	0.0295684134874392	0.166602466805579	0.135469984453878	PPP4R4/PLPP4	2
GO:0007274	BP	GO:0007274	neuromuscular synaptic transmission	2/197	26/18986	0.0769230769230769	7.4135103475205	3.35081065578608	0.0295684134874392	0.166602466805579	0.135469984453878	NRXN1/FCHSD2	2
GO:0009435	BP	GO:0009435	NAD biosynthetic process	2/197	26/18986	0.0769230769230769	7.4135103475205	3.35081065578608	0.0295684134874392	0.166602466805579	0.135469984453878	QPRT/KMO	2
GO:0035188	BP	GO:0035188	hatching	2/197	26/18986	0.0769230769230769	7.4135103475205	3.35081065578608	0.0295684134874392	0.166602466805579	0.135469984453878	PPP4R4/PLPP4	2
GO:0060669	BP	GO:0060669	embryonic placenta morphogenesis	2/197	26/18986	0.0769230769230769	7.4135103475205	3.35081065578608	0.0295684134874392	0.166602466805579	0.135469984453878	FGFR2/NCOA1	2
GO:0071684	BP	GO:0071684	organism emergence from protective structure	2/197	26/18986	0.0769230769230769	7.4135103475205	3.35081065578608	0.0295684134874392	0.166602466805579	0.135469984453878	PPP4R4/PLPP4	2
GO:0090128	BP	GO:0090128	regulation of synapse maturation	2/197	26/18986	0.0769230769230769	7.4135103475205	3.35081065578608	0.0295684134874392	0.166602466805579	0.135469984453878	ADGRB3/NRXN1	2
GO:0098719	BP	GO:0098719	sodium ion import across plasma membrane	2/197	26/18986	0.0769230769230769	7.4135103475205	3.35081065578608	0.0295684134874392	0.166602466805579	0.135469984453878	SLC8A1/SLC9A9	2
GO:0051651	BP	GO:0051651	maintenance of location in cell	6/197	224/18986	0.0267857142857143	2.58149021029732	2.43802150383371	0.0296647523265522	0.166602466805579	0.135469984453878	RYR3/ANK3/SLC8A1/ITPR2/LHCGR/ITPR1	6
GO:0021700	BP	GO:0021700	developmental maturation	8/197	350/18986	0.0228571428571429	2.20287164612038	2.3257527320206	0.030043113068951	0.166602466805579	0.135469984453878	ADGRB3/SLC24A4/B4GALT5/NRXN1/SHB/DIAPH3/SCLT1/ADAMTS12	8
GO:0021545	BP	GO:0021545	cranial nerve development	3/197	65/18986	0.0461538461538462	4.4481062085123	2.85135867184913	0.0300437881619218	0.166602466805579	0.135469984453878	PLXNA4/SLC24A4/EPHB2	3
GO:0048814	BP	GO:0048814	regulation of dendrite morphogenesis	3/197	65/18986	0.0461538461538462	4.4481062085123	2.85135867184913	0.0300437881619218	0.166602466805579	0.135469984453878	ADGRB3/HECW1/EPHB2	3
GO:0051965	BP	GO:0051965	positive regulation of synapse assembly	3/197	65/18986	0.0461538461538462	4.4481062085123	2.85135867184913	0.0300437881619218	0.166602466805579	0.135469984453878	ADGRB3/NRXN1/EPHB2	3
GO:1903078	BP	GO:1903078	positive regulation of protein localization to plasma membrane	3/197	65/18986	0.0461538461538462	4.4481062085123	2.85135867184913	0.0300437881619218	0.166602466805579	0.135469984453878	NRXN1/EGFR/EPHB2	3
GO:1905330	BP	GO:1905330	regulation of morphogenesis of an epithelium	3/197	65/18986	0.0461538461538462	4.4481062085123	2.85135867184913	0.0300437881619218	0.166602466805579	0.135469984453878	ESR1/LGR4/ADAMTS12	3
GO:0060541	BP	GO:0060541	respiratory system development	6/197	225/18986	0.0266666666666667	2.57001692047377	2.42579547095538	0.0302246861495251	0.166602466805579	0.135469984453878	CCBE1/FGFR2/EDA/EGFR/ADAMTS2/LAMA1	6
GO:0003011	BP	GO:0003011	involuntary skeletal muscle contraction	1/197	3/18986	0.333333333333333	32.1252115059222	5.52048323581098	0.0308079343967604	0.166602466805579	0.135469984453878	ATP8A2	1
GO:0003285	BP	GO:0003285	septum secundum development	1/197	3/18986	0.333333333333333	32.1252115059222	5.52048323581098	0.0308079343967604	0.166602466805579	0.135469984453878	GATA4	1
GO:0007181	BP	GO:0007181	transforming growth factor beta receptor complex assembly	1/197	3/18986	0.333333333333333	32.1252115059222	5.52048323581098	0.0308079343967604	0.166602466805579	0.135469984453878	TGFBR3	1
GO:0009182	BP	GO:0009182	purine deoxyribonucleoside diphosphate metabolic process	1/197	3/18986	0.333333333333333	32.1252115059222	5.52048323581098	0.0308079343967604	0.166602466805579	0.135469984453878	AK5	1
GO:0010650	BP	GO:0010650	positive regulation of cell communication by electrical coupling	1/197	3/18986	0.333333333333333	32.1252115059222	5.52048323581098	0.0308079343967604	0.166602466805579	0.135469984453878	ANK3	1
GO:0014053	BP	GO:0014053	negative regulation of gamma-aminobutyric acid secretion	1/197	3/18986	0.333333333333333	32.1252115059222	5.52048323581098	0.0308079343967604	0.166602466805579	0.135469984453878	ABAT	1
GO:0021564	BP	GO:0021564	vagus nerve development	1/197	3/18986	0.333333333333333	32.1252115059222	5.52048323581098	0.0308079343967604	0.166602466805579	0.135469984453878	PLXNA4	1
GO:0021605	BP	GO:0021605	cranial nerve maturation	1/197	3/18986	0.333333333333333	32.1252115059222	5.52048323581098	0.0308079343967604	0.166602466805579	0.135469984453878	SLC24A4	1
GO:0021769	BP	GO:0021769	orbitofrontal cortex development	1/197	3/18986	0.333333333333333	32.1252115059222	5.52048323581098	0.0308079343967604	0.166602466805579	0.135469984453878	FGFR2	1
GO:0021775	BP	GO:0021775	smoothened signaling pathway involved in ventral spinal cord interneuron specification	1/197	3/18986	0.333333333333333	32.1252115059222	5.52048323581098	0.0308079343967604	0.166602466805579	0.135469984453878	SUFU	1
GO:0021847	BP	GO:0021847	ventricular zone neuroblast division	1/197	3/18986	0.333333333333333	32.1252115059222	5.52048323581098	0.0308079343967604	0.166602466805579	0.135469984453878	FGFR2	1
GO:0021910	BP	GO:0021910	smoothened signaling pathway involved in ventral spinal cord patterning	1/197	3/18986	0.333333333333333	32.1252115059222	5.52048323581098	0.0308079343967604	0.166602466805579	0.135469984453878	SUFU	1
GO:0035054	BP	GO:0035054	embryonic heart tube anterior/posterior pattern specification	1/197	3/18986	0.333333333333333	32.1252115059222	5.52048323581098	0.0308079343967604	0.166602466805579	0.135469984453878	GATA4	1
GO:0042245	BP	GO:0042245	RNA repair	1/197	3/18986	0.333333333333333	32.1252115059222	5.52048323581098	0.0308079343967604	0.166602466805579	0.135469984453878	FTO	1
GO:0043420	BP	GO:0043420	anthranilate metabolic process	1/197	3/18986	0.333333333333333	32.1252115059222	5.52048323581098	0.0308079343967604	0.166602466805579	0.135469984453878	KMO	1
GO:0045925	BP	GO:0045925	positive regulation of female receptivity	1/197	3/18986	0.333333333333333	32.1252115059222	5.52048323581098	0.0308079343967604	0.166602466805579	0.135469984453878	NCOA1	1
GO:0046878	BP	GO:0046878	positive regulation of saliva secretion	1/197	3/18986	0.333333333333333	32.1252115059222	5.52048323581098	0.0308079343967604	0.166602466805579	0.135469984453878	NEGR1	1
GO:0060083	BP	GO:0060083	smooth muscle contraction involved in micturition	1/197	3/18986	0.333333333333333	32.1252115059222	5.52048323581098	0.0308079343967604	0.166602466805579	0.135469984453878	KCNMA1	1
GO:0060594	BP	GO:0060594	mammary gland specification	1/197	3/18986	0.333333333333333	32.1252115059222	5.52048323581098	0.0308079343967604	0.166602466805579	0.135469984453878	FGFR2	1
GO:0060648	BP	GO:0060648	mammary gland bud morphogenesis	1/197	3/18986	0.333333333333333	32.1252115059222	5.52048323581098	0.0308079343967604	0.166602466805579	0.135469984453878	FGFR2	1
GO:0070350	BP	GO:0070350	regulation of white fat cell proliferation	1/197	3/18986	0.333333333333333	32.1252115059222	5.52048323581098	0.0308079343967604	0.166602466805579	0.135469984453878	FTO	1
GO:0097118	BP	GO:0097118	neuroligin clustering involved in postsynaptic membrane assembly	1/197	3/18986	0.333333333333333	32.1252115059222	5.52048323581098	0.0308079343967604	0.166602466805579	0.135469984453878	NRXN1	1
GO:0098718	BP	GO:0098718	serine import across plasma membrane	1/197	3/18986	0.333333333333333	32.1252115059222	5.52048323581098	0.0308079343967604	0.166602466805579	0.135469984453878	SLC1A4	1
GO:0098912	BP	GO:0098912	membrane depolarization during atrial cardiac muscle cell action potential	1/197	3/18986	0.333333333333333	32.1252115059222	5.52048323581098	0.0308079343967604	0.166602466805579	0.135469984453878	CACNB2	1
GO:0098942	BP	GO:0098942	retrograde trans-synaptic signaling by trans-synaptic protein complex	1/197	3/18986	0.333333333333333	32.1252115059222	5.52048323581098	0.0308079343967604	0.166602466805579	0.135469984453878	TENM2	1
GO:0110077	BP	GO:0110077	vesicle-mediated intercellular transport	1/197	3/18986	0.333333333333333	32.1252115059222	5.52048323581098	0.0308079343967604	0.166602466805579	0.135469984453878	EPHB2	1
GO:0110099	BP	GO:0110099	negative regulation of calcium import into the mitochondrion	1/197	3/18986	0.333333333333333	32.1252115059222	5.52048323581098	0.0308079343967604	0.166602466805579	0.135469984453878	MCUB	1
GO:1900073	BP	GO:1900073	regulation of neuromuscular synaptic transmission	1/197	3/18986	0.333333333333333	32.1252115059222	5.52048323581098	0.0308079343967604	0.166602466805579	0.135469984453878	NRXN1	1
GO:1900075	BP	GO:1900075	positive regulation of neuromuscular synaptic transmission	1/197	3/18986	0.333333333333333	32.1252115059222	5.52048323581098	0.0308079343967604	0.166602466805579	0.135469984453878	NRXN1	1
GO:1900084	BP	GO:1900084	regulation of peptidyl-tyrosine autophosphorylation	1/197	3/18986	0.333333333333333	32.1252115059222	5.52048323581098	0.0308079343967604	0.166602466805579	0.135469984453878	NRG1	1
GO:1901660	BP	GO:1901660	calcium ion export	1/197	3/18986	0.333333333333333	32.1252115059222	5.52048323581098	0.0308079343967604	0.166602466805579	0.135469984453878	SLC8A1	1
GO:1901843	BP	GO:1901843	positive regulation of high voltage-gated calcium channel activity	1/197	3/18986	0.333333333333333	32.1252115059222	5.52048323581098	0.0308079343967604	0.166602466805579	0.135469984453878	CACNB2	1
GO:1902407	BP	GO:1902407	assembly of actomyosin apparatus involved in mitotic cytokinesis	1/197	3/18986	0.333333333333333	32.1252115059222	5.52048323581098	0.0308079343967604	0.166602466805579	0.135469984453878	IQGAP2	1
GO:1903475	BP	GO:1903475	mitotic actomyosin contractile ring assembly	1/197	3/18986	0.333333333333333	32.1252115059222	5.52048323581098	0.0308079343967604	0.166602466805579	0.135469984453878	IQGAP2	1
GO:1903479	BP	GO:1903479	mitotic actomyosin contractile ring assembly actin filament organization	1/197	3/18986	0.333333333333333	32.1252115059222	5.52048323581098	0.0308079343967604	0.166602466805579	0.135469984453878	IQGAP2	1
GO:1903812	BP	GO:1903812	L-serine import across plasma membrane	1/197	3/18986	0.333333333333333	32.1252115059222	5.52048323581098	0.0308079343967604	0.166602466805579	0.135469984453878	SLC1A4	1
GO:1904017	BP	GO:1904017	cellular response to Thyroglobulin triiodothyronine	1/197	3/18986	0.333333333333333	32.1252115059222	5.52048323581098	0.0308079343967604	0.166602466805579	0.135469984453878	NCOA1	1
GO:1904381	BP	GO:1904381	Golgi apparatus mannose trimming	1/197	3/18986	0.333333333333333	32.1252115059222	5.52048323581098	0.0308079343967604	0.166602466805579	0.135469984453878	MAN1C1	1
GO:1904879	BP	GO:1904879	positive regulation of calcium ion transmembrane transport via high voltage-gated calcium channel	1/197	3/18986	0.333333333333333	32.1252115059222	5.52048323581098	0.0308079343967604	0.166602466805579	0.135469984453878	CACNB2	1
GO:1904977	BP	GO:1904977	lymphatic endothelial cell migration	1/197	3/18986	0.333333333333333	32.1252115059222	5.52048323581098	0.0308079343967604	0.166602466805579	0.135469984453878	CCBE1	1
GO:1905608	BP	GO:1905608	positive regulation of presynapse assembly	1/197	3/18986	0.333333333333333	32.1252115059222	5.52048323581098	0.0308079343967604	0.166602466805579	0.135469984453878	NRXN1	1
GO:1990680	BP	GO:1990680	response to melanocyte-stimulating hormone	1/197	3/18986	0.333333333333333	32.1252115059222	5.52048323581098	0.0308079343967604	0.166602466805579	0.135469984453878	SLC24A4	1
GO:2000302	BP	GO:2000302	positive regulation of synaptic vesicle exocytosis	1/197	3/18986	0.333333333333333	32.1252115059222	5.52048323581098	0.0308079343967604	0.166602466805579	0.135469984453878	SYT1	1
GO:2000381	BP	GO:2000381	negative regulation of mesoderm development	1/197	3/18986	0.333333333333333	32.1252115059222	5.52048323581098	0.0308079343967604	0.166602466805579	0.135469984453878	RPS6KA6	1
GO:0032956	BP	GO:0032956	regulation of actin cytoskeleton organization	8/197	352/18986	0.0227272727272727	2.19035532994924	2.30824278990799	0.0309237302538789	0.166602466805579	0.135469984453878	CORO2B/IQGAP2/ARHGAP28/MYO3B/CARMIL1/SSH1/FCHSD2/KIRREL1	8
GO:0007156	BP	GO:0007156	homophilic cell adhesion via plasma membrane adhesion molecules	5/197	168/18986	0.0297619047619048	2.86832245588591	2.49061341578218	0.0309844899317094	0.166602466805579	0.135469984453878	CNTN4/CNTN6/CDH13/CDH20/CDH8	5
GO:0007584	BP	GO:0007584	response to nutrient	5/197	168/18986	0.0297619047619048	2.86832245588591	2.49061341578218	0.0309844899317094	0.166602466805579	0.135469984453878	BCKDHB/GATA4/PLD1/NCOA1/EGFR	5
GO:0051963	BP	GO:0051963	regulation of synapse assembly	5/197	168/18986	0.0297619047619048	2.86832245588591	2.49061341578218	0.0309844899317094	0.166602466805579	0.135469984453878	MARK1/ADGRB3/NRXN1/NEGR1/EPHB2	5
GO:0010812	BP	GO:0010812	negative regulation of cell-substrate adhesion	3/197	66/18986	0.0454545454545455	4.38071065989848	2.81712414151276	0.0312407261720622	0.167687591177916	0.136352335025689	CORO2B/SPOCK1/NEXMIF	3
GO:0007605	BP	GO:0007605	sensory perception of sound	5/197	169/18986	0.029585798816568	2.85135013366173	2.47538811950511	0.0316704696583403	0.169666838412741	0.137961726514742	CACNA1D/MYO3B/LRIG1/DIAPH3/KCNQ1	5
GO:1903319	BP	GO:1903319	positive regulation of protein maturation	2/197	27/18986	0.0740740740740741	7.13893589020492	3.26854032533806	0.0317196036759944	0.169666838412741	0.137961726514742	CCBE1/SPON1	2
GO:0016049	BP	GO:0016049	cell growth	10/197	490/18986	0.0204081632653061	1.96684968403605	2.2202642795441	0.0322601139624617	0.172258944745831	0.140069454037506	NRG1/SORBS2/PLXNA4/GATA4/SYT1/RGMA/VGLL4/EGFR/SPOCK1/ARHGEF11	10
GO:0031100	BP	GO:0031100	animal organ regeneration	3/197	67/18986	0.0447761194029851	4.31532691870596	2.7835642700932	0.0324624119194036	0.172442570902901	0.140218766548422	TGFBR3/PTPRU/EGFR	3
GO:0042446	BP	GO:0042446	hormone biosynthetic process	3/197	67/18986	0.0447761194029851	4.31532691870596	2.7835642700932	0.0324624119194036	0.172442570902901	0.140218766548422	LHCGR/PDE8B/CHST8	3
GO:0060042	BP	GO:0060042	retina morphogenesis in camera-type eye	3/197	67/18986	0.0447761194029851	4.31532691870596	2.7835642700932	0.0324624119194036	0.172442570902901	0.140218766548422	ATP8A2/MEGF11/CDON	3
GO:0051258	BP	GO:0051258	protein polymerization	7/197	293/18986	0.0238907849829352	2.3024895618579	2.30067429036266	0.0335803235834142	0.178073970672115	0.144797844240467	ARHGAP28/STMN2/CARMIL1/SSH1/FCHSD2/DIAPH3/KIRREL1	7
GO:0030509	BP	GO:0030509	BMP signaling pathway	5/197	172/18986	0.0290697674418605	2.80161728249321	2.43037211414398	0.0337852902229406	0.1780920623478	0.144812555181252	GATA4/PCSK6/TGFBR3/RGMA/BMPR1B	5
GO:0001702	BP	GO:0001702	gastrulation with mouth forming second	2/197	28/18986	0.0714285714285714	6.88397389412618	3.19036280932198	0.03393055520875	0.1780920623478	0.144812555181252	PLPP3/FRS2	2
GO:0006972	BP	GO:0006972	hyperosmotic response	2/197	28/18986	0.0714285714285714	6.88397389412618	3.19036280932198	0.03393055520875	0.1780920623478	0.144812555181252	STK39/MICU1	2
GO:0019359	BP	GO:0019359	nicotinamide nucleotide biosynthetic process	2/197	28/18986	0.0714285714285714	6.88397389412618	3.19036280932198	0.03393055520875	0.1780920623478	0.144812555181252	QPRT/KMO	2
GO:0019363	BP	GO:0019363	pyridine nucleotide biosynthetic process	2/197	28/18986	0.0714285714285714	6.88397389412618	3.19036280932198	0.03393055520875	0.1780920623478	0.144812555181252	QPRT/KMO	2
GO:0086013	BP	GO:0086013	membrane repolarization during cardiac muscle cell action potential	2/197	28/18986	0.0714285714285714	6.88397389412618	3.19036280932198	0.03393055520875	0.1780920623478	0.144812555181252	KCND3/KCNQ1	2
GO:0006937	BP	GO:0006937	regulation of muscle contraction	5/197	174/18986	0.028735632183908	2.76941478499329	2.40089612996676	0.0352428533397475	0.184351835551379	0.149902584127601	GATA4/SLC8A1/CACNB2/ABAT/KCNQ1	5
GO:0060041	BP	GO:0060041	retina development in camera-type eye	5/197	174/18986	0.028735632183908	2.76941478499329	2.40089612996676	0.0352428533397475	0.184351835551379	0.149902584127601	ATP8A2/MEGF11/LAMA1/BMPR1B/CDON	5
GO:0099565	BP	GO:0099565	chemical synaptic transmission, postsynaptic	4/197	119/18986	0.0336134453781513	3.23951712664761	2.50936031033739	0.0355208011100446	0.185490827491606	0.150828736203222	ABAT/NRXN1/SSH1/GRIN2B	4
GO:0051048	BP	GO:0051048	negative regulation of secretion	5/197	175/18986	0.0285714285714286	2.75358955765047	2.38631413588707	0.0359860182813913	0.187602237436492	0.152545593569706	NRG1/STK39/PDE8B/ABAT/STXBP6	5
GO:0003094	BP	GO:0003094	glomerular filtration	2/197	29/18986	0.0689655172413793	6.6465954839839	3.11592826646522	0.0361998099376333	0.187763660636108	0.152676852120445	CORO2B/KIRREL1	2
GO:0021952	BP	GO:0021952	central nervous system projection neuron axonogenesis	2/197	29/18986	0.0689655172413793	6.6465954839839	3.11592826646522	0.0361998099376333	0.187763660636108	0.152676852120445	PLXNA4/EPHB2	2
GO:0060402	BP	GO:0060402	calcium ion transport into cytosol	2/197	29/18986	0.0689655172413793	6.6465954839839	3.11592826646522	0.0361998099376333	0.187763660636108	0.152676852120445	SLC8A1/LHCGR	2
GO:0044091	BP	GO:0044091	membrane biogenesis	3/197	70/18986	0.0428571428571429	4.13038433647571	2.68669650123851	0.036275217543917	0.187838563450098	0.152737758079651	ANK3/NRXN1/EPHB2	3
GO:0007411	BP	GO:0007411	axon guidance	6/197	236/18986	0.0254237288135593	2.4502279962144	2.29550493544942	0.0368447149445368	0.189527894916145	0.154111409453672	PLXNA4/CNTN4/CNTN6/NRXN1/BMPR1B/EPHB2	6
GO:0097485	BP	GO:0097485	neuron projection guidance	6/197	237/18986	0.0253164556962025	2.43988948146244	2.28402502641766	0.0374890486393477	0.189527894916145	0.154111409453672	PLXNA4/CNTN4/CNTN6/NRXN1/BMPR1B/EPHB2	6
GO:0060560	BP	GO:0060560	developmental growth involved in morphogenesis	6/197	238/18986	0.0252100840336134	2.42963784498571	2.27260324723045	0.0381405634088405	0.189527894916145	0.154111409453672	ESR1/PLXNA4/FGFR2/SYT1/RGMA/NKD1	6
GO:0046660	BP	GO:0046660	female sex differentiation	4/197	122/18986	0.0327868852459016	3.15985686943497	2.45061210329837	0.0383761613318433	0.189527894916145	0.154111409453672	ESR1/LHCGR/IMMP2L/BMPR1B	4
GO:0051261	BP	GO:0051261	protein depolymerization	4/197	122/18986	0.0327868852459016	3.15985686943497	2.45061210329837	0.0383761613318433	0.189527894916145	0.154111409453672	MICAL3/STMN2/CARMIL1/DIAPH3	4
GO:0007026	BP	GO:0007026	negative regulation of microtubule depolymerization	2/197	30/18986	0.0666666666666667	6.42504230118443	3.04492771280207	0.0385259332683968	0.189527894916145	0.154111409453672	STMN2/DIAPH3	2
GO:0007214	BP	GO:0007214	gamma-aminobutyric acid signaling pathway	2/197	30/18986	0.0666666666666667	6.42504230118443	3.04492771280207	0.0385259332683968	0.189527894916145	0.154111409453672	GABBR2/GABRG3	2
GO:0014046	BP	GO:0014046	dopamine secretion	2/197	30/18986	0.0666666666666667	6.42504230118443	3.04492771280207	0.0385259332683968	0.189527894916145	0.154111409453672	SYT1/ABAT	2
GO:0060441	BP	GO:0060441	epithelial tube branching involved in lung morphogenesis	2/197	30/18986	0.0666666666666667	6.42504230118443	3.04492771280207	0.0385259332683968	0.189527894916145	0.154111409453672	FGFR2/LAMA1	2
GO:0099623	BP	GO:0099623	regulation of cardiac muscle cell membrane repolarization	2/197	30/18986	0.0666666666666667	6.42504230118443	3.04492771280207	0.0385259332683968	0.189527894916145	0.154111409453672	CACNA1D/KCNQ1	2
GO:0030199	BP	GO:0030199	collagen fibril organization	3/197	72/18986	0.0416666666666667	4.01565143824027	2.62507840302637	0.0389393548081975	0.189527894916145	0.154111409453672	TLL2/ADAMTS2/ADAMTS12	3
GO:0046777	BP	GO:0046777	protein autophosphorylation	5/197	180/18986	0.0277777777777778	2.67710095882685	2.31490847288122	0.0398466004069545	0.189527894916145	0.154111409453672	NRG1/FGFR2/DAPK1/STK39/EGFR	5
GO:0060415	BP	GO:0060415	muscle tissue morphogenesis	3/197	73/18986	0.0410958904109589	3.96064251442876	2.59509804583937	0.0403078125380657	0.189527894916145	0.154111409453672	NRG1/FGFR2/TGFBR3	3
GO:0031644	BP	GO:0031644	regulation of nervous system process	4/197	124/18986	0.032258064516129	3.10889143605698	2.41244697333657	0.0403508206004472	0.189527894916145	0.154111409453672	ABAT/NRXN1/SSH1/GRIN2B	4
GO:0001550	BP	GO:0001550	ovarian cumulus expansion	1/197	4/18986	0.25	24.0939086294416	4.7298028098184	0.0408659250686162	0.189527894916145	0.154111409453672	BMPR1B	1
GO:0003150	BP	GO:0003150	muscular septum morphogenesis	1/197	4/18986	0.25	24.0939086294416	4.7298028098184	0.0408659250686162	0.189527894916145	0.154111409453672	TGFBR3	1
GO:0007525	BP	GO:0007525	somatic muscle development	1/197	4/18986	0.25	24.0939086294416	4.7298028098184	0.0408659250686162	0.189527894916145	0.154111409453672	NKD1	1
GO:0009189	BP	GO:0009189	deoxyribonucleoside diphosphate biosynthetic process	1/197	4/18986	0.25	24.0939086294416	4.7298028098184	0.0408659250686162	0.189527894916145	0.154111409453672	AK5	1
GO:0009644	BP	GO:0009644	response to high light intensity	1/197	4/18986	0.25	24.0939086294416	4.7298028098184	0.0408659250686162	0.189527894916145	0.154111409453672	SLC24A4	1
GO:0010710	BP	GO:0010710	regulation of collagen catabolic process	1/197	4/18986	0.25	24.0939086294416	4.7298028098184	0.0408659250686162	0.189527894916145	0.154111409453672	FAP	1
GO:0021615	BP	GO:0021615	glossopharyngeal nerve morphogenesis	1/197	4/18986	0.25	24.0939086294416	4.7298028098184	0.0408659250686162	0.189527894916145	0.154111409453672	PLXNA4	1
GO:0021682	BP	GO:0021682	nerve maturation	1/197	4/18986	0.25	24.0939086294416	4.7298028098184	0.0408659250686162	0.189527894916145	0.154111409453672	SLC24A4	1
GO:0032898	BP	GO:0032898	neurotrophin production	1/197	4/18986	0.25	24.0939086294416	4.7298028098184	0.0408659250686162	0.189527894916145	0.154111409453672	PCSK6	1
GO:0032960	BP	GO:0032960	regulation of inositol trisphosphate biosynthetic process	1/197	4/18986	0.25	24.0939086294416	4.7298028098184	0.0408659250686162	0.189527894916145	0.154111409453672	LHCGR	1
GO:0032962	BP	GO:0032962	positive regulation of inositol trisphosphate biosynthetic process	1/197	4/18986	0.25	24.0939086294416	4.7298028098184	0.0408659250686162	0.189527894916145	0.154111409453672	LHCGR	1
GO:0033590	BP	GO:0033590	response to cobalamin	1/197	4/18986	0.25	24.0939086294416	4.7298028098184	0.0408659250686162	0.189527894916145	0.154111409453672	EGFR	1
GO:0035106	BP	GO:0035106	operant conditioning	1/197	4/18986	0.25	24.0939086294416	4.7298028098184	0.0408659250686162	0.189527894916145	0.154111409453672	PDE8B	1
GO:0050923	BP	GO:0050923	regulation of negative chemotaxis	1/197	4/18986	0.25	24.0939086294416	4.7298028098184	0.0408659250686162	0.189527894916145	0.154111409453672	PLXNA4	1
GO:0055095	BP	GO:0055095	lipoprotein particle mediated signaling	1/197	4/18986	0.25	24.0939086294416	4.7298028098184	0.0408659250686162	0.189527894916145	0.154111409453672	CDH13	1
GO:0055096	BP	GO:0055096	low-density lipoprotein particle mediated signaling	1/197	4/18986	0.25	24.0939086294416	4.7298028098184	0.0408659250686162	0.189527894916145	0.154111409453672	CDH13	1
GO:0060244	BP	GO:0060244	negative regulation of cell proliferation involved in contact inhibition	1/197	4/18986	0.25	24.0939086294416	4.7298028098184	0.0408659250686162	0.189527894916145	0.154111409453672	FAP	1
GO:0060318	BP	GO:0060318	definitive erythrocyte differentiation	1/197	4/18986	0.25	24.0939086294416	4.7298028098184	0.0408659250686162	0.189527894916145	0.154111409453672	TGFBR3	1
GO:0060750	BP	GO:0060750	epithelial cell proliferation involved in mammary gland duct elongation	1/197	4/18986	0.25	24.0939086294416	4.7298028098184	0.0408659250686162	0.189527894916145	0.154111409453672	ESR1	1
GO:0060938	BP	GO:0060938	epicardium-derived cardiac fibroblast cell differentiation	1/197	4/18986	0.25	24.0939086294416	4.7298028098184	0.0408659250686162	0.189527894916145	0.154111409453672	TGFBR3	1
GO:0060939	BP	GO:0060939	epicardium-derived cardiac fibroblast cell development	1/197	4/18986	0.25	24.0939086294416	4.7298028098184	0.0408659250686162	0.189527894916145	0.154111409453672	TGFBR3	1
GO:0061669	BP	GO:0061669	spontaneous neurotransmitter secretion	1/197	4/18986	0.25	24.0939086294416	4.7298028098184	0.0408659250686162	0.189527894916145	0.154111409453672	SYT1	1
GO:0070343	BP	GO:0070343	white fat cell proliferation	1/197	4/18986	0.25	24.0939086294416	4.7298028098184	0.0408659250686162	0.189527894916145	0.154111409453672	FTO	1
GO:0071484	BP	GO:0071484	cellular response to light intensity	1/197	4/18986	0.25	24.0939086294416	4.7298028098184	0.0408659250686162	0.189527894916145	0.154111409453672	SLC24A4	1
GO:0071866	BP	GO:0071866	negative regulation of apoptotic process in bone marrow cell	1/197	4/18986	0.25	24.0939086294416	4.7298028098184	0.0408659250686162	0.189527894916145	0.154111409453672	FGFR2	1
GO:0072732	BP	GO:0072732	cellular response to calcium ion starvation	1/197	4/18986	0.25	24.0939086294416	4.7298028098184	0.0408659250686162	0.189527894916145	0.154111409453672	MICU1	1
GO:0097492	BP	GO:0097492	sympathetic neuron axon guidance	1/197	4/18986	0.25	24.0939086294416	4.7298028098184	0.0408659250686162	0.189527894916145	0.154111409453672	PLXNA4	1
GO:0098990	BP	GO:0098990	AMPA selective glutamate receptor signaling pathway	1/197	4/18986	0.25	24.0939086294416	4.7298028098184	0.0408659250686162	0.189527894916145	0.154111409453672	NRXN1	1
GO:0140882	BP	GO:0140882	zinc export across plasma membrane	1/197	4/18986	0.25	24.0939086294416	4.7298028098184	0.0408659250686162	0.189527894916145	0.154111409453672	TMEM163	1
GO:1900069	BP	GO:1900069	regulation of cellular hyperosmotic salinity response	1/197	4/18986	0.25	24.0939086294416	4.7298028098184	0.0408659250686162	0.189527894916145	0.154111409453672	MICU1	1
GO:1900194	BP	GO:1900194	negative regulation of oocyte maturation	1/197	4/18986	0.25	24.0939086294416	4.7298028098184	0.0408659250686162	0.189527894916145	0.154111409453672	SHB	1
GO:1901000	BP	GO:1901000	regulation of response to salt stress	1/197	4/18986	0.25	24.0939086294416	4.7298028098184	0.0408659250686162	0.189527894916145	0.154111409453672	MICU1	1
GO:1901492	BP	GO:1901492	positive regulation of lymphangiogenesis	1/197	4/18986	0.25	24.0939086294416	4.7298028098184	0.0408659250686162	0.189527894916145	0.154111409453672	CCBE1	1
GO:1901626	BP	GO:1901626	regulation of postsynaptic membrane organization	1/197	4/18986	0.25	24.0939086294416	4.7298028098184	0.0408659250686162	0.189527894916145	0.154111409453672	SSH1	1
GO:1902202	BP	GO:1902202	regulation of hepatocyte growth factor receptor signaling pathway	1/197	4/18986	0.25	24.0939086294416	4.7298028098184	0.0408659250686162	0.189527894916145	0.154111409453672	ADAMTS12	1
GO:1903233	BP	GO:1903233	regulation of calcium ion-dependent exocytosis of neurotransmitter	1/197	4/18986	0.25	24.0939086294416	4.7298028098184	0.0408659250686162	0.189527894916145	0.154111409453672	SYT1	1
GO:1903296	BP	GO:1903296	positive regulation of glutamate secretion, neurotransmission	1/197	4/18986	0.25	24.0939086294416	4.7298028098184	0.0408659250686162	0.189527894916145	0.154111409453672	KMO	1
GO:1903852	BP	GO:1903852	positive regulation of cristae formation	1/197	4/18986	0.25	24.0939086294416	4.7298028098184	0.0408659250686162	0.189527894916145	0.154111409453672	MICU1	1
GO:1904071	BP	GO:1904071	presynaptic active zone assembly	1/197	4/18986	0.25	24.0939086294416	4.7298028098184	0.0408659250686162	0.189527894916145	0.154111409453672	NRXN1	1
GO:1904092	BP	GO:1904092	regulation of autophagic cell death	1/197	4/18986	0.25	24.0939086294416	4.7298028098184	0.0408659250686162	0.189527894916145	0.154111409453672	DAPK1	1
GO:1904273	BP	GO:1904273	L-alanine import across plasma membrane	1/197	4/18986	0.25	24.0939086294416	4.7298028098184	0.0408659250686162	0.189527894916145	0.154111409453672	SLC1A4	1
GO:2000689	BP	GO:2000689	actomyosin contractile ring assembly actin filament organization	1/197	4/18986	0.25	24.0939086294416	4.7298028098184	0.0408659250686162	0.189527894916145	0.154111409453672	IQGAP2	1
GO:2000813	BP	GO:2000813	negative regulation of barbed-end actin filament capping	1/197	4/18986	0.25	24.0939086294416	4.7298028098184	0.0408659250686162	0.189527894916145	0.154111409453672	CARMIL1	1
GO:2001013	BP	GO:2001013	epithelial cell proliferation involved in renal tubule morphogenesis	1/197	4/18986	0.25	24.0939086294416	4.7298028098184	0.0408659250686162	0.189527894916145	0.154111409453672	LGR4	1
GO:0003298	BP	GO:0003298	physiological muscle hypertrophy	2/197	31/18986	0.0645161290322581	6.21778287211397	2.97708706621076	0.0409075138329231	0.189527894916145	0.154111409453672	SORBS2/GATA4	2
GO:0003301	BP	GO:0003301	physiological cardiac muscle hypertrophy	2/197	31/18986	0.0645161290322581	6.21778287211397	2.97708706621076	0.0409075138329231	0.189527894916145	0.154111409453672	SORBS2/GATA4	2
GO:0021602	BP	GO:0021602	cranial nerve morphogenesis	2/197	31/18986	0.0645161290322581	6.21778287211397	2.97708706621076	0.0409075138329231	0.189527894916145	0.154111409453672	PLXNA4/EPHB2	2
GO:0031281	BP	GO:0031281	positive regulation of cyclase activity	2/197	31/18986	0.0645161290322581	6.21778287211397	2.97708706621076	0.0409075138329231	0.189527894916145	0.154111409453672	CACNA1D/LHCGR	2
GO:0034311	BP	GO:0034311	diol metabolic process	2/197	31/18986	0.0645161290322581	6.21778287211397	2.97708706621076	0.0409075138329231	0.189527894916145	0.154111409453672	PLPP1/PLPP3	2
GO:0034315	BP	GO:0034315	regulation of Arp2/3 complex-mediated actin nucleation	2/197	31/18986	0.0645161290322581	6.21778287211397	2.97708706621076	0.0409075138329231	0.189527894916145	0.154111409453672	CARMIL1/FCHSD2	2
GO:0051291	BP	GO:0051291	protein heterooligomerization	2/197	31/18986	0.0645161290322581	6.21778287211397	2.97708706621076	0.0409075138329231	0.189527894916145	0.154111409453672	SYT1/GRIN2B	2
GO:0051349	BP	GO:0051349	positive regulation of lyase activity	2/197	31/18986	0.0645161290322581	6.21778287211397	2.97708706621076	0.0409075138329231	0.189527894916145	0.154111409453672	CACNA1D/LHCGR	2
GO:0051491	BP	GO:0051491	positive regulation of filopodium assembly	2/197	31/18986	0.0645161290322581	6.21778287211397	2.97708706621076	0.0409075138329231	0.189527894916145	0.154111409453672	TENM2/MYO3B	2
GO:0061049	BP	GO:0061049	cell growth involved in cardiac muscle cell development	2/197	31/18986	0.0645161290322581	6.21778287211397	2.97708706621076	0.0409075138329231	0.189527894916145	0.154111409453672	SORBS2/GATA4	2
GO:0072525	BP	GO:0072525	pyridine-containing compound biosynthetic process	2/197	31/18986	0.0645161290322581	6.21778287211397	2.97708706621076	0.0409075138329231	0.189527894916145	0.154111409453672	QPRT/KMO	2
GO:0099625	BP	GO:0099625	ventricular cardiac muscle cell membrane repolarization	2/197	31/18986	0.0645161290322581	6.21778287211397	2.97708706621076	0.0409075138329231	0.189527894916145	0.154111409453672	KCND3/KCNQ1	2
GO:0060411	BP	GO:0060411	cardiac septum morphogenesis	3/197	74/18986	0.0405405405405405	3.90712031828783	2.56564590435081	0.041700386017902	0.192333666648437	0.156392875390178	GATA4/FGFR2/TGFBR3	3
GO:1901880	BP	GO:1901880	negative regulation of protein depolymerization	3/197	74/18986	0.0405405405405405	3.90712031828783	2.56564590435081	0.041700386017902	0.192333666648437	0.156392875390178	STMN2/CARMIL1/DIAPH3	3
GO:1903053	BP	GO:1903053	regulation of extracellular matrix organization	3/197	74/18986	0.0405405405405405	3.90712031828783	2.56564590435081	0.041700386017902	0.192333666648437	0.156392875390178	FAP/TGFBR3/LAMA1	3
GO:0006023	BP	GO:0006023	aminoglycan biosynthetic process	3/197	75/18986	0.04	3.85502538071066	2.53670484502734	0.0431169602162893	0.197253006962544	0.160392953952359	B4GALT5/GLCE/HS3ST1	3
GO:1904888	BP	GO:1904888	cranial skeletal system development	3/197	75/18986	0.04	3.85502538071066	2.53670484502734	0.0431169602162893	0.197253006962544	0.160392953952359	FREM1/FGFR2/FOXN3	3
GO:0010575	BP	GO:0010575	positive regulation of vascular endothelial growth factor production	2/197	32/18986	0.0625	6.02347715736041	2.9121622201257	0.0433431631657392	0.197253006962544	0.160392953952359	CCBE1/GATA4	2
GO:0010644	BP	GO:0010644	cell communication by electrical coupling	2/197	32/18986	0.0625	6.02347715736041	2.9121622201257	0.0433431631657392	0.197253006962544	0.160392953952359	ANK3/SLC8A1	2
GO:0031629	BP	GO:0031629	synaptic vesicle fusion to presynaptic active zone membrane	2/197	32/18986	0.0625	6.02347715736041	2.9121622201257	0.0433431631657392	0.197253006962544	0.160392953952359	SYT1/ERC2	2
GO:0060603	BP	GO:0060603	mammary gland duct morphogenesis	2/197	32/18986	0.0625	6.02347715736041	2.9121622201257	0.0433431631657392	0.197253006962544	0.160392953952359	ESR1/FGFR2	2
GO:0086011	BP	GO:0086011	membrane repolarization during action potential	2/197	32/18986	0.0625	6.02347715736041	2.9121622201257	0.0433431631657392	0.197253006962544	0.160392953952359	KCND3/KCNQ1	2
GO:0097205	BP	GO:0097205	renal filtration	2/197	32/18986	0.0625	6.02347715736041	2.9121622201257	0.0433431631657392	0.197253006962544	0.160392953952359	CORO2B/KIRREL1	2
GO:1902547	BP	GO:1902547	regulation of cellular response to vascular endothelial growth factor stimulus	2/197	32/18986	0.0625	6.02347715736041	2.9121622201257	0.0433431631657392	0.197253006962544	0.160392953952359	CCBE1/ADAMTS12	2
GO:0016485	BP	GO:0016485	protein processing	6/197	246/18986	0.024390243902439	2.35062523214065	2.18325367445414	0.0436134790568142	0.197898569917591	0.160917882575332	CCBE1/PCSK6/TLL2/IMMP2L/ADAMTS2/SPON1	6
GO:0099173	BP	GO:0099173	postsynapse organization	6/197	246/18986	0.024390243902439	2.35062523214065	2.18325367445414	0.0436134790568142	0.197898569917591	0.160917882575332	MARK1/NRXN1/SSH1/LRFN2/GRIN2B/EPHB2	6
GO:0097060	CC	GO:0097060	synaptic membrane	22/204	453/19960	0.0485651214128035	4.75176384019391	8.20775371564939	1.62070241553614e-09	5.60763035775504e-07	4.07734607698039e-07	ADGRB3/TENM2/LRRC4C/KCNMA1/ANK3/SYT1/KCND3/GRIK1/CNTN6/GABBR2/NRXN1/EGFR/CACNA2D3/ITSN1/ERC2/CLMP/LRFN2/SNAP91/GABRG3/GRIN2B/CDH8/EPHB2	22
GO:0045211	CC	GO:0045211	postsynaptic membrane	14/204	321/19960	0.043613707165109	4.26730193635086	5.99676548608866	5.90468807835715e-06	0.000926649785409838	0.000673773345643296	ADGRB3/TENM2/LRRC4C/KCNMA1/ANK3/SYT1/KCND3/GRIK1/GABBR2/CLMP/LRFN2/GABRG3/GRIN2B/EPHB2	14
GO:0034704	CC	GO:0034704	calcium channel complex	7/204	71/19960	0.0985915492957746	9.64650648991991	7.41648864810149	8.03453571164599e-06	0.000926649785409838	0.000673773345643296	RYR3/CACNA1D/CACNB2/MICU1/CACNA2D3/MCUB/CACNA1G	7
GO:0098982	CC	GO:0098982	GABA-ergic synapse	8/204	107/19960	0.0747663551401869	7.31537474803005	6.65599378645841	1.42362814934524e-05	0.00123143834918363	0.00089538717814082	KCND3/CDH13/NRXN1/CACNA2D3/ERC2/SHROOM4/GABRG3/SH3KBP1	8
GO:0034703	CC	GO:0034703	cation channel complex	11/204	228/19960	0.0482456140350877	4.72050223598211	5.74140791975463	2.39064180366637e-05	0.00165432412813713	0.00120287029700266	RYR3/KCNMA1/KCND3/CACNA1D/GRIK1/CACNB2/MICU1/CACNA2D3/MCUB/KCNQ1/CACNA1G	11
GO:0098984	CC	GO:0098984	neuron to neuron synapse	14/204	412/19960	0.0339805825242718	3.32476679992385	4.84520103937733	9.20437047057873e-05	0.00424001706204971	0.00308294517137171	PLXNA4/ADGRB3/LRRC4C/SLC8A1/DAPK1/SYT1/GRIK1/NEGR1/LRFN2/SPOCK1/GRIN2B/ITPR1/SH3KBP1/EPHB2	14
GO:0034702	CC	GO:0034702	monoatomic ion channel complex	13/204	365/19960	0.0356164383561644	3.48482406661295	4.8686035016768	0.000103082297626329	0.00424001706204971	0.00308294517137171	RYR3/KCNMA1/KCND3/CACNA1D/GRIK1/CACNB2/MICU1/CACNA2D3/MCUB/KCNQ1/GABRG3/GRIN2B/CACNA1G	13
GO:0045177	CC	GO:0045177	apical part of cell	15/204	474/19960	0.0316455696202532	3.09630181186399	4.69371369832105	0.000114121759003747	0.00424001706204971	0.00308294517137171	FAP/NRG1/SORBS2/CLCN5/SLC3A1/KCNMA1/STK39/PLPP1/SLC24A4/PLD1/EDA/EGFR/SHROOM4/KCNQ1/SHROOM2	15
GO:0042383	CC	GO:0042383	sarcolemma	8/204	144/19960	0.0555555555555556	5.43572984749455	5.42841824425902	0.000119125460266356	0.00424001706204971	0.00308294517137171	RYR3/ANK3/SLC8A1/KCND3/CACNA1D/CACNB2/SGCZ/SGCD	8
GO:0042734	CC	GO:0042734	presynaptic membrane	9/204	186/19960	0.0483870967741935	4.73434535104364	5.19946489245809	0.000129642999053568	0.00424001706204971	0.00308294517137171	SYT1/GRIK1/CNTN6/NRXN1/CACNA2D3/ITSN1/ERC2/SNAP91/EPHB2	9
GO:0032279	CC	GO:0032279	asymmetric synapse	13/204	375/19960	0.0346666666666667	3.3918954248366	4.75150289357769	0.000134798230296378	0.00424001706204971	0.00308294517137171	PLXNA4/ADGRB3/LRRC4C/SLC8A1/DAPK1/SYT1/GRIK1/NEGR1/LRFN2/SPOCK1/GRIN2B/ITPR1/SH3KBP1	13
GO:0099572	CC	GO:0099572	postsynaptic specialization	13/204	396/19960	0.0328282828282828	3.21202218261042	4.51796859532556	0.000229678326295102	0.00662239174150878	0.00481518596355521	ADGRB3/LRRC4C/SLC8A1/DAPK1/SYT1/KCND3/GRIK1/NEGR1/LRFN2/SPOCK1/GRIN2B/ITPR1/SH3KBP1	13
GO:0014069	CC	GO:0014069	postsynaptic density	12/204	359/19960	0.0334261838440111	3.27052269375717	4.41132363728102	0.000339432920593238	0.00903413773271234	0.00656878283577198	ADGRB3/LRRC4C/SLC8A1/DAPK1/SYT1/GRIK1/NEGR1/LRFN2/SPOCK1/GRIN2B/ITPR1/SH3KBP1	12
GO:0016528	CC	GO:0016528	sarcoplasm	6/204	97/19960	0.0618556701030928	6.05215281989084	5.06844675734483	0.00048349183963731	0.0119491554653221	0.00868831200551256	RYR3/ANK3/ITPR2/SPOCK1/ITPR1/SGCD	6
GO:0005912	CC	GO:0005912	adherens junction	8/204	189/19960	0.0423280423280423	4.14150845523395	4.40950440736054	0.00074529529172133	0.0162164114768486	0.0117910628018461	CDH13/CDH20/STXBP6/PLPP3/SHROOM4/FRS2/CDH8/SHROOM2	8
GO:0060076	CC	GO:0060076	excitatory synapse	5/204	70/19960	0.0714285714285714	6.98879551820728	5.10042161133632	0.00074989186020109	0.0162164114768486	0.0117910628018461	PLXNA4/ADGRB3/FGFR2/SYT1/CNTN6	5
GO:0045121	CC	GO:0045121	membrane raft	10/204	293/19960	0.0341296928327645	3.33935622030382	4.09917135677523	0.000900785507549353	0.0180737857656402	0.0131415722482142	KCNMA1/PLPP1/CDH13/LYPD6/EGFR/PLPP3/KCNQ1/MYOF/KIRREL1/ENTPD1	10
GO:0098857	CC	GO:0098857	membrane microdomain	10/204	295/19960	0.0338983050847458	3.31671651711532	4.0735391225772	0.000948453984626606	0.0180737857656402	0.0131415722482142	KCNMA1/PLPP1/CDH13/LYPD6/EGFR/PLPP3/KCNQ1/MYOF/KIRREL1/ENTPD1	10
GO:0032783	CC	GO:0032783	super elongation complex	2/204	5/19960	0.4	39.1372549019608	8.66649577682836	0.00101862205431554	0.0180737857656402	0.0131415722482142	AFF1/AFF3	2
GO:0016324	CC	GO:0016324	apical plasma membrane	12/204	408/19960	0.0294117647058824	2.87773933102653	3.89407896857094	0.00104472750090406	0.0180737857656402	0.0131415722482142	NRG1/SORBS2/SLC3A1/KCNMA1/STK39/PLPP1/SLC24A4/PLD1/EGFR/SHROOM4/KCNQ1/SHROOM2	12
GO:0005891	CC	GO:0005891	voltage-gated calcium channel complex	4/204	45/19960	0.0888888888888889	8.69716775599129	5.25269298531007	0.0011372859116819	0.018175879745623	0.0132158054736961	CACNA1D/CACNB2/CACNA2D3/CACNA1G	4
GO:0016529	CC	GO:0016529	sarcoplasmic reticulum	5/204	77/19960	0.0649350649350649	6.35345047109753	4.78270021231189	0.00115569177573325	0.018175879745623	0.0132158054736961	RYR3/ANK3/ITPR2/ITPR1/SGCD	5
GO:0097038	CC	GO:0097038	perinuclear endoplasmic reticulum	3/204	22/19960	0.136363636363636	13.3422459893048	5.88572147604814	0.0014037255681389	0.0203845772411691	0.014821764407178	OSBPL3/SYT6/OSBPL6	3
GO:0016012	CC	GO:0016012	sarcoglycan complex	2/204	6/19960	0.333333333333333	32.6143790849673	7.87010020285819	0.00151764849397383	0.0203845772411691	0.014821764407178	SGCZ/SGCD	2
GO:1990246	CC	GO:1990246	uniplex complex	2/204	6/19960	0.333333333333333	32.6143790849673	7.87010020285819	0.00151764849397383	0.0203845772411691	0.014821764407178	MICU1/MCUB	2
GO:0005901	CC	GO:0005901	caveola	5/204	82/19960	0.0609756097560976	5.96604495456719	4.57895308383053	0.00153178904124392	0.0203845772411691	0.014821764407178	KCNMA1/PLPP1/CDH13/MYOF/ENTPD1	5
GO:1902495	CC	GO:1902495	transmembrane transporter complex	13/204	499/19960	0.0260521042084168	2.54901960784314	3.56089834444121	0.00193834741562421	0.0248395631779991	0.0180610149058162	RYR3/KCNMA1/KCND3/CACNA1D/GRIK1/CACNB2/MICU1/CACNA2D3/MCUB/KCNQ1/GABRG3/GRIN2B/CACNA1G	13
GO:0030315	CC	GO:0030315	T-tubule	4/204	53/19960	0.0754716981132075	7.38438771735109	4.72921702141576	0.00209760878099999	0.0251794708638666	0.0183081640902468	ANK3/SLC8A1/CACNA1D/CACNB2	4
GO:0016011	CC	GO:0016011	dystroglycan complex	2/204	7/19960	0.285714285714286	27.9551820728291	7.24806621936647	0.00211041807818535	0.0251794708638666	0.0183081640902468	SGCZ/SGCD	2
GO:0030018	CC	GO:0030018	Z disc	6/204	133/19960	0.0451127819548872	4.41397611676249	4.01414226123453	0.00247943054671842	0.0285960989721524	0.0207924175672176	SORBS2/RYR3/ANK3/SLC8A1/CACNA1D/FHOD3	6
GO:0150053	CC	GO:0150053	cerebellar climbing fiber to Purkinje cell synapse	2/204	8/19960	0.25	24.4607843137255	6.7441817606772	0.00279498133854997	0.0311955981657513	0.0226825310666704	PLXNA4/ADGRB3	2
GO:0031095	CC	GO:0031095	platelet dense tubular network membrane	2/204	9/19960	0.222222222222222	21.7429193899782	6.32475583054843	0.00356941852449345	0.0385943377960854	0.0280622048471689	ITPR2/ITPR1	2
GO:0016342	CC	GO:0016342	catenin complex	3/204	31/19960	0.0967741935483871	9.46869070208729	4.79500792194713	0.00382984580049837	0.0401553529385587	0.029197229547659	CDH13/CDH20/CDH8	3
GO:0031674	CC	GO:0031674	I band	6/204	148/19960	0.0405405405405405	3.96661367249603	3.68097320475425	0.00420193938932139	0.0427609126089765	0.031091749660923	SORBS2/RYR3/ANK3/SLC8A1/CACNA1D/FHOD3	6
GO:0019897	CC	GO:0019897	extrinsic component of plasma membrane	5/204	107/19960	0.0467289719626168	4.57210921751878	3.76477	0.00486399428252612	0.0476846251595303	0.0346718144603825	CDH13/CDH20/GNA14/SNAP91/CDH8	5
GO:0030027	CC	GO:0030027	lamellipodium	7/204	203/19960	0.0344827586206897	3.37390128465179	3.45449953492747	0.00496140608596269	0.0476846251595303	0.0346718144603825	FAP/SORBS2/IQGAP2/STMN2/CARMIL1/ITSN1/SSH1	7
GO:0031094	CC	GO:0031094	platelet dense tubular network	2/204	11/19960	0.181818181818182	17.7896613190731	5.65995107464428	0.00538038187129058	0.0495761277711768	0.0360471388418353	ITPR2/ITPR1	2
GO:0045178	CC	GO:0045178	basal part of cell	9/204	317/19960	0.028391167192429	2.7778808684357	3.24237575586745	0.00546226477484517	0.0495761277711768	0.0360471388418353	FAP/ANK3/TGFBR3/STK39/EGFR/PLPP3/MEGF11/SHROOM4/KCNQ1	9
GO:0099634	CC	GO:0099634	postsynaptic specialization membrane	6/204	157/19960	0.0382165605095541	3.73922817534657	3.50144659401636	0.00558806064472802	0.0495761277711768	0.0360471388418353	ADGRB3/LRRC4C/KCND3/GRIK1/LRFN2/GRIN2B	6
GO:0005938	CC	GO:0005938	cell cortex	9/204	325/19960	0.0276923076923077	2.70950226244344	3.15740921138008	0.00639729387021446	0.0541212656065435	0.0393519393975172	ITPR2/IQGAP2/FGFR2/STK39/MICAL3/ERC2/SHROOM4/FNBP1/SHROOM2	9
GO:1990454	CC	GO:1990454	L-type voltage-gated calcium channel complex	2/204	12/19960	0.166666666666667	16.3071895424837	5.38978407931962	0.00641321355453261	0.0541212656065435	0.0393519393975172	CACNA1D/CACNB2	2
GO:0044853	CC	GO:0044853	plasma membrane raft	5/204	116/19960	0.0431034482758621	4.21737660581474	3.53143526139785	0.00681948877043736	0.0561795979659839	0.0408485668204143	KCNMA1/PLPP1/CDH13/MYOF/ENTPD1	5
GO:0005905	CC	GO:0005905	clathrin-coated pit	4/204	77/19960	0.051948051948052	5.08276037687803	3.64748287608793	0.00802053817752565	0.064537353707532	0.0469255477216311	ITSN1/FCHSD2/SNAP91/FNBP1	4
GO:0031594	CC	GO:0031594	neuromuscular junction	4/204	78/19960	0.0512820512820513	5.01759678230266	3.6125891913329	0.00838787839272097	0.0659592255427604	0.0479594003794333	ANK3/NRXN1/FCHSD2/SPOCK1	4
GO:0098839	CC	GO:0098839	postsynaptic density membrane	5/204	125/19960	0.04	3.91372549019608	3.32064540135191	0.00926833287465421	0.0708759586673417	0.0515343903909178	ADGRB3/LRRC4C/GRIK1/LRFN2/GRIN2B	5
GO:0097470	CC	GO:0097470	ribbon synapse	2/204	15/19960	0.133333333333333	13.0457516339869	4.7423923091424	0.00999953299828415	0.0708759586673417	0.0515343903909178	CACNB2/DIAPH3	2
GO:0032144	CC	GO:0032144	4-aminobutyrate transaminase complex	1/204	1/19960	1	97.843137254902	9.84089108032916	0.0102204408817635	0.0708759586673417	0.0515343903909178	ABAT	1
GO:0097489	CC	GO:0097489	multivesicular body, internal vesicle lumen	1/204	1/19960	1	97.843137254902	9.84089108032916	0.0102204408817635	0.0708759586673417	0.0515343903909178	EGFR	1
GO:1990722	CC	GO:1990722	DAPK1-calmodulin complex	1/204	1/19960	1	97.843137254902	9.84089108032916	0.0102204408817635	0.0708759586673417	0.0515343903909178	DAPK1	1
GO:0008021	CC	GO:0008021	synaptic vesicle	7/204	233/19960	0.0300429184549356	2.93949339392409	3.02601242527192	0.0102421905588644	0.0708759586673417	0.0515343903909178	SV2C/CLCN5/SYT1/SYT6/SNAP91/TMEM163/MYOF	7
GO:0098985	CC	GO:0098985	asymmetric, glutamatergic, excitatory synapse	2/204	16/19960	0.125	12.2303921568627	4.5665029694805	0.0113517484113264	0.077013822555273	0.0559972728649536	PLXNA4/ADGRB3	2
GO:0009925	CC	GO:0009925	basal plasma membrane	8/204	298/19960	0.0268456375838926	2.62666140281616	2.87492428946707	0.0118035321475551	0.0785388869818092	0.0571061575559854	ANK3/TGFBR3/STK39/EGFR/PLPP3/MEGF11/SHROOM4/KCNQ1	8
GO:0005925	CC	GO:0005925	focal adhesion	10/204	424/19960	0.0235849056603774	2.30762116167222	2.7655531496031	0.0121481456802606	0.0793067623654748	0.057664484956947	FAP/SORBS2/CORO2B/BCAR3/CDH13/TNS3/EGFR/ITGA11/SHROOM4/SH3KBP1	10
GO:0097546	CC	GO:0097546	ciliary base	3/204	48/19960	0.0625	6.11519607843137	3.60545788449221	0.0129836356476854	0.083191443224058	0.0604890627640702	SUFU/KCNQ1/FANK1	3
GO:0062023	CC	GO:0062023	collagen-containing extracellular matrix	10/204	430/19960	0.0232558139534884	2.27542179662563	2.71688905912672	0.0132923033748427	0.0836206721399196	0.0608011580208116	SMOC1/FREM1/PCSK6/FGFR2/CDH13/IL7/ADAMTS2/LAMA1/SPON1/CDON	10
GO:0030055	CC	GO:0030055	cell-substrate junction	10/204	434/19960	0.0230414746543779	2.25445016716364	2.6848906348297	0.0140989333309346	0.0857391262306602	0.062341500362421	FAP/SORBS2/CORO2B/BCAR3/CDH13/TNS3/EGFR/ITGA11/SHROOM4/SH3KBP1	10
GO:0016010	CC	GO:0016010	dystrophin-associated glycoprotein complex	2/204	18/19960	0.111111111111111	10.8714596949891	4.25763313667155	0.0142811263478397	0.0857391262306602	0.062341500362421	SGCZ/SGCD	2
GO:0005769	CC	GO:0005769	early endosome	10/204	438/19960	0.0228310502283105	2.23386158116215	2.65323859978436	0.014941745638676	0.0857391262306602	0.062341500362421	CLCN5/EGFR/RIN3/MARCHF3/SLC9A9/KCNQ1/TMEM163/DNER/WDFY2/OSBPL6	10
GO:0098800	CC	GO:0098800	inner mitochondrial membrane protein complex	3/204	51/19960	0.0588235294117647	5.75547866205306	3.45533028087962	0.0152890214316232	0.0857391262306602	0.062341500362421	MICU1/IMMP2L/MCUB	3
GO:0070382	CC	GO:0070382	exocytic vesicle	7/204	253/19960	0.0276679841897233	2.70712237464156	2.77683209845848	0.015515676423188	0.0857391262306602	0.062341500362421	SV2C/CLCN5/SYT1/SYT6/SNAP91/TMEM163/MYOF	7
GO:0030658	CC	GO:0030658	transport vesicle membrane	7/204	254/19960	0.0275590551181102	2.69646441253667	2.76501401422471	0.015821866197987	0.0857391262306602	0.062341500362421	SV2C/ITPR2/SYT1/SYT6/TMEM163/MYOF/ITPR1	7
GO:0032433	CC	GO:0032433	filopodium tip	2/204	19/19960	0.105263157894737	10.2992776057792	4.12085668034654	0.0158549755044614	0.0857391262306602	0.062341500362421	OSBPL3/MYO3B	2
GO:0030672	CC	GO:0030672	synaptic vesicle membrane	5/204	143/19960	0.034965034965035	3.42108871520636	2.95253280414719	0.0158592603432435	0.0857391262306602	0.062341500362421	SV2C/SYT1/SYT6/TMEM163/MYOF	5
GO:0099501	CC	GO:0099501	exocytic vesicle membrane	5/204	143/19960	0.034965034965035	3.42108871520636	2.95253280414719	0.0158592603432435	0.0857391262306602	0.062341500362421	SV2C/SYT1/SYT6/TMEM163/MYOF	5
GO:0033268	CC	GO:0033268	node of Ranvier	2/204	20/19960	0.1	9.7843137254902	3.99388193915673	0.0174994321001648	0.0879572273963237	0.0639542967682427	ANK3/SPOCK1	2
GO:0030133	CC	GO:0030133	transport vesicle	10/204	453/19960	0.022075055187638	2.1598926546336	2.53750333212105	0.0184404355715692	0.0879572273963237	0.0639542967682427	SV2C/CLCN5/ITPR2/SYT1/SYT6/KCNQ1/SNAP91/TMEM163/MYOF/ITPR1	10
GO:0008287	CC	GO:0008287	protein serine/threonine phosphatase complex	3/204	55/19960	0.0545454545454545	5.33689839572193	3.27276231334783	0.0186992788817016	0.0879572273963237	0.0639542967682427	PPP4R4/NKD1/ITPR1	3
GO:1903293	CC	GO:1903293	phosphatase complex	3/204	55/19960	0.0545454545454545	5.33689839572193	3.27276231334783	0.0186992788817016	0.0879572273963237	0.0639542967682427	PPP4R4/NKD1/ITPR1	3
GO:0016323	CC	GO:0016323	basolateral plasma membrane	7/204	264/19960	0.0265151515151515	2.59432560903149	2.64987	0.0191235916481176	0.0879572273963237	0.0639542967682427	ANK3/TGFBR3/STK39/EGFR/PLPP3/MEGF11/KCNQ1	7
GO:1902710	CC	GO:1902710	GABA receptor complex	2/204	21/19960	0.0952380952380952	9.31839402427638	3.87554168815835	0.0192129032655553	0.0879572273963237	0.0639542967682427	GABBR2/GABRG3	2
GO:0034705	CC	GO:0034705	potassium channel complex	4/204	101/19960	0.0396039603960396	3.8749757328674	2.9434126110521	0.0200532724468655	0.0879572273963237	0.0639542967682427	KCNMA1/KCND3/GRIK1/KCNQ1	4
GO:0002140	CC	GO:0002140	stereocilia tip link	1/204	2/19960	0.5	48.921568627451	6.88687940527329	0.0203369311899014	0.0879572273963237	0.0639542967682427	DIAPH3	1
GO:0034681	CC	GO:0034681	integrin alpha11-beta1 complex	1/204	2/19960	0.5	48.921568627451	6.88687940527329	0.0203369311899014	0.0879572273963237	0.0639542967682427	ITGA11	1
GO:0042720	CC	GO:0042720	mitochondrial inner membrane peptidase complex	1/204	2/19960	0.5	48.921568627451	6.88687940527329	0.0203369311899014	0.0879572273963237	0.0639542967682427	IMMP2L	1
GO:0070435	CC	GO:0070435	Shc-EGFR complex	1/204	2/19960	0.5	48.921568627451	6.88687940527329	0.0203369311899014	0.0879572273963237	0.0639542967682427	EGFR	1
GO:0071196	CC	GO:0071196	Kv4.3-KChIP1 channel complex	1/204	2/19960	0.5	48.921568627451	6.88687940527329	0.0203369311899014	0.0879572273963237	0.0639542967682427	KCND3	1
GO:0120043	CC	GO:0120043	stereocilium shaft	1/204	2/19960	0.5	48.921568627451	6.88687940527329	0.0203369311899014	0.0879572273963237	0.0639542967682427	FCHSD2	1
GO:1902712	CC	GO:1902712	G protein-coupled GABA receptor complex	1/204	2/19960	0.5	48.921568627451	6.88687940527329	0.0203369311899014	0.0879572273963237	0.0639542967682427	GABBR2	1
GO:1990427	CC	GO:1990427	stereocilia tip-link density	1/204	2/19960	0.5	48.921568627451	6.88687940527329	0.0203369311899014	0.0879572273963237	0.0639542967682427	DIAPH3	1
GO:1990794	CC	GO:1990794	basolateral part of cell	1/204	2/19960	0.5	48.921568627451	6.88687940527329	0.0203369311899014	0.0879572273963237	0.0639542967682427	KCNQ1	1
GO:0098636	CC	GO:0098636	protein complex involved in cell adhesion	3/204	58/19960	0.0517241379310345	5.06085192697769	3.14715225312826	0.0215111266401978	0.0918870347840548	0.0668116863808613	NRXN1/LAMA1/ITGA11	3
GO:0090665	CC	GO:0090665	glycoprotein complex	2/204	23/19960	0.0869565217391304	8.50809889173061	3.66099353414482	0.0228406420095544	0.0963763675037297	0.0700759106583249	SGCZ/SGCD	2
GO:0030175	CC	GO:0030175	filopodium	4/204	106/19960	0.0377358490566038	3.69219385867555	2.82403592494727	0.0234670381413764	0.0978264481556173	0.0711302741380972	OSBPL3/TENM2/IQGAP2/MYO3B	4
GO:0150034	CC	GO:0150034	distal axon	7/204	281/19960	0.0249110320284698	2.43737352592282	2.46579094118491	0.0257970842396236	0.106259418415593	0.0772619440259405	TENM2/SLC8A1/NRXN1/STMN2/SSH1/ERC2/CDH8	7
GO:0030017	CC	GO:0030017	sarcomere	6/204	222/19960	0.027027027027027	2.64440911499735	2.50362773723369	0.0268341631289952	0.109230828736851	0.0794224766294719	SORBS2/RYR3/ANK3/SLC8A1/CACNA1D/FHOD3	6
GO:0019898	CC	GO:0019898	extrinsic component of membrane	5/204	167/19960	0.029940119760479	2.92943524715275	2.54429576649553	0.028687570739046	0.111715754999838	0.0812292833737796	CDH13/CDH20/GNA14/SNAP91/CDH8	5
GO:0043083	CC	GO:0043083	synaptic cleft	2/204	26/19960	0.0769230769230769	7.5264	3.3837461751348	0.0287614516528858	0.111715754999838	0.0812292833737796	ADGRB3/CDH8	2
GO:0030426	CC	GO:0030426	growth cone	5/204	168/19960	0.0297619047619048	2.91199813258637	2.52890332561933	0.0293312312593832	0.111715754999838	0.0812292833737796	TENM2/NRXN1/STMN2/SSH1/ERC2	5
GO:0005606	CC	GO:0005606	laminin-1 complex	1/204	3/19960	0.333333333333333	32.6143790849673	5.56458293195681	0.0303505230346381	0.111715754999838	0.0812292833737796	LAMA1	1
GO:0005608	CC	GO:0005608	laminin-3 complex	1/204	3/19960	0.333333333333333	32.6143790849673	5.56458293195681	0.0303505230346381	0.111715754999838	0.0812292833737796	LAMA1	1
GO:0034673	CC	GO:0034673	inhibin-betaglycan-ActRII complex	1/204	3/19960	0.333333333333333	32.6143790849673	5.56458293195681	0.0303505230346381	0.111715754999838	0.0812292833737796	TGFBR3	1
GO:0038039	CC	GO:0038039	G protein-coupled receptor heterodimeric complex	1/204	3/19960	0.333333333333333	32.6143790849673	5.56458293195681	0.0303505230346381	0.111715754999838	0.0812292833737796	GABBR2	1
GO:0060200	CC	GO:0060200	clathrin-sculpted acetylcholine transport vesicle	1/204	3/19960	0.333333333333333	32.6143790849673	5.56458293195681	0.0303505230346381	0.111715754999838	0.0812292833737796	SYT1	1
GO:0060201	CC	GO:0060201	clathrin-sculpted acetylcholine transport vesicle membrane	1/204	3/19960	0.333333333333333	32.6143790849673	5.56458293195681	0.0303505230346381	0.111715754999838	0.0812292833737796	SYT1	1
GO:0030427	CC	GO:0030427	site of polarized growth	5/204	173/19960	0.0289017341040462	2.82783633684688	2.45360894041949	0.032686198675527	0.119046576228761	0.0865595732238332	TENM2/NRXN1/STMN2/SSH1/ERC2	5
GO:0031252	CC	GO:0031252	cell leading edge	9/204	433/19960	0.0207852193995381	2.03369107458226	2.20979463814497	0.0344236035198244	0.1240684043527	0.0902109785223468	FAP/SORBS2/IQGAP2/STMN2/EGFR/CARMIL1/ITSN1/SSH1/GABRG3	9
GO:0032421	CC	GO:0032421	stereocilium bundle	3/204	70/19960	0.0428571428571429	4.19327731092437	2.71958869828036	0.034938366082493	0.124625512005594	0.090616055276352	MYO3B/FCHSD2/DIAPH3	3
GO:0030016	CC	GO:0030016	myofibril	6/204	243/19960	0.0246913580246914	2.4158799322198	2.25654557351345	0.0390836003245843	0.133949435035378	0.097395542967616	SORBS2/RYR3/ANK3/SLC8A1/CACNA1D/FHOD3	6
GO:0035517	CC	GO:0035517	PR-DUB complex	1/204	4/19960	0.25	24.4607843137255	4.7683786954502	0.0402622579297091	0.133949435035378	0.097395542967616	ASXL3	1
GO:0060199	CC	GO:0060199	clathrin-sculpted glutamate transport vesicle	1/204	4/19960	0.25	24.4607843137255	4.7683786954502	0.0402622579297091	0.133949435035378	0.097395542967616	SYT1	1
GO:0060203	CC	GO:0060203	clathrin-sculpted glutamate transport vesicle membrane	1/204	4/19960	0.25	24.4607843137255	4.7683786954502	0.0402622579297091	0.133949435035378	0.097395542967616	SYT1	1
GO:0098894	CC	GO:0098894	extrinsic component of presynaptic endocytic zone membrane	1/204	4/19960	0.25	24.4607843137255	4.7683786954502	0.0402622579297091	0.133949435035378	0.097395542967616	SNAP91	1
GO:0160157	CC	GO:0160157	branched-chain alpha-ketoacid dehydrogenase complex	1/204	4/19960	0.25	24.4607843137255	4.7683786954502	0.0402622579297091	0.133949435035378	0.097395542967616	BCKDHB	1
GO:1990788	CC	GO:1990788	GLI-SUFU complex	1/204	4/19960	0.25	24.4607843137255	4.7683786954502	0.0402622579297091	0.133949435035378	0.097395542967616	SUFU	1
GO:0031965	CC	GO:0031965	nuclear membrane	7/204	312/19960	0.0224358974358974	2.19519859225742	2.16218653908678	0.0417555075858419	0.13759433928287	0.100045777574097	OSBPL3/NRXN1/EGFR/CLMN/MYOF/ITPR1/OSBPL6	7
GO:0031941	CC	GO:0031941	filamentous actin	2/204	32/19960	0.0625	6.11519607843137	2.94266200599356	0.0421847508417729	0.137697394257108	0.100120709545022	CARMIL1/DIAPH3	2
GO:0043292	CC	GO:0043292	contractile muscle fiber	6/204	253/19960	0.0237154150197628	2.32039060683562	2.14776812373165	0.045990837493707	0.148718035260024	0.108133892385597	SORBS2/RYR3/ANK3/SLC8A1/CACNA1D/FHOD3	6
GO:0032983	CC	GO:0032983	kainate selective glutamate receptor complex	1/204	5/19960	0.2	19.5686274509804	4.21962545020898	0.0500731668985577	0.156083925647756	0.113489681258941	GRIK1	1
GO:0070081	CC	GO:0070081	clathrin-sculpted monoamine transport vesicle	1/204	5/19960	0.2	19.5686274509804	4.21962545020898	0.0500731668985577	0.156083925647756	0.113489681258941	SYT1	1
GO:0070083	CC	GO:0070083	clathrin-sculpted monoamine transport vesicle membrane	1/204	5/19960	0.2	19.5686274509804	4.21962545020898	0.0500731668985577	0.156083925647756	0.113489681258941	SYT1	1
GO:0097574	CC	GO:0097574	lateral part of cell	1/204	5/19960	0.2	19.5686274509804	4.21962545020898	0.0500731668985577	0.156083925647756	0.113489681258941	KCNQ1	1
GO:0031901	CC	GO:0031901	early endosome membrane	5/204	200/19960	0.025	2.44607843137255	2.08856665650283	0.0548480106064837	0.169441175623601	0.123201828335993	EGFR/MARCHF3/SLC9A9/TMEM163/OSBPL6	5
GO:0005955	CC	GO:0005955	calcineurin complex	1/204	6/19960	0.166666666666667	16.3071895424837	3.81057983772873	0.0597842705794742	0.176797928380325	0.128550973175838	ITPR1	1
GO:0031088	CC	GO:0031088	platelet dense granule membrane	1/204	6/19960	0.166666666666667	16.3071895424837	3.81057983772873	0.0597842705794742	0.176797928380325	0.128550973175838	ITPR1	1
GO:0070552	CC	GO:0070552	BRISC complex	1/204	6/19960	0.166666666666667	16.3071895424837	3.81057983772873	0.0597842705794742	0.176797928380325	0.128550973175838	BABAM2	1
GO:0097487	CC	GO:0097487	multivesicular body, internal vesicle	1/204	6/19960	0.166666666666667	16.3071895424837	3.81057983772873	0.0597842705794742	0.176797928380325	0.128550973175838	EGFR	1
GO:0098635	CC	GO:0098635	protein complex involved in cell-cell adhesion	1/204	6/19960	0.166666666666667	16.3071895424837	3.81057983772873	0.0597842705794742	0.176797928380325	0.128550973175838	NRXN1	1
GO:0008328	CC	GO:0008328	ionotropic glutamate receptor complex	2/204	40/19960	0.05	4.8921568627451	2.5038633753452	0.0629366746572374	0.183486427207719	0.13341422605003	GRIK1/GRIN2B	2
GO:0048786	CC	GO:0048786	presynaptic active zone	3/204	89/19960	0.0337078651685393	3.29808327825512	2.20793288723636	0.0631066035772212	0.183486427207719	0.13341422605003	SYT1/CACNA2D3/ERC2	3
GO:0008076	CC	GO:0008076	voltage-gated potassium channel complex	3/204	90/19960	0.0333333333333333	3.26143790849673	2.18495226440427	0.0648111167895923	0.186872053409991	0.135875937830812	KCNMA1/KCND3/KCNQ1	3
GO:0005604	CC	GO:0005604	basement membrane	3/204	92/19960	0.0326086956521739	3.19053708439898	2.13994401716126	0.0682832813134374	0.195213141854247	0.141940799827092	SMOC1/FREM1/LAMA1	3
GO:0038037	CC	GO:0038037	G protein-coupled receptor dimeric complex	1/204	7/19960	0.142857142857143	13.9775910364146	3.48958649010962	0.069396579329689	0.195213141854247	0.141940799827092	GABBR2	1
GO:0098835	CC	GO:0098835	presynaptic endocytic zone membrane	1/204	7/19960	0.142857142857143	13.9775910364146	3.48958649010962	0.069396579329689	0.195213141854247	0.141940799827092	SNAP91	1
GO:0043296	CC	GO:0043296	apical junction complex	4/204	154/19960	0.025974025974026	2.54138018843901	1.95122211572299	0.0735296011083286	0.197849552837931	0.143857752139536	ANK3/CLMP/SHROOM4/SHROOM2	4
GO:0030139	CC	GO:0030139	endocytic vesicle	7/204	356/19960	0.0196629213483146	1.92388191231549	1.78732726629512	0.0736667686681244	0.197849552837931	0.143857752139536	SYT1/PLD1/NRXN1/EGFR/RIN3/SLC9A9/SH3KBP1	7
GO:0033017	CC	GO:0033017	sarcoplasmic reticulum membrane	2/204	44/19960	0.0454545454545455	4.44741532976827	2.32623642611767	0.0743581562528983	0.197849552837931	0.143857752139536	RYR3/ITPR2	2
GO:0098878	CC	GO:0098878	neurotransmitter receptor complex	2/204	45/19960	0.0444444444444444	4.34858387799564	2.28513702757475	0.0773100745465178	0.197849552837931	0.143857752139536	GRIK1/GRIN2B	2
GO:0002139	CC	GO:0002139	stereocilia coupling link	1/204	8/19960	0.125	12.2303921568627	3.22835779642947	0.0789110933284235	0.197849552837931	0.143857752139536	DIAPH3	1
GO:0044284	CC	GO:0044284	mitochondrial crista junction	1/204	8/19960	0.125	12.2303921568627	3.22835779642947	0.0789110933284235	0.197849552837931	0.143857752139536	MICU1	1
GO:0061200	CC	GO:0061200	clathrin-sculpted gamma-aminobutyric acid transport vesicle	1/204	8/19960	0.125	12.2303921568627	3.22835779642947	0.0789110933284235	0.197849552837931	0.143857752139536	SYT1	1
GO:0061202	CC	GO:0061202	clathrin-sculpted gamma-aminobutyric acid transport vesicle membrane	1/204	8/19960	0.125	12.2303921568627	3.22835779642947	0.0789110933284235	0.197849552837931	0.143857752139536	SYT1	1
GO:0070531	CC	GO:0070531	BRCA1-A complex	1/204	8/19960	0.125	12.2303921568627	3.22835779642947	0.0789110933284235	0.197849552837931	0.143857752139536	BABAM2	1
GO:0071439	CC	GO:0071439	clathrin complex	1/204	8/19960	0.125	12.2303921568627	3.22835779642947	0.0789110933284235	0.197849552837931	0.143857752139536	SCLT1	1
GO:0097165	CC	GO:0097165	nuclear stress granule	1/204	8/19960	0.125	12.2303921568627	3.22835779642947	0.0789110933284235	0.197849552837931	0.143857752139536	RBFOX1	1
GO:0097539	CC	GO:0097539	ciliary transition fiber	1/204	8/19960	0.125	12.2303921568627	3.22835779642947	0.0789110933284235	0.197849552837931	0.143857752139536	SCLT1	1
GO:0098833	CC	GO:0098833	presynaptic endocytic zone	1/204	8/19960	0.125	12.2303921568627	3.22835779642947	0.0789110933284235	0.197849552837931	0.143857752139536	SNAP91	1
GO:0098888	CC	GO:0098888	extrinsic component of presynaptic membrane	1/204	8/19960	0.125	12.2303921568627	3.22835779642947	0.0789110933284235	0.197849552837931	0.143857752139536	SNAP91	1
GO:1990712	CC	GO:1990712	HFE-transferrin receptor complex	1/204	8/19960	0.125	12.2303921568627	3.22835779642947	0.0789110933284235	0.197849552837931	0.143857752139536	BMPR1B	1
GO:0015085	MF	GO:0015085	calcium ion transmembrane transporter activity	12/198	148/18737	0.0810810810810811	7.67280917280917	8.42246918954611	5.77613270607197e-08	3.11995332320048e-05	2.21489954401013e-05	RYR3/SLC8A1/ITPR2/CACNA1D/GRIK1/SLC24A4/SLC24A3/CACNB2/CACNA2D3/GRIN2B/ITPR1/CACNA1G	12
GO:0005262	MF	GO:0005262	calcium channel activity	11/198	131/18737	0.083969465648855	7.94614079728584	8.24480908065693	1.46139556973554e-07	3.11995332320048e-05	2.21489954401013e-05	RYR3/ITPR2/CACNA1D/GRIK1/SLC24A4/SLC24A3/CACNB2/CACNA2D3/GRIN2B/ITPR1/CACNA1G	11
GO:0022836	MF	GO:0022836	gated channel activity	16/198	308/18737	0.051948051948052	4.91591237045782	7.16119203055104	1.86965645240229e-07	3.11995332320048e-05	2.21489954401013e-05	CLCN5/RYR3/KCNMA1/ITPR2/KCND3/CACNA1D/GRIK1/CACNB2/CACNA2D3/KCNQ1/GABRG3/GRIN2B/ITPR1/CACNA1G/SHROOM2/KCNT2	16
GO:0005216	MF	GO:0005216	monoatomic ion channel activity	19/198	439/18737	0.0432801822323462	4.09566047720945	6.78284125139587	2.23252473932056e-07	3.11995332320048e-05	2.21489954401013e-05	CLCN5/RYR3/KCNMA1/ITPR2/KCND3/CACNA1D/SLC1A4/GRIK1/SLC24A4/SLC24A3/CACNB2/CACNA2D3/KCNQ1/GABRG3/GRIN2B/ITPR1/CACNA1G/SHROOM2/KCNT2	19
GO:0005261	MF	GO:0005261	monoatomic cation channel activity	16/198	333/18737	0.048048048048048	4.54684988018321	6.7489575057204	5.3334595134015e-07	5.96280773598288e-05	4.23308260326814e-05	RYR3/KCNMA1/ITPR2/KCND3/CACNA1D/GRIK1/SLC24A4/SLC24A3/CACNB2/CACNA2D3/KCNQ1/GRIN2B/ITPR1/CACNA1G/SHROOM2/KCNT2	16
GO:0046873	MF	GO:0046873	metal ion transmembrane transporter activity	18/198	444/18737	0.0405405405405405	3.83640458640459	6.25093637669433	1.21078057657451e-06	0.000112804390384192	8.00814521699283e-05	RYR3/KCNMA1/SLC8A1/ITPR2/KCND3/CACNA1D/GRIK1/SLC24A4/SLC24A3/CACNB2/CACNA2D3/SLC9A9/KCNQ1/GRIN2B/ITPR1/CACNA1G/SHROOM2/KCNT2	18
GO:0005244	MF	GO:0005244	voltage-gated monoatomic ion channel activity	10/198	164/18737	0.0609756097560976	5.77020202020202	6.34082180453415	9.90676943845389e-06	0.000710755803896902	0.000504575723696699	CLCN5/KCNMA1/KCND3/CACNA1D/CACNB2/CACNA2D3/KCNQ1/GRIN2B/CACNA1G/KCNT2	10
GO:0022832	MF	GO:0022832	voltage-gated channel activity	10/198	166/18737	0.0602409638554217	5.70068151393453	6.2867343327072	1.10192142278926e-05	0.000710755803896902	0.000504575723696699	CLCN5/KCNMA1/KCND3/CACNA1D/CACNB2/CACNA2D3/KCNQ1/GRIN2B/CACNA1G/KCNT2	10
GO:0086007	MF	GO:0086007	voltage-gated calcium channel activity involved in cardiac muscle cell action potential	3/198	5/18737	0.6	56.7787878787879	12.8910971640393	1.14432955904689e-05	0.000710755803896902	0.000504575723696699	CACNA1D/CACNB2/CACNA1G	3
GO:0099604	MF	GO:0099604	ligand-gated calcium channel activity	5/198	30/18737	0.166666666666667	15.7718855218855	8.36801344550229	1.44011219065426e-05	0.000805022714575733	0.000571497153554376	RYR3/ITPR2/GRIK1/GRIN2B/ITPR1	5
GO:0022843	MF	GO:0022843	voltage-gated monoatomic cation channel activity	8/198	135/18737	0.0592592592592593	5.60778151889263	5.55273342654316	9.51142674852495e-05	0.00466563361798971	0.00331220012048229	KCNMA1/KCND3/CACNA1D/CACNB2/CACNA2D3/KCNQ1/CACNA1G/KCNT2	8
GO:0099094	MF	GO:0099094	ligand-gated monoatomic cation channel activity	8/198	136/18737	0.0588235294117647	5.56654783125371	5.52353614763257	0.000100156714518563	0.00466563361798971	0.00331220012048229	RYR3/KCNMA1/ITPR2/GRIK1/GRIN2B/ITPR1/SHROOM2/KCNT2	8
GO:0086059	MF	GO:0086059	voltage-gated calcium channel activity involved SA node cell action potential	2/198	2/18737	1	94.6313131313131	13.6847587336775	0.000111110341370985	0.00477774467895236	0.00339178936816691	CACNA1D/CACNA1G	2
GO:0005432	MF	GO:0005432	calcium:sodium antiporter activity	3/198	10/18737	0.3	28.3893939393939	8.95315697494157	0.000132052599587952	0.00497116667096753	0.00352910241023399	SLC8A1/SLC24A4/SLC24A3	3
GO:0008013	MF	GO:0008013	beta-catenin binding	7/198	106/18737	0.0660377358490566	6.24923765961502	5.60091481411677	0.000133394454498234	0.00497116667096753	0.00352910241023399	ESR1/SUFU/PTPRU/CDH13/CDH20/CDH8/SHROOM2	7
GO:0015276	MF	GO:0015276	ligand-gated monoatomic ion channel activity	9/198	184/18737	0.0489130434782609	4.62870553359684	5.11188938891469	0.000152568360349864	0.00533035708972339	0.00378409683236177	RYR3/KCNMA1/ITPR2/GRIK1/GABRG3/GRIN2B/ITPR1/SHROOM2/KCNT2	9
GO:0022834	MF	GO:0022834	ligand-gated channel activity	9/198	186/18737	0.0483870967741935	4.57893450635386	5.06937527316317	0.000165508177441095	0.00544229830526896	0.00386356550435251	RYR3/KCNMA1/ITPR2/GRIK1/GABRG3/GRIN2B/ITPR1/SHROOM2/KCNT2	9
GO:0015079	MF	GO:0015079	potassium ion transmembrane transporter activity	8/198	152/18737	0.0526315789473684	4.98059542796385	5.0923287482717	0.000216077025935996	0.00671039208323455	0.00476380343730238	KCNMA1/KCND3/GRIK1/SLC24A4/SLC24A3/SLC9A9/KCNQ1/KCNT2	8
GO:0015368	MF	GO:0015368	calcium:monoatomic cation antiporter activity	3/198	13/18737	0.230769230769231	21.8379953379953	7.76705138273404	0.000307440079094054	0.00770968648021258	0.00547321684029779	SLC8A1/SLC24A4/SLC24A3	3
GO:0019855	MF	GO:0019855	calcium channel inhibitor activity	3/198	13/18737	0.230769230769231	21.8379953379953	7.76705138273404	0.000307440079094054	0.00770968648021258	0.00547321684029779	MICU1/MCUB/ITPR1	3
GO:0000810	MF	GO:0000810	diacylglycerol diphosphate phosphatase activity	2/198	3/18737	0.666666666666667	63.0875420875421	11.1141874841963	0.00033100621739732	0.00770968648021258	0.00547321684029779	PLPP1/PLPP4	2
GO:0005220	MF	GO:0005220	inositol 1,4,5-trisphosphate-gated calcium channel activity	2/198	3/18737	0.666666666666667	63.0875420875421	11.1141874841963	0.00033100621739732	0.00770968648021258	0.00547321684029779	ITPR2/ITPR1	2
GO:0086056	MF	GO:0086056	voltage-gated calcium channel activity involved in AV node cell action potential	2/198	3/18737	0.666666666666667	63.0875420875421	11.1141874841963	0.00033100621739732	0.00770968648021258	0.00547321684029779	CACNB2/CACNA1G	2
GO:0106235	MF	GO:0106235	ceramide-1-phosphate phosphatase activity	2/198	3/18737	0.666666666666667	63.0875420875421	11.1141874841963	0.00033100621739732	0.00770968648021258	0.00547321684029779	PLPP1/PLPP3	2
GO:0005516	MF	GO:0005516	calmodulin binding	9/198	206/18737	0.0436893203883495	4.13437775816417	4.67480393350008	0.000353217171879596	0.00789793596322776	0.0056068578441519	ESR1/RYR3/SLC8A1/IQGAP2/DAPK1/SYT1/SLC24A4/EGFR/KCNQ1	9
GO:0008195	MF	GO:0008195	phosphatidate phosphatase activity	3/198	14/18737	0.214285714285714	20.2781385281385	7.45708816273374	0.000388247587572334	0.00803816301677536	0.00570640703761286	PLPP1/PLPP4/PLPP3	3
GO:0008331	MF	GO:0008331	high voltage-gated calcium channel activity	3/198	14/18737	0.214285714285714	20.2781385281385	7.45708816273374	0.000388247587572334	0.00803816301677536	0.00570640703761286	CACNA1D/CACNB2/CACNA1G	3
GO:0015184	MF	GO:0015184	L-cystine transmembrane transporter activity	2/198	4/18737	0.5	47.3156565656566	9.57374897019028	0.000657399119322392	0.013124503846472	0.00931727323250156	SLC3A1/SLC1A4	2
GO:0015278	MF	GO:0015278	intracellularly gated calcium channel activity	3/198	17/18737	0.176470588235294	16.6996434937611	6.69251280572527	0.000708541342519886	0.013657745188573	0.00969582889764055	RYR3/ITPR2/ITPR1	3
GO:0098631	MF	GO:0098631	cell adhesion mediator activity	5/198	69/18737	0.072463768115942	6.85734153125457	5.03737263690934	0.000813943137446838	0.0147330721702979	0.0104592189213865	CNTN4/LRRC4C/CNTN6/STXBP6/ITGA11	5
GO:0035091	MF	GO:0035091	phosphatidylinositol binding	10/198	280/18737	0.0357142857142857	3.37968975468975	4.14616596389212	0.000817039780463745	0.0147330721702979	0.0104592189213865	MARK1/ITPR2/IQGAP2/SYT1/PITPNC1/PLD1/FCHSD2/KCNQ1/SNAP91/ITPR1	10
GO:0003779	MF	GO:0003779	actin binding	13/198	441/18737	0.0294784580498866	2.7895851943471	3.93026178655715	0.000859121101413772	0.0150077717403218	0.0106542320800326	CORO2B/KCNMA1/IQGAP2/CACNB2/FHOD3/MICAL3/MYO3B/EGFR/CLMN/SSH1/DIAPH3/SHROOM4/SHROOM2	13
GO:0016782	MF	GO:0016782	transferase activity, transferring sulphur-containing groups	5/198	71/18737	0.0704225352112676	6.66417698107839	4.94160741621333	0.000927062098996297	0.0154358455137508	0.0109581277820997	TPST1/HS3ST1/HS3ST4/CHST8/SUGCT	5
GO:0140828	MF	GO:0140828	metal cation:monoatomic cation antiporter activity	4/198	42/18737	0.0952380952380952	9.01250601250601	5.37227407333471	0.00098902597502095	0.0154358455137508	0.0109581277820997	SLC8A1/SLC24A4/SLC24A3/SLC9A9	4
GO:0022821	MF	GO:0022821	solute:potassium antiporter activity	3/198	19/18737	0.157894736842105	14.9417862838915	6.28338081762544	0.00099407949641329	0.0154358455137508	0.0109581277820997	SLC24A4/SLC24A3/SLC9A9	3
GO:0042577	MF	GO:0042577	lipid phosphatase activity	3/198	19/18737	0.157894736842105	14.9417862838915	6.28338081762544	0.00099407949641329	0.0154358455137508	0.0109581277820997	PLPP1/PLPP4/PLPP3	3
GO:0005245	MF	GO:0005245	voltage-gated calcium channel activity	4/198	43/18737	0.0930232558139535	8.80291284942448	5.29380264620462	0.00108153896254305	0.0155951874703927	0.0110712469190058	CACNA1D/CACNB2/CACNA2D3/CACNA1G	4
GO:0030276	MF	GO:0030276	clathrin binding	4/198	43/18737	0.0930232558139535	8.80291284942448	5.29380264620462	0.00108153896254305	0.0155951874703927	0.0110712469190058	SYT6/SNAP91/DNER/SCLT1	4
GO:0008273	MF	GO:0008273	calcium, potassium:sodium antiporter activity	2/198	5/18737	0.4	37.8525252525253	8.51702774185201	0.00108803633514367	0.0155951874703927	0.0110712469190058	SLC24A4/SLC24A3	2
GO:0061891	MF	GO:0061891	calcium ion sensor activity	3/198	21/18737	0.142857142857143	13.518759018759	5.93187909280287	0.00134337367409898	0.0187736470955332	0.0133276809246135	SYT1/MICU1/SYT6	3
GO:0019199	MF	GO:0019199	transmembrane receptor protein kinase activity	5/198	79/18737	0.0632911392405063	5.98932361590589	4.59251471979879	0.00149935699258708	0.0204424526550287	0.0145123898897389	FGFR2/TGFBR3/EGFR/BMPR1B/EPHB2	5
GO:0140784	MF	GO:0140784	metal ion sensor activity	3/198	22/18737	0.136363636363636	12.9042699724518	5.77360507415756	0.00154344940361696	0.0205425765862352	0.0145834693023457	SYT1/MICU1/SYT6	3
GO:0044323	MF	GO:0044323	retinoic acid-responsive element binding	2/198	6/18737	0.333333333333333	31.543771043771	7.73295852027158	0.00162070045486282	0.0210691059132167	0.0149572600118307	ZNF536/NR2F1	2
GO:0051015	MF	GO:0051015	actin filament binding	8/198	211/18737	0.037914691943128	3.58791708554742	3.90686709390063	0.00185536577563328	0.023571578831341	0.0167338013735346	CORO2B/IQGAP2/CACNB2/FHOD3/EGFR/CLMN/SHROOM4/SHROOM2	8
GO:0070300	MF	GO:0070300	phosphatidic acid binding	3/198	24/18737	0.125	11.8289141414141	5.48588506185022	0.00199728612861006	0.0248107321309561	0.017613494046456	MARK1/PITPNC1/GRAMD1B	3
GO:0005246	MF	GO:0005246	calcium channel regulator activity	4/198	51/18737	0.0784313725490196	7.42206377500495	4.74601833453388	0.00205090945232503	0.0249230083445586	0.0176932005383647	MICU1/NRXN1/MCUB/ITPR1	4
GO:0008467	MF	GO:0008467	[heparan sulfate]-glucosamine 3-sulfotransferase 1 activity	2/198	7/18737	0.285714285714286	27.037518037518	7.12045255355615	0.00225320888211141	0.0262404951062558	0.018628503257807	HS3ST1/HS3ST4	2
GO:0042392	MF	GO:0042392	sphingosine-1-phosphate phosphatase activity	2/198	7/18737	0.285714285714286	27.037518037518	7.12045255355615	0.00225320888211141	0.0262404951062558	0.018628503257807	PLPP1/PLPP3	2
GO:0008146	MF	GO:0008146	sulfotransferase activity	4/198	53/18737	0.0754716981132075	7.14198589670288	4.62742834121517	0.00236413703492	0.0264310520504057	0.0187637823613651	TPST1/HS3ST1/HS3ST4/CHST8	4
GO:0098632	MF	GO:0098632	cell-cell adhesion mediator activity	4/198	53/18737	0.0754716981132075	7.14198589670288	4.62742834121517	0.00236413703492	0.0264310520504057	0.0187637823613651	CNTN4/LRRC4C/CNTN6/STXBP6	4
GO:0043178	MF	GO:0043178	alcohol binding	5/198	91/18737	0.0549450549450549	5.1995226995227	4.15007237911247	0.00279478930537384	0.030315459039104	0.0215213785100126	OSBPL3/ITPR2/ITPR1/OSBPL6/GRAMD1B	5
GO:0015271	MF	GO:0015271	outward rectifier potassium channel activity	3/198	27/18737	0.111111111111111	10.5145903479237	5.11284897417544	0.002820042701312	0.030315459039104	0.0215213785100126	KCND3/KCNQ1/KCNT2	3
GO:0005217	MF	GO:0005217	intracellularly ligand-gated monoatomic ion channel activity	3/198	30/18737	0.1	9.46313131313131	4.79421509965064	0.0038244715095134	0.0403373504493961	0.0286360627425333	RYR3/ITPR2/ITPR1	3
GO:0015171	MF	GO:0015171	amino acid transmembrane transporter activity	5/198	99/18737	0.0505050505050505	4.77935924905622	3.89640418692085	0.00401740013979788	0.0415875310767966	0.0295235838733684	SLC3A1/SLC1A4/GRIK1/SLC38A11/GRIN2B	5
GO:0120015	MF	GO:0120015	sterol transfer activity	3/198	31/18737	0.0967741935483871	9.15786901270772	4.69780506112256	0.00420162308877147	0.0427037692113318	0.0303160173103702	OSBPL3/OSBPL6/GRAMD1B	3
GO:0120013	MF	GO:0120013	lipid transfer activity	4/198	64/18737	0.0625	5.91445707070707	4.06992462234796	0.00468864161956836	0.0463723468215609	0.0329203930924178	OSBPL3/PITPNC1/OSBPL6/GRAMD1B	4
GO:0022849	MF	GO:0022849	glutamate-gated calcium ion channel activity	2/198	10/18737	0.2	18.9262626262626	5.85980995498103	0.00472848616964038	0.0463723468215609	0.0329203930924178	GRIK1/GRIN2B	2
GO:0000099	MF	GO:0000099	sulfur amino acid transmembrane transporter activity	2/198	11/18737	0.181818181818182	17.2056932966024	5.55609074393166	0.00573922539330011	0.0549869459727878	0.0390360203968383	SLC3A1/SLC1A4	2
GO:0005496	MF	GO:0005496	steroid binding	5/198	108/18737	0.0462962962962963	4.38107931163487	3.64166797127405	0.00580363114918512	0.0549869459727878	0.0390360203968383	ESR1/OSBPL3/PAQR8/OSBPL6/GRAMD1B	5
GO:0004222	MF	GO:0004222	metalloendopeptidase activity	5/198	110/18737	0.0454545454545455	4.3014233241506	3.58883905381814	0.00626590566898361	0.0583773544826973	0.0414429199509969	ADAMTS17/TLL2/PAPPA/ADAMTS2/ADAMTS12	5
GO:0005543	MF	GO:0005543	phospholipid binding	12/198	494/18737	0.0242914979757085	2.29873635136793	3.0231815165742	0.00643349671073563	0.0589561419885446	0.0418538094900316	MARK1/ITPR2/IQGAP2/SYT1/PITPNC1/PLD1/FCHSD2/KCNQ1/SNAP91/MYOF/ITPR1/GRAMD1B	12
GO:0070679	MF	GO:0070679	inositol 1,4,5 trisphosphate binding	2/198	12/18737	0.166666666666667	15.7718855218855	5.2898520422071	0.00683940149048351	0.0606861179869886	0.0430819442257692	ITPR2/ITPR1	2
GO:1902282	MF	GO:1902282	voltage-gated potassium channel activity involved in ventricular cardiac muscle cell action potential repolarization	2/198	12/18737	0.166666666666667	15.7718855218855	5.2898520422071	0.00683940149048351	0.0606861179869886	0.0430819442257692	KCND3/KCNQ1	2
GO:0015081	MF	GO:0015081	sodium ion transmembrane transporter activity	6/198	162/18737	0.037037037037037	3.50486344930789	3.30906298354341	0.00757583731278973	0.0661702040288978	0.0469751754427916	SLC8A1/GRIK1/SLC24A4/SLC24A3/SLC9A9/SHROOM2	6
GO:0005267	MF	GO:0005267	potassium channel activity	5/198	116/18737	0.0431034482758621	4.07893591083246	3.43761	0.00780717888345586	0.0671417383977204	0.0476648816042568	KCNMA1/KCND3/GRIK1/KCNQ1/KCNT2	5
GO:0008191	MF	GO:0008191	metalloendopeptidase inhibitor activity	2/198	14/18737	0.142857142857143	13.518759018759	4.84245351565684	0.00930016137974829	0.0684734661179283	0.0486102941840862	SPOCK3/SPOCK1	2
GO:0086008	MF	GO:0086008	voltage-gated potassium channel activity involved in cardiac muscle cell action potential repolarization	2/198	14/18737	0.142857142857143	13.518759018759	4.84245351565684	0.00930016137974829	0.0684734661179283	0.0486102941840862	KCND3/KCNQ1	2
GO:0048306	MF	GO:0048306	calcium-dependent protein binding	4/198	79/18737	0.0506329113924051	4.79145889272472	3.4899180960802	0.00981361607244462	0.0684734661179283	0.0486102941840862	SYT1/SLC24A4/NRXN1/STMN2	4
GO:0004502	MF	GO:0004502	kynurenine 3-monooxygenase activity	1/198	1/18737	1	94.6313131313131	9.67632746093853	0.0105673266798318	0.0684734661179283	0.0486102941840862	KMO	1
GO:0004514	MF	GO:0004514	nicotinate-nucleotide diphosphorylase (carboxylating) activity	1/198	1/18737	1	94.6313131313131	9.67632746093853	0.0105673266798318	0.0684734661179283	0.0486102941840862	QPRT	1
GO:0004964	MF	GO:0004964	luteinizing hormone receptor activity	1/198	1/18737	1	94.6313131313131	9.67632746093853	0.0105673266798318	0.0684734661179283	0.0486102941840862	LHCGR	1
GO:0015195	MF	GO:0015195	L-threonine transmembrane transporter activity	1/198	1/18737	1	94.6313131313131	9.67632746093853	0.0105673266798318	0.0684734661179283	0.0486102941840862	SLC1A4	1
GO:0032145	MF	GO:0032145	succinate-semialdehyde dehydrogenase binding	1/198	1/18737	1	94.6313131313131	9.67632746093853	0.0105673266798318	0.0684734661179283	0.0486102941840862	ABAT	1
GO:0034386	MF	GO:0034386	4-aminobutyrate:2-oxoglutarate transaminase activity	1/198	1/18737	1	94.6313131313131	9.67632746093853	0.0105673266798318	0.0684734661179283	0.0486102941840862	ABAT	1
GO:0034590	MF	GO:0034590	L-hydroxyproline transmembrane transporter activity	1/198	1/18737	1	94.6313131313131	9.67632746093853	0.0105673266798318	0.0684734661179283	0.0486102941840862	SLC1A4	1
GO:0035472	MF	GO:0035472	choriogonadotropin hormone receptor activity	1/198	1/18737	1	94.6313131313131	9.67632746093853	0.0105673266798318	0.0684734661179283	0.0486102941840862	LHCGR	1
GO:0038106	MF	GO:0038106	choriogonadotropin hormone binding	1/198	1/18737	1	94.6313131313131	9.67632746093853	0.0105673266798318	0.0684734661179283	0.0486102941840862	LHCGR	1
GO:0047298	MF	GO:0047298	(S)-3-amino-2-methylpropionate transaminase activity	1/198	1/18737	1	94.6313131313131	9.67632746093853	0.0105673266798318	0.0684734661179283	0.0486102941840862	ABAT	1
GO:0047369	MF	GO:0047369	succinate-hydroxymethylglutarate CoA-transferase activity	1/198	1/18737	1	94.6313131313131	9.67632746093853	0.0105673266798318	0.0684734661179283	0.0486102941840862	SUGCT	1
GO:0047464	MF	GO:0047464	heparosan-N-sulfate-glucuronate 5-epimerase activity	1/198	1/18737	1	94.6313131313131	9.67632746093853	0.0105673266798318	0.0684734661179283	0.0486102941840862	GLCE	1
GO:0060072	MF	GO:0060072	large conductance calcium-activated potassium channel activity	1/198	1/18737	1	94.6313131313131	9.67632746093853	0.0105673266798318	0.0684734661179283	0.0486102941840862	KCNMA1	1
GO:0070089	MF	GO:0070089	chloride-activated potassium channel activity	1/198	1/18737	1	94.6313131313131	9.67632746093853	0.0105673266798318	0.0684734661179283	0.0486102941840862	KCNT2	1
GO:0070123	MF	GO:0070123	transforming growth factor beta receptor activity, type III	1/198	1/18737	1	94.6313131313131	9.67632746093853	0.0105673266798318	0.0684734661179283	0.0486102941840862	TGFBR3	1
GO:0098695	MF	GO:0098695	inositol 1,4,5-trisphosphate receptor activity involved in regulation of postsynaptic cytosolic calcium levels	1/198	1/18737	1	94.6313131313131	9.67632746093853	0.0105673266798318	0.0684734661179283	0.0486102941840862	ITPR1	1
GO:0103023	MF	GO:0103023	ITPase activity	1/198	1/18737	1	94.6313131313131	9.67632746093853	0.0105673266798318	0.0684734661179283	0.0486102941840862	ENTPD1	1
GO:1990147	MF	GO:1990147	talin binding	1/198	1/18737	1	94.6313131313131	9.67632746093853	0.0105673266798318	0.0684734661179283	0.0486102941840862	CORO2B	1
GO:0034483	MF	GO:0034483	heparan sulfate sulfotransferase activity	2/198	15/18737	0.133333333333333	12.6175084175084	4.65168595226424	0.0106568721865112	0.0684734661179283	0.0486102941840862	HS3ST1/HS3ST4	2
GO:0008200	MF	GO:0008200	ion channel inhibitor activity	3/198	44/18737	0.0681818181818182	6.4521349862259	3.74180642838145	0.0111998522069747	0.0711445157238506	0.0505065105505916	MICU1/MCUB/ITPR1	3
GO:0005546	MF	GO:0005546	phosphatidylinositol-4,5-bisphosphate binding	4/198	83/18737	0.0481927710843374	4.56054521114762	3.35967638295952	0.011619436432239	0.0729805052317035	0.0518099057948446	MARK1/SYT1/KCNQ1/SNAP91	4
GO:0016248	MF	GO:0016248	channel inhibitor activity	3/198	45/18737	0.0666666666666667	6.30875420875421	3.68467231092628	0.0119080928645019	0.0739624879028509	0.0525070293557571	MICU1/MCUB/ITPR1	3
GO:0004970	MF	GO:0004970	glutamate-gated receptor activity	2/198	16/18737	0.125	11.8289141414141	4.47824924983881	0.0120952730216301	0.074299534275728	0.0527463034025976	GRIK1/GRIN2B	2
GO:0141110	MF	GO:0141110	transporter inhibitor activity	3/198	46/18737	0.0652173913043478	6.17160737812912	3.62924322895734	0.0126415427359837	0.0760110775447107	0.0539613524797211	MICU1/MCUB/ITPR1	3
GO:1901981	MF	GO:1901981	phosphatidylinositol phosphate binding	6/198	181/18737	0.0331491712707182	3.13694960656287	2.98551507235789	0.0126458501103007	0.0760110775447107	0.0539613524797211	MARK1/IQGAP2/SYT1/FCHSD2/KCNQ1/SNAP91	6
GO:0005024	MF	GO:0005024	transforming growth factor beta receptor activity	2/198	17/18737	0.117647058823529	11.1330956625074	4.31958041021246	0.0136135039121781	0.0809569009245487	0.057472463324649	TGFBR3/BMPR1B	2
GO:0008237	MF	GO:0008237	metallopeptidase activity	6/198	185/18737	0.0324324324324324	3.06912366912367	2.92283855104202	0.0139584386300977	0.0821343915181538	0.0583083807595216	ADAMTS17/TLL2/PAPPA/ADAMTS2/CPQ/ADAMTS12	6
GO:0015297	MF	GO:0015297	antiporter activity	5/198	136/18737	0.0367647058823529	3.47909239453357	2.99862324025362	0.01481661221392	0.08571015484151	0.060846866350154	CLCN5/SLC8A1/SLC24A4/SLC24A3/SLC9A9	5
GO:0015280	MF	GO:0015280	ligand-gated sodium channel activity	2/198	18/18737	0.111111111111111	10.5145903479237	4.17362001663392	0.0152097347257489	0.08571015484151	0.060846866350154	GRIK1/SHROOM2	2
GO:0030297	MF	GO:0030297	transmembrane receptor protein tyrosine kinase activator activity	2/198	18/18737	0.111111111111111	10.5145903479237	4.17362001663392	0.0152097347257489	0.08571015484151	0.060846866350154	NRG1/EGFR	2
GO:0005249	MF	GO:0005249	voltage-gated potassium channel activity	4/198	90/18737	0.0444444444444444	4.20583613916947	3.1505470625425	0.0152670238021703	0.08571015484151	0.060846866350154	KCNMA1/KCND3/KCNQ1/KCNT2	4
GO:0042578	MF	GO:0042578	phosphoric ester hydrolase activity	9/198	363/18737	0.0247933884297521	2.34623090408214	2.67669504065594	0.0153327647301449	0.08571015484151	0.060846866350154	PLPP1/PDE8B/PTPRU/PLD1/TNS3/PLPP4/MTMR3/PLPP3/SSH1	9
GO:0004674	MF	GO:0004674	protein serine/threonine kinase activity	10/198	429/18737	0.0233100233100233	2.20585811494902	2.61115279783496	0.0161226931449518	0.0892335194854264	0.0633481533678669	MARK1/DAPK1/TGFBR3/STK39/NLK/MYO3B/EGFR/NRK/RPS6KA6/BMPR1B	10
GO:0004675	MF	GO:0004675	transmembrane receptor protein serine/threonine kinase activity	2/198	19/18737	0.105263157894737	9.9611908559277	4.03869156940626	0.0168821647527295	0.0907416355459211	0.0644187865564679	TGFBR3/BMPR1B	2
GO:0017075	MF	GO:0017075	syntaxin-1 binding	2/198	19/18737	0.105263157894737	9.9611908559277	4.03869156940626	0.0168821647527295	0.0907416355459211	0.0644187865564679	DAPK1/SYT1	2
GO:0030506	MF	GO:0030506	ankyrin binding	2/198	19/18737	0.105263157894737	9.9611908559277	4.03869156940626	0.0168821647527295	0.0907416355459211	0.0644187865564679	SLC8A1/CACNA1D	2
GO:1904315	MF	GO:1904315	transmitter-gated monoatomic ion channel activity involved in regulation of postsynaptic membrane potential	3/198	53/18737	0.0566037735849057	5.35648942252716	3.28221896973553	0.0184908252801026	0.0955460207091473	0.0678294883859307	GRIK1/GABRG3/GRIN2B	3
GO:0015485	MF	GO:0015485	cholesterol binding	3/198	54/18737	0.0555555555555556	5.25729517396184	3.23768965218847	0.0194295534116439	0.0955460207091473	0.0678294883859307	OSBPL3/OSBPL6/GRAMD1B	3
GO:0016500	MF	GO:0016500	protein-hormone receptor activity	2/198	21/18737	0.0952380952380952	9.01250601250601	3.79663965296564	0.0204485642539895	0.0955460207091473	0.0678294883859307	LGR4/LHCGR	2
GO:0036122	MF	GO:0036122	BMP binding	2/198	21/18737	0.0952380952380952	9.01250601250601	3.79663965296564	0.0204485642539895	0.0955460207091473	0.0678294883859307	TGFBR3/BMPR1B	2
GO:0003835	MF	GO:0003835	beta-galactoside alpha-2,6-sialyltransferase activity	1/198	2/18737	0.5	47.3156565656566	6.76930147080153	0.0210235430182918	0.0955460207091473	0.0678294883859307	ST6GAL2	1
GO:0003863	MF	GO:0003863	3-methyl-2-oxobutanoate dehydrogenase (2-methylpropanoyl-transferring) activity	1/198	2/18737	0.5	47.3156565656566	6.76930147080153	0.0210235430182918	0.0955460207091473	0.0678294883859307	BCKDHB	1
GO:0004020	MF	GO:0004020	adenylylsulfate kinase activity	1/198	2/18737	0.5	47.3156565656566	6.76930147080153	0.0210235430182918	0.0955460207091473	0.0678294883859307	PAPSS2	1
GO:0004103	MF	GO:0004103	choline kinase activity	1/198	2/18737	0.5	47.3156565656566	6.76930147080153	0.0210235430182918	0.0955460207091473	0.0678294883859307	CHKA	1
GO:0004779	MF	GO:0004779	sulfate adenylyltransferase activity	1/198	2/18737	0.5	47.3156565656566	6.76930147080153	0.0210235430182918	0.0955460207091473	0.0678294883859307	PAPSS2	1
GO:0004781	MF	GO:0004781	sulfate adenylyltransferase (ATP) activity	1/198	2/18737	0.5	47.3156565656566	6.76930147080153	0.0210235430182918	0.0955460207091473	0.0678294883859307	PAPSS2	1
GO:0005139	MF	GO:0005139	interleukin-7 receptor binding	1/198	2/18737	0.5	47.3156565656566	6.76930147080153	0.0210235430182918	0.0955460207091473	0.0678294883859307	IL7	1
GO:0005228	MF	GO:0005228	intracellular sodium-activated potassium channel activity	1/198	2/18737	0.5	47.3156565656566	6.76930147080153	0.0210235430182918	0.0955460207091473	0.0678294883859307	KCNT2	1
GO:0008332	MF	GO:0008332	low voltage-gated calcium channel activity	1/198	2/18737	0.5	47.3156565656566	6.76930147080153	0.0210235430182918	0.0955460207091473	0.0678294883859307	CACNA1G	1
GO:0008476	MF	GO:0008476	protein-tyrosine sulfotransferase activity	1/198	2/18737	0.5	47.3156565656566	6.76930147080153	0.0210235430182918	0.0955460207091473	0.0678294883859307	TPST1	1
GO:0030348	MF	GO:0030348	syntaxin-3 binding	1/198	2/18737	0.5	47.3156565656566	6.76930147080153	0.0210235430182918	0.0955460207091473	0.0678294883859307	SYT1	1
GO:0038054	MF	GO:0038054	G protein-coupled estrogen receptor activity	1/198	2/18737	0.5	47.3156565656566	6.76930147080153	0.0210235430182918	0.0955460207091473	0.0678294883859307	ESR1	1
GO:0140563	MF	GO:0140563	UDP-D-xylose:beta-D-glucoside alpha-1,3-D-xylosyltransferase activity	1/198	2/18737	0.5	47.3156565656566	6.76930147080153	0.0210235430182918	0.0955460207091473	0.0678294883859307	GXYLT2	1
GO:1990931	MF	GO:1990931	mRNA N6-methyladenosine dioxygenase activity	1/198	2/18737	0.5	47.3156565656566	6.76930147080153	0.0210235430182918	0.0955460207091473	0.0678294883859307	FTO	1
GO:1990984	MF	GO:1990984	tRNA demethylase activity	1/198	2/18737	0.5	47.3156565656566	6.76930147080153	0.0210235430182918	0.0955460207091473	0.0678294883859307	FTO	1
GO:0099529	MF	GO:0099529	neurotransmitter receptor activity involved in regulation of postsynaptic membrane potential	3/198	56/18737	0.0535714285714286	5.06953463203463	3.15185756952323	0.021384823568495	0.0964041643128119	0.0684386968193769	GRIK1/GABRG3/GRIN2B	3
GO:0008093	MF	GO:0008093	cytoskeletal anchor activity	2/198	22/18737	0.0909090909090909	8.60284664830119	3.68740242688169	0.0223390757390267	0.0991074868104439	0.0703578241738769	SORBS2/ANK3	2
GO:0016917	MF	GO:0016917	GABA receptor activity	2/198	22/18737	0.0909090909090909	8.60284664830119	3.68740242688169	0.0223390757390267	0.0991074868104439	0.0703578241738769	GABBR2/GABRG3	2
GO:0017134	MF	GO:0017134	fibroblast growth factor binding	2/198	23/18737	0.0869565217391304	8.22880983750549	3.58488548729282	0.0242988696609149	0.1069532924445	0.0759276739508075	FGFR2/TGFBR3	2
GO:0004879	MF	GO:0004879	nuclear receptor activity	3/198	59/18737	0.0508474576271186	4.81176168464304	3.0305010744675	0.0245124549939021	0.107050487043682	0.0759966737886602	ESR1/NR2F1/PAQR8	3
GO:0004714	MF	GO:0004714	transmembrane receptor protein tyrosine kinase activity	3/198	60/18737	0.05	4.73156565656566	2.99185839841423	0.0256069073447841	0.110109701582571	0.0781684539998672	FGFR2/EGFR/EPHB2	3
GO:0098531	MF	GO:0098531	ligand-activated transcription factor activity	3/198	60/18737	0.05	4.73156565656566	2.99185839841423	0.0256069073447841	0.110109701582571	0.0781684539998672	ESR1/NR2F1/PAQR8	3
GO:0005096	MF	GO:0005096	GTPase activator activity	7/198	272/18737	0.0257352941176471	2.4353646761735	2.46433605990098	0.0258451531879077	0.110285806351453	0.0782934732972374	ADGRB3/IQGAP2/ARHGAP28/ARHGAP10/FAM13A/RIN3/ARHGEF11	7
GO:0016791	MF	GO:0016791	phosphatase activity	7/198	273/18737	0.0256410256410256	2.42644392644393	2.4535844679825	0.0262970552661734	0.111364044649931	0.0790589301064382	PLPP1/PTPRU/TNS3/PLPP4/MTMR3/PLPP3/SSH1	7
GO:0019905	MF	GO:0019905	syntaxin binding	3/198	61/18737	0.0491803278688525	4.65399900645802	2.95405986085318	0.0267272786118044	0.111848382330862	0.0794027683621784	DAPK1/SYT1/SYT6	3
GO:0000149	MF	GO:0000149	SNARE binding	4/198	107/18737	0.0373831775700935	3.53762	2.72044400824788	0.0268884953026721	0.111848382330862	0.0794027683621784	DAPK1/SYT1/SYT6/SNAP91	4
GO:0099106	MF	GO:0099106	ion channel regulator activity	5/198	159/18737	0.0314465408805031	2.97582745695953	2.58568717265191	0.0270116844627304	0.111848382330862	0.0794027683621784	MICU1/NRXN1/MCUB/SCLT1/ITPR1	5
GO:1902936	MF	GO:1902936	phosphatidylinositol bisphosphate binding	4/198	108/18737	0.037037037037037	3.50486344930789	2.69791985191523	0.0276994516162678	0.113852893040395	0.0808257992208432	MARK1/SYT1/KCNQ1/SNAP91	4
GO:0005178	MF	GO:0005178	integrin binding	5/198	161/18737	0.031055900621118	2.93886065625196	2.55335568416093	0.0283029984844789	0.115120351227331	0.081725585938619	FAP/NRG1/EGFR/PLPP3/ITGA11	5
GO:0003707	MF	GO:0003707	nuclear steroid receptor activity	2/198	25/18737	0.08	7.57050505050505	3.39732062072301	0.0284196931473553	0.115120351227331	0.081725585938619	ESR1/PAQR8	2
GO:0022824	MF	GO:0022824	transmitter-gated monoatomic ion channel activity	3/198	63/18737	0.0476190476190476	4.50625300625301	2.88086382528587	0.0290456299909692	0.115975051178227	0.0823323496736496	GRIK1/GABRG3/GRIN2B	3
GO:0022835	MF	GO:0022835	transmitter-gated channel activity	3/198	63/18737	0.0476190476190476	4.50625300625301	2.88086382528587	0.0290456299909692	0.115975051178227	0.0823323496736496	GRIK1/GABRG3/GRIN2B	3
GO:0005104	MF	GO:0005104	fibroblast growth factor receptor binding	2/198	26/18737	0.0769230769230769	7.27933177933178	3.31115481356951	0.0305774840669528	0.116130626377981	0.0824427947358981	NRXN1/FRS2	2
GO:0008066	MF	GO:0008066	glutamate receptor activity	2/198	26/18737	0.0769230769230769	7.27933177933178	3.31115481356951	0.0305774840669528	0.116130626377981	0.0824427947358981	GRIK1/GRIN2B	2
GO:0000285	MF	GO:0000285	1-phosphatidylinositol-3-phosphate 5-kinase activity	1/198	3/18737	0.333333333333333	31.543771043771	5.46758957499385	0.031369811418739	0.116130626377981	0.0824427947358981	PIP5K1B	1
GO:0004050	MF	GO:0004050	apyrase activity	1/198	3/18737	0.333333333333333	31.543771043771	5.46758957499385	0.031369811418739	0.116130626377981	0.0824427947358981	ENTPD1	1
GO:0004104	MF	GO:0004104	cholinesterase activity	1/198	3/18737	0.333333333333333	31.543771043771	5.46758957499385	0.031369811418739	0.116130626377981	0.0824427947358981	CHKA	1
GO:0004965	MF	GO:0004965	G protein-coupled GABA receptor activity	1/198	3/18737	0.333333333333333	31.543771043771	5.46758957499385	0.031369811418739	0.116130626377981	0.0824427947358981	GABBR2	1
GO:0005006	MF	GO:0005006	epidermal growth factor receptor activity	1/198	3/18737	0.333333333333333	31.543771043771	5.46758957499385	0.031369811418739	0.116130626377981	0.0824427947358981	EGFR	1
GO:0008489	MF	GO:0008489	UDP-galactose:glucosylceramide beta-1,4-galactosyltransferase activity	1/198	3/18737	0.333333333333333	31.543771043771	5.46758957499385	0.031369811418739	0.116130626377981	0.0824427947358981	B4GALT5	1
GO:0052810	MF	GO:0052810	1-phosphatidylinositol-5-kinase activity	1/198	3/18737	0.333333333333333	31.543771043771	5.46758957499385	0.031369811418739	0.116130626377981	0.0824427947358981	PIP5K1B	1
GO:0055100	MF	GO:0055100	adiponectin binding	1/198	3/18737	0.333333333333333	31.543771043771	5.46758957499385	0.031369811418739	0.116130626377981	0.0824427947358981	CDH13	1
GO:0120501	MF	GO:0120501	F-actin monooxygenase activity	1/198	3/18737	0.333333333333333	31.543771043771	5.46758957499385	0.031369811418739	0.116130626377981	0.0824427947358981	MICAL3	1
GO:0016247	MF	GO:0016247	channel regulator activity	5/198	167/18737	0.029940119760479	2.83327284824291	2.45927600162185	0.0324094913710155	0.119190168923669	0.0846148078038286	MICU1/NRXN1/MCUB/SCLT1/ITPR1	5
GO:0015179	MF	GO:0015179	L-amino acid transmembrane transporter activity	3/198	66/18737	0.0454545454545455	4.3014233241506	2.77662529187368	0.0327164015468087	0.119532473625268	0.084857814813532	SLC3A1/SLC1A4/SLC38A11	3
GO:0141108	MF	GO:0141108	transporter regulator activity	5/198	169/18737	0.029585798816568	2.79974299205068	2.42884142579279	0.0338567510755919	0.12289560942374	0.0872453530792765	MICU1/NRXN1/MCUB/SCLT1/ITPR1	5
GO:0032934	MF	GO:0032934	sterol binding	3/198	68/18737	0.0441176470588235	4.17491087344029	2.7105245707779	0.0352916195518462	0.127277518254723	0.0903561329103295	OSBPL3/OSBPL6/GRAMD1B	3
GO:0098960	MF	GO:0098960	postsynaptic neurotransmitter receptor activity	3/198	69/18737	0.0434782608695652	4.11440491875274	2.67841955847513	0.0366173900724098	0.131212314426135	0.0931495010613933	GRIK1/GABRG3/GRIN2B	3
GO:0022839	MF	GO:0022839	monoatomic ion-gated channel activity	2/198	29/18737	0.0689655172413793	6.52629745733194	3.07785004978491	0.0374214933818016	0.132905547094474	0.0943515511808999	KCNMA1/KCNT2	2
GO:0097110	MF	GO:0097110	scaffold protein binding	3/198	70/18737	0.0428571428571429	4.05562770562771	2.64691550043071	0.0379684738641482	0.132905547094474	0.0943515511808999	ITPR2/KCNQ1/CACNA1G	3
GO:0140299	MF	GO:0140299	molecular sensor activity	3/198	70/18737	0.0428571428571429	4.05562770562771	2.64691550043071	0.0379684738641482	0.132905547094474	0.0943515511808999	SYT1/MICU1/SYT6	3
GO:0005164	MF	GO:0005164	tumor necrosis factor receptor binding	2/198	30/18737	0.0666666666666667	6.30875420875421	3.00731592672482	0.0398212806583936	0.132905547094474	0.0943515511808999	EDA/BABAM2	2
GO:0070566	MF	GO:0070566	adenylyltransferase activity	2/198	30/18737	0.0666666666666667	6.30875420875421	3.00731592672482	0.0398212806583936	0.132905547094474	0.0943515511808999	PAPSS2/TENT5C	2
GO:0005319	MF	GO:0005319	lipid transporter activity	5/198	178/18737	0.0280898876404494	2.65818295312677	2.2971695090019	0.0408626755626674	0.132905547094474	0.0943515511808999	OSBPL3/PITPNC1/ATP8A2/OSBPL6/GRAMD1B	5
GO:0001093	MF	GO:0001093	TFIIB-class transcription factor binding	1/198	4/18737	0.25	23.6578282828283	4.68352121667479	0.0416072821852111	0.132905547094474	0.0943515511808999	ESR1	1
GO:0004305	MF	GO:0004305	ethanolamine kinase activity	1/198	4/18737	0.25	23.6578282828283	4.68352121667479	0.0416072821852111	0.132905547094474	0.0943515511808999	CHKA	1
GO:0005219	MF	GO:0005219	ryanodine-sensitive calcium-release channel activity	1/198	4/18737	0.25	23.6578282828283	4.68352121667479	0.0416072821852111	0.132905547094474	0.0943515511808999	RYR3	1
GO:0005250	MF	GO:0005250	A-type (transient outward) potassium channel activity	1/198	4/18737	0.25	23.6578282828283	4.68352121667479	0.0416072821852111	0.132905547094474	0.0943515511808999	KCND3	1
GO:0030284	MF	GO:0030284	nuclear estrogen receptor activity	1/198	4/18737	0.25	23.6578282828283	4.68352121667479	0.0416072821852111	0.132905547094474	0.0943515511808999	ESR1	1
GO:0036384	MF	GO:0036384	CDP phosphatase activity	1/198	4/18737	0.25	23.6578282828283	4.68352121667479	0.0416072821852111	0.132905547094474	0.0943515511808999	ENTPD1	1
GO:0038177	MF	GO:0038177	death receptor agonist activity	1/198	4/18737	0.25	23.6578282828283	4.68352121667479	0.0416072821852111	0.132905547094474	0.0943515511808999	EDA	1
GO:0047101	MF	GO:0047101	branched-chain alpha-keto acid dehydrogenase activity	1/198	4/18737	0.25	23.6578282828283	4.68352121667479	0.0416072821852111	0.132905547094474	0.0943515511808999	BCKDHB	1
GO:0048408	MF	GO:0048408	epidermal growth factor binding	1/198	4/18737	0.25	23.6578282828283	4.68352121667479	0.0416072821852111	0.132905547094474	0.0943515511808999	EGFR	1
GO:0086089	MF	GO:0086089	voltage-gated potassium channel activity involved in atrial cardiac muscle cell action potential repolarization	1/198	4/18737	0.25	23.6578282828283	4.68352121667479	0.0416072821852111	0.132905547094474	0.0943515511808999	KCNQ1	1
GO:0099511	MF	GO:0099511	voltage-gated calcium channel activity involved in regulation of cytosolic calcium levels	1/198	4/18737	0.25	23.6578282828283	4.68352121667479	0.0416072821852111	0.132905547094474	0.0943515511808999	CACNB2	1
GO:0099626	MF	GO:0099626	voltage-gated calcium channel activity involved in regulation of presynaptic cytosolic calcium levels	1/198	4/18737	0.25	23.6578282828283	4.68352121667479	0.0416072821852111	0.132905547094474	0.0943515511808999	CACNB2	1
GO:1990003	MF	GO:1990003	IDP phosphatase activity	1/198	4/18737	0.25	23.6578282828283	4.68352121667479	0.0416072821852111	0.132905547094474	0.0943515511808999	ENTPD1	1
GO:0005230	MF	GO:0005230	extracellular ligand-gated monoatomic ion channel activity	3/198	73/18737	0.0410958904109589	3.88895807388958	2.55580778174147	0.0421725283988959	0.133521441246066	0.0947887832591411	GRIK1/GABRG3/GRIN2B	3
GO:0072349	MF	GO:0072349	modified amino acid transmembrane transporter activity	2/198	31/18737	0.0645161290322581	6.10524600847181	2.93991611038557	0.0422778087666434	0.133521441246066	0.0947887832591411	SLC3A1/SLC1A4	2
GO:0030296	MF	GO:0030296	protein tyrosine kinase activator activity	2/198	32/18737	0.0625	5.91445707070707	2.87540855406165	0.0447896238594743	0.140659549086776	0.0998562282378582	NRG1/EGFR	2
GO:0046943	MF	GO:0046943	carboxylic acid transmembrane transporter activity	5/198	185/18737	0.027027027027027	2.55760305760306	2.20026590576449	0.0468768716132129	0.144605176745401	0.102657285816808	SLC3A1/SLC1A4/GRIK1/SLC38A11/GRIN2B	5
GO:0044024	MF	GO:0044024	histone H2AS1 kinase activity	6/198	246/18737	0.024390243902439	2.30808080808081	2.13427221148825	0.0469126501547929	0.144605176745401	0.102657285816808	MARK1/DAPK1/STK39/MYO3B/NRK/RPS6KA6	6
GO:0140995	MF	GO:0140995	histone H2A kinase activity	6/198	246/18737	0.024390243902439	2.30808080808081	2.13427221148825	0.0469126501547929	0.144605176745401	0.102657285816808	MARK1/DAPK1/STK39/MYO3B/NRK/RPS6KA6	6
GO:0005342	MF	GO:0005342	organic acid transmembrane transporter activity	5/198	186/18737	0.0268817204301075	2.54385250352992	2.18678707109926	0.0477767604595213	0.144605176745401	0.102657285816808	SLC3A1/SLC1A4/GRIK1/SLC38A11/GRIN2B	5
GO:0046332	MF	GO:0046332	SMAD binding	3/198	79/18737	0.0379746835443038	3.59359416954354	2.38732147236161	0.0512480235354648	0.144605176745401	0.102657285816808	GATA4/TGFBR3/BMPR1B	3
GO:0019838	MF	GO:0019838	growth factor binding	4/198	132/18737	0.0303030303030303	2.86761554943373	2.22529448356254	0.0515594934475719	0.144605176745401	0.102657285816808	PCSK6/FGFR2/TGFBR3/EGFR	4
GO:0000268	MF	GO:0000268	peroxisome targeting sequence binding	1/198	5/18737	0.2	18.9262626262626	4.14295831966472	0.0517370936477284	0.144605176745401	0.102657285816808	BABAM2	1
GO:0001537	MF	GO:0001537	N-acetylgalactosamine 4-O-sulfotransferase activity	1/198	5/18737	0.2	18.9262626262626	4.14295831966472	0.0517370936477284	0.144605176745401	0.102657285816808	CHST8	1
GO:0003945	MF	GO:0003945	N-acetyllactosamine synthase activity	1/198	5/18737	0.2	18.9262626262626	4.14295831966472	0.0517370936477284	0.144605176745401	0.102657285816808	B4GALT5	1
GO:0004630	MF	GO:0004630	phospholipase D activity	1/198	5/18737	0.2	18.9262626262626	4.14295831966472	0.0517370936477284	0.144605176745401	0.102657285816808	PLD1	1
GO:0005007	MF	GO:0005007	fibroblast growth factor receptor activity	1/198	5/18737	0.2	18.9262626262626	4.14295831966472	0.0517370936477284	0.144605176745401	0.102657285816808	FGFR2	1
GO:0005025	MF	GO:0005025	transforming growth factor beta receptor activity, type I	1/198	5/18737	0.2	18.9262626262626	4.14295831966472	0.0517370936477284	0.144605176745401	0.102657285816808	BMPR1B	1
GO:0008410	MF	GO:0008410	CoA-transferase activity	1/198	5/18737	0.2	18.9262626262626	4.14295831966472	0.0517370936477284	0.144605176745401	0.102657285816808	SUGCT	1
GO:0015277	MF	GO:0015277	kainate selective glutamate receptor activity	1/198	5/18737	0.2	18.9262626262626	4.14295831966472	0.0517370936477284	0.144605176745401	0.102657285816808	GRIK1	1
GO:0035514	MF	GO:0035514	DNA demethylase activity	1/198	5/18737	0.2	18.9262626262626	4.14295831966472	0.0517370936477284	0.144605176745401	0.102657285816808	FTO	1
GO:0035515	MF	GO:0035515	oxidative RNA demethylase activity	1/198	5/18737	0.2	18.9262626262626	4.14295831966472	0.0517370936477284	0.144605176745401	0.102657285816808	FTO	1
GO:0035516	MF	GO:0035516	broad specificity oxidative DNA demethylase activity	1/198	5/18737	0.2	18.9262626262626	4.14295831966472	0.0517370936477284	0.144605176745401	0.102657285816808	FTO	1
GO:0043125	MF	GO:0043125	ErbB-3 class receptor binding	1/198	5/18737	0.2	18.9262626262626	4.14295831966472	0.0517370936477284	0.144605176745401	0.102657285816808	NRG1	1
GO:0052642	MF	GO:0052642	lysophosphatidic acid phosphatase activity	1/198	5/18737	0.2	18.9262626262626	4.14295831966472	0.0517370936477284	0.144605176745401	0.102657285816808	PLPP1	1
GO:0097109	MF	GO:0097109	neuroligin family protein binding	1/198	5/18737	0.2	18.9262626262626	4.14295831966472	0.0517370936477284	0.144605176745401	0.102657285816808	NRXN1	1
GO:0098639	MF	GO:0098639	collagen binding involved in cell-matrix adhesion	1/198	5/18737	0.2	18.9262626262626	4.14295831966472	0.0517370936477284	0.144605176745401	0.102657285816808	ITGA11	1
GO:0140346	MF	GO:0140346	phosphatidylserine flippase activity	1/198	5/18737	0.2	18.9262626262626	4.14295831966472	0.0517370936477284	0.144605176745401	0.102657285816808	ATP8A2	1
GO:0016709	MF	GO:0016709	oxidoreductase activity, acting on paired donors, with incorporation or reduction of molecular oxygen, NAD(P)H as one donor, and incorporation of one atom of oxygen	2/198	35/18737	0.0571428571428571	5.40750360750361	2.69718387160144	0.0526426122433153	0.146404080815986	0.103934353578056	MICAL3/KMO	2
GO:0035173	MF	GO:0035173	histone kinase activity	6/198	256/18737	0.0234375	2.21792140151515	2.02770322989368	0.0549030120867365	0.151934573051909	0.107860529216778	MARK1/DAPK1/STK39/MYO3B/NRK/RPS6KA6	6
GO:0005254	MF	GO:0005254	chloride channel activity	3/198	82/18737	0.0365853658536585	3.46212121212121	2.30912057526104	0.0561117326763727	0.153757149833786	0.109154402574781	CLCN5/SLC1A4/GABRG3	3
GO:0030165	MF	GO:0030165	PDZ domain binding	3/198	82/18737	0.0365853658536585	3.46212121212121	2.30912057526104	0.0561117326763727	0.153757149833786	0.109154402574781	TGFBR3/ABTB3/NKD1	3
GO:0044325	MF	GO:0044325	transmembrane transporter binding	4/198	137/18737	0.0291970802919708	2.76295804762958	2.14029516765461	0.057595772120154	0.157053837147152	0.111494768109361	ANK3/SLC8A1/ITPR2/KCNQ1	4
GO:0004713	MF	GO:0004713	protein tyrosine kinase activity	4/198	138/18737	0.0289855072463768	2.74293661250183	2.12375405275226	0.058846644219864	0.158367193156158	0.112427138348313	FGFR2/CHKA/EGFR/EPHB2	4
GO:0051117	MF	GO:0051117	ATPase binding	3/198	84/18737	0.0357142857142857	3.37968975468975	2.25898590179954	0.0594719795210554	0.158367193156158	0.112427138348313	ESR1/LHCGR/EGFR	3
GO:0005105	MF	GO:0005105	type 1 fibroblast growth factor receptor binding	1/198	6/18737	0.166666666666667	15.7718855218855	3.73989111702161	0.0617603722863012	0.158367193156158	0.112427138348313	NRXN1	1
GO:0005167	MF	GO:0005167	neurotrophin TRK receptor binding	1/198	6/18737	0.166666666666667	15.7718855218855	3.73989111702161	0.0617603722863012	0.158367193156158	0.112427138348313	FRS2	1
GO:0005168	MF	GO:0005168	neurotrophin TRKA receptor binding	1/198	6/18737	0.166666666666667	15.7718855218855	3.73989111702161	0.0617603722863012	0.158367193156158	0.112427138348313	FRS2	1
GO:0030550	MF	GO:0030550	acetylcholine receptor inhibitor activity	1/198	6/18737	0.166666666666667	15.7718855218855	3.73989111702161	0.0617603722863012	0.158367193156158	0.112427138348313	LYPD6	1
GO:0038064	MF	GO:0038064	collagen receptor activity	1/198	6/18737	0.166666666666667	15.7718855218855	3.73989111702161	0.0617603722863012	0.158367193156158	0.112427138348313	ITGA11	1
GO:0043262	MF	GO:0043262	ADP phosphatase activity	1/198	6/18737	0.166666666666667	15.7718855218855	3.73989111702161	0.0617603722863012	0.158367193156158	0.112427138348313	ENTPD1	1
GO:0043273	MF	GO:0043273	CTPase activity	1/198	6/18737	0.166666666666667	15.7718855218855	3.73989111702161	0.0617603722863012	0.158367193156158	0.112427138348313	ENTPD1	1
GO:0048406	MF	GO:0048406	nerve growth factor binding	1/198	6/18737	0.166666666666667	15.7718855218855	3.73989111702161	0.0617603722863012	0.158367193156158	0.112427138348313	PCSK6	1
GO:0048763	MF	GO:0048763	calcium-induced calcium release activity	1/198	6/18737	0.166666666666667	15.7718855218855	3.73989111702161	0.0617603722863012	0.158367193156158	0.112427138348313	RYR3	1
GO:0051525	MF	GO:0051525	NFAT protein binding	1/198	6/18737	0.166666666666667	15.7718855218855	3.73989111702161	0.0617603722863012	0.158367193156158	0.112427138348313	GATA4	1
GO:0090555	MF	GO:0090555	phosphatidylethanolamine flippase activity	1/198	6/18737	0.166666666666667	15.7718855218855	3.73989111702161	0.0617603722863012	0.158367193156158	0.112427138348313	ATP8A2	1
GO:0045296	MF	GO:0045296	cadherin binding	7/198	334/18737	0.0209580838323353	1.98329099377004	1.87386743324947	0.0648102650256812	0.165428941321259	0.117440374499792	ANK3/CDH13/CDH20/STXBP6/EGFR/DIAPH3/CDH8	7
GO:0004175	MF	GO:0004175	endopeptidase activity	8/198	404/18737	0.0198019801980198	1.87388738873887	1.83508957106425	0.065633174031065	0.166767928560751	0.118390940716323	FAP/PCSK6/ADAMTS17/TLL2/IMMP2L/PAPPA/ADAMTS2/ADAMTS12	8
GO:0005547	MF	GO:0005547	phosphatidylinositol-3,4,5-trisphosphate binding	2/198	40/18737	0.05	4.73156565656566	2.44153526103139	0.0667078158656651	0.16721824694577	0.118710628186716	IQGAP2/FCHSD2	2
GO:0030331	MF	GO:0030331	nuclear estrogen receptor binding	2/198	40/18737	0.05	4.73156565656566	2.44153526103139	0.0667078158656651	0.16721824694577	0.118710628186716	ESR1/NCOA1	2
GO:0071949	MF	GO:0071949	FAD binding	2/198	40/18737	0.05	4.73156565656566	2.44153526103139	0.0667078158656651	0.16721824694577	0.118710628186716	MICAL3/KMO	2
GO:0004711	MF	GO:0004711	ribosomal protein S6 kinase activity	1/198	7/18737	0.142857142857143	13.518759018759	3.42349180494216	0.0716782328536664	0.173455117598266	0.123138271979185	RPS6KA6	1
GO:0004972	MF	GO:0004972	NMDA glutamate receptor activity	1/198	7/18737	0.142857142857143	13.518759018759	3.42349180494216	0.0716782328536664	0.173455117598266	0.123138271979185	GRIN2B	1
GO:0015193	MF	GO:0015193	L-proline transmembrane transporter activity	1/198	7/18737	0.142857142857143	13.518759018759	3.42349180494216	0.0716782328536664	0.173455117598266	0.123138271979185	SLC1A4	1
GO:0015247	MF	GO:0015247	aminophospholipid flippase activity	1/198	7/18737	0.142857142857143	13.518759018759	3.42349180494216	0.0716782328536664	0.173455117598266	0.123138271979185	ATP8A2	1
GO:0030235	MF	GO:0030235	nitric-oxide synthase regulator activity	1/198	7/18737	0.142857142857143	13.518759018759	3.42349180494216	0.0716782328536664	0.173455117598266	0.123138271979185	ESR1	1
GO:0050693	MF	GO:0050693	LBD domain binding	1/198	7/18737	0.142857142857143	13.518759018759	3.42349180494216	0.0716782328536664	0.173455117598266	0.123138271979185	SPON1	1
GO:0140585	MF	GO:0140585	promoter-enhancer loop anchoring activity	1/198	7/18737	0.142857142857143	13.518759018759	3.42349180494216	0.0716782328536664	0.173455117598266	0.123138271979185	AHDC1	1
GO:1990050	MF	GO:1990050	phosphatidic acid transfer activity	1/198	7/18737	0.142857142857143	13.518759018759	3.42349180494216	0.0716782328536664	0.173455117598266	0.123138271979185	PITPNC1	1
GO:0042562	MF	GO:0042562	hormone binding	3/198	93/18737	0.032258064516129	3.05262300423591	2.05073243665295	0.075716873277188	0.182438500698052	0.129515704289927	LHCGR/CDH13/EGFR	3
GO:0030695	MF	GO:0030695	GTPase regulator activity	9/198	491/18737	0.0183299389002037	1.73458618774301	1.70461988648396	0.0773076594553687	0.184679408698936	0.131106556971093	ADGRB3/IQGAP2/BCAR3/ARHGAP28/ARHGAP10/FAM13A/ITSN1/RIN3/ARHGEF11	9
GO:0060589	MF	GO:0060589	nucleoside-triphosphatase regulator activity	9/198	491/18737	0.0183299389002037	1.73458618774301	1.70461988648396	0.0773076594553687	0.184679408698936	0.131106556971093	ADGRB3/IQGAP2/BCAR3/ARHGAP28/ARHGAP10/FAM13A/ITSN1/RIN3/ARHGEF11	9
GO:0004017	MF	GO:0004017	adenylate kinase activity	1/198	8/18737	0.125	11.8289141414141	3.16592404129367	0.0814917784967508	0.188239273469767	0.13363375595161	AK5	1
GO:0004571	MF	GO:0004571	mannosyl-oligosaccharide 1,2-alpha-mannosidase activity	1/198	8/18737	0.125	11.8289141414141	3.16592404129367	0.0814917784967508	0.188239273469767	0.13363375595161	MAN1C1	1
GO:0016624	MF	GO:0016624	oxidoreductase activity, acting on the aldehyde or oxo group of donors, disulfide as acceptor	1/198	8/18737	0.125	11.8289141414141	3.16592404129367	0.0814917784967508	0.188239273469767	0.13363375595161	BCKDHB	1
GO:0070573	MF	GO:0070573	metallodipeptidase activity	1/198	8/18737	0.125	11.8289141414141	3.16592404129367	0.0814917784967508	0.188239273469767	0.13363375595161	CPQ	1
GO:0098821	MF	GO:0098821	BMP receptor activity	1/198	8/18737	0.125	11.8289141414141	3.16592404129367	0.0814917784967508	0.188239273469767	0.13363375595161	BMPR1B	1
GO:0098882	MF	GO:0098882	structural constituent of presynaptic active zone	1/198	8/18737	0.125	11.8289141414141	3.16592404129367	0.0814917784967508	0.188239273469767	0.13363375595161	ERC2	1
GO:0106260	MF	GO:0106260	DNA-DNA tethering activity	1/198	8/18737	0.125	11.8289141414141	3.16592404129367	0.0814917784967508	0.188239273469767	0.13363375595161	AHDC1	1
GO:0140587	MF	GO:0140587	chromatin loop anchoring activity	1/198	8/18737	0.125	11.8289141414141	3.16592404129367	0.0814917784967508	0.188239273469767	0.13363375595161	AHDC1	1
GO:0001223	MF	GO:0001223	transcription coactivator binding	2/198	45/18737	0.0444444444444444	4.20583613916947	2.22508995347452	0.0818552612203014	0.188300786099377	0.133677424648272	ESR1/VGLL4	2
GO:0030594	MF	GO:0030594	neurotransmitter receptor activity	3/198	97/18737	0.0309278350515464	2.92674164323649	1.96613927635403	0.0835012751970953	0.191300052603181	0.135806646890875	GRIK1/GABRG3/GRIN2B	3
GO:0004725	MF	GO:0004725	protein tyrosine phosphatase activity	3/198	98/18737	0.0306122448979592	2.89687693259122	1.94566815444021	0.0854991915748087	0.194742620538147	0.13825057516784	PTPRU/MTMR3/SSH1	3
GO:0015291	MF	GO:0015291	secondary active transmembrane transporter activity	6/198	288/18737	0.0208333333333333	1.97148569023569	1.71701511437741	0.0857006881080216	0.194742620538147	0.13825057516784	CLCN5/SLC8A1/SLC1A4/SLC24A4/SLC24A3/SLC9A9	6
GO:0001784	MF	GO:0001784	phosphotyrosine residue binding	2/198	47/18737	0.0425531914893617	4.02686438856652	2.14716353959748	0.0881836063495929	0.196512054357165	0.139506721575466	BCAR3/SHB	2
GO:0046982	MF	GO:0046982	protein heterodimerization activity	7/198	363/18737	0.0192837465564738	1.82484625873056	1.64003209505356	0.0911639328364264	0.196512054357165	0.139506721575466	TENM2/SLC3A1/SYT1/ABTB3/GABBR2/MICU1/GCA	7
GO:0106310	MF	GO:0106310	protein serine kinase activity	7/198	363/18737	0.0192837465564738	1.82484625873056	1.64003209505356	0.0911639328364264	0.196512054357165	0.139506721575466	MARK1/DAPK1/STK39/NLK/MYO3B/NRK/RPS6KA6	7
GO:0015180	MF	GO:0015180	L-alanine transmembrane transporter activity	1/198	9/18737	0.111111111111111	10.5145903479237	2.95048581180648	0.0912021008768911	0.196512054357165	0.139506721575466	SLC1A4	1
GO:0015183	MF	GO:0015183	L-aspartate transmembrane transporter activity	1/198	9/18737	0.111111111111111	10.5145903479237	2.95048581180648	0.0912021008768911	0.196512054357165	0.139506721575466	SLC1A4	1
GO:0015186	MF	GO:0015186	L-glutamine transmembrane transporter activity	1/198	9/18737	0.111111111111111	10.5145903479237	2.95048581180648	0.0912021008768911	0.196512054357165	0.139506721575466	SLC1A4	1
GO:0015194	MF	GO:0015194	L-serine transmembrane transporter activity	1/198	9/18737	0.111111111111111	10.5145903479237	2.95048581180648	0.0912021008768911	0.196512054357165	0.139506721575466	SLC1A4	1
GO:0016174	MF	GO:0016174	NAD(P)H oxidase H2O2-forming activity	1/198	9/18737	0.111111111111111	10.5145903479237	2.95048581180648	0.0912021008768911	0.196512054357165	0.139506721575466	KMO	1
GO:0016308	MF	GO:0016308	1-phosphatidylinositol-4-phosphate 5-kinase activity	1/198	9/18737	0.111111111111111	10.5145903479237	2.95048581180648	0.0912021008768911	0.196512054357165	0.139506721575466	PIP5K1B	1
GO:0016595	MF	GO:0016595	glutamate binding	1/198	9/18737	0.111111111111111	10.5145903479237	2.95048581180648	0.0912021008768911	0.196512054357165	0.139506721575466	GRIN2B	1
GO:0045134	MF	GO:0045134	UDP phosphatase activity	1/198	9/18737	0.111111111111111	10.5145903479237	2.95048581180648	0.0912021008768911	0.196512054357165	0.139506721575466	ENTPD1	1
GO:0090556	MF	GO:0090556	phosphatidylserine floppase activity	1/198	9/18737	0.111111111111111	10.5145903479237	2.95048581180648	0.0912021008768911	0.196512054357165	0.139506721575466	ATP8A2	1
GO:0098634	MF	GO:0098634	cell-matrix adhesion mediator activity	1/198	9/18737	0.111111111111111	10.5145903479237	2.95048581180648	0.0912021008768911	0.196512054357165	0.139506721575466	ITGA11	1
GO:0005272	MF	GO:0005272	sodium channel activity	2/198	48/18737	0.0416666666666667	3.94297138047138	2.10980106480899	0.0914009555149606	0.196512054357165	0.139506721575466	GRIK1/SHROOM2	2

## Sheet: GO_Interstitial Cell-2
	ONTOLOGY	ID	Description	GeneRatio	BgRatio	RichFactor	FoldEnrichment	zScore	pvalue	p.adjust	qvalue	geneID	Count
GO:0002181	BP	GO:0002181	cytoplasmic translation	42/195	165/18986	0.254545454545455	24.7835897435897	31.2568846310538	3.27048405229545e-47	9.72641957152666e-44	8.09358737573326e-44	RPS5/RPL37A/RPL27/UBA52/RPL29/RPS26/RPS13/RPS29/RPLP2/RPL32/RPL35A/RPL38/RPSA/RPS28/RPL10A/RPS17/RPLP0/RPS18/RPL10/RPL8/RPS23/RPL15/RPL3/RPS25/RPS16/RPL26/RPS20/RPL22/RPS15A/RPS9/RPS4X/RPL7/RPL27A/RPS7/RPL11/EIF5/RPL26L1/EIF3G/EIF3J/EEF1D/RPL22L1/RPS21	42
GO:0006119	BP	GO:0006119	oxidative phosphorylation	24/195	149/18986	0.161073825503356	15.6828084667011	18.329223168778	4.83036509426237e-22	7.18275289516815e-19	5.97694122979518e-19	COX7B/COX6A1/COX6C/COX7C/COX8A/COX5B/UQCR11/ATP5PF/COX4I1/COX7A2/ATP5PB/NDUFA11/ATP5ME/NDUFC2/ATP5MG/PARK7/NDUFS5/ATP5F1A/ATP5PO/NDUFA4/NDUFB4/ATP5IF1/NDUFB7/NDUFA13	24
GO:0009060	BP	GO:0009060	aerobic respiration	24/195	200/18986	0.12	11.6836923076923	15.4727272782084	6.09196242169703e-19	6.03916541404233e-16	5.02533461523148e-16	COX7B/COX6A1/COX6C/COX7C/COX8A/COX5B/UQCR11/ATP5PF/COX4I1/COX7A2/ATP5PB/NDUFA11/ATP5ME/NDUFC2/ATP5MG/PARK7/NDUFS5/ATP5F1A/ATP5PO/NDUFA4/NDUFB4/ATP5IF1/NDUFB7/NDUFA13	24
GO:0045333	BP	GO:0045333	cellular respiration	24/195	249/18986	0.0963855421686747	9.38449181340748	13.5666946504069	1.02200189803318e-16	7.59858411187667e-14	6.32296437441052e-14	COX7B/COX6A1/COX6C/COX7C/COX8A/COX5B/UQCR11/ATP5PF/COX4I1/COX7A2/ATP5PB/NDUFA11/ATP5ME/NDUFC2/ATP5MG/PARK7/NDUFS5/ATP5F1A/ATP5PO/NDUFA4/NDUFB4/ATP5IF1/NDUFB7/NDUFA13	24
GO:0009206	BP	GO:0009206	purine ribonucleoside triphosphate biosynthetic process	16/195	111/18986	0.144144144144144	14.0344652344652	14.0300392965397	2.86351754533436e-14	1.42790525751273e-11	1.18819426624161e-11	TMSB4X/ATP5PF/ATP5PB/NDUFA11/NME2/ATP5ME/NDUFC2/ATP5MG/ATP5MC3/NDUFS5/ATP5F1A/ATP5PO/NDUFB4/ATP5IF1/NDUFB7/NDUFA13	16
GO:0009145	BP	GO:0009145	purine nucleoside triphosphate biosynthetic process	16/195	112/18986	0.142857142857143	13.9091575091575	13.9579807788962	3.31105323969864e-14	1.42790525751273e-11	1.18819426624161e-11	TMSB4X/ATP5PF/ATP5PB/NDUFA11/NME2/ATP5ME/NDUFC2/ATP5MG/ATP5MC3/NDUFS5/ATP5F1A/ATP5PO/NDUFB4/ATP5IF1/NDUFB7/NDUFA13	16
GO:0019646	BP	GO:0019646	aerobic electron transport chain	15/195	93/18986	0.161290322580645	15.7038875103391	14.4800760797205	3.36090679306963e-14	1.42790525751273e-11	1.18819426624161e-11	COX7B/COX6A1/COX6C/COX7C/COX8A/COX5B/UQCR11/COX4I1/COX7A2/NDUFC2/PARK7/NDUFS5/NDUFA4/NDUFB4/NDUFB7	15
GO:0015986	BP	GO:0015986	proton motive force-driven ATP synthesis	14/195	77/18986	0.181818181818182	17.7025641025641	14.9603546492943	4.32981863824007e-14	1.60961007876575e-11	1.33939521296084e-11	ATP5PF/ATP5PB/NDUFA11/ATP5ME/NDUFC2/ATP5MG/ATP5MC3/NDUFS5/ATP5F1A/ATP5PO/NDUFB4/ATP5IF1/NDUFB7/NDUFA13	14
GO:0009201	BP	GO:0009201	ribonucleoside triphosphate biosynthetic process	16/195	116/18986	0.137931034482759	13.4295313881521	13.6787200105411	5.83377651846249e-14	1.92773904065638e-11	1.60411796431641e-11	TMSB4X/ATP5PF/ATP5PB/NDUFA11/NME2/ATP5ME/NDUFC2/ATP5MG/ATP5MC3/NDUFS5/ATP5F1A/ATP5PO/NDUFB4/ATP5IF1/NDUFB7/NDUFA13	16
GO:0006754	BP	GO:0006754	ATP biosynthetic process	15/195	100/18986	0.15	14.6046153846154	13.8951722823158	1.02383220666535e-13	2.95343086048456e-11	2.45762076699791e-11	TMSB4X/ATP5PF/ATP5PB/NDUFA11/ATP5ME/NDUFC2/ATP5MG/ATP5MC3/NDUFS5/ATP5F1A/ATP5PO/NDUFB4/ATP5IF1/NDUFB7/NDUFA13	15
GO:0042773	BP	GO:0042773	ATP synthesis coupled electron transport	15/195	101/18986	0.148514851485149	14.4600152322925	13.8164160904443	1.19170041445241e-13	2.95343086048456e-11	2.45762076699791e-11	COX7B/COX6A1/COX6C/COX7C/COX8A/COX5B/UQCR11/COX4I1/COX7A2/NDUFC2/PARK7/NDUFS5/NDUFA4/NDUFB4/NDUFB7	15
GO:0042775	BP	GO:0042775	mitochondrial ATP synthesis coupled electron transport	15/195	101/18986	0.148514851485149	14.4600152322925	13.8164160904443	1.19170041445241e-13	2.95343086048456e-11	2.45762076699791e-11	COX7B/COX6A1/COX6C/COX7C/COX8A/COX5B/UQCR11/COX4I1/COX7A2/NDUFC2/PARK7/NDUFS5/NDUFA4/NDUFB4/NDUFB7	15
GO:0009142	BP	GO:0009142	nucleoside triphosphate biosynthetic process	16/195	124/18986	0.129032258064516	12.5631100082713	13.1594970145766	1.69853779914685e-13	3.84615601565678e-11	3.20047881386369e-11	TMSB4X/ATP5PF/ATP5PB/NDUFA11/NME2/ATP5ME/NDUFC2/ATP5MG/ATP5MC3/NDUFS5/ATP5F1A/ATP5PO/NDUFB4/ATP5IF1/NDUFB7/NDUFA13	16
GO:0042776	BP	GO:0042776	proton motive force-driven mitochondrial ATP synthesis	13/195	68/18986	0.191176470588235	18.6137254901961	14.8223044529862	1.81056436513769e-13	3.84615601565678e-11	3.20047881386369e-11	ATP5PF/ATP5PB/NDUFA11/ATP5ME/NDUFC2/ATP5MG/NDUFS5/ATP5F1A/ATP5PO/NDUFB4/ATP5IF1/NDUFB7/NDUFA13	13
GO:0015980	BP	GO:0015980	energy derivation by oxidation of organic compounds	24/195	356/18986	0.0674157303370786	6.56387208297321	10.7955150801548	3.02232423072627e-13	5.99226150811995e-11	4.98630474837716e-11	COX7B/COX6A1/COX6C/COX7C/COX8A/COX5B/UQCR11/ATP5PF/COX4I1/COX7A2/ATP5PB/NDUFA11/ATP5ME/NDUFC2/ATP5MG/PARK7/NDUFS5/ATP5F1A/ATP5PO/NDUFA4/NDUFB4/ATP5IF1/NDUFB7/NDUFA13	24
GO:0006123	BP	GO:0006123	mitochondrial electron transport, cytochrome c to oxygen	9/195	24/18986	0.375	36.5115384615385	17.7329380747348	1.20949976355645e-12	2.24815768551055e-10	1.87074601586922e-10	COX7B/COX6A1/COX6C/COX7C/COX8A/COX5B/COX4I1/COX7A2/NDUFA4	9
GO:1902600	BP	GO:1902600	proton transmembrane transport	18/195	195/18986	0.0923076923076923	8.98745562130178	11.4208513190633	1.73666679039282e-12	2.91397192930533e-10	2.42478604247224e-10	COX7B/TMSB4X/COX8A/COX5B/ATP5PF/COX4I1/ATP5PB/ATP5ME/NDUFC2/ATP5MG/ATP5MC3/PARK7/NDUFS5/ATP5F1A/ATP5PO/NDUFA4/NDUFB4/NDUFB7	18
GO:0042254	BP	GO:0042254	ribosome biogenesis	22/195	317/18986	0.0694006309148265	6.75713014640459	10.5298651796783	1.76366828269993e-12	2.91397192930533e-10	2.42478604247224e-10	RPS5/RPL27/RPS13/RPL35A/RPL38/RPSA/RPS28/RPS17/RPS23/RPS25/RPS16/RPL26/RPS15A/RPS9/RPS4X/RPL7/RPS7/RPL11/EIF5/TRMT112/RPL26L1/RPS21	22
GO:0022904	BP	GO:0022904	respiratory electron transport chain	15/195	125/18986	0.12	11.6836923076923	12.2079201755895	2.92926283092574e-12	4.5850671890385e-10	3.8153445515271e-10	COX7B/COX6A1/COX6C/COX7C/COX8A/COX5B/UQCR11/COX4I1/COX7A2/NDUFC2/PARK7/NDUFS5/NDUFA4/NDUFB4/NDUFB7	15
GO:0042274	BP	GO:0042274	ribosomal small subunit biogenesis	14/195	108/18986	0.12962962962963	12.6212725546059	12.3377292041768	5.45790433765516e-12	8.11590375009323e-10	6.75343847254068e-10	RPS5/RPS13/RPSA/RPS28/RPS17/RPS23/RPS25/RPS16/RPS15A/RPS9/RPS4X/RPS7/TRMT112/RPS21	14
GO:0009152	BP	GO:0009152	purine ribonucleotide biosynthetic process	16/195	156/18986	0.102564102564103	9.98606180144642	11.4803254658057	6.22805264684889e-12	8.82010884368029e-10	7.3394244474896e-10	TMSB4X/ATP5PF/ATP5PB/NDUFA11/NME2/ATP5ME/NDUFC2/ATP5MG/ATP5MC3/NDUFS5/ATP5F1A/ATP5PO/NDUFB4/ATP5IF1/NDUFB7/NDUFA13	16
GO:0022900	BP	GO:0022900	electron transport chain	15/195	135/18986	0.111111111111111	10.8182336182336	11.6622060221191	9.08817759038709e-12	1.22855637062778e-09	1.02231126866029e-09	COX7B/COX6A1/COX6C/COX7C/COX8A/COX5B/UQCR11/COX4I1/COX7A2/NDUFC2/PARK7/NDUFS5/NDUFA4/NDUFB4/NDUFB7	15
GO:0009260	BP	GO:0009260	ribonucleotide biosynthetic process	16/195	171/18986	0.0935672514619883	9.11009146798621	10.8522391660093	2.54301613103715e-11	3.28823042334978e-09	2.7362155258894e-09	TMSB4X/ATP5PF/ATP5PB/NDUFA11/NME2/ATP5ME/NDUFC2/ATP5MG/ATP5MC3/NDUFS5/ATP5F1A/ATP5PO/NDUFB4/ATP5IF1/NDUFB7/NDUFA13	16
GO:0022613	BP	GO:0022613	ribonucleoprotein complex biogenesis	25/195	492/18986	0.0508130081300813	4.94736293516781	9.03694925819363	4.64418709782097e-11	5.56020372091714e-09	4.62677908465515e-09	RPS5/RPL27/RPS13/RPL35A/RPL38/RPSA/RPS28/RPS17/RPS23/RPS25/RPS16/RPL26/RPS15A/RPS9/RPS4X/RPL7/RPS7/RPL11/EIF5/SNRPD2/TRMT112/RPL26L1/EIF3G/EIF3J/RPS21	25
GO:0046390	BP	GO:0046390	ribose phosphate biosynthetic process	16/195	178/18986	0.0898876404494382	8.75182944396427	10.584992680087	4.67401119781198e-11	5.56020372091714e-09	4.62677908465515e-09	TMSB4X/ATP5PF/ATP5PB/NDUFA11/NME2/ATP5ME/NDUFC2/ATP5MG/ATP5MC3/NDUFS5/ATP5F1A/ATP5PO/NDUFB4/ATP5IF1/NDUFB7/NDUFA13	16
GO:0006164	BP	GO:0006164	purine nucleotide biosynthetic process	16/195	197/18986	0.0812182741116751	7.90774437068853	9.92807839048454	2.14054131978562e-10	2.44844995578556e-08	2.03741402543158e-08	TMSB4X/ATP5PF/ATP5PB/NDUFA11/NME2/ATP5ME/NDUFC2/ATP5MG/ATP5MC3/NDUFS5/ATP5F1A/ATP5PO/NDUFB4/ATP5IF1/NDUFB7/NDUFA13	16
GO:0006091	BP	GO:0006091	generation of precursor metabolites and energy	24/195	490/18986	0.0489795918367347	4.76885400313972	8.61025683065195	2.47132045726959e-10	2.7221137184888e-08	2.26513621639018e-08	COX7B/COX6A1/COX6C/COX7C/COX8A/COX5B/UQCR11/ATP5PF/COX4I1/COX7A2/ATP5PB/NDUFA11/ATP5ME/NDUFC2/ATP5MG/PARK7/NDUFS5/ATP5F1A/ATP5PO/NDUFA4/NDUFB4/ATP5IF1/NDUFB7/NDUFA13	24
GO:0009165	BP	GO:0009165	nucleotide biosynthetic process	16/195	233/18986	0.0686695278969957	6.68594695719159	8.8959646359067	2.51092313239179e-09	2.66695906990471e-07	2.21924070836583e-07	TMSB4X/ATP5PF/ATP5PB/NDUFA11/NME2/ATP5ME/NDUFC2/ATP5MG/ATP5MC3/NDUFS5/ATP5F1A/ATP5PO/NDUFB4/ATP5IF1/NDUFB7/NDUFA13	16
GO:0061077	BP	GO:0061077	chaperone-mediated protein folding	10/195	76/18986	0.131578947368421	12.8110661268556	10.5098808594622	5.49546524904326e-09	5.63569436229471e-07	4.68959666079881e-07	HSPB1/PPIB/CLU/PDCD5/CCT2/FKBP4/HSPE1/CCT5/TCP1/CCT8	10
GO:0009205	BP	GO:0009205	purine ribonucleoside triphosphate metabolic process	16/195	252/18986	0.0634920634920635	6.18184778184778	8.43562613979044	7.73238617881868e-09	7.66537216526892e-07	6.37854031803604e-07	TMSB4X/ATP5PF/ATP5PB/NDUFA11/NME2/ATP5ME/NDUFC2/ATP5MG/ATP5MC3/NDUFS5/ATP5F1A/ATP5PO/NDUFB4/ATP5IF1/NDUFB7/NDUFA13	16
GO:0009199	BP	GO:0009199	ribonucleoside triphosphate metabolic process	16/195	258/18986	0.062015503875969	6.03808387994434	8.29998307248246	1.08021120021893e-08	1.03630584175841e-06	8.62334985302103e-07	TMSB4X/ATP5PF/ATP5PB/NDUFA11/NME2/ATP5ME/NDUFC2/ATP5MG/ATP5MC3/NDUFS5/ATP5F1A/ATP5PO/NDUFB4/ATP5IF1/NDUFB7/NDUFA13	16
GO:0009144	BP	GO:0009144	purine nucleoside triphosphate metabolic process	16/195	259/18986	0.0617760617760618	6.01477081477081	8.27779232651556	1.14107581289761e-08	1.06048733361171e-06	8.82456985566536e-07	TMSB4X/ATP5PF/ATP5PB/NDUFA11/NME2/ATP5ME/NDUFC2/ATP5MG/ATP5MC3/NDUFS5/ATP5F1A/ATP5PO/NDUFB4/ATP5IF1/NDUFB7/NDUFA13	16
GO:0072522	BP	GO:0072522	purine-containing compound biosynthetic process	16/195	263/18986	0.0608365019011407	5.92329141074388	8.19017833427357	1.41724975924836e-08	1.25606129828091e-06	1.04519877969009e-06	TMSB4X/ATP5PF/ATP5PB/NDUFA11/NME2/ATP5ME/NDUFC2/ATP5MG/ATP5MC3/NDUFS5/ATP5F1A/ATP5PO/NDUFB4/ATP5IF1/NDUFB7/NDUFA13	16
GO:0046034	BP	GO:0046034	ATP metabolic process	15/195	228/18986	0.0657894736842105	6.4055330634278	8.36489215144725	1.43598130939983e-08	1.25606129828091e-06	1.04519877969009e-06	TMSB4X/ATP5PF/ATP5PB/NDUFA11/ATP5ME/NDUFC2/ATP5MG/ATP5MC3/NDUFS5/ATP5F1A/ATP5PO/NDUFB4/ATP5IF1/NDUFB7/NDUFA13	15
GO:0009141	BP	GO:0009141	nucleoside triphosphate metabolic process	16/195	274/18986	0.0583941605839416	5.68549504023957	7.95826359182654	2.52156720308122e-08	2.14261167484673e-06	1.78291864494555e-06	TMSB4X/ATP5PF/ATP5PB/NDUFA11/NME2/ATP5ME/NDUFC2/ATP5MG/ATP5MC3/NDUFS5/ATP5F1A/ATP5PO/NDUFB4/ATP5IF1/NDUFB7/NDUFA13	16
GO:0006457	BP	GO:0006457	protein folding	14/195	231/18986	0.0606060606060606	5.9008547008547	7.63425993106823	1.22794472287598e-07	1.0144187793981e-05	8.44122234936089e-06	HSPB1/PPIB/CLU/CLGN/PDCD5/PRDX4/DNAJA1/CCT2/FKBP4/HSPE1/CCT5/HYOU1/TCP1/CCT8	14
GO:1901293	BP	GO:1901293	nucleoside phosphate biosynthetic process	16/195	321/18986	0.0498442367601246	4.85303938014218	7.09234130457759	2.22753118187503e-07	1.79045344186388e-05	1.48987931965525e-05	TMSB4X/ATP5PF/ATP5PB/NDUFA11/NME2/ATP5ME/NDUFC2/ATP5MG/ATP5MC3/NDUFS5/ATP5F1A/ATP5PO/NDUFB4/ATP5IF1/NDUFB7/NDUFA13	16
GO:0009150	BP	GO:0009150	purine ribonucleotide metabolic process	16/195	348/18986	0.0459770114942529	4.47651046271736	6.66777857375525	6.56120190248153e-07	5.1350038047316e-05	4.27296002014795e-05	TMSB4X/ATP5PF/ATP5PB/NDUFA11/NME2/ATP5ME/NDUFC2/ATP5MG/ATP5MC3/NDUFS5/ATP5F1A/ATP5PO/NDUFB4/ATP5IF1/NDUFB7/NDUFA13	16
GO:0051086	BP	GO:0051086	chaperone mediated protein folding independent of cofactor	4/195	8/18986	0.5	48.6820512820513	13.7411272990063	7.3141202871757e-07	5.57748557283603e-05	4.64115972878544e-05	CCT2/CCT5/TCP1/CCT8	4
GO:1904874	BP	GO:1904874	positive regulation of telomerase RNA localization to Cajal body	4/195	9/18986	0.444444444444444	43.2729344729345	12.921636880913	1.30595636333103e-06	9.70978556136622e-05	8.07974581629278e-05	CCT2/CCT5/TCP1/CCT8	4
GO:0009259	BP	GO:0009259	ribonucleotide metabolic process	16/195	368/18986	0.0434782608695652	4.23322185061316	6.38029209689777	1.36727085354078e-06	9.91771589861046e-05	8.25276964486362e-05	TMSB4X/ATP5PF/ATP5PB/NDUFA11/NME2/ATP5ME/NDUFC2/ATP5MG/ATP5MC3/NDUFS5/ATP5F1A/ATP5PO/NDUFB4/ATP5IF1/NDUFB7/NDUFA13	16
GO:0042743	BP	GO:0042743	hydrogen peroxide metabolic process	7/195	55/18986	0.127272727272727	12.3917948717949	8.6185535287087	1.44767219762407e-06	0.000102508978946047	8.53001838750423e-05	HBB/SOD1/PRDX4/PRDX5/PARK7/PRDX2/PRDX1	7
GO:0019693	BP	GO:0019693	ribose phosphate metabolic process	16/195	376/18986	0.0425531914893617	4.14315330060011	6.27095897154439	1.80829584877893e-06	0.000125066787308571	0.000104071078102308	TMSB4X/ATP5PF/ATP5PB/NDUFA11/NME2/ATP5ME/NDUFC2/ATP5MG/ATP5MC3/NDUFS5/ATP5F1A/ATP5PO/NDUFB4/ATP5IF1/NDUFB7/NDUFA13	16
GO:1904869	BP	GO:1904869	regulation of protein localization to Cajal body	4/195	10/18986	0.4	38.945641025641	12.2266426212212	2.15909884133455e-06	0.000142692443425088	0.000118737809964387	CCT2/CCT5/TCP1/CCT8	4
GO:1904871	BP	GO:1904871	positive regulation of protein localization to Cajal body	4/195	10/18986	0.4	38.945641025641	12.2266426212212	2.15909884133455e-06	0.000142692443425088	0.000118737809964387	CCT2/CCT5/TCP1/CCT8	4
GO:0006163	BP	GO:0006163	purine nucleotide metabolic process	17/195	440/18986	0.0386363636363636	3.76179487179487	5.97090676155967	3.15251781527092e-06	0.000203817130056864	0.000169601130061829	TMSB4X/ATP5PF/ATP5PB/NDUFA11/NME2/ATP5ME/PRDX5/NDUFC2/ATP5MG/ATP5MC3/NDUFS5/ATP5F1A/ATP5PO/NDUFB4/ATP5IF1/NDUFB7/NDUFA13	17
GO:0006364	BP	GO:0006364	rRNA processing	12/195	225/18986	0.0533333333333333	5.19275213675214	6.44480997048904	3.80721910583154e-06	0.000240907864271128	0.000200465221003582	RPL27/RPL35A/RPS28/RPS17/RPS25/RPS16/RPL26/RPL7/RPS7/RPL11/TRMT112/RPS21	12
GO:0006958	BP	GO:0006958	complement activation, classical pathway	6/195	42/18986	0.142857142857143	13.9091575091575	8.53167616436473	4.19120344125688e-06	0.000255672884168052	0.000212751548748483	SERPING1/C3/CLU/C1S/C1R/CFI	6
GO:2001242	BP	GO:2001242	regulation of intrinsic apoptotic signaling pathway	11/195	189/18986	0.0582010582010582	5.66669380002713	6.56815809375079	4.2288955854455e-06	0.000255672884168052	0.000212751548748483	UBB/SOD1/HSPB1/RPL26/RPS7/CLU/DNAJA1/MIF/PARK7/HYOU1/BCAP31	11
GO:0009117	BP	GO:0009117	nucleotide metabolic process	18/195	500/18986	0.036	3.50510769230769	5.78279222572902	4.29846812656442e-06	0.000255672884168052	0.000212751548748483	TMSB4X/ATP5PF/ATP5PB/NDUFA11/NME2/ATP5ME/PRDX5/NDUFC2/ATP5MG/ATP5MC3/PARK7/NDUFS5/ATP5F1A/ATP5PO/NDUFB4/ATP5IF1/NDUFB7/NDUFA13	18
GO:2001233	BP	GO:2001233	regulation of apoptotic signaling pathway	16/195	403/18986	0.0397022332506203	3.86557231023732	5.92316242110147	4.4018188879325e-06	0.000256686458288456	0.00021359496812238	UBB/SOD1/HSPB1/HMGB2/RPL26/RPS7/CLU/SLC25A6/DNAJA1/MIF/COL2A1/PARK7/HYOU1/BCAP31/CTSV/PRDX2	16
GO:2001244	BP	GO:2001244	positive regulation of intrinsic apoptotic signaling pathway	7/195	65/18986	0.107692307692308	10.4853648915187	7.80344435753654	4.55456182615761e-06	0.000260485901365245	0.000216756575977663	UBB/SOD1/RPL26/RPS7/CLU/PARK7/BCAP31	7
GO:1903405	BP	GO:1903405	protein localization to nuclear body	4/195	12/18986	0.333333333333333	32.4547008547009	11.1031036556517	5.00785557286175e-06	0.000270788408612561	0.00022532953974733	CCT2/CCT5/TCP1/CCT8	4
GO:1904867	BP	GO:1904867	protein localization to Cajal body	4/195	12/18986	0.333333333333333	32.4547008547009	11.1031036556517	5.00785557286175e-06	0.000270788408612561	0.00022532953974733	CCT2/CCT5/TCP1/CCT8	4
GO:1904872	BP	GO:1904872	regulation of telomerase RNA localization to Cajal body	4/195	12/18986	0.333333333333333	32.4547008547009	11.1031036556517	5.00785557286175e-06	0.000270788408612561	0.00022532953974733	CCT2/CCT5/TCP1/CCT8	4
GO:0006956	BP	GO:0006956	complement activation	7/195	67/18986	0.104477611940299	10.1723689246077	7.66156494253244	5.59171225288599e-06	0.000296959861430052	0.000247107434333364	SERPING1/C3/CLU/C1S/C1R/CFI/A2M	7
GO:0098869	BP	GO:0098869	cellular oxidant detoxification	8/195	99/18986	0.0808080808080808	7.86780626780627	6.97913827694577	8.26387167720229e-06	0.000431171129263151	0.000358787854350925	HBB/APOE/SOD1/PRDX4/PRDX5/PARK7/PRDX2/PRDX1	8
GO:1990173	BP	GO:1990173	protein localization to nucleoplasm	4/195	14/18986	0.285714285714286	27.818315018315	10.2255483805755	9.96502183787164e-06	0.000510965085272935	0.000425186321975249	CCT2/CCT5/TCP1/CCT8	4
GO:0097237	BP	GO:0097237	cellular response to toxic substance	9/195	135/18986	0.0666666666666667	6.49094017094017	6.52219920798286	1.08492396637028e-05	0.00054687523321783	0.000455068018721948	HBB/APOE/SOD1/PRDX4/PRDX5/PARK7/KCNC2/PRDX2/PRDX1	9
GO:0006120	BP	GO:0006120	mitochondrial electron transport, NADH to ubiquinone	6/195	51/18986	0.117647058823529	11.4546003016591	7.61565965406503	1.33263853779852e-05	0.000660544501902133	0.000549654947783214	NDUFC2/PARK7/NDUFS5/NDUFA4/NDUFB4/NDUFB7	6
GO:0042744	BP	GO:0042744	hydrogen peroxide catabolic process	5/195	31/18986	0.161290322580645	15.7038875103391	8.34639211786283	1.48477598862547e-05	0.000712213514543896	0.000592649974407213	HBB/PRDX4/PRDX5/PRDX2/PRDX1	5
GO:1901798	BP	GO:1901798	positive regulation of signal transduction by p53 class mediator	5/195	31/18986	0.161290322580645	15.7038875103391	8.34639211786283	1.48477598862547e-05	0.000712213514543896	0.000592649974407213	UBB/RPL26/RPS20/RPS7/RPL11	5
GO:0031397	BP	GO:0031397	negative regulation of protein ubiquitination	7/195	81/18986	0.0864197530864197	8.41418170307059	6.81184965485216	1.98087921625886e-05	0.000935100760183153	0.000778119805751811	RPS7/RPL11/DNAJA1/BEX1/PARK7/BEX4/BEX3	7
GO:0016072	BP	GO:0016072	rRNA metabolic process	12/195	268/18986	0.0447761194029851	4.35958668197474	5.64249504870324	2.22164832915762e-05	0.00103237220795543	0.000859061714119993	RPL27/RPL35A/RPS28/RPS17/RPS25/RPS16/RPL26/RPL7/RPS7/RPL11/TRMT112/RPS21	12
GO:0002455	BP	GO:0002455	humoral immune response mediated by circulating immunoglobulin	6/195	56/18986	0.107142857142857	10.4318681318681	7.20052374468274	2.30241290765243e-05	0.00105344245959359	0.000876594776662487	SERPING1/C3/CLU/C1S/C1R/CFI	6
GO:0042255	BP	GO:0042255	ribosome assembly	6/195	58/18986	0.103448275862069	10.0721485411141	7.0488691014516	2.82176291573196e-05	0.00127150347142225	0.0010580485829164	RPS5/RPL38/RPSA/RPS28/RPL11/EIF5	6
GO:0050821	BP	GO:0050821	protein stabilization	11/195	236/18986	0.0466101694915254	4.53815732290309	5.57160302299191	3.40286430455945e-05	0.00148888620927753	0.00123893798110341	RPS7/RPL11/PPIB/CLU/CCT2/LAMP2/CCT5/PARK7/LAMP1/TCP1/CCT8	11
GO:1905897	BP	GO:1905897	regulation of response to endoplasmic reticulum stress	7/195	88/18986	0.0795454545454545	7.74487179487179	6.46033104498506	3.40431278516717e-05	0.00148888620927753	0.00123893798110341	CLU/TMX1/PARK7/HYOU1/BCAP31/DNAJB9/MANF	7
GO:1902255	BP	GO:1902255	positive regulation of intrinsic apoptotic signaling pathway by p53 class mediator	3/195	7/18986	0.428571428571429	41.7274725274725	10.9786130084877	3.62252348877484e-05	0.00150993607876673	0.00125645408317013	UBB/RPL26/RPS7	3
GO:0090670	BP	GO:0090670	RNA localization to Cajal body	4/195	19/18986	0.210526315789474	20.497705802969	8.66180997112092	3.70629905009991e-05	0.00150993607876673	0.00125645408317013	CCT2/CCT5/TCP1/CCT8	4
GO:0090671	BP	GO:0090671	telomerase RNA localization to Cajal body	4/195	19/18986	0.210526315789474	20.497705802969	8.66180997112092	3.70629905009991e-05	0.00150993607876673	0.00125645408317013	CCT2/CCT5/TCP1/CCT8	4
GO:0090672	BP	GO:0090672	telomerase RNA localization	4/195	19/18986	0.210526315789474	20.497705802969	8.66180997112092	3.70629905009991e-05	0.00150993607876673	0.00125645408317013	CCT2/CCT5/TCP1/CCT8	4
GO:0090685	BP	GO:0090685	RNA localization to nucleus	4/195	19/18986	0.210526315789474	20.497705802969	8.66180997112092	3.70629905009991e-05	0.00150993607876673	0.00125645408317013	CCT2/CCT5/TCP1/CCT8	4
GO:0007339	BP	GO:0007339	binding of sperm to zona pellucida	5/195	38/18986	0.131578947368421	12.8110661268556	7.42415228222957	4.13787191178787e-05	0.00162097032726245	0.00134884834863343	CLGN/CCT2/CCT5/TCP1/CCT8	5
GO:0010257	BP	GO:0010257	NADH dehydrogenase complex assembly	6/195	62/18986	0.0967741935483871	9.42233250620347	6.76658307596563	4.14235860362966e-05	0.00162097032726245	0.00134884834863343	NDUFA11/NDUFC2/NDUFS5/NDUFB4/NDUFB7/NDUFA13	6
GO:0032981	BP	GO:0032981	mitochondrial respiratory chain complex I assembly	6/195	62/18986	0.0967741935483871	9.42233250620347	6.76658307596563	4.14235860362966e-05	0.00162097032726245	0.00134884834863343	NDUFA11/NDUFC2/NDUFS5/NDUFB4/NDUFB7/NDUFA13	6
GO:0043086	BP	GO:0043086	negative regulation of catalytic activity	16/195	486/18986	0.0329218106995885	3.2054025535507	5.01727382198584	4.41155165110075e-05	0.00170389020913943	0.00141784797426355	APOE/HSPB1/CST3/SERPING1/RPS7/RPL11/TIMP1/WFDC2/DNAJA1/WFIKKN2/ITIH5/PRDX5/SERPINA5/SERPINF1/A2M/ATP5IF1	16
GO:1990748	BP	GO:1990748	cellular detoxification	8/195	125/18986	0.064	6.23130256410256	5.97764539427429	4.52445741898746e-05	0.00172509440564983	0.00143549249555189	HBB/APOE/SOD1/PRDX4/PRDX5/PARK7/PRDX2/PRDX1	8
GO:0042273	BP	GO:0042273	ribosomal large subunit biogenesis	6/195	64/18986	0.09375	9.12788461538462	6.6348583859107	4.966839640984e-05	0.00186979507497296	0.0015559013985281	RPL35A/RPL26/RPL7/RPL11/TRMT112/RPL26L1	6
GO:1903321	BP	GO:1903321	negative regulation of protein modification by small protein conjugation or removal	7/195	94/18986	0.074468085106383	7.25051827605019	6.18854634787759	5.21200660826837e-05	0.00193756345662377	0.00161229309684723	RPS7/RPL11/DNAJA1/BEX1/PARK7/BEX4/BEX3	7
GO:1901874	BP	GO:1901874	negative regulation of post-translational protein modification	7/195	98/18986	0.0714285714285714	6.95457875457875	6.02030861147914	6.80545076549032e-05	0.00249869266377385	0.00207922218969042	RPS7/RPL11/DNAJA1/BEX1/PARK7/BEX4/BEX3	7
GO:0045861	BP	GO:0045861	negative regulation of proteolysis	12/195	303/18986	0.0396039603960396	3.85600406194466	5.10510275883511	7.30654524917209e-05	0.00264995921598022	0.0022050947215409	CST3/SERPING1/RPS7/RPL11/TIMP1/WFDC2/WFIKKN2/ITIH5/PARK7/SERPINA5/SERPINF1/A2M	12
GO:0048857	BP	GO:0048857	neural nucleus development	6/195	69/18986	0.0869565217391304	8.46644370122631	6.32936102403231	7.61117748680601e-05	0.00272718576454953	0.00226935678775915	CALM2/ATP5PF/ATP5PB/DYNLL1/KCNC2/CALM3	6
GO:0019430	BP	GO:0019430	removal of superoxide radicals	4/195	23/18986	0.173913043478261	16.9328874024526	7.78847701596773	8.19925723044048e-05	0.00290292750039643	0.00241559570786536	SOD1/PARK7/PRDX2/PRDX1	4
GO:0051084	BP	GO:0051084	'de novo' post-translational protein folding	5/195	44/18986	0.113636363636364	11.0641025641026	6.80826005768677	8.51700864445806e-05	0.00297995102454333	0.00247968883258463	CCT2/HSPE1/CCT5/TCP1/CCT8	5
GO:0006959	BP	GO:0006959	humoral immune response	12/195	310/18986	0.0387096774193548	3.76893300248139	5.00724708100768	9.07564766065131e-05	0.00313848559799732	0.00261160925950933	RARRES2/SERPING1/HMGN2/C3/CLU/C1S/C1R/WFDC2/ROMO1/CFI/A2M/CXCL14	12
GO:0001868	BP	GO:0001868	regulation of complement activation, lectin pathway	2/195	2/18986	1	97.3641025641026	13.8830240678002	0.000104952373179012	0.00338107389953084	0.00281347281272679	SERPING1/A2M	2
GO:0001869	BP	GO:0001869	negative regulation of complement activation, lectin pathway	2/195	2/18986	1	97.3641025641026	13.8830240678002	0.000104952373179012	0.00338107389953084	0.00281347281272679	SERPING1/A2M	2
GO:0001980	BP	GO:0001980	regulation of systemic arterial blood pressure by ischemic conditions	2/195	2/18986	1	97.3641025641026	13.8830240678002	0.000104952373179012	0.00338107389953084	0.00281347281272679	TNNI3/MANF	2
GO:1902998	BP	GO:1902998	positive regulation of neurofibrillary tangle assembly	2/195	2/18986	1	97.3641025641026	13.8830240678002	0.000104952373179012	0.00338107389953084	0.00281347281272679	APOE/CLU	2
GO:1905258	BP	GO:1905258	regulation of nitrosative stress-induced intrinsic apoptotic signaling pathway	2/195	2/18986	1	97.3641025641026	13.8830240678002	0.000104952373179012	0.00338107389953084	0.00281347281272679	DNAJA1/PARK7	2
GO:1905259	BP	GO:1905259	negative regulation of nitrosative stress-induced intrinsic apoptotic signaling pathway	2/195	2/18986	1	97.3641025641026	13.8830240678002	0.000104952373179012	0.00338107389953084	0.00281347281272679	DNAJA1/PARK7	2
GO:0021762	BP	GO:0021762	substantia nigra development	5/195	46/18986	0.108695652173913	10.5830546265329	6.62888603215647	0.000105729614208597	0.00338107389953084	0.00281347281272679	CALM2/ATP5PF/ATP5PB/DYNLL1/CALM3	5
GO:0071450	BP	GO:0071450	cellular response to oxygen radical	4/195	25/18986	0.16	15.5782564102564	7.43006528816489	0.000115265029774838	0.00360840209000387	0.00300263806094896	SOD1/PARK7/PRDX2/PRDX1	4
GO:0071451	BP	GO:0071451	cellular response to superoxide	4/195	25/18986	0.16	15.5782564102564	7.43006528816489	0.000115265029774838	0.00360840209000387	0.00300263806094896	SOD1/PARK7/PRDX2/PRDX1	4
GO:2000242	BP	GO:2000242	negative regulation of reproductive process	6/195	76/18986	0.0789473684210526	7.68663967611336	5.94999516481528	0.000130795287907225	0.00405192902329256	0.00337170747664348	PTGDS/SOD1/TIMP1/PRDX4/GJA1/SERPINF1	6
GO:0032212	BP	GO:0032212	positive regulation of telomere maintenance via telomerase	4/195	26/18986	0.153846153846154	14.9790927021696	7.26597923761862	0.000135132685227264	0.00414314026665859	0.00344760654334561	CCT2/CCT5/TCP1/CCT8	4
GO:0034976	BP	GO:0034976	response to endoplasmic reticulum stress	11/195	277/18986	0.0397111913357401	3.8664445061557	4.8956	0.000142736428462411	0.00430970588951058	0.00358620979939807	CLU/CLGN/TMX1/PARK7/HYOU1/BCAP31/TMEM258/DNAJB9/SEC61B/MANF/RCN3	11
GO:0006458	BP	GO:0006458	'de novo' protein folding	5/195	49/18986	0.102040816326531	9.93511250654108	6.37955132623874	0.000143463645952101	0.00430970588951058	0.00358620979939807	CCT2/HSPE1/CCT5/TCP1/CCT8	5
GO:0035036	BP	GO:0035036	sperm-egg recognition	5/195	51/18986	0.0980392156862745	9.5455002513826	6.22497461504378	0.00017382114579766	0.00516944087602242	0.00430161593442421	CLGN/CCT2/CCT5/TCP1/CCT8	5
GO:0097250	BP	GO:0097250	mitochondrial respirasome assembly	7/195	114/18986	0.0614035087719298	5.97849752586595	5.43112023662778	0.000176346582352047	0.00519262114767314	0.00432090479530654	COX7A2/NDUFA11/NDUFC2/NDUFS5/NDUFB4/NDUFB7/NDUFA13	7
GO:1903050	BP	GO:1903050	regulation of proteolysis involved in protein catabolic process	10/195	238/18986	0.0420168067226891	4.09092867916397	4.88818518460419	0.000181953536065278	0.0052586524856693	0.00437585105787298	APOE/UBB/RPS7/RPL11/CLU/TMX1/PARK7/BCAP31/ATP5IF1/PSME1	10
GO:0000303	BP	GO:0000303	response to superoxide	4/195	28/18986	0.142857142857143	13.9091575091575	6.96351180481387	0.000182125489584377	0.0052586524856693	0.00437585105787298	SOD1/PARK7/PRDX2/PRDX1	4
GO:2001235	BP	GO:2001235	positive regulation of apoptotic signaling pathway	8/195	153/18986	0.0522875816993464	5.09093346740406	5.1755444014798	0.000186371716974209	0.00532951429116632	0.00443481686848547	UBB/SOD1/RPL26/RPS7/CLU/PARK7/BCAP31/CTSV	8
GO:0000305	BP	GO:0000305	response to oxygen radical	4/195	29/18986	0.137931034482759	13.4295313881521	6.82364790465294	0.000209577261472547	0.00588002618508826	0.00489291103994001	SOD1/PARK7/PRDX2/PRDX1	4
GO:1904358	BP	GO:1904358	positive regulation of telomere maintenance via telomere lengthening	4/195	29/18986	0.137931034482759	13.4295313881521	6.82364790465294	0.000209577261472547	0.00588002618508826	0.00489291103994001	CCT2/CCT5/TCP1/CCT8	4
GO:0010466	BP	GO:0010466	negative regulation of peptidase activity	9/195	198/18986	0.0454545454545455	4.42564102564103	4.93607591805996	0.000213908137845168	0.00594544674721055	0.0049473490612296	CST3/SERPING1/TIMP1/WFDC2/WFIKKN2/ITIH5/SERPINA5/SERPINF1/A2M	9
GO:0017038	BP	GO:0017038	protein import	3/195	12/18986	0.25	24.3410256410256	8.23908096658313	0.000219218729642054	0.00603663427736545	0.00502322839559911	APOE/CLU/LAMP2	3
GO:2001234	BP	GO:2001234	negative regulation of apoptotic signaling pathway	10/195	244/18986	0.040983606557377	3.99033207229928	4.78910132132194	0.00022242444749557	0.00606871841148463	0.00504992637433206	HSPB1/HMGB2/CLU/SLC25A6/DNAJA1/MIF/COL2A1/PARK7/HYOU1/PRDX2	10
GO:0052547	BP	GO:0052547	regulation of peptidase activity	12/195	346/18986	0.0346820809248555	3.37678968430413	4.54520535226223	0.000251919973709692	0.00681100001647841	0.00566759672910514	CST3/SERPING1/TIMP1/WFDC2/WFIKKN2/ITIH5/HSPE1/SERPINA5/SERPINF1/A2M/PSME1/RCN3	12
GO:0051346	BP	GO:0051346	negative regulation of hydrolase activity	10/195	252/18986	0.0396825396825397	3.86365486365486	4.66179688021847	0.000287919394346946	0.00771416467376413	0.00641914173645966	CST3/SERPING1/TIMP1/WFDC2/WFIKKN2/ITIH5/SERPINA5/SERPINF1/A2M/ATP5IF1	10
GO:0051343	BP	GO:0051343	positive regulation of cyclic-nucleotide phosphodiesterase activity	2/195	3/18986	0.666666666666667	64.9094017094017	11.276923012997	0.00031272313217678	0.00801757409563572	0.00667161600496923	CALM2/CALM3	2
GO:0061740	BP	GO:0061740	protein targeting to lysosome involved in chaperone-mediated autophagy	2/195	3/18986	0.666666666666667	64.9094017094017	11.276923012997	0.00031272313217678	0.00801757409563572	0.00667161600496923	CLU/LAMP2	2
GO:0140077	BP	GO:0140077	positive regulation of lipoprotein transport	2/195	3/18986	0.666666666666667	64.9094017094017	11.276923012997	0.00031272313217678	0.00801757409563572	0.00667161600496923	APOE/TMEM97	2
GO:1902996	BP	GO:1902996	regulation of neurofibrillary tangle assembly	2/195	3/18986	0.666666666666667	64.9094017094017	11.276923012997	0.00031272313217678	0.00801757409563572	0.00667161600496923	APOE/CLU	2
GO:1990442	BP	GO:1990442	intrinsic apoptotic signaling pathway in response to nitrosative stress	2/195	3/18986	0.666666666666667	64.9094017094017	11.276923012997	0.00031272313217678	0.00801757409563572	0.00667161600496923	DNAJA1/PARK7	2
GO:0098754	BP	GO:0098754	detoxification	8/195	167/18986	0.0479041916167665	4.66414862582527	4.84485413140492	0.000337757281705851	0.00858538594695042	0.0071441058865538	HBB/APOE/SOD1/PRDX4/PRDX5/PARK7/PRDX2/PRDX1	8
GO:0006413	BP	GO:0006413	translational initiation	7/195	127/18986	0.0551181102362205	5.36652533817888	5.02951577914445	0.000342452755032709	0.00863097028362098	0.00718203770813469	HSPB1/RPS5/RPS17/EIF5/EIF1/EIF3G/EIF3J	7
GO:0045471	BP	GO:0045471	response to ethanol	7/195	129/18986	0.0542635658914729	5.2833233949513	4.97264069747191	0.000376523472180044	0.00940992274170966	0.00783022276068361	SOD1/RPL10A/RPL15/VCAM1/KCNC2/ATP5F1A/SDF4	7
GO:1902253	BP	GO:1902253	regulation of intrinsic apoptotic signaling pathway by p53 class mediator	4/195	34/18986	0.117647058823529	11.4546003016591	6.21537058939233	0.000393141781575409	0.00974336382004388	0.00810768709196303	UBB/RPL26/RPS7/MIF	4
GO:0007566	BP	GO:0007566	embryo implantation	5/195	62/18986	0.0806451612903226	7.85194375516956	5.50491762431002	0.000437106211091719	0.0107434204279898	0.00893985821902245	SOD1/RPL29/TIMP1/FKBP4/GJA1	5
GO:0001732	BP	GO:0001732	formation of cytoplasmic translation initiation complex	3/195	15/18986	0.2	19.4728205128205	7.29090413936418	0.000443192462305168	0.0108037244499637	0.00899003864434383	EIF5/EIF3G/EIF3J	3
GO:0042176	BP	GO:0042176	regulation of protein catabolic process	12/195	374/18986	0.0320855614973262	3.12398190045249	4.22608035879024	0.00050713727748839	0.0122620021402477	0.010203506541508	APOE/UBB/CST3/RPL11/CLU/TIMP1/OAZ1/TMX1/PARK7/BCAP31/PSME1/NDUFA13	12
GO:0022618	BP	GO:0022618	protein-RNA complex assembly	9/195	225/18986	0.04	3.8945641025641	4.44932468697651	0.000545684220085218	0.0130876199236568	0.010890522932261	RPS5/RPL38/RPSA/RPS28/RPL11/EIF5/SNRPD2/EIF3G/EIF3J	9
GO:0097193	BP	GO:0097193	intrinsic apoptotic signaling pathway	11/195	327/18986	0.0336391437308868	3.27524504038265	4.22771332224424	0.000586854576264052	0.0139624440784743	0.0116184851267098	UBB/SOD1/HSPB1/RPL26/RPS7/CLU/DNAJA1/MIF/PARK7/HYOU1/BCAP31	11
GO:0010710	BP	GO:0010710	regulation of collagen catabolic process	2/195	4/18986	0.5	48.6820512820513	9.71542048685477	0.000621210665356576	0.0142113886059266	0.0118256378482049	CST3/FAP	2
GO:0030043	BP	GO:0030043	actin filament fragmentation	2/195	4/18986	0.5	48.6820512820513	9.71542048685477	0.000621210665356576	0.0142113886059266	0.0118256378482049	CFL2/DSTN	2
GO:1902988	BP	GO:1902988	neurofibrillary tangle assembly	2/195	4/18986	0.5	48.6820512820513	9.71542048685477	0.000621210665356576	0.0142113886059266	0.0118256378482049	APOE/CLU	2
GO:1905937	BP	GO:1905937	negative regulation of germ cell proliferation	2/195	4/18986	0.5	48.6820512820513	9.71542048685477	0.000621210665356576	0.0142113886059266	0.0118256378482049	PTGDS/PRDX4	2
GO:2000255	BP	GO:2000255	negative regulation of male germ cell proliferation	2/195	4/18986	0.5	48.6820512820513	9.71542048685477	0.000621210665356576	0.0142113886059266	0.0118256378482049	PTGDS/PRDX4	2
GO:0033108	BP	GO:0033108	mitochondrial respiratory chain complex assembly	6/195	103/18986	0.058252427184466	5.67169529499627	4.84289758242951	0.00068063306496373	0.0154340299985331	0.0128430271215628	NDUFA11/NDUFC2/NDUFS5/NDUFB4/NDUFB7/NDUFA13	6
GO:0031647	BP	GO:0031647	regulation of protein stability	12/195	387/18986	0.0310077519379845	3.01904193997217	4.08793221411077	0.000685034283727763	0.0154340299985331	0.0128430271215628	SERF2/RPS7/RPL11/PPIB/CLU/CCT2/LAMP2/CCT5/PARK7/LAMP1/TCP1/CCT8	12
GO:0030193	BP	GO:0030193	regulation of blood coagulation	5/195	69/18986	0.072463768115942	7.05536975102193	5.13318292106422	0.000716439704505512	0.0160202382045067	0.0133308250517804	APOE/SERPING1/FAP/TMX1/PRDX2	5
GO:0071826	BP	GO:0071826	protein-RNA complex organization	9/195	234/18986	0.0384615384615385	3.74477317554241	4.3036629606641	0.000722442405545102	0.0160339083141129	0.0133422002783703	RPS5/RPL38/RPSA/RPS28/RPL11/EIF5/SNRPD2/EIF3G/EIF3J	9
GO:0097242	BP	GO:0097242	amyloid-beta clearance	4/195	41/18986	0.0975609756097561	9.4989368355222	5.54953871197995	0.000811735137200906	0.0178527037301847	0.0148556636356013	APOE/C3/CLU/LRPAP1	4
GO:1900046	BP	GO:1900046	regulation of hemostasis	5/195	71/18986	0.0704225352112676	6.85662694113398	5.03641168249909	0.000816398018596208	0.0178527037301847	0.0148556636356013	APOE/SERPING1/FAP/TMX1/PRDX2	5
GO:0007005	BP	GO:0007005	mitochondrion organization	13/195	452/18986	0.0287610619469027	2.80029498525074	3.94617162960669	0.000829072604834259	0.0179975323122415	0.0149761789778359	CLU/SLC25A6/ERBB4/COX7A2/NDUFA11/ROMO1/NDUFC2/PARK7/NDUFS5/NDUFB4/ATP5IF1/NDUFB7/NDUFA13	13
GO:0031400	BP	GO:0031400	negative regulation of protein modification process	11/195	342/18986	0.0321637426900585	3.13159394212026	4.05224451767957	0.000848163997308341	0.018278548753587	0.0152100195093204	APOE/HSPB1/CALM2/RPS7/RPL11/DNAJA1/BEX1/PARK7/BEX4/BEX3/CALM3	11
GO:0045454	BP	GO:0045454	cell redox homeostasis	4/195	42/18986	0.0952380952380952	9.27277167277167	5.46748374893941	0.000890040737339724	0.0190430298766068	0.0158461626163248	PRDX4/PRDX5/PRDX2/PRDX1	4
GO:0072593	BP	GO:0072593	reactive oxygen species metabolic process	9/195	242/18986	0.0371900826446281	3.62097902097902	4.18011038176633	0.000916434592069066	0.0194676891200957	0.016199531774093	HBB/SOD1/PRDX4/ROMO1/PRDX5/PARK7/ATP5IF1/PRDX2/PRDX1	9
GO:0009988	BP	GO:0009988	cell-cell recognition	5/195	73/18986	0.0684931506849315	6.6687741482262	4.94331212858601	0.000926403296285094	0.0195398822918572	0.0162596054465566	CLGN/CCT2/CCT5/TCP1/CCT8	5
GO:1901796	BP	GO:1901796	regulation of signal transduction by p53 class mediator	6/195	110/18986	0.0545454545454545	5.31076923076923	4.61895565435841	0.000961057146091798	0.0201280560033592	0.0167490389211402	UBB/RPL26/RPS20/RPS7/RPL11/MIF	6
GO:0051342	BP	GO:0051342	regulation of cyclic-nucleotide phosphodiesterase activity	2/195	5/18986	0.4	38.945641025641	8.64440312359617	0.00102834530244541	0.0206641819558963	0.0171951622051861	CALM2/CALM3	2
GO:0090261	BP	GO:0090261	positive regulation of inclusion body assembly	2/195	5/18986	0.4	38.945641025641	8.64440312359617	0.00102834530244541	0.0206641819558963	0.0171951622051861	APOE/CLU	2
GO:0090666	BP	GO:0090666	scaRNA localization to Cajal body	2/195	5/18986	0.4	38.945641025641	8.64440312359617	0.00102834530244541	0.0206641819558963	0.0171951622051861	CCT2/TCP1	2
GO:0140075	BP	GO:0140075	regulation of lipoprotein transport	2/195	5/18986	0.4	38.945641025641	8.64440312359617	0.00102834530244541	0.0206641819558963	0.0171951622051861	APOE/TMEM97	2
GO:1905908	BP	GO:1905908	positive regulation of amyloid fibril formation	2/195	5/18986	0.4	38.945641025641	8.64440312359617	0.00102834530244541	0.0206641819558963	0.0171951622051861	APOE/CLU	2
GO:1905913	BP	GO:1905913	negative regulation of calcium ion export across plasma membrane	2/195	5/18986	0.4	38.945641025641	8.64440312359617	0.00102834530244541	0.0206641819558963	0.0171951622051861	CALM2/CALM3	2
GO:2001243	BP	GO:2001243	negative regulation of intrinsic apoptotic signaling pathway	6/195	112/18986	0.0535714285714286	5.21593406593407	4.5584637584333	0.00105552298877656	0.0210652694910842	0.0175289167782321	HSPB1/CLU/DNAJA1/MIF/PARK7/HYOU1	6
GO:1900221	BP	GO:1900221	regulation of amyloid-beta clearance	3/195	20/18986	0.15	14.6046153846154	6.20099031772721	0.00106920487770802	0.0210652694910842	0.0175289167782321	APOE/CLU/LRPAP1	3
GO:0061136	BP	GO:0061136	regulation of proteasomal protein catabolic process	8/195	199/18986	0.0402010050251256	3.91413477644633	4.20973845266436	0.00106955470516265	0.0210652694910842	0.0175289167782321	APOE/UBB/RPL11/CLU/TMX1/PARK7/BCAP31/PSME1	8
GO:0000302	BP	GO:0000302	response to reactive oxygen species	8/195	200/18986	0.04	3.8945641025641	4.19207139801468	0.00110451444793673	0.021466805958432	0.0178630449185126	HBB/APOE/SOD1/ROMO1/PRDX5/PARK7/PRDX2/PRDX1	8
GO:0036503	BP	GO:0036503	ERAD pathway	6/195	113/18986	0.0530973451327434	5.16977535738598	4.5287575424553	0.00110534955898472	0.021466805958432	0.0178630449185126	CLGN/TMX1/BCAP31/DNAJB9/SEC61B/RCN3	6
GO:0050818	BP	GO:0050818	regulation of coagulation	5/195	76/18986	0.0657894736842105	6.4055330634278	4.81002374115355	0.00111159654256843	0.021466805958432	0.0178630449185126	APOE/SERPING1/FAP/TMX1/PRDX2	5
GO:0000028	BP	GO:0000028	ribosomal small subunit assembly	3/195	21/18986	0.142857142857143	13.9091575091575	6.02946507367144	0.00123801965774461	0.0237540029814997	0.019766276504975	RPS5/RPSA/RPS28	3
GO:1903573	BP	GO:1903573	negative regulation of response to endoplasmic reticulum stress	4/195	46/18986	0.0869565217391304	8.46644370122631	5.16476283291819	0.001256823445849	0.0239602110766342	0.0199378672145142	CLU/PARK7/HYOU1/DNAJB9	4
GO:0031396	BP	GO:0031396	regulation of protein ubiquitination	8/195	205/18986	0.0390243902439024	3.79957473420888	4.10541722118117	0.00129326372246229	0.0244978745898272	0.0203852699397174	UBB/RPS7/RPL11/DNAJA1/BEX1/PARK7/BEX4/BEX3	8
GO:0032210	BP	GO:0032210	regulation of telomere maintenance via telomerase	4/195	48/18986	0.0833333333333333	8.11367521367521	5.02684223835664	0.00147490607441105	0.0277618396537877	0.023101293677151	CCT2/CCT5/TCP1/CCT8	4
GO:0002182	BP	GO:0002182	cytoplasmic translational elongation	2/195	6/18986	0.333333333333333	32.4547008547009	7.84983883858362	0.00153208888560917	0.0277831240597663	0.0231190049426647	RPLP2/EEF1D	2
GO:0010716	BP	GO:0010716	negative regulation of extracellular matrix disassembly	2/195	6/18986	0.333333333333333	32.4547008547009	7.84983883858362	0.00153208888560917	0.0277831240597663	0.0231190049426647	CST3/FAP	2
GO:0071211	BP	GO:0071211	protein targeting to vacuole involved in autophagy	2/195	6/18986	0.333333333333333	32.4547008547009	7.84983883858362	0.00153208888560917	0.0277831240597663	0.0231190049426647	CLU/LAMP2	2
GO:0071500	BP	GO:0071500	cellular response to nitrosative stress	2/195	6/18986	0.333333333333333	32.4547008547009	7.84983883858362	0.00153208888560917	0.0277831240597663	0.0231190049426647	DNAJA1/PARK7	2
GO:1905912	BP	GO:1905912	regulation of calcium ion export across plasma membrane	2/195	6/18986	0.333333333333333	32.4547008547009	7.84983883858362	0.00153208888560917	0.0277831240597663	0.0231190049426647	CALM2/CALM3	2
GO:2000254	BP	GO:2000254	regulation of male germ cell proliferation	2/195	6/18986	0.333333333333333	32.4547008547009	7.84983883858362	0.00153208888560917	0.0277831240597663	0.0231190049426647	PTGDS/PRDX4	2
GO:0030449	BP	GO:0030449	regulation of complement activation	3/195	23/18986	0.130434782608696	12.6996655518395	5.71915020443715	0.00162382387806655	0.0292681952325449	0.0243547683402517	SERPING1/C3/A2M	3
GO:0030195	BP	GO:0030195	negative regulation of blood coagulation	4/195	50/18986	0.08	7.78912820512821	4.89668931480279	0.00171805391659471	0.030780074385257	0.0256128393019288	APOE/SERPING1/FAP/TMX1	4
GO:0086064	BP	GO:0086064	cell communication by electrical coupling involved in cardiac conduction	3/195	24/18986	0.125	12.1705128205128	5.57807463970411	0.00184185534867819	0.0327401638038472	0.027243876792852	CALM2/GJA1/CALM3	3
GO:1900047	BP	GO:1900047	negative regulation of hemostasis	4/195	51/18986	0.0784313725490196	7.63640020110608	4.83428957602253	0.00184947798219446	0.0327401638038472	0.027243876792852	APOE/SERPING1/FAP/TMX1	4
GO:0009636	BP	GO:0009636	response to toxic substance	9/195	270/18986	0.0333333333333333	3.24547008547009	3.78556142641178	0.00195339564398389	0.0343751399124739	0.0286043796886087	HBB/APOE/SOD1/PRDX4/PRDX5/PARK7/KCNC2/PRDX2/PRDX1	9
GO:0010760	BP	GO:0010760	negative regulation of macrophage chemotaxis	2/195	7/18986	0.285714285714286	27.818315018315	7.22922106023618	0.00213043434589774	0.0366665022036057	0.0305110772946863	MIF/DDT	2
GO:0034447	BP	GO:0034447	very-low-density lipoprotein particle clearance	2/195	7/18986	0.285714285714286	27.818315018315	7.22922106023618	0.00213043434589774	0.0366665022036057	0.0305110772946863	APOE/LRPAP1	2
GO:1905936	BP	GO:1905936	regulation of germ cell proliferation	2/195	7/18986	0.285714285714286	27.818315018315	7.22922106023618	0.00213043434589774	0.0366665022036057	0.0305110772946863	PTGDS/PRDX4	2
GO:2000573	BP	GO:2000573	positive regulation of DNA biosynthetic process	4/195	53/18986	0.0754716981132075	7.34823415578132	4.7144259097368	0.00213292026940948	0.0366665022036057	0.0305110772946863	CCT2/CCT5/TCP1/CCT8	4
GO:0060326	BP	GO:0060326	cell chemotaxis	10/195	328/18986	0.0304878048780488	2.96841776110069	3.66327323313936	0.0021487430281253	0.0367262170439347	0.0305607674478075	RARRES2/HSPB1/HMGB2/CHGA/TMSB4X/PPIB/MIF/VCAM1/CXCL14/DDT	10
GO:0097305	BP	GO:0097305	response to alcohol	9/195	275/18986	0.0327272727272727	3.18646153846154	3.72055175198821	0.00221139762674489	0.037581123096796	0.0312721553111412	SOD1/RPL27/RPL10A/RPL15/VCAM1/KCNC2/ATP5F1A/A2M/SDF4	9
GO:0007338	BP	GO:0007338	single fertilization	7/195	175/18986	0.04	3.8945641025641	3.91871712324484	0.00224368938790692	0.0379132513615635	0.0315485272187151	CLGN/CCT2/CCT5/PARK7/SERPINA5/TCP1/CCT8	7
GO:0030490	BP	GO:0030490	maturation of SSU-rRNA	4/195	54/18986	0.0740740740740741	7.21215574548908	4.65681116562439	0.00228529296924743	0.038182366800797	0.0317724646404537	RPS28/RPS16/TRMT112/RPS21	4
GO:0050819	BP	GO:0050819	negative regulation of coagulation	4/195	54/18986	0.0740740740740741	7.21215574548908	4.65681116562439	0.00228529296924743	0.038182366800797	0.0317724646404537	APOE/SERPING1/FAP/TMX1	4
GO:0046716	BP	GO:0046716	muscle cell cellular homeostasis	3/195	26/18986	0.115384615384615	11.2343195266272	5.31954074387723	0.00233062558714109	0.0387222374087016	0.0322217039421858	SOD1/LAMP2/CFL2	3
GO:2001057	BP	GO:2001057	reactive nitrogen species metabolic process	5/195	91/18986	0.0549450549450549	5.34967596506058	4.2369351128663	0.00247289128708455	0.040857659376608	0.0339986398592735	HBB/APOE/CLU/DYNLL1/PRDX5	5
GO:0030901	BP	GO:0030901	midbrain development	5/195	92/18986	0.0543478260869565	5.29152731326644	4.20331075699984	0.00259360225361424	0.0424521249056576	0.0353254329286097	CALM2/ATP5PF/ATP5PB/DYNLL1/CALM3	5
GO:0033119	BP	GO:0033119	negative regulation of RNA splicing	3/195	27/18986	0.111111111111111	10.8182336182336	5.20062082333798	0.00260228309494118	0.0424521249056576	0.0353254329286097	RPS26/RPS13/SAP18	3
GO:0048260	BP	GO:0048260	positive regulation of receptor-mediated endocytosis	4/195	56/18986	0.0714285714285714	6.95457875457875	4.54587416962067	0.00261221884927214	0.0424521249056576	0.0353254329286097	CD63/C3/CLU/AP2M1	4
GO:1904356	BP	GO:1904356	regulation of telomere maintenance via telomere lengthening	4/195	57/18986	0.0701754385964912	6.83256860098965	4.49242781892213	0.00278711906408869	0.0446322304126484	0.0371395510919677	CCT2/CCT5/TCP1/CCT8	4
GO:0002866	BP	GO:0002866	positive regulation of acute inflammatory response to antigenic stimulus	2/195	8/18986	0.25	24.3410256410256	6.72647245659575	0.00282140528499593	0.0446322304126484	0.0371395510919677	C3/PARK7	2
GO:0060316	BP	GO:0060316	positive regulation of ryanodine-sensitive calcium-release channel activity	2/195	8/18986	0.25	24.3410256410256	6.72647245659575	0.00282140528499593	0.0446322304126484	0.0371395510919677	CALM2/CALM3	2
GO:1900223	BP	GO:1900223	positive regulation of amyloid-beta clearance	2/195	8/18986	0.25	24.3410256410256	6.72647245659575	0.00282140528499593	0.0446322304126484	0.0371395510919677	APOE/LRPAP1	2
GO:1901164	BP	GO:1901164	negative regulation of trophoblast cell migration	2/195	8/18986	0.25	24.3410256410256	6.72647245659575	0.00282140528499593	0.0446322304126484	0.0371395510919677	TIMP1/GJA1	2
GO:1900182	BP	GO:1900182	positive regulation of protein localization to nucleus	5/195	94/18986	0.0531914893617021	5.17894162575014	4.13750873029556	0.00284776174174301	0.0448108117457339	0.0372881529091496	CCT2/CCT5/PARK7/TCP1/CCT8	5
GO:0010758	BP	GO:0010758	regulation of macrophage chemotaxis	3/195	28/18986	0.107142857142857	10.4318681318681	5.08777780665548	0.002892702007584	0.0450413391128524	0.0374799802691099	RARRES2/MIF/DDT	3
GO:0010882	BP	GO:0010882	regulation of cardiac muscle contraction by calcium ion signaling	3/195	28/18986	0.107142857142857	10.4318681318681	5.08777780665548	0.002892702007584	0.0450413391128524	0.0374799802691099	CALM2/TNNI3/CALM3	3
GO:0061041	BP	GO:0061041	regulation of wound healing	6/195	140/18986	0.0428571428571429	4.17274725274725	3.83828802727549	0.00327043531280377	0.05065768031395	0.0421534726995705	APOE/TMEM97/SERPING1/FAP/TMX1/PRDX2	6
GO:0002438	BP	GO:0002438	acute inflammatory response to antigenic stimulus	3/195	30/18986	0.1	9.73641025641026	4.87829385566428	0.00353144946683334	0.0544172575873698	0.0452819072622045	C3/PARK7/A2M	3
GO:0002176	BP	GO:0002176	male germ cell proliferation	2/195	9/18986	0.222222222222222	21.6364672364672	6.30798262432471	0.00360305556221674	0.0546708532756765	0.0454929303263779	PTGDS/PRDX4	2
GO:0060315	BP	GO:0060315	negative regulation of ryanodine-sensitive calcium-release channel activity	2/195	9/18986	0.222222222222222	21.6364672364672	6.30798262432471	0.00360305556221674	0.0546708532756765	0.0454929303263779	CALM2/CALM3	2
GO:1902177	BP	GO:1902177	positive regulation of oxidative stress-induced intrinsic apoptotic signaling pathway	2/195	9/18986	0.222222222222222	21.6364672364672	6.30798262432471	0.00360305556221674	0.0546708532756765	0.0454929303263779	SOD1/PARK7	2
GO:0007004	BP	GO:0007004	telomere maintenance via telomerase	4/195	62/18986	0.0645161290322581	6.28155500413565	4.24325217265442	0.00378279961142945	0.0571068327126456	0.0475199673335326	CCT2/CCT5/TCP1/CCT8	4
GO:1903320	BP	GO:1903320	regulation of protein modification by small protein conjugation or removal	8/195	248/18986	0.032258064516129	3.14077750206782	3.45687292605934	0.00419347435150913	0.0629868319262028	0.0524128559298138	UBB/RPS7/RPL11/DNAJA1/BEX1/PARK7/BEX4/BEX3	8
GO:0010644	BP	GO:0010644	cell communication by electrical coupling	3/195	32/18986	0.09375	9.12788461538462	4.68759131386763	0.0042499355133979	0.063514111642439	0.0528516180481273	CALM2/GJA1/CALM3	3
GO:0034614	BP	GO:0034614	cellular response to reactive oxygen species	6/195	148/18986	0.0405405405405405	3.94719334719335	3.66665247678843	0.00429392006256472	0.0638505913303374	0.0531316108794193	SOD1/ROMO1/PRDX5/PARK7/PRDX2/PRDX1	6
GO:0036093	BP	GO:0036093	germ cell proliferation	2/195	10/18986	0.2	19.4728205128205	5.95221397007364	0.00447346888667426	0.0652161591616139	0.0542679326758059	PTGDS/PRDX4	2
GO:0038060	BP	GO:0038060	nitric oxide-cGMP-mediated signaling	2/195	10/18986	0.2	19.4728205128205	5.95221397007364	0.00447346888667426	0.0652161591616139	0.0542679326758059	APOE/KCNC2	2
GO:0051409	BP	GO:0051409	response to nitrosative stress	2/195	10/18986	0.2	19.4728205128205	5.95221397007364	0.00447346888667426	0.0652161591616139	0.0542679326758059	DNAJA1/PARK7	2
GO:1904667	BP	GO:1904667	negative regulation of ubiquitin protein ligase activity	2/195	10/18986	0.2	19.4728205128205	5.95221397007364	0.00447346888667426	0.0652161591616139	0.0542679326758059	RPS7/RPL11	2
GO:1901873	BP	GO:1901873	regulation of post-translational protein modification	8/195	253/18986	0.0316205533596838	3.07870680044593	3.3907634334884	0.00472301677538467	0.0681615308619829	0.0567188472220726	UBB/RPS7/RPL11/DNAJA1/BEX1/PARK7/BEX4/BEX3	8
GO:0045428	BP	GO:0045428	regulation of nitric oxide biosynthetic process	4/195	66/18986	0.0606060606060606	5.9008547008547	4.06285093766956	0.00473466624403291	0.0681615308619829	0.0567188472220726	HBB/APOE/CLU/DYNLL1	4
GO:0009408	BP	GO:0009408	response to heat	5/195	106/18986	0.0471698113207547	4.59264634736333	3.77845336227425	0.00476467824758558	0.0681615308619829	0.0567188472220726	SOD1/HSPB1/DNAJA1/HSBP1/EEF1D	5
GO:0048608	BP	GO:0048608	reproductive structure development	9/195	309/18986	0.029126213592233	2.83584764749813	3.31443859747656	0.00476718171462422	0.0681615308619829	0.0567188472220726	UBB/SOD1/HMGB2/C3/PRDX4/FKBP4/GJA1/SERPINF1/A2M	9
GO:0031333	BP	GO:0031333	negative regulation of protein-containing complex assembly	6/195	152/18986	0.0394736842105263	3.84331983805668	3.58528666839712	0.00488631819085641	0.0695306712899855	0.0578581418620168	TMSB4X/CLU/LAMP2/FKBP4/PARK7/STMN1	6
GO:0061458	BP	GO:0061458	reproductive system development	9/195	313/18986	0.0287539936102236	2.79960678299336	3.27032113995963	0.0051774109902607	0.0733220013573111	0.0610129986872326	UBB/SOD1/HMGB2/C3/PRDX4/FKBP4/GJA1/SERPINF1/A2M	9
GO:0080164	BP	GO:0080164	regulation of nitric oxide metabolic process	4/195	68/18986	0.0588235294117647	5.72730015082956	3.97811820760147	0.00526588243093414	0.0742214898085219	0.0617614846352015	HBB/APOE/CLU/DYNLL1	4
GO:0001867	BP	GO:0001867	complement activation, lectin pathway	2/195	11/18986	0.181818181818182	17.7025641025641	5.64464011223037	0.00543075841457414	0.0754723155371192	0.0628023267715879	SERPING1/A2M	2
GO:1901844	BP	GO:1901844	regulation of cell communication by electrical coupling involved in cardiac conduction	2/195	11/18986	0.181818181818182	17.7025641025641	5.64464011223037	0.00543075841457414	0.0754723155371192	0.0628023267715879	CALM2/CALM3	2
GO:1990034	BP	GO:1990034	calcium ion export across plasma membrane	2/195	11/18986	0.181818181818182	17.7025641025641	5.64464011223037	0.00543075841457414	0.0754723155371192	0.0628023267715879	CALM2/CALM3	2
GO:0006278	BP	GO:0006278	RNA-templated DNA biosynthetic process	4/195	69/18986	0.0579710144927536	5.64429580081754	3.93700481809613	0.0055458481371759	0.0767132667905169	0.0638349521199537	CCT2/CCT5/TCP1/CCT8	4
GO:0032102	BP	GO:0032102	negative regulation of response to external stimulus	11/195	437/18986	0.0251716247139588	2.45081265035498	3.1256436394834	0.00564139760956443	0.0776736874576139	0.0646341412284891	APOE/SOD1/SERPING1/TMSB4X/FGL2/MIF/FAP/TMX1/A2M/DDT/PRDX2	11
GO:0045807	BP	GO:0045807	positive regulation of endocytosis	6/195	159/18986	0.0377358490566038	3.67411707789066	3.44934058672721	0.00606454734468632	0.0831150405672678	0.0691620218644557	APOE/SOD1/CD63/C3/CLU/AP2M1	6
GO:0035966	BP	GO:0035966	response to topologically incorrect protein	6/195	160/18986	0.0375	3.65115384615385	3.43054843046283	0.00624836801605164	0.0852414976134752	0.0709314978548402	HSPB1/CLU/DNAJA1/HSPE1/DNAJB9/MANF	6
GO:2000343	BP	GO:2000343	positive regulation of chemokine (C-X-C motif) ligand 2 production	2/195	12/18986	0.166666666666667	16.2273504273504	5.37505827751456	0.00647306635156056	0.0879036499065804	0.0731467387287617	POSTN/MIF	2
GO:0051881	BP	GO:0051881	regulation of mitochondrial membrane potential	4/195	73/18986	0.0547945205479452	5.33501931858096	3.78024472573163	0.00676486660621874	0.0914486967586115	0.0760966573742596	UBB/SOD1/PARK7/ATP5IF1	4
GO:0019081	BP	GO:0019081	viral translation	3/195	38/18986	0.0789473684210526	7.68663967611336	4.2030609835456	0.00691031513275157	0.0925733207423566	0.0770324840071074	OAZ1/PEG10/EIF3G	3
GO:1902229	BP	GO:1902229	regulation of intrinsic apoptotic signaling pathway in response to DNA damage	3/195	38/18986	0.0789473684210526	7.68663967611336	4.2030609835456	0.00691031513275157	0.0925733207423566	0.0770324840071074	RPL26/CLU/MIF	3
GO:0009566	BP	GO:0009566	fertilization	7/195	216/18986	0.0324074074074074	3.15531813865147	3.24529203043102	0.00706988392478962	0.0942862546741002	0.0784578574802002	CLGN/CCT2/CCT5/PARK7/SERPINA5/TCP1/CCT8	7
GO:0010833	BP	GO:0010833	telomere maintenance via telomere lengthening	4/195	75/18986	0.0533333333333333	5.19275213675214	3.70612645392107	0.00743585924829241	0.0978273940589389	0.0814045246283812	CCT2/CCT5/TCP1/CCT8	4
GO:0032206	BP	GO:0032206	positive regulation of telomere maintenance	4/195	75/18986	0.0533333333333333	5.19275213675214	3.70612645392107	0.00743585924829241	0.0978273940589389	0.0814045246283812	CCT2/CCT5/TCP1/CCT8	4
GO:0001976	BP	GO:0001976	nervous system process involved in regulation of systemic arterial blood pressure	2/195	13/18986	0.153846153846154	14.9790927021696	5.13606271160609	0.00759856356005881	0.0978273940589389	0.0814045246283812	TNNI3/MANF	2
GO:0002863	BP	GO:0002863	positive regulation of inflammatory response to antigenic stimulus	2/195	13/18986	0.153846153846154	14.9790927021696	5.13606271160609	0.00759856356005881	0.0978273940589389	0.0814045246283812	C3/PARK7	2
GO:0030836	BP	GO:0030836	positive regulation of actin filament depolymerization	2/195	13/18986	0.153846153846154	14.9790927021696	5.13606271160609	0.00759856356005881	0.0978273940589389	0.0814045246283812	CFL2/DSTN	2
GO:0045039	BP	GO:0045039	protein insertion into mitochondrial inner membrane	2/195	13/18986	0.153846153846154	14.9790927021696	5.13606271160609	0.00759856356005881	0.0978273940589389	0.0814045246283812	ROMO1/NDUFA13	2
GO:0051280	BP	GO:0051280	negative regulation of release of sequestered calcium ion into cytosol	2/195	13/18986	0.153846153846154	14.9790927021696	5.13606271160609	0.00759856356005881	0.0978273940589389	0.0814045246283812	CALM2/CALM3	2
GO:0060081	BP	GO:0060081	membrane hyperpolarization	2/195	13/18986	0.153846153846154	14.9790927021696	5.13606271160609	0.00759856356005881	0.0978273940589389	0.0814045246283812	PARK7/KCNC2	2
GO:0006605	BP	GO:0006605	protein targeting	9/195	335/18986	0.026865671641791	2.61575200918484	3.03944092824818	0.00794551389128212	0.0982158794955702	0.0817277926924877	RPL11/CLU/SSR2/LAMP2/ROMO1/BCAP31/SEC61B/ATP5IF1/NDUFA13	9
GO:0006801	BP	GO:0006801	superoxide metabolic process	4/195	77/18986	0.051948051948052	5.05787545787546	3.63460697409716	0.00814929943881212	0.0982158794955702	0.0817277926924877	SOD1/PARK7/PRDX2/PRDX1	4
GO:0061045	BP	GO:0061045	negative regulation of wound healing	4/195	78/18986	0.0512820512820513	4.99303090072321	3.59977068341999	0.0085222653427503	0.0982158794955702	0.0817277926924877	APOE/SERPING1/FAP/TMX1	4
GO:0030198	BP	GO:0030198	extracellular matrix organization	9/195	339/18986	0.0265486725663717	2.58488767869299	2.99944921387882	0.00855136895859509	0.0982158794955702	0.0817277926924877	CST3/FMOD/CCDC80/POSTN/PRDX4/FAP/COL2A1/AEBP1/CTSV	9
GO:0043062	BP	GO:0043062	extracellular structure organization	9/195	340/18986	0.0264705882352941	2.5772850678733	2.9895407018233	0.00870818081396454	0.0982158794955702	0.0817277926924877	CST3/FMOD/CCDC80/POSTN/PRDX4/FAP/COL2A1/AEBP1/CTSV	9
GO:0048545	BP	GO:0048545	response to steroid hormone	9/195	340/18986	0.0264705882352941	2.5772850678733	2.9895407018233	0.00870818081396454	0.0982158794955702	0.0817277926924877	PTGDS/HMGB2/RPL27/DNAJA1/FKBP4/PARK7/ATP5F1A/SERPINF1/A2M	9
GO:0099111	BP	GO:0099111	microtubule-based transport	7/195	225/18986	0.0311111111111111	3.02910541310541	3.11900116463482	0.00875163855127917	0.0982158794955702	0.0817277926924877	UBB/SOD1/HSPB1/HSBP1/DYNLL1/LAMP1/GJA1	7
GO:0005513	BP	GO:0005513	detection of calcium ion	2/195	14/18986	0.142857142857143	13.9091575091575	4.9221293199148	0.00880544917155392	0.0982158794955702	0.0817277926924877	CALM2/CALM3	2
GO:0010155	BP	GO:0010155	regulation of proton transport	2/195	14/18986	0.142857142857143	13.9091575091575	4.9221293199148	0.00880544917155392	0.0982158794955702	0.0817277926924877	TMSB4X/PARK7	2
GO:0031115	BP	GO:0031115	negative regulation of microtubule polymerization	2/195	14/18986	0.142857142857143	13.9091575091575	4.9221293199148	0.00880544917155392	0.0982158794955702	0.0817277926924877	FKBP4/STMN1	2
GO:0045916	BP	GO:0045916	negative regulation of complement activation	2/195	14/18986	0.142857142857143	13.9091575091575	4.9221293199148	0.00880544917155392	0.0982158794955702	0.0817277926924877	SERPING1/A2M	2
GO:1905522	BP	GO:1905522	negative regulation of macrophage migration	2/195	14/18986	0.142857142857143	13.9091575091575	4.9221293199148	0.00880544917155392	0.0982158794955702	0.0817277926924877	MIF/DDT	2
GO:1905907	BP	GO:1905907	negative regulation of amyloid fibril formation	2/195	14/18986	0.142857142857143	13.9091575091575	4.9221293199148	0.00880544917155392	0.0982158794955702	0.0817277926924877	APOE/CLU	2
GO:0045229	BP	GO:0045229	external encapsulating structure organization	9/195	341/18986	0.0263929618768328	2.5697270471464	2.97966745342632	0.00886716932550954	0.0982158794955702	0.0817277926924877	CST3/FMOD/CCDC80/POSTN/PRDX4/FAP/COL2A1/AEBP1/CTSV	9
GO:0055117	BP	GO:0055117	regulation of cardiac muscle contraction	4/195	79/18986	0.0506329113924051	4.92982797792924	3.56552457332337	0.00890623164997325	0.0982158794955702	0.0817277926924877	CHGA/CALM2/TNNI3/CALM3	4
GO:0045429	BP	GO:0045429	positive regulation of nitric oxide biosynthetic process	3/195	42/18986	0.0714285714285714	6.95457875457875	3.93538754122675	0.00912662281732611	0.0982158794955702	0.0817277926924877	HBB/APOE/CLU	3
GO:0048246	BP	GO:0048246	macrophage chemotaxis	3/195	42/18986	0.0714285714285714	6.95457875457875	3.93538754122675	0.00912662281732611	0.0982158794955702	0.0817277926924877	RARRES2/MIF/DDT	3
GO:0072655	BP	GO:0072655	establishment of protein localization to mitochondrion	5/195	125/18986	0.04	3.8945641025641	3.3075276308535	0.00944106876950823	0.0982158794955702	0.0817277926924877	DNAJA1/ROMO1/BCAP31/ATP5IF1/NDUFA13	5
GO:0006809	BP	GO:0006809	nitric oxide biosynthetic process	4/195	81/18986	0.0493827160493827	4.80810383032605	3.4987314583219	0.00970765964319007	0.0982158794955702	0.0817277926924877	HBB/APOE/CLU/DYNLL1	4
GO:1904407	BP	GO:1904407	positive regulation of nitric oxide metabolic process	3/195	43/18986	0.0697674418604651	6.79284436493739	3.87390859100982	0.00973810555789268	0.0982158794955702	0.0817277926924877	HBB/APOE/CLU	3
GO:0051284	BP	GO:0051284	positive regulation of sequestering of calcium ion	2/195	15/18986	0.133333333333333	12.9818803418803	4.72904183318151	0.010091950203746	0.0982158794955702	0.0817277926924877	CALM2/CALM3	2
GO:0061684	BP	GO:0061684	chaperone-mediated autophagy	2/195	15/18986	0.133333333333333	12.9818803418803	4.72904183318151	0.010091950203746	0.0982158794955702	0.0817277926924877	CLU/LAMP2	2
GO:1900119	BP	GO:1900119	positive regulation of execution phase of apoptosis	2/195	15/18986	0.133333333333333	12.9818803418803	4.72904183318151	0.010091950203746	0.0982158794955702	0.0817277926924877	FAP/NDUFA13	2
GO:2001028	BP	GO:2001028	positive regulation of endothelial cell chemotaxis	2/195	15/18986	0.133333333333333	12.9818803418803	4.72904183318151	0.010091950203746	0.0982158794955702	0.0817277926924877	HSPB1/TMSB4X	2
GO:0140238	BP	GO:0140238	presynaptic endocytosis	4/195	82/18986	0.0487804878048781	4.7494684177611	3.46615062799381	0.0101253619057159	0.0982158794955702	0.0817277926924877	CALM2/PARK7/CALM3/AP2M1	4
GO:0000461	BP	GO:0000461	endonucleolytic cleavage to generate mature 3'-end of SSU-rRNA from (SSU-rRNA, 5.8S rRNA, LSU-rRNA)	1/195	1/18986	1	97.3641025641026	9.8165219178741	0.0102707257979564	0.0982158794955702	0.0817277926924877	RPS21	1
GO:0002014	BP	GO:0002014	vasoconstriction of artery involved in ischemic response to lowering of systemic arterial blood pressure	1/195	1/18986	1	97.3641025641026	9.8165219178741	0.0102707257979564	0.0982158794955702	0.0817277926924877	MANF	1
GO:0002472	BP	GO:0002472	macrophage antigen processing and presentation	1/195	1/18986	1	97.3641025641026	9.8165219178741	0.0102707257979564	0.0982158794955702	0.0817277926924877	FGL2	1
GO:0002616	BP	GO:0002616	regulation of macrophage antigen processing and presentation	1/195	1/18986	1	97.3641025641026	9.8165219178741	0.0102707257979564	0.0982158794955702	0.0817277926924877	FGL2	1
GO:0002617	BP	GO:0002617	negative regulation of macrophage antigen processing and presentation	1/195	1/18986	1	97.3641025641026	9.8165219178741	0.0102707257979564	0.0982158794955702	0.0817277926924877	FGL2	1
GO:0003294	BP	GO:0003294	atrial ventricular junction remodeling	1/195	1/18986	1	97.3641025641026	9.8165219178741	0.0102707257979564	0.0982158794955702	0.0817277926924877	GJA1	1
GO:0006463	BP	GO:0006463	steroid hormone receptor complex assembly	1/195	1/18986	1	97.3641025641026	9.8165219178741	0.0102707257979564	0.0982158794955702	0.0817277926924877	FKBP4	1
GO:0010189	BP	GO:0010189	vitamin E biosynthetic process	1/195	1/18986	1	97.3641025641026	9.8165219178741	0.0102707257979564	0.0982158794955702	0.0817277926924877	PLTP	1
GO:0010711	BP	GO:0010711	negative regulation of collagen catabolic process	1/195	1/18986	1	97.3641025641026	9.8165219178741	0.0102707257979564	0.0982158794955702	0.0817277926924877	CST3	1
GO:0018106	BP	GO:0018106	peptidyl-histidine phosphorylation	1/195	1/18986	1	97.3641025641026	9.8165219178741	0.0102707257979564	0.0982158794955702	0.0817277926924877	NME2	1
GO:0034463	BP	GO:0034463	90S preribosome assembly	1/195	1/18986	1	97.3641025641026	9.8165219178741	0.0102707257979564	0.0982158794955702	0.0817277926924877	RPL38	1
GO:0036471	BP	GO:0036471	cellular response to glyoxal	1/195	1/18986	1	97.3641025641026	9.8165219178741	0.0102707257979564	0.0982158794955702	0.0817277926924877	PARK7	1
GO:0046295	BP	GO:0046295	glycolate biosynthetic process	1/195	1/18986	1	97.3641025641026	9.8165219178741	0.0102707257979564	0.0982158794955702	0.0817277926924877	PARK7	1
GO:0060156	BP	GO:0060156	milk ejection reflex	1/195	1/18986	1	97.3641025641026	9.8165219178741	0.0102707257979564	0.0982158794955702	0.0817277926924877	GJA1	1
GO:0060311	BP	GO:0060311	negative regulation of elastin catabolic process	1/195	1/18986	1	97.3641025641026	9.8165219178741	0.0102707257979564	0.0982158794955702	0.0817277926924877	CST3	1
GO:0060945	BP	GO:0060945	cardiac neuron differentiation	1/195	1/18986	1	97.3641025641026	9.8165219178741	0.0102707257979564	0.0982158794955702	0.0817277926924877	VCAM1	1
GO:0061078	BP	GO:0061078	positive regulation of prostaglandin secretion involved in immune response	1/195	1/18986	1	97.3641025641026	9.8165219178741	0.0102707257979564	0.0982158794955702	0.0817277926924877	MIF	1
GO:0070625	BP	GO:0070625	zymogen granule exocytosis	1/195	1/18986	1	97.3641025641026	9.8165219178741	0.0102707257979564	0.0982158794955702	0.0817277926924877	SDF4	1
GO:0071831	BP	GO:0071831	intermediate-density lipoprotein particle clearance	1/195	1/18986	1	97.3641025641026	9.8165219178741	0.0102707257979564	0.0982158794955702	0.0817277926924877	APOE	1
GO:0086030	BP	GO:0086030	adenylate cyclase-activating adrenergic receptor signaling pathway involved in cardiac muscle relaxation	1/195	1/18986	1	97.3641025641026	9.8165219178741	0.0102707257979564	0.0982158794955702	0.0817277926924877	CHGA	1
GO:0090323	BP	GO:0090323	prostaglandin secretion involved in immune response	1/195	1/18986	1	97.3641025641026	9.8165219178741	0.0102707257979564	0.0982158794955702	0.0817277926924877	MIF	1
GO:0090731	BP	GO:0090731	cellular response to very-low-density lipoprotein particle stimulus	1/195	1/18986	1	97.3641025641026	9.8165219178741	0.0102707257979564	0.0982158794955702	0.0817277926924877	APOE	1
GO:0097238	BP	GO:0097238	cellular response to methylglyoxal	1/195	1/18986	1	97.3641025641026	9.8165219178741	0.0102707257979564	0.0982158794955702	0.0817277926924877	PARK7	1
GO:0099605	BP	GO:0099605	regulation of action potential firing rate	1/195	1/18986	1	97.3641025641026	9.8165219178741	0.0102707257979564	0.0982158794955702	0.0817277926924877	KCNC2	1
GO:0106044	BP	GO:0106044	guanine deglycation	1/195	1/18986	1	97.3641025641026	9.8165219178741	0.0102707257979564	0.0982158794955702	0.0817277926924877	PARK7	1
GO:0106045	BP	GO:0106045	guanine deglycation, methylglyoxal removal	1/195	1/18986	1	97.3641025641026	9.8165219178741	0.0102707257979564	0.0982158794955702	0.0817277926924877	PARK7	1
GO:0106046	BP	GO:0106046	guanine deglycation, glyoxal removal	1/195	1/18986	1	97.3641025641026	9.8165219178741	0.0102707257979564	0.0982158794955702	0.0817277926924877	PARK7	1
GO:0110027	BP	GO:0110027	negative regulation of DNA strand resection involved in replication fork processing	1/195	1/18986	1	97.3641025641026	9.8165219178741	0.0102707257979564	0.0982158794955702	0.0817277926924877	DYNLL1	1
GO:0140041	BP	GO:0140041	cellular detoxification of methylglyoxal	1/195	1/18986	1	97.3641025641026	9.8165219178741	0.0102707257979564	0.0982158794955702	0.0817277926924877	PARK7	1
GO:0140236	BP	GO:0140236	translation at presynapse	1/195	1/18986	1	97.3641025641026	9.8165219178741	0.0102707257979564	0.0982158794955702	0.0817277926924877	RPL22	1
GO:0140241	BP	GO:0140241	translation at synapse	1/195	1/18986	1	97.3641025641026	9.8165219178741	0.0102707257979564	0.0982158794955702	0.0817277926924877	RPL22	1
GO:0150200	BP	GO:0150200	regulation of transport across blood-brain barrier	1/195	1/18986	1	97.3641025641026	9.8165219178741	0.0102707257979564	0.0982158794955702	0.0817277926924877	APOE	1
GO:0150201	BP	GO:0150201	positive regulation of transport across blood-brain barrier	1/195	1/18986	1	97.3641025641026	9.8165219178741	0.0102707257979564	0.0982158794955702	0.0817277926924877	APOE	1
GO:0150202	BP	GO:0150202	negative regulation of transport across blood-brain barrier	1/195	1/18986	1	97.3641025641026	9.8165219178741	0.0102707257979564	0.0982158794955702	0.0817277926924877	APOE	1
GO:1901627	BP	GO:1901627	negative regulation of postsynaptic membrane organization	1/195	1/18986	1	97.3641025641026	9.8165219178741	0.0102707257979564	0.0982158794955702	0.0817277926924877	APOE	1
GO:1902167	BP	GO:1902167	positive regulation of intrinsic apoptotic signaling pathway in response to DNA damage by p53 class mediator	1/195	1/18986	1	97.3641025641026	9.8165219178741	0.0102707257979564	0.0982158794955702	0.0817277926924877	RPL26	1
GO:1902847	BP	GO:1902847	regulation of neuronal signal transduction	1/195	1/18986	1	97.3641025641026	9.8165219178741	0.0102707257979564	0.0982158794955702	0.0817277926924877	CLU	1
GO:1902999	BP	GO:1902999	negative regulation of phospholipid efflux	1/195	1/18986	1	97.3641025641026	9.8165219178741	0.0102707257979564	0.0982158794955702	0.0817277926924877	APOE	1
GO:1903000	BP	GO:1903000	regulation of lipid transport across blood-brain barrier	1/195	1/18986	1	97.3641025641026	9.8165219178741	0.0102707257979564	0.0982158794955702	0.0817277926924877	APOE	1
GO:1903001	BP	GO:1903001	negative regulation of lipid transport across blood-brain barrier	1/195	1/18986	1	97.3641025641026	9.8165219178741	0.0102707257979564	0.0982158794955702	0.0817277926924877	APOE	1
GO:1903002	BP	GO:1903002	positive regulation of lipid transport across blood-brain barrier	1/195	1/18986	1	97.3641025641026	9.8165219178741	0.0102707257979564	0.0982158794955702	0.0817277926924877	APOE	1
GO:1903072	BP	GO:1903072	regulation of death-inducing signaling complex assembly	1/195	1/18986	1	97.3641025641026	9.8165219178741	0.0102707257979564	0.0982158794955702	0.0817277926924877	PARK7	1
GO:1903073	BP	GO:1903073	negative regulation of death-inducing signaling complex assembly	1/195	1/18986	1	97.3641025641026	9.8165219178741	0.0102707257979564	0.0982158794955702	0.0817277926924877	PARK7	1
GO:1903184	BP	GO:1903184	L-dopa metabolic process	1/195	1/18986	1	97.3641025641026	9.8165219178741	0.0102707257979564	0.0982158794955702	0.0817277926924877	PARK7	1
GO:1903185	BP	GO:1903185	L-dopa biosynthetic process	1/195	1/18986	1	97.3641025641026	9.8165219178741	0.0102707257979564	0.0982158794955702	0.0817277926924877	PARK7	1
GO:1903189	BP	GO:1903189	glyoxal metabolic process	1/195	1/18986	1	97.3641025641026	9.8165219178741	0.0102707257979564	0.0982158794955702	0.0817277926924877	PARK7	1
GO:1903190	BP	GO:1903190	glyoxal catabolic process	1/195	1/18986	1	97.3641025641026	9.8165219178741	0.0102707257979564	0.0982158794955702	0.0817277926924877	PARK7	1
GO:1903195	BP	GO:1903195	regulation of L-dopa biosynthetic process	1/195	1/18986	1	97.3641025641026	9.8165219178741	0.0102707257979564	0.0982158794955702	0.0817277926924877	PARK7	1
GO:1903197	BP	GO:1903197	positive regulation of L-dopa biosynthetic process	1/195	1/18986	1	97.3641025641026	9.8165219178741	0.0102707257979564	0.0982158794955702	0.0817277926924877	PARK7	1
GO:1904803	BP	GO:1904803	regulation of translation involved in cellular response to UV	1/195	1/18986	1	97.3641025641026	9.8165219178741	0.0102707257979564	0.0982158794955702	0.0817277926924877	RPL26	1
GO:1905707	BP	GO:1905707	negative regulation of mitochondrial ATP synthesis coupled proton transport	1/195	1/18986	1	97.3641025641026	9.8165219178741	0.0102707257979564	0.0982158794955702	0.0817277926924877	ATP5IF1	1
GO:1905890	BP	GO:1905890	regulation of cellular response to very-low-density lipoprotein particle stimulus	1/195	1/18986	1	97.3641025641026	9.8165219178741	0.0102707257979564	0.0982158794955702	0.0817277926924877	APOE	1
GO:2000277	BP	GO:2000277	positive regulation of oxidative phosphorylation uncoupler activity	1/195	1/18986	1	97.3641025641026	9.8165219178741	0.0102707257979564	0.0982158794955702	0.0817277926924877	PARK7	1
GO:2000284	BP	GO:2000284	positive regulation of amino acid biosynthetic process	1/195	1/18986	1	97.3641025641026	9.8165219178741	0.0102707257979564	0.0982158794955702	0.0817277926924877	PARK7	1
GO:2001139	BP	GO:2001139	negative regulation of phospholipid transport	1/195	1/18986	1	97.3641025641026	9.8165219178741	0.0102707257979564	0.0982158794955702	0.0817277926924877	APOE	1
GO:0048259	BP	GO:0048259	regulation of receptor-mediated endocytosis	5/195	128/18986	0.0390625	3.80328525641026	3.24169478366784	0.010392949878748	0.0990661312160148	0.0824353075740101	CD63/C3/CLU/LRPAP1/AP2M1	5
GO:0007596	BP	GO:0007596	blood coagulation	7/195	234/18986	0.0299145299145299	2.91260135875521	2.99886041569319	0.0107105620223029	0.101767448735874	0.08468313877395	HBB/APOE/HSPB1/SERPING1/FAP/TMX1/PRDX2	7
GO:0010970	BP	GO:0010970	transport along microtubule	6/195	180/18986	0.0333333333333333	3.24547008547009	3.08349302594413	0.0108351813129469	0.102623659951287	0.0853956126943958	UBB/SOD1/HSPB1/HSBP1/DYNLL1/LAMP1	6
GO:0032411	BP	GO:0032411	positive regulation of transporter activity	4/195	84/18986	0.0476190476190476	4.63638583638584	3.40254111137638	0.0109953246650607	0.103166149990198	0.0858470316875924	TMSB4X/CALM2/PARK7/CALM3	4
GO:0002183	BP	GO:0002183	cytoplasmic translational initiation	3/195	45/18986	0.0666666666666667	6.49094017094017	3.75663652438521	0.0110312157689586	0.103166149990198	0.0858470316875924	EIF5/EIF3G/EIF3J	3
GO:0010712	BP	GO:0010712	regulation of collagen metabolic process	3/195	45/18986	0.0666666666666667	6.49094017094017	3.75663652438521	0.0110312157689586	0.103166149990198	0.0858470316875924	CST3/FAP/PRDX5	3
GO:2001259	BP	GO:2001259	positive regulation of cation channel activity	3/195	45/18986	0.0666666666666667	6.49094017094017	3.75663652438521	0.0110312157689586	0.103166149990198	0.0858470316875924	TMSB4X/CALM2/CALM3	3
GO:1903034	BP	GO:1903034	regulation of response to wounding	6/195	181/18986	0.0331491712707182	3.22753931151721	3.06743702877697	0.0111137571628824	0.103612268973079	0.0862182580100198	APOE/TMEM97/SERPING1/FAP/TMX1/PRDX2	6
GO:0002437	BP	GO:0002437	inflammatory response to antigenic stimulus	4/195	85/18986	0.0470588235294118	4.58184012066365	3.37148264682481	0.0114478098712549	0.105157713570452	0.0875042595845156	HMGB2/C3/PARK7/A2M	4
GO:0002864	BP	GO:0002864	regulation of acute inflammatory response to antigenic stimulus	2/195	16/18986	0.125	12.1705128205128	4.55351841620136	0.011456321182524	0.105157713570452	0.0875042595845156	C3/PARK7	2
GO:0010649	BP	GO:0010649	regulation of cell communication by electrical coupling	2/195	16/18986	0.125	12.1705128205128	4.55351841620136	0.011456321182524	0.105157713570452	0.0875042595845156	CALM2/CALM3	2
GO:0051444	BP	GO:0051444	negative regulation of ubiquitin-protein transferase activity	2/195	16/18986	0.125	12.1705128205128	4.55351841620136	0.011456321182524	0.105157713570452	0.0875042595845156	RPS7/RPL11	2
GO:0071732	BP	GO:0071732	cellular response to nitric oxide	2/195	16/18986	0.125	12.1705128205128	4.55351841620136	0.011456321182524	0.105157713570452	0.0875042595845156	KCNC2/ATP5F1A	2
GO:0072331	BP	GO:0072331	signal transduction by p53 class mediator	6/195	183/18986	0.0327868852459016	3.19226565783943	3.03565779481569	0.0116860587793027	0.106528772012855	0.0886451502503171	UBB/RPL26/RPS20/RPS7/RPL11/MIF	6
GO:0090207	BP	GO:0090207	regulation of triglyceride metabolic process	3/195	46/18986	0.0652173913043478	6.34983277591973	3.7006396336799	0.0117131501170825	0.106528772012855	0.0886451502503171	APOE/C3/TMX1	3
GO:1905521	BP	GO:1905521	regulation of macrophage migration	3/195	46/18986	0.0652173913043478	6.34983277591973	3.7006396336799	0.0117131501170825	0.106528772012855	0.0886451502503171	RARRES2/MIF/DDT	3
GO:0072332	BP	GO:0072332	intrinsic apoptotic signaling pathway by p53 class mediator	4/195	86/18986	0.0465116279069767	4.52856290995826	3.34090286131046	0.0119121096357989	0.108007969685567	0.0898760261674047	UBB/RPL26/RPS7/MIF	4
GO:0070585	BP	GO:0070585	protein localization to mitochondrion	5/195	133/18986	0.037593984962406	3.66030460767303	3.13627844694988	0.0121220991165479	0.109577880767822	0.0911823868917107	DNAJA1/ROMO1/BCAP31/ATP5IF1/NDUFA13	5
GO:0007599	BP	GO:0007599	hemostasis	7/195	241/18986	0.029045643153527	2.82800297904032	2.90931240139678	0.0124412235148155	0.111783077743387	0.0930173842688222	HBB/APOE/HSPB1/SERPING1/FAP/TMX1/PRDX2	7
GO:0050817	BP	GO:0050817	coagulation	7/195	241/18986	0.029045643153527	2.82800297904032	2.90931240139678	0.0124412235148155	0.111783077743387	0.0930173842688222	HBB/APOE/HSPB1/SERPING1/FAP/TMX1/PRDX2	7
GO:0010801	BP	GO:0010801	negative regulation of peptidyl-threonine phosphorylation	2/195	17/18986	0.117647058823529	11.4546003016591	4.39296088353209	0.0128968437686994	0.113813689519621	0.0947071051076445	CALM2/CALM3	2
GO:0034375	BP	GO:0034375	high-density lipoprotein particle remodeling	2/195	17/18986	0.117647058823529	11.4546003016591	4.39296088353209	0.0128968437686994	0.113813689519621	0.0947071051076445	APOE/PLTP	2
GO:0051014	BP	GO:0051014	actin filament severing	2/195	17/18986	0.117647058823529	11.4546003016591	4.39296088353209	0.0128968437686994	0.113813689519621	0.0947071051076445	CFL2/DSTN	2
GO:0090209	BP	GO:0090209	negative regulation of triglyceride metabolic process	2/195	17/18986	0.117647058823529	11.4546003016591	4.39296088353209	0.0128968437686994	0.113813689519621	0.0947071051076445	APOE/TMX1	2
GO:1902165	BP	GO:1902165	regulation of intrinsic apoptotic signaling pathway in response to DNA damage by p53 class mediator	2/195	17/18986	0.117647058823529	11.4546003016591	4.39296088353209	0.0128968437686994	0.113813689519621	0.0947071051076445	RPL26/MIF	2
GO:2001169	BP	GO:2001169	regulation of ATP biosynthetic process	2/195	17/18986	0.117647058823529	11.4546003016591	4.39296088353209	0.0128968437686994	0.113813689519621	0.0947071051076445	TMSB4X/ATP5IF1	2
GO:0002920	BP	GO:0002920	regulation of humoral immune response	3/195	48/18986	0.0625	6.08525641025641	3.59347045628528	0.0131484508476312	0.115349536344705	0.0959851201452597	SERPING1/C3/A2M	3
GO:1902175	BP	GO:1902175	regulation of oxidative stress-induced intrinsic apoptotic signaling pathway	3/195	48/18986	0.0625	6.08525641025641	3.59347045628528	0.0131484508476312	0.115349536344705	0.0959851201452597	SOD1/HSPB1/PARK7	3
GO:0046209	BP	GO:0046209	nitric oxide metabolic process	4/195	89/18986	0.0449438202247191	4.37591472198214	3.25190387423248	0.0133769390796526	0.117008873008491	0.097365894044159	HBB/APOE/CLU/DYNLL1	4
GO:0008217	BP	GO:0008217	regulation of blood pressure	6/195	190/18986	0.0315789473684211	3.07465587044534	2.92777576609721	0.0138529345419284	0.120667234362836	0.100410104409099	HBB/SOD1/CHGA/POSTN/TNNI3/MANF	6
GO:0030521	BP	GO:0030521	androgen receptor signaling pathway	3/195	49/18986	0.0612244897959184	5.96106750392465	3.54213612319408	0.0139020504781834	0.120667234362836	0.100410104409099	DNAJA1/FKBP4/PARK7	3
GO:1903829	BP	GO:1903829	positive regulation of protein localization	11/195	497/18986	0.0221327967806841	2.15493989578497	2.65783812608601	0.0139401959320144	0.120667234362836	0.100410104409099	APOE/TMEM97/ERBB4/OAZ1/CCT2/DYNLL1/CCT5/PARK7/BCAP31/TCP1/CCT8	11
GO:0010563	BP	GO:0010563	negative regulation of phosphorus metabolic process	8/195	306/18986	0.0261437908496732	2.54546673370203	2.77638442044601	0.0139980483709409	0.120667234362836	0.100410104409099	APOE/HSPB1/CALM2/DNAJA1/DYNLL1/PARK7/CALM3/ATP5IF1	8
GO:0045936	BP	GO:0045936	negative regulation of phosphate metabolic process	8/195	306/18986	0.0261437908496732	2.54546673370203	2.77638442044601	0.0139980483709409	0.120667234362836	0.100410104409099	APOE/HSPB1/CALM2/DNAJA1/DYNLL1/PARK7/CALM3/ATP5IF1	8
GO:0030100	BP	GO:0030100	regulation of endocytosis	8/195	307/18986	0.0260586319218241	2.53717531111668	2.76607172559762	0.0142502556367435	0.120734568118893	0.100466134445021	APOE/SOD1/CD63/C3/CLU/LRPAP1/PARK7/AP2M1	8
GO:0002921	BP	GO:0002921	negative regulation of humoral immune response	2/195	18/18986	0.111111111111111	10.8182336182336	4.24528160470727	0.0144118263894442	0.120734568118893	0.100466134445021	SERPING1/A2M	2
GO:0010544	BP	GO:0010544	negative regulation of platelet activation	2/195	18/18986	0.111111111111111	10.8182336182336	4.24528160470727	0.0144118263894442	0.120734568118893	0.100466134445021	APOE/TMX1	2
GO:0010715	BP	GO:0010715	regulation of extracellular matrix disassembly	2/195	18/18986	0.111111111111111	10.8182336182336	4.24528160470727	0.0144118263894442	0.120734568118893	0.100466134445021	CST3/FAP	2
GO:0032780	BP	GO:0032780	negative regulation of ATP-dependent activity	2/195	18/18986	0.111111111111111	10.8182336182336	4.24528160470727	0.0144118263894442	0.120734568118893	0.100466134445021	TNNI3/ATP5IF1	2
GO:0043217	BP	GO:0043217	myelin maintenance	2/195	18/18986	0.111111111111111	10.8182336182336	4.24528160470727	0.0144118263894442	0.120734568118893	0.100466134445021	SOD1/CLU	2
GO:0090083	BP	GO:0090083	regulation of inclusion body assembly	2/195	18/18986	0.111111111111111	10.8182336182336	4.24528160470727	0.0144118263894442	0.120734568118893	0.100466134445021	APOE/CLU	2
GO:1901163	BP	GO:1901163	regulation of trophoblast cell migration	2/195	18/18986	0.111111111111111	10.8182336182336	4.24528160470727	0.0144118263894442	0.120734568118893	0.100466134445021	TIMP1/GJA1	2
GO:1902170	BP	GO:1902170	cellular response to reactive nitrogen species	2/195	18/18986	0.111111111111111	10.8182336182336	4.24528160470727	0.0144118263894442	0.120734568118893	0.100466134445021	KCNC2/ATP5F1A	2
GO:1905906	BP	GO:1905906	regulation of amyloid fibril formation	2/195	18/18986	0.111111111111111	10.8182336182336	4.24528160470727	0.0144118263894442	0.120734568118893	0.100466134445021	APOE/CLU	2
GO:0061450	BP	GO:0061450	trophoblast cell migration	2/195	19/18986	0.105263157894737	10.2488529014845	4.10878116087432	0.0159996038743745	0.132912910397736	0.110600025606158	TIMP1/GJA1	2
GO:0075523	BP	GO:0075523	viral translational frameshifting	2/195	19/18986	0.105263157894737	10.2488529014845	4.10878116087432	0.0159996038743745	0.132912910397736	0.110600025606158	OAZ1/PEG10	2
GO:1904294	BP	GO:1904294	positive regulation of ERAD pathway	2/195	19/18986	0.105263157894737	10.2488529014845	4.10878116087432	0.0159996038743745	0.132912910397736	0.110600025606158	TMX1/BCAP31	2
GO:2000278	BP	GO:2000278	regulation of DNA biosynthetic process	4/195	94/18986	0.0425531914893617	4.14315330060011	3.11198992150455	0.0160639369068724	0.133075622175595	0.110735421985214	CCT2/CCT5/TCP1/CCT8	4
GO:0006986	BP	GO:0006986	response to unfolded protein	5/195	143/18986	0.034965034965035	3.4043392504931	2.93992601385662	0.0161456471601649	0.133380985150918	0.110989521852479	HSPB1/DNAJA1/HSPE1/DNAJB9/MANF	5
GO:0042326	BP	GO:0042326	negative regulation of phosphorylation	7/195	256/18986	0.0273438	2.66229967948718	2.72777205104088	0.0168146254312377	0.138522703691139	0.11526806936533	APOE/HSPB1/CALM2/DNAJA1/DYNLL1/PARK7/CALM3	7
GO:0045581	BP	GO:0045581	negative regulation of T cell differentiation	3/195	53/18986	0.0566037735849057	5.51117561683599	3.35016048392231	0.017158296967493	0.140963467351724	0.117299087439884	LGALS1/FGL2/PRDX2	3
GO:0050878	BP	GO:0050878	regulation of body fluid levels	9/195	381/18986	0.0236220472440945	2.29993943064809	2.61106947767389	0.0172265985609542	0.141134722094429	0.117441592625209	HBB/APOE/HSPB1/SERPING1/ERBB4/FAP/TMX1/GJA1/PRDX2	9
GO:1900180	BP	GO:1900180	regulation of protein localization to nucleus	5/195	146/18986	0.0342465753424658	3.3343870741131	2.88440678580495	0.017507010000524	0.142707851424394	0.118750631330744	CCT2/CCT5/PARK7/TCP1/CCT8	5
GO:0043691	BP	GO:0043691	reverse cholesterol transport	2/195	20/18986	0.1	9.73641025641026	3.9820600494855	0.0176585370962263	0.142707851424394	0.118750631330744	APOE/CLU	2
GO:0060314	BP	GO:0060314	regulation of ryanodine-sensitive calcium-release channel activity	2/195	20/18986	0.1	9.73641025641026	3.9820600494855	0.0176585370962263	0.142707851424394	0.118750631330744	CALM2/CALM3	2
GO:1901881	BP	GO:1901881	positive regulation of protein depolymerization	2/195	20/18986	0.1	9.73641025641026	3.9820600494855	0.0176585370962263	0.142707851424394	0.118750631330744	CFL2/DSTN	2
GO:1902236	BP	GO:1902236	negative regulation of endoplasmic reticulum stress-induced intrinsic apoptotic signaling pathway	2/195	20/18986	0.1	9.73641025641026	3.9820600494855	0.0176585370962263	0.142707851424394	0.118750631330744	PARK7/HYOU1	2
GO:0060048	BP	GO:0060048	cardiac muscle contraction	5/195	147/18986	0.0340136054421769	3.31170416884703	2.86622091432896	0.0179771683736878	0.144889156486037	0.120565747672344	CHGA/CALM2/TNNI3/GJA1/CALM3	5
GO:0045862	BP	GO:0045862	positive regulation of proteolysis	8/195	325/18986	0.0246153846153846	2.39665483234714	2.58708663590192	0.0193768669815228	0.145750956087317	0.121282871822915	APOE/CLU/HSPE1/TMX1/BCAP31/ATP5IF1/PSME1/RCN3	8
GO:0031954	BP	GO:0031954	positive regulation of protein autophosphorylation	2/195	21/18986	0.0952380952380952	9.27277167277167	3.86395377297481	0.0193870126160664	0.145750956087317	0.121282871822915	CALM2/CALM3	2
GO:0071731	BP	GO:0071731	response to nitric oxide	2/195	21/18986	0.0952380952380952	9.27277167277167	3.86395377297481	0.0193870126160664	0.145750956087317	0.121282871822915	KCNC2/ATP5F1A	2
GO:0072567	BP	GO:0072567	chemokine (C-X-C motif) ligand 2 production	2/195	21/18986	0.0952380952380952	9.27277167277167	3.86395377297481	0.0193870126160664	0.145750956087317	0.121282871822915	POSTN/MIF	2
GO:1902004	BP	GO:1902004	positive regulation of amyloid-beta formation	2/195	21/18986	0.0952380952380952	9.27277167277167	3.86395377297481	0.0193870126160664	0.145750956087317	0.121282871822915	APOE/CLU	2
GO:1904666	BP	GO:1904666	regulation of ubiquitin protein ligase activity	2/195	21/18986	0.0952380952380952	9.27277167277167	3.86395377297481	0.0193870126160664	0.145750956087317	0.121282871822915	RPS7/RPL11	2
GO:2000341	BP	GO:2000341	regulation of chemokine (C-X-C motif) ligand 2 production	2/195	21/18986	0.0952380952380952	9.27277167277167	3.86395377297481	0.0193870126160664	0.145750956087317	0.121282871822915	POSTN/MIF	2
GO:2001044	BP	GO:2001044	regulation of integrin-mediated signaling pathway	2/195	21/18986	0.0952380952380952	9.27277167277167	3.86395377297481	0.0193870126160664	0.145750956087317	0.121282871822915	CD63/TIMP1	2
GO:0001906	BP	GO:0001906	cell killing	7/195	264/18986	0.0265151515151515	2.58162393162393	2.63619013684946	0.019546124800749	0.145750956087317	0.121282871822915	HMGN2/CHGA/C3/ROMO1/LAMP1/CXCL14/PRDX1	7
GO:0086065	BP	GO:0086065	cell communication involved in cardiac conduction	3/195	56/18986	0.0535714285714286	5.21593406593407	3.21854938208963	0.0198562869038414	0.145750956087317	0.121282871822915	CALM2/GJA1/CALM3	3
GO:2000059	BP	GO:2000059	negative regulation of ubiquitin-dependent protein catabolic process	3/195	56/18986	0.0535714285714286	5.21593406593407	3.21854938208963	0.0198562869038414	0.145750956087317	0.121282871822915	RPS7/RPL11/PARK7	3
GO:2000241	BP	GO:2000241	regulation of reproductive process	6/195	207/18986	0.0289855072463768	2.82214790040877	2.68522218646933	0.020252310330318	0.145750956087317	0.121282871822915	PTGDS/SOD1/TIMP1/PRDX4/GJA1/SERPINF1	6
GO:0006942	BP	GO:0006942	regulation of striated muscle contraction	4/195	101/18986	0.0396039603960396	3.85600406194466	2.93162673257286	0.0203596922949259	0.145750956087317	0.121282871822915	CHGA/CALM2/TNNI3/CALM3	4
GO:1903035	BP	GO:1903035	negative regulation of response to wounding	4/195	101/18986	0.0396039603960396	3.85600406194466	2.93162673257286	0.0203596922949259	0.145750956087317	0.121282871822915	APOE/SERPING1/FAP/TMX1	4
GO:0001970	BP	GO:0001970	positive regulation of activation of membrane attack complex	1/195	2/18986	0.5	48.6820512820513	6.86947782355414	0.0204364992227341	0.145750956087317	0.121282871822915	C3	1
GO:0008614	BP	GO:0008614	pyridoxine metabolic process	1/195	2/18986	0.5	48.6820512820513	6.86947782355414	0.0204364992227341	0.145750956087317	0.121282871822915	PSAT1	1
GO:0008615	BP	GO:0008615	pyridoxine biosynthetic process	1/195	2/18986	0.5	48.6820512820513	6.86947782355414	0.0204364992227341	0.145750956087317	0.121282871822915	PSAT1	1
GO:0010877	BP	GO:0010877	lipid transport involved in lipid storage	1/195	2/18986	0.5	48.6820512820513	6.86947782355414	0.0204364992227341	0.145750956087317	0.121282871822915	APOE	1
GO:0018364	BP	GO:0018364	peptidyl-glutamine methylation	1/195	2/18986	0.5	48.6820512820513	6.86947782355414	0.0204364992227341	0.145750956087317	0.121282871822915	TRMT112	1
GO:0033864	BP	GO:0033864	positive regulation of NAD(P)H oxidase activity	1/195	2/18986	0.5	48.6820512820513	6.86947782355414	0.0204364992227341	0.145750956087317	0.121282871822915	PARK7	1
GO:0036482	BP	GO:0036482	neuron intrinsic apoptotic signaling pathway in response to hydrogen peroxide	1/195	2/18986	0.5	48.6820512820513	6.86947782355414	0.0204364992227341	0.145750956087317	0.121282871822915	PARK7	1
GO:0043381	BP	GO:0043381	negative regulation of memory T cell differentiation	1/195	2/18986	0.5	48.6820512820513	6.86947782355414	0.0204364992227341	0.145750956087317	0.121282871822915	FGL2	1
GO:0045764	BP	GO:0045764	positive regulation of amino acid metabolic process	1/195	2/18986	0.5	48.6820512820513	6.86947782355414	0.0204364992227341	0.145750956087317	0.121282871822915	PARK7	1
GO:0050787	BP	GO:0050787	detoxification of mercury ion	1/195	2/18986	0.5	48.6820512820513	6.86947782355414	0.0204364992227341	0.145750956087317	0.121282871822915	PARK7	1
GO:0051595	BP	GO:0051595	response to methylglyoxal	1/195	2/18986	0.5	48.6820512820513	6.86947782355414	0.0204364992227341	0.145750956087317	0.121282871822915	PARK7	1
GO:0060310	BP	GO:0060310	regulation of elastin catabolic process	1/195	2/18986	0.5	48.6820512820513	6.86947782355414	0.0204364992227341	0.145750956087317	0.121282871822915	CST3	1
GO:0060313	BP	GO:0060313	negative regulation of blood vessel remodeling	1/195	2/18986	0.5	48.6820512820513	6.86947782355414	0.0204364992227341	0.145750956087317	0.121282871822915	CST3	1
GO:0060785	BP	GO:0060785	regulation of apoptosis involved in tissue homeostasis	1/195	2/18986	0.5	48.6820512820513	6.86947782355414	0.0204364992227341	0.145750956087317	0.121282871822915	PRDX5	1
GO:0070476	BP	GO:0070476	rRNA (guanine-N7)-methylation	1/195	2/18986	0.5	48.6820512820513	6.86947782355414	0.0204364992227341	0.145750956087317	0.121282871822915	TRMT112	1
GO:0070994	BP	GO:0070994	detection of oxidative stress	1/195	2/18986	0.5	48.6820512820513	6.86947782355414	0.0204364992227341	0.145750956087317	0.121282871822915	PARK7	1
GO:0071307	BP	GO:0071307	cellular response to vitamin K	1/195	2/18986	0.5	48.6820512820513	6.86947782355414	0.0204364992227341	0.145750956087317	0.121282871822915	POSTN	1
GO:0072046	BP	GO:0072046	establishment of planar polarity involved in nephron morphogenesis	1/195	2/18986	0.5	48.6820512820513	6.86947782355414	0.0204364992227341	0.145750956087317	0.121282871822915	ERBB4	1
GO:0086023	BP	GO:0086023	adenylate cyclase-activating adrenergic receptor signaling pathway involved in heart process	1/195	2/18986	0.5	48.6820512820513	6.86947782355414	0.0204364992227341	0.145750956087317	0.121282871822915	CHGA	1
GO:0110026	BP	GO:0110026	regulation of DNA strand resection involved in replication fork processing	1/195	2/18986	0.5	48.6820512820513	6.86947782355414	0.0204364992227341	0.145750956087317	0.121282871822915	DYNLL1	1
GO:1901629	BP	GO:1901629	regulation of presynaptic membrane organization	1/195	2/18986	0.5	48.6820512820513	6.86947782355414	0.0204364992227341	0.145750956087317	0.121282871822915	APOE	1
GO:1901631	BP	GO:1901631	positive regulation of presynaptic membrane organization	1/195	2/18986	0.5	48.6820512820513	6.86947782355414	0.0204364992227341	0.145750956087317	0.121282871822915	APOE	1
GO:1901899	BP	GO:1901899	positive regulation of relaxation of cardiac muscle	1/195	2/18986	0.5	48.6820512820513	6.86947782355414	0.0204364992227341	0.145750956087317	0.121282871822915	CHGA	1
GO:1902362	BP	GO:1902362	melanocyte apoptotic process	1/195	2/18986	0.5	48.6820512820513	6.86947782355414	0.0204364992227341	0.145750956087317	0.121282871822915	FAP	1
GO:1903094	BP	GO:1903094	negative regulation of protein K48-linked deubiquitination	1/195	2/18986	0.5	48.6820512820513	6.86947782355414	0.0204364992227341	0.145750956087317	0.121282871822915	PARK7	1
GO:1903181	BP	GO:1903181	positive regulation of dopamine biosynthetic process	1/195	2/18986	0.5	48.6820512820513	6.86947782355414	0.0204364992227341	0.145750956087317	0.121282871822915	PARK7	1
GO:1903382	BP	GO:1903382	negative regulation of endoplasmic reticulum stress-induced neuron intrinsic apoptotic signaling pathway	1/195	2/18986	0.5	48.6820512820513	6.86947782355414	0.0204364992227341	0.145750956087317	0.121282871822915	HYOU1	1
GO:1903383	BP	GO:1903383	regulation of hydrogen peroxide-induced neuron intrinsic apoptotic signaling pathway	1/195	2/18986	0.5	48.6820512820513	6.86947782355414	0.0204364992227341	0.145750956087317	0.121282871822915	PARK7	1
GO:1903384	BP	GO:1903384	negative regulation of hydrogen peroxide-induced neuron intrinsic apoptotic signaling pathway	1/195	2/18986	0.5	48.6820512820513	6.86947782355414	0.0204364992227341	0.145750956087317	0.121282871822915	PARK7	1
GO:1903645	BP	GO:1903645	negative regulation of chaperone-mediated protein folding	1/195	2/18986	0.5	48.6820512820513	6.86947782355414	0.0204364992227341	0.145750956087317	0.121282871822915	PDCD5	1
GO:1905271	BP	GO:1905271	regulation of proton-transporting ATP synthase activity, rotational mechanism	1/195	2/18986	0.5	48.6820512820513	6.86947782355414	0.0204364992227341	0.145750956087317	0.121282871822915	TMSB4X	1
GO:1905273	BP	GO:1905273	positive regulation of proton-transporting ATP synthase activity, rotational mechanism	1/195	2/18986	0.5	48.6820512820513	6.86947782355414	0.0204364992227341	0.145750956087317	0.121282871822915	TMSB4X	1
GO:2000275	BP	GO:2000275	regulation of oxidative phosphorylation uncoupler activity	1/195	2/18986	0.5	48.6820512820513	6.86947782355414	0.0204364992227341	0.145750956087317	0.121282871822915	PARK7	1
GO:2000707	BP	GO:2000707	positive regulation of dense core granule biogenesis	1/195	2/18986	0.5	48.6820512820513	6.86947782355414	0.0204364992227341	0.145750956087317	0.121282871822915	CHGA	1
GO:0030705	BP	GO:0030705	cytoskeleton-dependent intracellular transport	6/195	208/18986	0.0288461538461538	2.8085798816568	2.67172870033405	0.0206819448076019	0.147148573822507	0.122445863114259	UBB/SOD1/HSPB1/HSBP1/DYNLL1/LAMP1	6
GO:2001237	BP	GO:2001237	negative regulation of extrinsic apoptotic signaling pathway	4/195	102/18986	0.0392156862745098	3.81820010055304	2.90718437770353	0.0210255338481168	0.148234252937171	0.123349282786001	HMGB2/COL2A1/PARK7/PRDX2	4
GO:0016064	BP	GO:0016064	immunoglobulin mediated immune response	6/195	209/18986	0.0287081339712919	2.79514170040486	2.65831496154266	0.0211177306480786	0.148234252937171	0.123349282786001	SERPING1/C3/CLU/C1S/C1R/CFI	6
GO:0030808	BP	GO:0030808	regulation of nucleotide biosynthetic process	2/195	22/18986	0.0909090909090909	8.85128205128205	3.75348432523438	0.0211834423329851	0.148234252937171	0.123349282786001	TMSB4X/ATP5IF1	2
GO:0044794	BP	GO:0044794	positive regulation by host of viral process	2/195	22/18986	0.0909090909090909	8.85128205128205	3.75348432523438	0.0211834423329851	0.148234252937171	0.123349282786001	APOE/PPIB	2
GO:1900242	BP	GO:1900242	regulation of synaptic vesicle endocytosis	2/195	22/18986	0.0909090909090909	8.85128205128205	3.75348432523438	0.0211834423329851	0.148234252937171	0.123349282786001	PARK7/AP2M1	2
GO:1900371	BP	GO:1900371	regulation of purine nucleotide biosynthetic process	2/195	22/18986	0.0909090909090909	8.85128205128205	3.75348432523438	0.0211834423329851	0.148234252937171	0.123349282786001	TMSB4X/ATP5IF1	2
GO:1903054	BP	GO:1903054	negative regulation of extracellular matrix organization	2/195	22/18986	0.0909090909090909	8.85128205128205	3.75348432523438	0.0211834423329851	0.148234252937171	0.123349282786001	CST3/FAP	2
GO:0072594	BP	GO:0072594	establishment of protein localization to organelle	10/195	462/18986	0.0216450216450216	2.10744810744811	2.45484822916853	0.0213743118068836	0.149218787121296	0.124168537331316	CLU/DNAJA1/LAMP2/ROMO1/BCAP31/LAMP1/SEC61B/ATP5IF1/TCP1/NDUFA13	10
GO:0019724	BP	GO:0019724	B cell mediated immunity	6/195	212/18986	0.0283018867924528	2.75559	2.61854318146869	0.0224623515260662	0.156447385101922	0.130183627358022	SERPING1/C3/CLU/C1S/C1R/CFI	6
GO:0008037	BP	GO:0008037	cell recognition	5/195	156/18986	0.032051282051282	3.12064431295201	2.70927214255084	0.0225872593014533	0.156583937441777	0.130297255840306	CLGN/CCT2/CCT5/TCP1/CCT8	5
GO:0031960	BP	GO:0031960	response to corticosteroid	5/195	156/18986	0.032051282051282	3.12064431295201	2.70927214255084	0.0225872593014533	0.156583937441777	0.130297255840306	PTGDS/RPL27/ATP5F1A/SERPINF1/A2M	5
GO:1902903	BP	GO:1902903	regulation of supramolecular fiber organization	9/195	400/18986	0.0225	2.19069230769231	2.45179546458375	0.0227708251291691	0.157489381242206	0.131050697377421	APOE/TMSB4X/CLU/FKBP4/PARK7/STMN1/CFL2/AEBP1/DSTN	9
GO:0045732	BP	GO:0045732	positive regulation of protein catabolic process	6/195	213/18986	0.028169014084507	2.74265077645359	2.60543945739306	0.0229230956834981	0.157562267984029	0.131111348186194	APOE/CLU/OAZ1/TMX1/BCAP31/NDUFA13	6
GO:0002689	BP	GO:0002689	negative regulation of leukocyte chemotaxis	2/195	23/18986	0.0869565217391304	8.46644370122631	3.64982339290658	0.0230462631382154	0.157562267984029	0.131111348186194	MIF/DDT	2
GO:0010800	BP	GO:0010800	positive regulation of peptidyl-threonine phosphorylation	2/195	23/18986	0.0869565217391304	8.46644370122631	3.64982339290658	0.0230462631382154	0.157562267984029	0.131111348186194	CALM2/CALM3	2
GO:0010866	BP	GO:0010866	regulation of triglyceride biosynthetic process	2/195	23/18986	0.0869565217391304	8.46644370122631	3.64982339290658	0.0230462631382154	0.157562267984029	0.131111348186194	C3/TMX1	2
GO:0010881	BP	GO:0010881	regulation of cardiac muscle contraction by regulation of the release of sequestered calcium ion	2/195	23/18986	0.0869565217391304	8.46644370122631	3.64982339290658	0.0230462631382154	0.157562267984029	0.131111348186194	CALM2/CALM3	2
GO:0006626	BP	GO:0006626	protein targeting to mitochondrion	4/195	106/18986	0.0377358490566038	3.67411707789066	2.81241894891391	0.02382186149776	0.16249132131729	0.135212931871641	ROMO1/BCAP31/ATP5IF1/NDUFA13	4
GO:0048872	BP	GO:0048872	homeostasis of number of cells	8/195	339/18986	0.023598820058997	2.29767793661599	2.45589584623474	0.0241881104937517	0.164611992238942	0.136977593088788	SOD1/HMGB2/RPS17/MIF/PRDX5/ATP5IF1/PRDX2/PRDX1	8
GO:0006935	BP	GO:0006935	chemotaxis	10/195	472/18986	0.0211864406779661	2.06279878313777	2.38187835724924	0.0243319019798522	0.165212503397444	0.137477292849393	RARRES2/HSPB1/HMGB2/CHGA/TMSB4X/PPIB/MIF/VCAM1/CXCL14/DDT	10
GO:0006979	BP	GO:0006979	response to oxidative stress	9/195	405/18986	0.0222222222222222	2.16364672364672	2.41135849335714	0.0244209623170261	0.165439503259307	0.137666184887492	HBB/APOE/SOD1/PRDX4/ROMO1/PRDX5/PARK7/PRDX2/PRDX1	9
GO:0050829	BP	GO:0050829	defense response to Gram-negative bacterium	4/195	107/18986	0.0373831775700935	3.63977953510664	2.78944442615976	0.0245544591976171	0.165965821940257	0.138104147305258	RARRES2/HMGB2/CHGA/ROMO1	4
GO:0042330	BP	GO:0042330	taxis	10/195	474/18986	0.0210970464135021	2.05409499080385	2.36749957487641	0.0249572242342342	0.166530240739842	0.138573813746989	RARRES2/HSPB1/HMGB2/CHGA/TMSB4X/PPIB/MIF/VCAM1/CXCL14/DDT	10
GO:0007042	BP	GO:0007042	lysosomal lumen acidification	2/195	24/18986	0.0833333333333333	8.11367521367521	3.55226	0.0249739365736279	0.166530240739842	0.138573813746989	LAMP2/LAMP1	2
GO:0007263	BP	GO:0007263	nitric oxide mediated signal transduction	2/195	24/18986	0.0833333333333333	8.11367521367521	3.55226	0.0249739365736279	0.166530240739842	0.138573813746989	APOE/KCNC2	2
GO:0051131	BP	GO:0051131	chaperone-mediated protein complex assembly	2/195	24/18986	0.0833333333333333	8.11367521367521	3.55226	0.0249739365736279	0.166530240739842	0.138573813746989	CLU/CCT2	2
GO:1901028	BP	GO:1901028	regulation of mitochondrial outer membrane permeabilization involved in apoptotic signaling pathway	2/195	24/18986	0.0833333333333333	8.11367521367521	3.55226	0.0249739365736279	0.166530240739842	0.138573813746989	SLC25A6/ATP5IF1	2
GO:2001026	BP	GO:2001026	regulation of endothelial cell chemotaxis	2/195	24/18986	0.0833333333333333	8.11367521367521	3.55226	0.0249739365736279	0.166530240739842	0.138573813746989	HSPB1/TMSB4X	2
GO:0006641	BP	GO:0006641	triglyceride metabolic process	4/195	108/18986	0.037037037037037	3.60607787274454	2.76674373893554	0.0253005639875329	0.167581018483124	0.139448191149197	APOE/PNLIPRP2/C3/TMX1	4
GO:0008637	BP	GO:0008637	apoptotic mitochondrial changes	4/195	108/18986	0.037037037037037	3.60607787274454	2.76674373893554	0.0253005639875329	0.167581018483124	0.139448191149197	CLU/SLC25A6/ERBB4/ATP5IF1	4
GO:0032760	BP	GO:0032760	positive regulation of tumor necrosis factor production	4/195	108/18986	0.037037037037037	3.60607787274454	2.76674373893554	0.0253005639875329	0.167581018483124	0.139448191149197	HSPB1/CLU/MIF/DDT	4
GO:0045620	BP	GO:0045620	negative regulation of lymphocyte differentiation	3/195	62/18986	0.0483870967741935	4.71116625310174	2.98158672099882	0.025913758110203	0.170881411573711	0.142194527522668	LGALS1/FGL2/PRDX2	3
GO:1905517	BP	GO:1905517	macrophage migration	3/195	62/18986	0.0483870967741935	4.71116625310174	2.98158672099882	0.025913758110203	0.170881411573711	0.142194527522668	RARRES2/MIF/DDT	3
GO:0010951	BP	GO:0010951	negative regulation of endopeptidase activity	4/195	109/18986	0.036697247706422	3.57299458950835	2.74431079642437	0.0260602215897753	0.171467033203522	0.14268183734877	SERPING1/TIMP1/SERPINA5/SERPINF1	4
GO:1901655	BP	GO:1901655	cellular response to ketone	4/195	110/18986	0.0363636363636364	3.54051282051282	2.72213969922574	0.0268334750814208	0.176165021836965	0.146591146546811	POSTN/PARK7/ATP5F1A/SERPINF1	4
GO:0009110	BP	GO:0009110	vitamin biosynthetic process	2/195	25/18986	0.08	7.78912820512821	3.46019883271741	0.0269649484945456	0.176250014995118	0.146661871395435	PLTP/PSAT1	2
GO:0042953	BP	GO:0042953	lipoprotein transport	2/195	25/18986	0.08	7.78912820512821	3.46019883271741	0.0269649484945456	0.176250014995118	0.146661871395435	APOE/TMEM97	2
GO:0032963	BP	GO:0032963	collagen metabolic process	4/195	111/18986	0.036036036036036	3.50861630861631	2.70022473164171	0.0276203649084143	0.180138081661456	0.149897225068518	CST3/FAP/PRDX5/RCN3	4
GO:1901654	BP	GO:1901654	response to ketone	6/195	224/18986	0.0267857142857143	2.60796703296703	2.46609182746884	0.0284158685303486	0.18176794335685	0.151253472138164	RPL27/POSTN/PARK7/ATP5F1A/SERPINF1/A2M	6
GO:0032204	BP	GO:0032204	regulation of telomere maintenance	4/195	112/18986	0.0357142857142857	3.47728937728938	2.67856035434071	0.0284209289003485	0.18176794335685	0.151253472138164	CCT2/CCT5/TCP1/CCT8	4
GO:1903557	BP	GO:1903557	positive regulation of tumor necrosis factor superfamily cytokine production	4/195	112/18986	0.0357142857142857	3.47728937728938	2.67856035434071	0.0284209289003485	0.18176794335685	0.151253472138164	HSPB1/CLU/MIF/DDT	4
GO:0002443	BP	GO:0002443	leukocyte mediated immunity	10/195	485/18986	0.0206185567010309	2.00750726936294	2.28965008348801	0.0286051837725965	0.18176794335685	0.151253472138164	PTGDS/SERPING1/CHGA/C3/CLU/C1S/C1R/LAMP1/CFI/PRDX1	10
GO:0000470	BP	GO:0000470	maturation of LSU-rRNA	2/195	26/18986	0.0769230769230769	7.48954635108481	3.37310225013584	0.0290178087368293	0.18176794335685	0.151253472138164	RPL7/TRMT112	2
GO:0044872	BP	GO:0044872	lipoprotein localization	2/195	26/18986	0.0769230769230769	7.48954635108481	3.37310225013584	0.0290178087368293	0.18176794335685	0.151253472138164	APOE/TMEM97	2
GO:1904292	BP	GO:1904292	regulation of ERAD pathway	2/195	26/18986	0.0769230769230769	7.48954635108481	3.37310225013584	0.0290178087368293	0.18176794335685	0.151253472138164	TMX1/BCAP31	2
GO:1905954	BP	GO:1905954	positive regulation of lipid localization	4/195	113/18986	0.0353982300884956	3.44651690492398	2.65714119737729	0.0292352022859322	0.18176794335685	0.151253472138164	APOE/C3/PLTP/MIF	4
GO:0022617	BP	GO:0022617	extracellular matrix disassembly	3/195	65/18986	0.0461538461538462	4.49372781065089	2.8742289709033	0.0292729823241894	0.18176794335685	0.151253472138164	CST3/FAP/CTSV	3
GO:0008631	BP	GO:0008631	intrinsic apoptotic signaling pathway in response to oxidative stress	3/195	66/18986	0.0454545454545455	4.42564102564103	2.83988604084053	0.0304414735661017	0.18176794335685	0.151253472138164	SOD1/HSPB1/PARK7	3
GO:0001798	BP	GO:0001798	positive regulation of type IIa hypersensitivity	1/195	3/18986	0.333333333333333	32.4547008547009	5.55023565309217	0.0304983872680121	0.18176794335685	0.151253472138164	C3	1
GO:0001905	BP	GO:0001905	activation of membrane attack complex	1/195	3/18986	0.333333333333333	32.4547008547009	5.55023565309217	0.0304983872680121	0.18176794335685	0.151253472138164	C3	1
GO:0001969	BP	GO:0001969	regulation of activation of membrane attack complex	1/195	3/18986	0.333333333333333	32.4547008547009	5.55023565309217	0.0304983872680121	0.18176794335685	0.151253472138164	C3	1
GO:0002894	BP	GO:0002894	positive regulation of type II hypersensitivity	1/195	3/18986	0.333333333333333	32.4547008547009	5.55023565309217	0.0304983872680121	0.18176794335685	0.151253472138164	C3	1
GO:0007181	BP	GO:0007181	transforming growth factor beta receptor complex assembly	1/195	3/18986	0.333333333333333	32.4547008547009	5.55023565309217	0.0304983872680121	0.18176794335685	0.151253472138164	FMOD	1
GO:0009441	BP	GO:0009441	glycolate metabolic process	1/195	3/18986	0.333333333333333	32.4547008547009	5.55023565309217	0.0304983872680121	0.18176794335685	0.151253472138164	PARK7	1
GO:0010037	BP	GO:0010037	response to carbon dioxide	1/195	3/18986	0.333333333333333	32.4547008547009	5.55023565309217	0.0304983872680121	0.18176794335685	0.151253472138164	A2M	1
GO:0010643	BP	GO:0010643	cell communication by chemical coupling	1/195	3/18986	0.333333333333333	32.4547008547009	5.55023565309217	0.0304983872680121	0.18176794335685	0.151253472138164	GJA1	1
GO:0019376	BP	GO:0019376	galactolipid catabolic process	1/195	3/18986	0.333333333333333	32.4547008547009	5.55023565309217	0.0304983872680121	0.18176794335685	0.151253472138164	PNLIPRP2	1
GO:0021551	BP	GO:0021551	central nervous system morphogenesis	1/195	3/18986	0.333333333333333	32.4547008547009	5.55023565309217	0.0304983872680121	0.18176794335685	0.151253472138164	ERBB4	1
GO:0032805	BP	GO:0032805	positive regulation of low-density lipoprotein particle receptor catabolic process	1/195	3/18986	0.333333333333333	32.4547008547009	5.55023565309217	0.0304983872680121	0.18176794335685	0.151253472138164	APOE	1
GO:0042819	BP	GO:0042819	vitamin B6 biosynthetic process	1/195	3/18986	0.333333333333333	32.4547008547009	5.55023565309217	0.0304983872680121	0.18176794335685	0.151253472138164	PSAT1	1
GO:0046604	BP	GO:0046604	positive regulation of mitotic centrosome separation	1/195	3/18986	0.333333333333333	32.4547008547009	5.55023565309217	0.0304983872680121	0.18176794335685	0.151253472138164	RANBP1	1
GO:0061110	BP	GO:0061110	dense core granule biogenesis	1/195	3/18986	0.333333333333333	32.4547008547009	5.55023565309217	0.0304983872680121	0.18176794335685	0.151253472138164	CHGA	1
GO:0061691	BP	GO:0061691	detoxification of hydrogen peroxide	1/195	3/18986	0.333333333333333	32.4547008547009	5.55023565309217	0.0304983872680121	0.18176794335685	0.151253472138164	PARK7	1
GO:0070494	BP	GO:0070494	regulation of thrombin-activated receptor signaling pathway	1/195	3/18986	0.333333333333333	32.4547008547009	5.55023565309217	0.0304983872680121	0.18176794335685	0.151253472138164	STMN1	1
GO:0070495	BP	GO:0070495	negative regulation of thrombin-activated receptor signaling pathway	1/195	3/18986	0.333333333333333	32.4547008547009	5.55023565309217	0.0304983872680121	0.18176794335685	0.151253472138164	STMN1	1
GO:0071550	BP	GO:0071550	death-inducing signaling complex assembly	1/195	3/18986	0.333333333333333	32.4547008547009	5.55023565309217	0.0304983872680121	0.18176794335685	0.151253472138164	PARK7	1
GO:0099610	BP	GO:0099610	action potential initiation	1/195	3/18986	0.333333333333333	32.4547008547009	5.55023565309217	0.0304983872680121	0.18176794335685	0.151253472138164	SOD1	1
GO:0110077	BP	GO:0110077	vesicle-mediated intercellular transport	1/195	3/18986	0.333333333333333	32.4547008547009	5.55023565309217	0.0304983872680121	0.18176794335685	0.151253472138164	PEG10	1
GO:0150064	BP	GO:0150064	vertebrate eye-specific patterning	1/195	3/18986	0.333333333333333	32.4547008547009	5.55023565309217	0.0304983872680121	0.18176794335685	0.151253472138164	C3	1
GO:1901079	BP	GO:1901079	positive regulation of relaxation of muscle	1/195	3/18986	0.333333333333333	32.4547008547009	5.55023565309217	0.0304983872680121	0.18176794335685	0.151253472138164	CHGA	1
GO:1902268	BP	GO:1902268	negative regulation of polyamine transmembrane transport	1/195	3/18986	0.333333333333333	32.4547008547009	5.55023565309217	0.0304983872680121	0.18176794335685	0.151253472138164	OAZ1	1
GO:1902958	BP	GO:1902958	positive regulation of mitochondrial electron transport, NADH to ubiquinone	1/195	3/18986	0.333333333333333	32.4547008547009	5.55023565309217	0.0304983872680121	0.18176794335685	0.151253472138164	PARK7	1
GO:1903093	BP	GO:1903093	regulation of protein K48-linked deubiquitination	1/195	3/18986	0.333333333333333	32.4547008547009	5.55023565309217	0.0304983872680121	0.18176794335685	0.151253472138164	PARK7	1
GO:1903122	BP	GO:1903122	negative regulation of TRAIL-activated apoptotic signaling pathway	1/195	3/18986	0.333333333333333	32.4547008547009	5.55023565309217	0.0304983872680121	0.18176794335685	0.151253472138164	PARK7	1
GO:1903179	BP	GO:1903179	regulation of dopamine biosynthetic process	1/195	3/18986	0.333333333333333	32.4547008547009	5.55023565309217	0.0304983872680121	0.18176794335685	0.151253472138164	PARK7	1
GO:1903644	BP	GO:1903644	regulation of chaperone-mediated protein folding	1/195	3/18986	0.333333333333333	32.4547008547009	5.55023565309217	0.0304983872680121	0.18176794335685	0.151253472138164	PDCD5	1
GO:1904851	BP	GO:1904851	positive regulation of establishment of protein localization to telomere	1/195	3/18986	0.333333333333333	32.4547008547009	5.55023565309217	0.0304983872680121	0.18176794335685	0.151253472138164	TCP1	1
GO:1990145	BP	GO:1990145	maintenance of translational fidelity	1/195	3/18986	0.333333333333333	32.4547008547009	5.55023565309217	0.0304983872680121	0.18176794335685	0.151253472138164	RPS23	1
GO:1990402	BP	GO:1990402	embryonic liver development	1/195	3/18986	0.333333333333333	32.4547008547009	5.55023565309217	0.0304983872680121	0.18176794335685	0.151253472138164	A2M	1
GO:2000282	BP	GO:2000282	regulation of cellular amino acid biosynthetic process	1/195	3/18986	0.333333333333333	32.4547008547009	5.55023565309217	0.0304983872680121	0.18176794335685	0.151253472138164	PARK7	1
GO:2000705	BP	GO:2000705	regulation of dense core granule biogenesis	1/195	3/18986	0.333333333333333	32.4547008547009	5.55023565309217	0.0304983872680121	0.18176794335685	0.151253472138164	CHGA	1
GO:0007289	BP	GO:0007289	spermatid nucleus differentiation	2/195	27/18986	0.0740740740740741	7.21215574548908	3.29051719321601	0.0311310507881804	0.182971828150293	0.152255253594783	SYCP3/HMGB2	2
GO:0010875	BP	GO:0010875	positive regulation of cholesterol efflux	2/195	27/18986	0.0740740740740741	7.21215574548908	3.29051719321601	0.0311310507881804	0.182971828150293	0.152255253594783	APOE/PLTP	2
GO:0042026	BP	GO:0042026	protein refolding	2/195	27/18986	0.0740740740740741	7.21215574548908	3.29051719321601	0.0311310507881804	0.182971828150293	0.152255253594783	HSPB1/DNAJA1	2
GO:0042730	BP	GO:0042730	fibrinolysis	2/195	27/18986	0.0740740740740741	7.21215574548908	3.29051719321601	0.0311310507881804	0.182971828150293	0.152255253594783	SERPING1/FAP	2
GO:0070841	BP	GO:0070841	inclusion body assembly	2/195	27/18986	0.0740740740740741	7.21215574548908	3.29051719321601	0.0311310507881804	0.182971828150293	0.152255253594783	APOE/CLU	2
GO:1902993	BP	GO:1902993	positive regulation of amyloid precursor protein catabolic process	2/195	27/18986	0.0740740740740741	7.21215574548908	3.29051719321601	0.0311310507881804	0.182971828150293	0.152255253594783	APOE/CLU	2
GO:1903599	BP	GO:1903599	positive regulation of autophagy of mitochondrion	2/195	27/18986	0.0740740740740741	7.21215574548908	3.29051719321601	0.0311310507881804	0.182971828150293	0.152255253594783	PARK7/ATP5IF1	2
GO:0007548	BP	GO:0007548	sex differentiation	7/195	292/18986	0.023972602739726	2.33407095187917	2.34027500712812	0.0315320959921928	0.184963419094243	0.153912504261695	UBB/SOD1/HMGB2/PRDX4/FKBP4/GJA1/A2M	7
GO:2001252	BP	GO:2001252	positive regulation of chromosome organization	4/195	116/18986	0.0344827586206897	3.35738284703802	2.59430375251494	0.0317605924216779	0.185937011539508	0.154722653923259	CCT2/CCT5/TCP1/CCT8	4
GO:2000058	BP	GO:2000058	regulation of ubiquitin-dependent protein catabolic process	5/195	171/18986	0.0292397660818713	2.84690358374569	2.47137032750936	0.0318541974523561	0.186118631087048	0.154873783911673	RPS7/RPL11/CLU/PARK7/BCAP31	5
GO:1902904	BP	GO:1902904	negative regulation of supramolecular fiber organization	5/195	173/18986	0.0289017341040462	2.81399140358678	2.44161344961624	0.0332450563183179	0.191204267128916	0.159105663830419	APOE/TMSB4X/CLU/FKBP4/STMN1	5
GO:0002675	BP	GO:0002675	positive regulation of acute inflammatory response	2/195	28/18986	0.0714285714285714	6.95457875457875	3.21204380849708	0.0333032314636109	0.191204267128916	0.159105663830419	C3/PARK7	2
GO:0007141	BP	GO:0007141	male meiosis I	2/195	28/18986	0.0714285714285714	6.95457875457875	3.21204380849708	0.0333032314636109	0.191204267128916	0.159105663830419	SYCP3/UBB	2
GO:0031664	BP	GO:0031664	regulation of lipopolysaccharide-mediated signaling pathway	2/195	28/18986	0.0714285714285714	6.95457875457875	3.21204380849708	0.0333032314636109	0.191204267128916	0.159105663830419	MIF/PRDX2	2
GO:0034643	BP	GO:0034643	establishment of mitochondrion localization, microtubule-mediated	2/195	28/18986	0.0714285714285714	6.95457875457875	3.21204380849708	0.0333032314636109	0.191204267128916	0.159105663830419	UBB/HSBP1	2
GO:0047497	BP	GO:0047497	mitochondrion transport along microtubule	2/195	28/18986	0.0714285714285714	6.95457875457875	3.21204380849708	0.0333032314636109	0.191204267128916	0.159105663830419	UBB/HSBP1	2
GO:0051043	BP	GO:0051043	regulation of membrane protein ectodomain proteolysis	2/195	28/18986	0.0714285714285714	6.95457875457875	3.21204380849708	0.0333032314636109	0.191204267128916	0.159105663830419	APOE/TIMP1	2
GO:0071549	BP	GO:0071549	cellular response to dexamethasone stimulus	2/195	28/18986	0.0714285714285714	6.95457875457875	3.21204380849708	0.0333032314636109	0.191204267128916	0.159105663830419	ATP5F1A/SERPINF1	2
GO:1903019	BP	GO:1903019	negative regulation of glycoprotein metabolic process	2/195	28/18986	0.0714285714285714	6.95457875457875	3.21204380849708	0.0333032314636109	0.191204267128916	0.159105663830419	CST3/ITM2B	2
GO:0042177	BP	GO:0042177	negative regulation of protein catabolic process	4/195	118/18986	0.0338983050847458	3.30047805302043	2.55354681533349	0.0335132631472085	0.192039392292482	0.159800591540589	CST3/RPL11/TIMP1/PARK7	4
GO:0006937	BP	GO:0006937	regulation of muscle contraction	5/195	174/18986	0.028735632183908	2.79781903919835	2.42689381361666	0.0339544704395762	0.194193452090961	0.161593036444218	SOD1/CHGA/CALM2/TNNI3/CALM3	5
GO:0098930	BP	GO:0098930	axonal transport	3/195	69/18986	0.0434782608695652	4.23322185061316	2.74082671512804	0.0340924082098355	0.194608103677641	0.161938077990349	SOD1/HSPB1/HSBP1	3
GO:0046661	BP	GO:0046661	male sex differentiation	5/195	175/18986	0.0285714285714286	2.7818315018315	2.41227810805048	0.0346732430313188	0.197544491906403	0.164381517174089	UBB/HMGB2/PRDX4/FKBP4/GJA1	5
GO:0007006	BP	GO:0007006	mitochondrial membrane organization	4/195	120/18986	0.0333333333333333	3.24547008547009	2.51365483466512	0.0353213997740836	0.19863709691707	0.165290700050271	SLC25A6/ROMO1/ATP5IF1/NDUFA13	4
GO:0001933	BP	GO:0001933	negative regulation of protein phosphorylation	6/195	236/18986	0.0254237288135593	2.47535853976532	2.32327489988736	0.0353283411332463	0.19863709691707	0.165290700050271	APOE/HSPB1/CALM2/DNAJA1/PARK7/CALM3	6
GO:0008406	BP	GO:0008406	gonad development	6/195	236/18986	0.0254237288135593	2.47535853976532	2.32327489988736	0.0353283411332463	0.19863709691707	0.165290700050271	UBB/SOD1/HMGB2/PRDX4/GJA1/A2M	6
GO:0097191	BP	GO:0097191	extrinsic apoptotic signaling pathway	6/195	236/18986	0.0254237288135593	2.47535853976532	2.32327489988736	0.0353283411332463	0.19863709691707	0.165290700050271	HMGB2/COL2A1/PARK7/BEX3/NDUFA13/PRDX2	6
GO:0009266	BP	GO:0009266	response to temperature stimulus	5/195	176/18986	0.0284090909090909	2.76602564102564	2.39776	0.0354013992505389	0.19863709691707	0.165290700050271	SOD1/HSPB1/DNAJA1/HSBP1/EEF1D	5
GO:0002092	BP	GO:0002092	positive regulation of receptor internalization	2/195	29/18986	0.0689655172413793	6.71476569407604	3.13733058280341	0.0355329305850307	0.19863709691707	0.165290700050271	CD63/AP2M1	2
GO:0030970	BP	GO:0030970	retrograde protein transport, ER to cytosol	2/195	29/18986	0.0689655172413793	6.71476569407604	3.13733058280341	0.0355329305850307	0.19863709691707	0.165290700050271	BCAP31/SEC61B	2
GO:1902430	BP	GO:1902430	negative regulation of amyloid-beta formation	2/195	29/18986	0.0689655172413793	6.71476569407604	3.13733058280341	0.0355329305850307	0.19863709691707	0.165290700050271	APOE/CLU	2
GO:1903421	BP	GO:1903421	regulation of synaptic vesicle recycling	2/195	29/18986	0.0689655172413793	6.71476569407604	3.13733058280341	0.0355329305850307	0.19863709691707	0.165290700050271	PARK7/AP2M1	2
GO:1903513	BP	GO:1903513	endoplasmic reticulum to cytosol transport	2/195	29/18986	0.0689655172413793	6.71476569407604	3.13733058280341	0.0355329305850307	0.19863709691707	0.165290700050271	BCAP31/SEC61B	2
GO:0022626	CC	GO:0022626	cytosolic ribosome	38/199	118/19960	0.322033898305085	32.3004854782386	34.2208523791224	1.40300337155305e-47	5.73828378965199e-45	3.92840944034855e-45	RPS5/RPL37A/RPL27/UBA52/RPL29/RPS26/RPS13/RPS29/RPLP2/RPL32/RPL35A/RPL38/RPSA/RPS28/RPL10A/RPS17/RPLP0/RPS18/RPL10/RPL8/RPS23/RPL15/RPL3/RPS25/RPS16/RPL26/RPS20/RPL22/RPS15A/RPS9/RPS4X/RPL7/RPL27A/RPS7/RPL11/RPL26L1/RPS21/RPL36AL	38
GO:0044391	CC	GO:0044391	ribosomal subunit	38/199	186/19960	0.204301075268817	20.4917058410331	26.8009707035282	3.7458525408566e-39	7.66026844605174e-37	5.24419355719924e-37	RPS5/RPL37A/RPL27/UBA52/RPL29/RPS26/RPS13/RPS29/RPLP2/RPL32/RPL35A/RPL38/RPSA/RPS28/RPL10A/RPS17/RPLP0/RPS18/RPL10/RPL8/RPS23/RPL15/RPL3/RPS25/RPS16/RPL26/RPS20/RPL22/RPS15A/RPS9/RPS4X/RPL7/RPL27A/RPS7/RPL11/RPL26L1/RPS21/RPL36AL	38
GO:0005840	CC	GO:0005840	ribosome	39/199	245/19960	0.159183673469388	15.9663624243667	23.6533347188581	1.01233940508474e-35	1.38015605559887e-33	9.44850111412428e-34	RPS5/RPL37A/RPL27/UBA52/RPL29/RPS26/RPS13/RPS29/RPLP2/RPL32/RPL35A/RPL38/RPSA/RPS28/RPL10A/RPS17/RPLP0/RPS18/RPL10/RPL8/RPS23/RPL15/RPL3/RPS25/RPS16/RPL26/RPS20/RPL22/RPS15A/RPS9/RPS4X/RPL7/RPL27A/RPS7/RPL11/RPL26L1/RPL22L1/RPS21/RPL36AL	39
GO:0022625	CC	GO:0022625	cytosolic large ribosomal subunit	21/199	57/19960	0.368421052631579	36.9531869875694	27.2776541052029	4.97973148852113e-28	5.09177544701285e-26	3.48581204196479e-26	RPL37A/RPL27/UBA52/RPL29/RPLP2/RPL32/RPL35A/RPL38/RPL10A/RPLP0/RPL10/RPL8/RPL15/RPL3/RPL26/RPL22/RPL7/RPL27A/RPL11/RPL26L1/RPL36AL	21
GO:0022627	CC	GO:0022627	cytosolic small ribosomal subunit	17/199	42/19960	0.404761904761905	40.5982292414453	25.7791750128088	9.71233596490283e-24	7.94469081929052e-22	5.43890814034559e-22	RPS5/RPS26/RPS13/RPS29/RPSA/RPS28/RPS17/RPS18/RPS23/RPS25/RPS16/RPS20/RPS15A/RPS9/RPS4X/RPS7/RPS21	17
GO:0098803	CC	GO:0098803	respiratory chain complex	21/199	110/19960	0.190909090909091	19.1484696208314	19.1534743332746	2.79172901544612e-21	1.90302861219577e-19	1.30280687387486e-19	COX7B/COX6A1/COX7C/COX8A/COX5B/ATP5PF/COX4I1/COX7A2/ATP5PB/NDUFA11/ATP5ME/NDUFC2/ATP5MG/ATP5MC3/NDUFS5/ATP5F1A/ATP5PO/NDUFA4/NDUFB4/NDUFB7/NDUFA13	21
GO:0015934	CC	GO:0015934	large ribosomal subunit	21/199	114/19960	0.184210526315789	18.4765934937847	18.7786421069269	6.16504446360897e-21	3.60214740802296e-19	2.46601778544359e-19	RPL37A/RPL27/UBA52/RPL29/RPLP2/RPL32/RPL35A/RPL38/RPL10A/RPLP0/RPL10/RPL8/RPL15/RPL3/RPL26/RPL22/RPL7/RPL27A/RPL11/RPL26L1/RPL36AL	21
GO:0015935	CC	GO:0015935	small ribosomal subunit	17/199	74/19960	0.22972972972973	23.0422382181176	19.0629145958135	6.63282858440726e-19	3.39103361377821e-17	2.32149000454254e-17	RPS5/RPS26/RPS13/RPS29/RPSA/RPS28/RPS17/RPS18/RPS23/RPS25/RPS16/RPS20/RPS15A/RPS9/RPS4X/RPS7/RPS21	17
GO:1902495	CC	GO:1902495	transmembrane transporter complex	26/199	499/19960	0.0521042084168337	5.22613065326633	9.59405235476015	5.62348971193265e-12	2.55556365797828e-10	1.74953013260127e-10	COX7B/COX6A1/CALM2/COX7C/COX8A/COX5B/ATP5PF/COX4I1/COX7A2/ATP5PB/GABRG2/NDUFA11/ATP5ME/KCNIP4/NDUFC2/ATP5MG/ATP5MC3/KCNC2/NDUFS5/ATP5F1A/ATP5PO/NDUFA4/CALM3/NDUFB4/NDUFB7/NDUFA13	26
GO:0005925	CC	GO:0005925	focal adhesion	24/199	424/19960	0.0566037735849057	5.67744382288802	9.76933840113642	6.96796124334570e-12	2.84989614852839e-10	1.9510291481368e-10	HSPB1/RPS5/RPL37A/RPL27/RPS13/RPS29/RPLP2/RPL38/RPL10A/RPS17/RPLP0/RPS18/RPL8/RPL3/RPS16/RPL22/RPS9/RPS4X/RPL7/RPS7/PPIB/FAP/HYOU1/GJA1	24
GO:0005791	CC	GO:0005791	rough endoplasmic reticulum	11/199	58/19960	0.189655172413793	19.0226997054237	13.7935784924125	1.10899853912133e-11	3.87383263969744e-10	2.65201256507404e-10	PTGDS/TMEM97/SSR4/RPL27/RPS26/RPS29/RPS28/RPS23/LRPAP1/SEC61B/RPS21	11
GO:0030055	CC	GO:0030055	cell-substrate junction	24/199	434/19960	0.0552995391705069	5.5466271449413	9.60990359619127	1.13657681360316e-11	3.87383263969744e-10	2.65201256507404e-10	HSPB1/RPS5/RPL37A/RPL27/RPS13/RPS29/RPLP2/RPL38/RPL10A/RPS17/RPLP0/RPS18/RPL8/RPL3/RPS16/RPL22/RPS9/RPS4X/RPL7/RPS7/PPIB/FAP/HYOU1/GJA1	24
GO:0045277	CC	GO:0045277	respiratory chain complex IV	8/199	24/19960	0.333333333333333	33.4338358458961	15.9542499200127	5.43841606600164e-11	1.71100936230359e-09	1.17135115267728e-09	COX7B/COX6A1/COX7C/COX8A/COX5B/COX4I1/COX7A2/NDUFA4	8
GO:1990204	CC	GO:1990204	oxidoreductase complex	14/199	150/19960	0.0933333333333333	9.36147403685092	10.3152012511509	3.30988937802189e-10	9.66960539722108e-09	6.61977875604377e-09	COX7B/COX6A1/COX7C/COX8A/COX5B/COX4I1/COX7A2/NDUFA11/NDUFC2/NDUFS5/NDUFA4/NDUFB4/NDUFB7/NDUFA13	14
GO:0045259	CC	GO:0045259	proton-transporting ATP synthase complex	7/199	21/19960	0.333333333333333	33.4338358458961	14.9227115118386	9.10108102773218e-10	2.48156142689498e-08	1.69886845851001e-08	ATP5PF/ATP5PB/ATP5ME/ATP5MG/ATP5MC3/ATP5F1A/ATP5PO	7
GO:0032040	CC	GO:0032040	small-subunit processome	10/199	74/19960	0.135135135135135	13.5542577753633	10.8573703549247	3.1934959807692e-09	8.16337410084126e-08	5.5886179663461e-08	RPS5/RPS13/RPS28/RPS17/RPS23/RPS16/RPS15A/RPS9/RPS4X/RPS7	10
GO:0070069	CC	GO:0070069	cytochrome complex	8/199	39/19960	0.205128205128205	20.5746682128592	12.2789890920408	4.00278049410996e-09	9.63021895347631e-08	6.59281493147522e-08	COX7B/COX6A1/COX7C/COX8A/COX5B/COX4I1/COX7A2/NDUFA4	8
GO:0030867	CC	GO:0030867	rough endoplasmic reticulum membrane	7/199	26/19960	0.269230769230769	27.0042520293777	13.314512868129	4.93569401083347e-09	1.12149936135049e-07	7.67774623907429e-08	TMEM97/SSR4/RPL27/RPS26/RPS29/RPS28/SEC61B	7
GO:0030684	CC	GO:0030684	preribosome	10/199	106/19960	0.0943396226415094	9.46240637148004	8.76625841359473	1.07433225727075e-07	2.31264154328282e-06	1.583226484399e-06	RPS5/RPS13/RPS28/RPS17/RPS23/RPS16/RPS15A/RPS9/RPS4X/RPS7	10
GO:0098556	CC	GO:0098556	cytoplasmic side of rough endoplasmic reticulum membrane	4/199	6/19960	0.666666666666667	66.8676716917923	16.192892085458	1.41580878633903e-07	2.89532896806331e-06	1.98213230087464e-06	RPL27/RPS26/RPS29/RPS28	4
GO:0062023	CC	GO:0062023	collagen-containing extracellular matrix	18/199	430/19960	0.0418604651162791	4.19866775739161	6.72889431123979	3.33759422347086e-07	6.50036208285515e-06	4.45012563129448e-06	RARRES2/OGN/APOE/SERPING1/LGALS1/FMOD/CCDC80/POSTN/CLU/FGL2/TIMP1/ITIH5/COL2A1/SERPINA5/SERPINF1/AEBP1/A2M/SPARCL1	18
GO:0016469	CC	GO:0016469	proton-transporting two-sector ATPase complex	7/199	50/19960	0.14	14.0422110552764	9.26599505827651	6.12172441865148e-07	1.13808422146748e-05	7.79128562373825e-06	ATP5PF/ATP5PB/ATP5ME/ATP5MG/ATP5MC3/ATP5F1A/ATP5PO	7
GO:0005788	CC	GO:0005788	endoplasmic reticulum lumen	15/199	314/19960	0.0477707006369427	4.79147329001696	6.79559085487633	6.42976759020355e-07	1.14338041060576e-05	7.82754315329128e-06	APOE/CST3/SERPING1/LGALS1/C3/PPIB/CLU/TIMP1/LRPAP1/COL2A1/HYOU1/DNAJB9/MANF/SPARCL1/RCN3	15
GO:0098554	CC	GO:0098554	cytoplasmic side of endoplasmic reticulum membrane	5/199	23/19960	0.217391304347826	21.8046755516714	10.0181246057136	2.72380864135978e-06	4.64182389298395e-05	3.17777674825307e-05	RPL27/RPS26/RPS29/RPS28/DNAJA1	5
GO:0005832	CC	GO:0005832	chaperonin-containing T-complex	4/199	11/19960	0.363636363636364	36.4732754682503	11.8094191453357	2.9950594464598e-06	4.89991725440823e-05	3.35446658003498e-05	CCT2/CCT5/TCP1/CCT8	4
GO:0030964	CC	GO:0030964	NADH dehydrogenase complex	6/199	45/19960	0.133333333333333	13.3735343383585	8.33875737216437	5.36648531768155e-06	8.1292314627102e-05	5.56524403315123e-05	NDUFA11/NDUFC2/NDUFS5/NDUFB4/NDUFB7/NDUFA13	6
GO:0045271	CC	GO:0045271	respiratory chain complex I	6/199	45/19960	0.133333333333333	13.3735343383585	8.33875737216437	5.36648531768155e-06	8.1292314627102e-05	5.56524403315123e-05	NDUFA11/NDUFC2/NDUFS5/NDUFB4/NDUFB7/NDUFA13	6
GO:0101002	CC	GO:0101002	ficolin-1-rich granule	10/199	185/19960	0.0540540540540541	5.42170311014532	6.06329453529615	1.72601332761869e-05	0.000252121232498587	0.000172601332761869	HBB/CST3/FGL2/PRDX4/NME2/MIF/DYNLL1/LAMP2/LAMP1/CCT8	10
GO:0034703	CC	GO:0034703	cation channel complex	11/199	228/19960	0.0482456140350877	4.83910781980076	5.85064365814483	1.89902953714788e-05	0.000267828648514995	0.000183354576000485	CALM2/ATP5PF/ATP5PB/ATP5ME/KCNIP4/ATP5MG/ATP5MC3/KCNC2/ATP5F1A/ATP5PO/CALM3	11
GO:0034774	CC	GO:0034774	secretory granule lumen	13/199	324/19960	0.0401234567901235	4.02444320367268	5.50786002693502	2.36515101511853e-05	0.000322448921727826	0.000220747428077729	RARRES2/SERPING1/FTL/TMSB4X/C3/CLU/TIMP1/PRDX4/CCT2/NME2/MIF/A2M/CCT8	13
GO:0005766	CC	GO:0005766	primary lysosome	9/199	155/19960	0.0580645161290323	5.82395850218836	6.05025190500433	2.6054684427012e-05	0.000333011435332748	0.000227978488736355	FTL/CD63/C3/CCT2/LAMP2/GLIPR1/NDUFC2/LAMP1/CCT8	9
GO:0042582	CC	GO:0042582	azurophil granule	9/199	155/19960	0.0580645161290323	5.82395850218836	6.05025190500433	2.6054684427012e-05	0.000333011435332748	0.000227978488736355	FTL/CD63/C3/CCT2/LAMP2/GLIPR1/NDUFC2/LAMP1/CCT8	9
GO:0060205	CC	GO:0060205	cytoplasmic vesicle lumen	13/199	329/19960	0.0395136778115502	3.96328145285699	5.4386499674644	2.77404327166477e-05	0.000343813241851785	0.000235373368504889	RARRES2/SERPING1/FTL/TMSB4X/C3/CLU/TIMP1/PRDX4/CCT2/NME2/MIF/A2M/CCT8	13
GO:0031983	CC	GO:0031983	vesicle lumen	13/199	330/19960	0.0393939393939394	3.95127150906045	5.42497140810709	2.86286291155817e-05	0.00034438556789038	0.000235765180951849	RARRES2/SERPING1/FTL/TMSB4X/C3/CLU/TIMP1/PRDX4/CCT2/NME2/MIF/A2M/CCT8	13
GO:0002199	CC	GO:0002199	zona pellucida receptor complex	3/199	8/19960	0.375	37.6130653266332	10.3939191459146	5.26886365879999e-05	0.000615704353271199	0.000421509092703999	CCT2/TCP1/CCT8	3
GO:0045263	CC	GO:0045263	proton-transporting ATP synthase complex, coupling factor F(o)	3/199	9/19960	0.333333333333333	33.4338358458961	9.76626946586867	7.84521398792903e-05	0.000891303478073048	0.000610183310172258	ATP5PF/ATP5ME/ATP5MC3	3
GO:0072562	CC	GO:0072562	blood microparticle	8/199	144/19960	0.0555555555555556	5.57230597431602	5.52586159104156	0.000100310337778522	0.00110883589598421	0.000759105258864495	HBB/APOE/SERPING1/C3/CLU/C1S/C1R/A2M	8
GO:0005758	CC	GO:0005758	mitochondrial intermembrane space	6/199	87/19960	0.0689655172413793	6.91734534742679	5.55068132651698	0.000235228267801387	0.00253179898765177	0.0017332609206418	SOD1/COX6C/COX4I1/PARK7/NDUFS5/NDUFB7	6
GO:1904813	CC	GO:1904813	ficolin-1-rich granule lumen	7/199	124/19960	0.0564516129032258	5.66218187712757	5.22594064524717	0.000248006754932998	0.00260089135301529	0.00178056131746768	HBB/CST3/FGL2/PRDX4/NME2/MIF/CCT8	7
GO:0035577	CC	GO:0035577	azurophil granule membrane	5/199	58/19960	0.0862068965517241	8.64668168428349	5.85234763618215	0.000279566766356322	0.00285857018599339	0.00195696736449426	CD63/LAMP2/GLIPR1/NDUFC2/LAMP1	5
GO:0031091	CC	GO:0031091	platelet alpha granule	6/199	91/19960	0.0659340659340659	6.61328621127616	5.38568992963665	0.000300445480554639	0.00299712686699628	0.00205182279403168	SERPING1/TMSB4X/CLU/TIMP1/SERPINA5/A2M	6
GO:0034702	CC	GO:0034702	monoatomic ion channel complex	12/199	365/19960	0.0328767123287671	3.29758380945825	4.4456639261049	0.000314510955800229	0.00306273764100699	0.00209673970533486	CALM2/ATP5PF/ATP5PB/GABRG2/ATP5ME/KCNIP4/ATP5MG/ATP5MC3/KCNC2/ATP5F1A/ATP5PO/CALM3	12
GO:0044754	CC	GO:0044754	autolysosome	3/199	15/19960	0.2	20.0603015075377	7.41053979333409	0.000406581424881554	0.00386725122736176	0.0026475069527171	FTL/LAMP2/LAMP1	3
GO:0005775	CC	GO:0005775	vacuolar lumen	8/199	178/19960	0.0449438202247191	4.50793292304218	4.7175623744233	0.000426332490621934	0.00396295428782661	0.0027130249403214	OGN/FMOD/FTL/C3/CCT2/LAMP2/CTSV/CCT8	8
GO:0031970	CC	GO:0031970	organelle envelope lumen	6/199	98/19960	0.0612244897959184	6.14090862475644	5.11956312163481	0.000447928829417582	0.00407117536070646	0.00278711271637606	SOD1/COX6C/COX4I1/PARK7/NDUFS5/NDUFB7	6
GO:0031093	CC	GO:0031093	platelet alpha granule lumen	5/199	67/19960	0.0746268656716418	7.48518712967824	5.33582085801338	0.000548106385034194	0.00487338068432577	0.00333629973499075	SERPING1/TMSB4X/CLU/TIMP1/A2M	5
GO:0005853	CC	GO:0005853	eukaryotic translation elongation factor 1 complex	2/199	4/19960	0.5	50.1507537688442	9.86540454307702	0.000585649598486075	0.00509639756980435	0.0034889763314064	EEF1B2/EEF1D	2
GO:0033290	CC	GO:0033290	eukaryotic 48S preinitiation complex	3/199	17/19960	0.176470588235294	17.7002660360627	6.91264212878515	0.0005987707019929	0.0051020253565645	0.00349282909495859	EIF1/EIF3G/EIF3J	3
GO:0016282	CC	GO:0016282	eukaryotic 43S preinitiation complex	3/199	18/19960	0.166666666666667	16.7169179229481	6.69438599570237	0.000713266436074807	0.00595359127254277	0.00407580820614175	EIF1/EIF3G/EIF3J	3
GO:0101031	CC	GO:0101031	protein folding chaperone complex	4/199	42/19960	0.0952380952380952	9.5525245273989	5.56785065435185	0.000797751022048479	0.00652560336035656	0.00446740572347148	CCT2/CCT5/TCP1/CCT8	4
GO:0070993	CC	GO:0070993	translation preinitiation complex	3/199	19/19960	0.157894736842105	15.8370801375298	6.49296772833725	0.000840808150086891	0.00674295163501056	0.00461620160832019	EIF1/EIF3G/EIF3J	3
GO:0042470	CC	GO:0042470	melanosome	6/199	112/19960	0.0535714285714286	5.37329504666188	4.65747875074598	0.000907585796529463	0.00700382246755755	0.00479479288732547	APOE/CD63/PPIB/LAMP1/SERPINF1/PRDX1	6
GO:0048770	CC	GO:0048770	pigment granule	6/199	112/19960	0.0535714285714286	5.37329504666188	4.65747875074598	0.000907585796529463	0.00700382246755755	0.00479479288732547	APOE/CD63/PPIB/LAMP1/SERPINF1/PRDX1	6
GO:0005784	CC	GO:0005784	Sec61 translocon complex	2/199	5/19960	0.4	40.1206030150754	8.77922429743102	0.000969669729672811	0.00734435035992926	0.00502791711682199	SSR4/SEC61B	2
GO:0140534	CC	GO:0140534	endoplasmic reticulum protein-containing complex	6/199	116/19960	0.0517241379310345	5.18800901057009	4.53955686872861	0.0010893527624661	0.00810082326997521	0.00554579588164562	SSR4/PPIB/HYOU1/TMEM258/SEC61B/KRTCAP2	6
GO:0033177	CC	GO:0033177	proton-transporting two-sector ATPase complex, proton-transporting domain	3/199	21/19960	0.142857142857143	14.3287867910983	6.13253520278676	0.0011372405071482	0.00816019942848444	0.00558644459651746	ATP5PF/ATP5ME/ATP5MC3	3
GO:0042827	CC	GO:0042827	platelet dense granule	3/199	21/19960	0.142857142857143	14.3287867910983	6.13253520278676	0.0011372405071482	0.00816019942848444	0.00558644459651746	RARRES2/CD63/LAMP2	3
GO:0031088	CC	GO:0031088	platelet dense granule membrane	2/199	6/19960	0.333333333333333	33.4338358458961	7.97352616663842	0.00144495598324256	0.00984429146637528	0.00673936824103931	CD63/LAMP2	2
GO:0071256	CC	GO:0071256	translocon complex	2/199	6/19960	0.333333333333333	33.4338358458961	7.97352616663842	0.00144495598324256	0.00984429146637528	0.00673936824103931	SSR4/SEC61B	2
GO:0097487	CC	GO:0097487	multivesicular body, internal vesicle	2/199	6/19960	0.333333333333333	33.4338358458961	7.97352616663842	0.00144495598324256	0.00984429146637528	0.00673936824103931	APOE/CD63	2
GO:0005767	CC	GO:0005767	secondary lysosome	3/199	23/19960	0.130434782608696	13.0828053310028	5.81826181773082	0.00149228868194442	0.00984429146637528	0.00673936824103931	FTL/LAMP2/LAMP1	3
GO:0071682	CC	GO:0071682	endocytic vesicle lumen	3/199	23/19960	0.130434782608696	13.0828053310028	5.81826181773082	0.00149228868194442	0.00984429146637528	0.00673936824103931	HBB/APOE/HYOU1	3
GO:0034364	CC	GO:0034364	high-density lipoprotein particle	3/199	27/19960	0.111111111111111	11.144611948632	5.29325060682586	0.00239356728491203	0.0155391907861749	0.0106380768218313	APOE/CLU/PLTP	3
GO:0016461	CC	GO:0016461	unconventional myosin complex	2/199	9/19960	0.222222222222222	22.2892238972641	6.41047510654524	0.00340015052107941	0.0217290869237731	0.0148756585297224	MYL6/DYNLL2	2
GO:1904115	CC	GO:1904115	axon cytoplasm	4/199	64/19960	0.0625	6.26884422110553	4.23656552141988	0.00382006752600265	0.0240370402790013	0.0164556754966268	SOD1/HSPB1/HSBP1/DYNLL1	4
GO:0005790	CC	GO:0005790	smooth endoplasmic reticulum	3/199	32/19960	0.09375	9.40326633165829	4.77400344777968	0.00391329705092441	0.0242505832398195	0.016601866276649	RPL10/PPIB/HYOU1	3
GO:0034663	CC	GO:0034663	endoplasmic reticulum chaperone complex	2/199	11/19960	0.181818181818182	18.2366377341252	5.73825441749185	0.0051269371347327	0.0312972729568011	0.0214260059361963	PPIB/HYOU1	2
GO:0034358	CC	GO:0034358	plasma lipoprotein particle	3/199	37/19960	0.0810810810810811	8.13255466521798	4.35772752425431	0.00591101712156881	0.0350377681553861	0.0239867361454966	APOE/CLU/PLTP	3
GO:1990777	CC	GO:1990777	lipoprotein particle	3/199	37/19960	0.0810810810810811	8.13255466521798	4.35772752425431	0.00591101712156881	0.0350377681553861	0.0239867361454966	APOE/CLU/PLTP	3
GO:0099572	CC	GO:0099572	postsynaptic specialization	10/199	396/19960	0.0252525252525253	2.53286635196183	3.0918222996979	0.0065649929004442	0.0383583156611668	0.0262599716017768	RPS13/RPL38/RPL10A/RPLP0/RPS18/RPL8/RPS25/RPL7/ERBB4/GABRG2	10
GO:0034709	CC	GO:0034709	methylosome	2/199	13/19960	0.153846153846154	15.4310011596444	5.22300945607233	0.00717627008223026	0.0413393586427067	0.0283007834228799	SNRPD2/ERH	2
GO:0032994	CC	GO:0032994	protein-lipid complex	3/199	40/19960	0.075	7.52261306532663	4.14379643921685	0.00735402163670955	0.0417749284640862	0.0285989730316483	APOE/CLU/PLTP	3
GO:0000800	CC	GO:0000800	lateral element	2/199	14/19960	0.142857142857143	14.3287867910983	5.00631531713355	0.00831770401512355	0.0438462947400175	0.0300170232938995	SYCP3/SMC1B	2
GO:0008250	CC	GO:0008250	oligosaccharyltransferase complex	2/199	14/19960	0.142857142857143	14.3287867910983	5.00631531713355	0.00831770401512355	0.0438462947400175	0.0300170232938995	TMEM258/KRTCAP2	2
GO:0042583	CC	GO:0042583	chromaffin granule	2/199	14/19960	0.142857142857143	14.3287867910983	5.00631531713355	0.00831770401512355	0.0438462947400175	0.0300170232938995	CHGA/CLU	2
GO:0005585	CC	GO:0005585	collagen type II trimer	1/199	1/19960	1	100.301507537688	9.9650141764921	0.00996993987975947	0.0438462947400175	0.0300170232938995	COL2A1	1
GO:0031475	CC	GO:0031475	myosin V complex	1/199	1/19960	1	100.301507537688	9.9650141764921	0.00996993987975947	0.0438462947400175	0.0300170232938995	DYNLL2	1
GO:0033291	CC	GO:0033291	eukaryotic 80S initiation complex	1/199	1/19960	1	100.301507537688	9.9650141764921	0.00996993987975947	0.0438462947400175	0.0300170232938995	RPL38	1
GO:0036024	CC	GO:0036024	protein C inhibitor-TMPRSS7 complex	1/199	1/19960	1	100.301507537688	9.9650141764921	0.00996993987975947	0.0438462947400175	0.0300170232938995	SERPINA5	1
GO:0036025	CC	GO:0036025	protein C inhibitor-TMPRSS11E complex	1/199	1/19960	1	100.301507537688	9.9650141764921	0.00996993987975947	0.0438462947400175	0.0300170232938995	SERPINA5	1
GO:0036026	CC	GO:0036026	protein C inhibitor-PLAT complex	1/199	1/19960	1	100.301507537688	9.9650141764921	0.00996993987975947	0.0438462947400175	0.0300170232938995	SERPINA5	1
GO:0036027	CC	GO:0036027	protein C inhibitor-PLAU complex	1/199	1/19960	1	100.301507537688	9.9650141764921	0.00996993987975947	0.0438462947400175	0.0300170232938995	SERPINA5	1
GO:0036028	CC	GO:0036028	protein C inhibitor-thrombin complex	1/199	1/19960	1	100.301507537688	9.9650141764921	0.00996993987975947	0.0438462947400175	0.0300170232938995	SERPINA5	1
GO:0036029	CC	GO:0036029	protein C inhibitor-KLK3 complex	1/199	1/19960	1	100.301507537688	9.9650141764921	0.00996993987975947	0.0438462947400175	0.0300170232938995	SERPINA5	1
GO:0036030	CC	GO:0036030	protein C inhibitor-plasma kallikrein complex	1/199	1/19960	1	100.301507537688	9.9650141764921	0.00996993987975947	0.0438462947400175	0.0300170232938995	SERPINA5	1
GO:0043528	CC	GO:0043528	tRNA (m2G10) methyltransferase complex	1/199	1/19960	1	100.301507537688	9.9650141764921	0.00996993987975947	0.0438462947400175	0.0300170232938995	TRMT112	1
GO:0061742	CC	GO:0061742	chaperone-mediated autophagy translocation complex	1/199	1/19960	1	100.301507537688	9.9650141764921	0.00996993987975947	0.0438462947400175	0.0300170232938995	LAMP2	1
GO:0070992	CC	GO:0070992	translation initiation complex	1/199	1/19960	1	100.301507537688	9.9650141764921	0.00996993987975947	0.0438462947400175	0.0300170232938995	RPL38	1
GO:0071065	CC	GO:0071065	alpha9-beta1 integrin-vascular cell adhesion molecule-1 complex	1/199	1/19960	1	100.301507537688	9.9650141764921	0.00996993987975947	0.0438462947400175	0.0300170232938995	VCAM1	1
GO:0097181	CC	GO:0097181	protein C inhibitor-coagulation factor V complex	1/199	1/19960	1	100.301507537688	9.9650141764921	0.00996993987975947	0.0438462947400175	0.0300170232938995	SERPINA5	1
GO:0097182	CC	GO:0097182	protein C inhibitor-coagulation factor Xa complex	1/199	1/19960	1	100.301507537688	9.9650141764921	0.00996993987975947	0.0438462947400175	0.0300170232938995	SERPINA5	1
GO:0097183	CC	GO:0097183	protein C inhibitor-coagulation factor XI complex	1/199	1/19960	1	100.301507537688	9.9650141764921	0.00996993987975947	0.0438462947400175	0.0300170232938995	SERPINA5	1
GO:0099020	CC	GO:0099020	perinuclear endoplasmic reticulum lumen	1/199	1/19960	1	100.301507537688	9.9650141764921	0.00996993987975947	0.0438462947400175	0.0300170232938995	CLU	1
GO:0014069	CC	GO:0014069	postsynaptic density	9/199	359/19960	0.0250696378830084	2.51452247308968	2.90586410362591	0.0101546687414971	0.0439178637457595	0.030066019190251	RPS13/RPL38/RPL10A/RPLP0/RPS18/RPL8/RPS25/RPL7/ERBB4	9
GO:0005874	CC	GO:0005874	microtubule	11/199	489/19960	0.0224948875255624	2.25627113070465	2.82250778925267	0.0102009707966923	0.0439178637457595	0.030066019190251	CALM2/CCT2/DYNLL1/FKBP4/CCT5/STMN1/BEX4/CALM3/TCP1/CCT8/DYNLL2	11
GO:0005744	CC	GO:0005744	TIM23 mitochondrial import inner membrane translocase complex	2/199	16/19960	0.125	12.5376884422111	4.63301956386364	0.010825950866798	0.0456475660259831	0.0312501674505508	SLC25A6/ROMO1	2
GO:0005852	CC	GO:0005852	eukaryotic translation initiation factor 3 complex	2/199	16/19960	0.125	12.5376884422111	4.63301956386364	0.010825950866798	0.0456475660259831	0.0312501674505508	EIF3G/EIF3J	2
GO:0120111	CC	GO:0120111	neuron projection cytoplasm	4/199	89/19960	0.0449438202247191	4.50793292304218	3.32834157783766	0.012117628055688	0.0505725497426162	0.0346217944448229	SOD1/HSPB1/HSBP1/DYNLL1	4
GO:0008076	CC	GO:0008076	voltage-gated potassium channel complex	4/199	90/19960	0.0444444444444444	4.45784477945282	3.29928082921889	0.0125847484682209	0.0519915366010338	0.0355932279909278	CALM2/KCNIP4/KCNC2/CALM3	4
GO:0035578	CC	GO:0035578	azurophil granule lumen	4/199	91/19960	0.043956043956044	4.40885747418411	3.27064195183913	0.0130632341831221	0.0534286278089694	0.0365770557127419	FTL/C3/CCT2/CCT8	4
GO:0032279	CC	GO:0032279	asymmetric synapse	9/199	375/19960	0.024	2.40723618090452	2.76065608443687	0.0132032178201981	0.0534664959253568	0.0366029800955988	RPS13/RPL38/RPL10A/RPLP0/RPS18/RPL8/RPS25/RPL7/ERBB4	9
GO:0005604	CC	GO:0005604	basement membrane	4/199	92/19960	0.0434782608695652	4.36093511033428	3.24241376043075	0.0135531758258261	0.0543455775761066	0.0372047963846207	CCDC80/TIMP1/COL2A1/SERPINF1	4
GO:0043292	CC	GO:0043292	contractile muscle fiber	7/199	253/19960	0.0276679841897233	2.77514052475818	2.85150547076024	0.0137075953145095	0.0544311309090715	0.0372633659035209	HSPB1/RPL15/CALM2/TNNI3/GJA1/CFL2/CALM3	7
GO:0030667	CC	GO:0030667	secretory granule membrane	8/199	320/19960	0.025	2.50753768844221	2.72812266674857	0.015225133046637	0.0598757636161012	0.0409907428178688	PNLIPRP2/CD63/DYNLL1/LAMP2/GLIPR1/NDUFC2/LAMP1/SERPINA5	8
GO:0043202	CC	GO:0043202	lysosomal lumen	4/199	98/19960	0.0408163265306122	4.09393908317096	3.08109277696744	0.0167381690884463	0.0651991538778528	0.0446351175691902	OGN/FMOD/LAMP2/CTSV	4
GO:0030666	CC	GO:0030666	endocytic vesicle membrane	6/199	207/19960	0.0289855072463768	2.90729007355619	2.7680686554578	0.0178065717484589	0.0687064891049027	0.0470362272600801	APOE/UBB/UBA52/LAMP2/LAMP1/AP2M1	6
GO:0044305	CC	GO:0044305	calyx of Held	2/199	21/19960	0.0952380952380952	9.5525245273989	3.93499112552381	0.0183379842326988	0.0700295746742531	0.0479420071119581	CALM2/CALM3	2
GO:0034705	CC	GO:0034705	potassium channel complex	4/199	101/19960	0.0396039603960396	3.97233693218568	3.00518702404318	0.0184919170288981	0.0700295746742531	0.0479420071119581	CALM2/KCNIP4/KCNC2/CALM3	4
GO:0098562	CC	GO:0098562	cytoplasmic side of membrane	6/199	210/19960	0.0285714285714286	2.86575735821967	2.72755005074847	0.0189691357006865	0.0706620275177281	0.0483749821637258	RPL27/RPS26/RPS29/RPS28/DNAJA1/AP2M1	6
GO:0031205	CC	GO:0031205	endoplasmic reticulum Sec complex	1/199	2/19960	0.5	50.1507537688442	6.97554491406837	0.019840974599131	0.0706620275177281	0.0483749821637258	SEC61B	1
GO:0034360	CC	GO:0034360	chylomicron remnant	1/199	2/19960	0.5	50.1507537688442	6.97554491406837	0.019840974599131	0.0706620275177281	0.0483749821637258	APOE	1
GO:0034365	CC	GO:0034365	discoidal high-density lipoprotein particle	1/199	2/19960	0.5	50.1507537688442	6.97554491406837	0.019840974599131	0.0706620275177281	0.0483749821637258	APOE	1
GO:0070288	CC	GO:0070288	ferritin complex	1/199	2/19960	0.5	50.1507537688442	6.97554491406837	0.019840974599131	0.0706620275177281	0.0483749821637258	FTL	1
GO:1990724	CC	GO:1990724	galectin complex	1/199	2/19960	0.5	50.1507537688442	6.97554491406837	0.019840974599131	0.0706620275177281	0.0483749821637258	LGALS1	1
GO:0044233	CC	GO:0044233	mitochondria-associated endoplasmic reticulum membrane contact site	2/199	22/19960	0.0909090909090909	9.11831886706259	3.82320968869494	0.0200410640392578	0.0706620275177281	0.0483749821637258	TMX1/BCAP31	2
GO:0097038	CC	GO:0097038	perinuclear endoplasmic reticulum	2/199	22/19960	0.0909090909090909	9.11831886706259	3.82320968869494	0.0200410640392578	0.0706620275177281	0.0483749821637258	CLU/BCAP31	2
GO:0005796	CC	GO:0005796	Golgi lumen	4/199	106/19960	0.0377358490566038	3.78496254859202	2.88495970311943	0.021660190267024	0.0755874081014802	0.0517468808518691	OGN/FMOD/LRPAP1/SDF4	4
GO:0005868	CC	GO:0005868	cytoplasmic dynein complex	2/199	23/19960	0.0869565217391304	8.72187022066856	3.7183304237394	0.0218076140732877	0.0755874081014802	0.0517468808518691	DYNLL1/DYNLL2	2
GO:0098984	CC	GO:0098984	neuron to neuron synapse	9/199	412/19960	0.0218446601941748	2.19105234912426	2.45143149284665	0.0227951254763587	0.0783462715952159	0.053635589356138	RPS13/RPL38/RPL10A/RPLP0/RPS18/RPL8/RPS25/RPL7/ERBB4	9
GO:0101003	CC	GO:0101003	ficolin-1-rich granule membrane	3/199	61/19960	0.0491803278688525	4.93286102644369	3.08709049041347	0.0230164070397059	0.0784475873269977	0.0537049497593138	DYNLL1/LAMP2/LAMP1	3
GO:0099523	CC	GO:0099523	presynaptic cytosol	2/199	24/19960	0.0833333333333333	8.35845896147404	3.61963641474028	0.023636212901529	0.0798943064192178	0.0546953686977531	CALM2/CALM3	2
GO:0030017	CC	GO:0030017	sarcomere	6/199	222/19960	0.027027027027027	2.71085155507266	2.57234201924111	0.0241371482024489	0.0809188001213244	0.0553967335793908	HSPB1/RPL15/CALM2/TNNI3/CFL2/CALM3	6
GO:0070820	CC	GO:0070820	tertiary granule	5/199	164/19960	0.0304878048780488	3.05797279078318	2.65561001709308	0.0244250741573406	0.0812183360191243	0.0556017948297183	HBB/CST3/DYNLL1/LAMP2/LAMP1	5
GO:0030139	CC	GO:0030139	endocytic vesicle	8/199	356/19960	0.0224719101123595	2.25396646152109	2.39568680750555	0.0267603446374054	0.0882659754572486	0.060426584665109	HBB/APOE/UBB/UBA52/LAMP2/HYOU1/LAMP1/AP2M1	8
GO:0005689	CC	GO:0005689	U12-type spliceosomal complex	2/199	27/19960	0.0740740740740741	7.42974129908803	3.35490723602497	0.0294804128405532	0.093170453026597	0.0637841732211422	SNRPD2/LSM7	2
GO:0008537	CC	GO:0008537	proteasome activator complex	1/199	3/19960	0.333333333333333	33.4338358458961	5.63771063528181	0.0296140804241017	0.093170453026597	0.0637841732211422	PSME1	1
GO:0043614	CC	GO:0043614	multi-eIF complex	1/199	3/19960	0.333333333333333	33.4338358458961	5.63771063528181	0.0296140804241017	0.093170453026597	0.0637841732211422	EIF1	1
GO:0048237	CC	GO:0048237	rough endoplasmic reticulum lumen	1/199	3/19960	0.333333333333333	33.4338358458961	5.63771063528181	0.0296140804241017	0.093170453026597	0.0637841732211422	LRPAP1	1
GO:0061474	CC	GO:0061474	phagolysosome membrane	1/199	3/19960	0.333333333333333	33.4338358458961	5.63771063528181	0.0296140804241017	0.093170453026597	0.0637841732211422	LAMP1	1
GO:1990584	CC	GO:1990584	cardiac Troponin complex	1/199	3/19960	0.333333333333333	33.4338358458961	5.63771063528181	0.0296140804241017	0.093170453026597	0.0637841732211422	TNNI3	1
GO:0005771	CC	GO:0005771	multivesicular body	3/199	68/19960	0.0441176470588235	4.42506650901567	2.83906743644546	0.0304803551911828	0.0951638570472807	0.0651488507903144	APOE/CD63/LAMP1	3
GO:0030016	CC	GO:0030016	myofibril	6/199	243/19960	0.0246913580246914	2.47658043302934	2.32397416515822	0.0353000116643106	0.109030236727267	0.0746417268548527	HSPB1/RPL15/CALM2/TNNI3/CFL2/CALM3	6
GO:0005765	CC	GO:0005765	lysosomal membrane	9/199	447/19960	0.0201342281879195	2.01949344035614	2.18759863278526	0.0357213978519652	0.109030236727267	0.0746417268548527	UBA52/CD63/CD164/LAMP2/GLIPR1/NDUFC2/LAMP1/LAPTM4A/AP2M1	9
GO:0098852	CC	GO:0098852	lytic vacuole membrane	9/199	447/19960	0.0201342281879195	2.01949344035614	2.18759863278526	0.0357213978519652	0.109030236727267	0.0746417268548527	UBA52/CD63/CD164/LAMP2/GLIPR1/NDUFC2/LAMP1/LAPTM4A/AP2M1	9
GO:0005592	CC	GO:0005592	collagen type XI trimer	1/199	4/19960	0.25	25.0753768844221	4.83234364235579	0.0392902240326405	0.116447113256159	0.0797192951386908	COL2A1	1
GO:0061574	CC	GO:0061574	ASAP complex	1/199	4/19960	0.25	25.0753768844221	4.83234364235579	0.0392902240326405	0.116447113256159	0.0797192951386908	SAP18	1
GO:0098894	CC	GO:0098894	extrinsic component of presynaptic endocytic zone membrane	1/199	4/19960	0.25	25.0753768844221	4.83234364235579	0.0392902240326405	0.116447113256159	0.0797192951386908	AP2M1	1
GO:0101004	CC	GO:0101004	cytolytic granule membrane	1/199	4/19960	0.25	25.0753768844221	4.83234364235579	0.0392902240326405	0.116447113256159	0.0797192951386908	LAMP1	1
GO:0099522	CC	GO:0099522	cytosolic region	2/199	35/19960	0.0571428571428571	5.73151471643934	2.81142511768196	0.0474607269952376	0.139650628352893	0.0956043421486801	CALM2/CALM3	2
GO:0034363	CC	GO:0034363	intermediate-density lipoprotein particle	1/199	5/19960	0.2	20.0603015075377	4.27740497882542	0.0488703626083824	0.140760410611468	0.0963640952841343	APOE	1
GO:0097418	CC	GO:0097418	neurofibrillary tangle	1/199	5/19960	0.2	20.0603015075377	4.27740497882542	0.0488703626083824	0.140760410611468	0.0963640952841343	CLU	1
GO:1990726	CC	GO:1990726	Lsm1-7-Pat1 complex	1/199	5/19960	0.2	20.0603015075377	4.27740497882542	0.0488703626083824	0.140760410611468	0.0963640952841343	LSM7	1
GO:0008180	CC	GO:0008180	COP9 signalosome	2/199	36/19960	0.0555555555555556	5.57230597431602	2.75543225111364	0.0499306860583861	0.14280874543972	0.0977663782961406	DYNLL1/ATP5F1A	2
GO:0031904	CC	GO:0031904	endosome lumen	2/199	38/19960	0.0526315789473684	5.27902671250992	2.64948702036234	0.055005814407433	0.156231792310001	0.106955750236675	CD63/LRPAP1	2
GO:0005774	CC	GO:0005774	vacuolar membrane	9/199	491/19960	0.0183299389002037	1.83852050476415	1.88787866625673	0.0581712373243994	0.159115843791765	0.108930162009033	UBA52/CD63/CD164/LAMP2/GLIPR1/NDUFC2/LAMP1/LAPTM4A/AP2M1	9
GO:0034715	CC	GO:0034715	pICln-Sm protein complex	1/199	6/19960	0.166666666666667	16.7169179229481	3.86384320722865	0.0583554439334103	0.159115843791765	0.108930162009033	SNRPD2	1
GO:0045261	CC	GO:0045261	proton-transporting ATP synthase complex, catalytic core F(1)	1/199	6/19960	0.166666666666667	16.7169179229481	3.86384320722865	0.0583554439334103	0.159115843791765	0.108930162009033	ATP5F1A	1
GO:0097180	CC	GO:0097180	serine protease inhibitor complex	1/199	6/19960	0.166666666666667	16.7169179229481	3.86384320722865	0.0583554439334103	0.159115843791765	0.108930162009033	SERPINA5	1
GO:0097512	CC	GO:0097512	cardiac myofibril	1/199	6/19960	0.166666666666667	16.7169179229481	3.86384320722865	0.0583554439334103	0.159115843791765	0.108930162009033	TNNI3	1
GO:0098635	CC	GO:0098635	protein complex involved in cell-cell adhesion	1/199	6/19960	0.166666666666667	16.7169179229481	3.86384320722865	0.0583554439334103	0.159115843791765	0.108930162009033	LGALS1	1
GO:0000795	CC	GO:0000795	synaptonemal complex	2/199	40/19960	0.05	5.01507537688442	2.55076529655952	0.0602537026895753	0.162130028947607	0.110993662849218	SYCP3/SMC1B	2
GO:0099086	CC	GO:0099086	synaptonemal structure	2/199	40/19960	0.05	5.01507537688442	2.55076529655952	0.0602537026895753	0.162130028947607	0.110993662849218	SYCP3/SMC1B	2
GO:0032590	CC	GO:0032590	dendrite membrane	2/199	41/19960	0.0487804878048781	4.8927564652531	2.50384168477773	0.0629396784114517	0.168250512877671	0.115183725197428	GABRG2/KCNC2	2
GO:0030893	CC	GO:0030893	meiotic cohesin complex	1/199	7/19960	0.142857142857143	14.3287867910983	3.53937849586354	0.0677464064801302	0.176485861467346	0.120821616652462	SMC1B	1
GO:0043203	CC	GO:0043203	axon hillock	1/199	7/19960	0.142857142857143	14.3287867910983	3.53937849586354	0.0677464064801302	0.176485861467346	0.120821616652462	SERPINF1	1
GO:0098835	CC	GO:0098835	presynaptic endocytic zone membrane	1/199	7/19960	0.142857142857143	14.3287867910983	3.53937849586354	0.0677464064801302	0.176485861467346	0.120821616652462	AP2M1	1
GO:0120115	CC	GO:0120115	Lsm2-8 complex	1/199	7/19960	0.142857142857143	14.3287867910983	3.53937849586354	0.0677464064801302	0.176485861467346	0.120821616652462	LSM7	1
GO:0046540	CC	GO:0046540	U4/U6 x U5 tri-snRNP complex	2/199	45/19960	0.0444444444444444	4.45784477945282	2.33030659292514	0.0740723362020526	0.189825719376039	0.129954037714647	SNRPD2/LSM7	2
GO:0097526	CC	GO:0097526	spliceosomal tri-snRNP complex	2/199	46/19960	0.0434782608695652	4.36093511033428	2.29008319725555	0.0769475460108079	0.189825719376039	0.129954037714647	SNRPD2/LSM7	2
GO:0005577	CC	GO:0005577	fibrinogen complex	1/199	8/19960	0.125	12.5376884422111	3.27538270093604	0.0770441795022553	0.189825719376039	0.129954037714647	FGL2	1
GO:0032010	CC	GO:0032010	phagolysosome	1/199	8/19960	0.125	12.5376884422111	3.27538270093604	0.0770441795022553	0.189825719376039	0.129954037714647	LAMP1	1
GO:0034366	CC	GO:0034366	spherical high-density lipoprotein particle	1/199	8/19960	0.125	12.5376884422111	3.27538270093604	0.0770441795022553	0.189825719376039	0.129954037714647	CLU	1
GO:0043527	CC	GO:0043527	tRNA methyltransferase complex	1/199	8/19960	0.125	12.5376884422111	3.27538270093604	0.0770441795022553	0.189825719376039	0.129954037714647	TRMT112	1
GO:0097179	CC	GO:0097179	protease inhibitor complex	1/199	8/19960	0.125	12.5376884422111	3.27538270093604	0.0770441795022553	0.189825719376039	0.129954037714647	SERPINA5	1
GO:0098833	CC	GO:0098833	presynaptic endocytic zone	1/199	8/19960	0.125	12.5376884422111	3.27538270093604	0.0770441795022553	0.189825719376039	0.129954037714647	AP2M1	1
GO:0098888	CC	GO:0098888	extrinsic component of presynaptic membrane	1/199	8/19960	0.125	12.5376884422111	3.27538270093604	0.0770441795022553	0.189825719376039	0.129954037714647	AP2M1	1
GO:0003735	MF	GO:0003735	structural constituent of ribosome	39/196	175/18737	0.222857142857143	21.3044606413994	27.7458475264234	5.12135128123051e-41	2.49409807395926e-38	1.79516839647343e-38	RPS5/RPL37A/RPL27/UBA52/RPL29/RPS26/RPS13/RPS29/RPLP2/RPL32/RPL35A/RPL38/RPSA/RPS28/RPL10A/RPS17/RPLP0/RPS18/RPL10/RPL8/RPS23/RPL15/RPL3/RPS25/RPS16/RPL26/RPS20/RPL22/RPS15A/RPS9/RPS4X/RPL7/RPL27A/RPS7/RPL11/RPL26L1/RPL22L1/RPS21/RPL36AL	39
GO:0015078	MF	GO:0015078	proton transmembrane transporter activity	16/196	185/18737	0.0864864864864865	8.26784335355764	10.2140023210047	1.09281317856769e-10	2.66100008981233e-08	1.91529888664758e-08	COX7B/COX8A/COX5B/ATP5PF/COX4I1/ATP5PB/ATP5ME/NDUFC2/ATP5MG/ATP5MC3/NDUFS5/ATP5F1A/ATP5PO/NDUFA4/NDUFB4/NDUFB7	16
GO:0051920	MF	GO:0051920	peroxiredoxin activity	5/196	8/18737	0.625	59.7480867346939	17.0876100128575	6.4976267377909e-09	1.05478140710139e-06	7.59196387257673e-07	PRDX4/PRDX5/PARK7/PRDX2/PRDX1	5
GO:0046933	MF	GO:0046933	proton-transporting ATP synthase activity, rotational mechanism	6/196	18/18737	0.333333333333333	31.8656462585034	13.4700808534866	2.02921376597441e-08	2.47056776007385e-06	1.77823206334074e-06	ATP5PF/ATP5PB/ATP5ME/ATP5MG/ATP5F1A/ATP5PO	6
GO:0061134	MF	GO:0061134	peptidase regulator activity	15/196	235/18737	0.0638297872340425	6.10193226226661	8.09206157238812	2.73849228332316e-08	2.66729148395676e-06	1.91982722178234e-06	CST3/SERPING1/C3/TIMP1/WFDC2/WFIKKN2/ITIH5/PARK7/SERPINA5/SERPINF1/A2M/BEX3/CTSV/PSME1/NDUFA13	15
GO:0015453	MF	GO:0015453	oxidoreduction-driven active transmembrane transporter activity	9/196	68/18737	0.132352941176471	12.6525360144058	9.89724406304869	3.61048530152113e-08	2.93051056973465e-06	2.10928351825708e-06	COX7B/COX8A/COX5B/COX4I1/NDUFC2/NDUFS5/NDUFA4/NDUFB4/NDUFB7	9
GO:0051082	MF	GO:0051082	unfolded protein binding	11/196	122/18737	0.0901639344262295	8.61939611910338	8.68098178628524	6.32871805927958e-08	4.0041641714151e-06	2.88206348012802e-06	HSPB1/PPIB/CLU/CLGN/DNAJA1/CCT2/HSPE1/CCT5/HYOU1/TCP1/CCT8	11
GO:0004857	MF	GO:0004857	enzyme inhibitor activity	19/196	410/18737	0.0463414634146341	4.43010204081633	7.22026563962534	6.57768241710899e-08	4.0041641714151e-06	2.88206348012802e-06	HSPB1/CST3/SERPING1/RPS20/RPS7/RPL11/C3/TIMP1/OAZ1/WFDC2/WFIKKN2/DYNLL1/ITIH5/TMX1/PARK7/SERPINA5/SERPINF1/A2M/ATP5IF1	19
GO:0008379	MF	GO:0008379	thioredoxin peroxidase activity	4/196	6/18737	0.666666666666667	63.7312925170068	15.8008073020693	1.71367954824582e-07	8.34561939995715e-06	6.00689778490378e-06	PRDX4/PRDX5/PRDX2/PRDX1	4
GO:0140824	MF	GO:0140824	thioredoxin-dependent peroxiredoxin activity	4/196	6/18737	0.666666666666667	63.7312925170068	15.8008073020693	1.71367954824582e-07	8.34561939995715e-06	6.00689778490378e-06	PRDX4/PRDX5/PRDX2/PRDX1	4
GO:0015252	MF	GO:0015252	proton channel activity	6/196	27/18737	0.222222222222222	21.2437641723356	10.8227133356657	2.99161874597053e-07	1.32447120844332e-05	9.53310088428886e-06	ATP5PF/ATP5PB/ATP5ME/ATP5MG/ATP5F1A/ATP5PO	6
GO:0009055	MF	GO:0009055	electron transfer activity	10/196	116/18737	0.0862068965517241	8.24111541168192	8.04327396528112	3.88971818608345e-07	1.57857729718553e-05	1.13620715435595e-05	COX7B/COX8A/COX5B/UQCR11/COX4I1/NDUFC2/NDUFS5/NDUFA4/NDUFB4/NDUFB7	10
GO:0019843	MF	GO:0019843	rRNA binding	8/196	66/18737	0.121212121212121	11.5875077303649	8.85894114280992	4.24727236401476e-07	1.59109357021168e-05	1.14521594916349e-05	RPS5/RPS13/RPLP0/RPS18/RPL8/RPS9/RPS4X/RPL11	8
GO:0061135	MF	GO:0061135	endopeptidase regulator activity	12/196	189/18737	0.0634920634920635	6.0696469063816	7.20211361963875	7.40513550702816e-07	2.5759292799448e-05	1.854067762286e-05	CST3/SERPING1/C3/TIMP1/WFDC2/WFIKKN2/ITIH5/SERPINA5/SERPINF1/A2M/PSME1/NDUFA13	12
GO:0044183	MF	GO:0044183	protein folding chaperone	8/196	75/18737	0.106666666666667	10.1970068027211	8.20536575342681	1.15130956214319e-06	3.7379183784249e-05	2.69042866100831e-05	HSPB1/CLGN/CCT2/HSPE1/CCT5/HYOU1/TCP1/CCT8	8
GO:0030414	MF	GO:0030414	peptidase inhibitor activity	11/196	176/18737	0.0625	5.97480867346939	6.81760646934675	2.52601678952921e-06	7.68856360312953e-05	5.53397099285017e-05	CST3/SERPING1/C3/TIMP1/WFDC2/WFIKKN2/ITIH5/PARK7/SERPINA5/SERPINF1/A2M	11
GO:0016209	MF	GO:0016209	antioxidant activity	8/196	86/18737	0.0930232558139535	8.89273849074513	7.54268161031145	3.28265075874808e-06	9.40382893829598e-05	6.76856162639698e-05	HBB/APOE/SOD1/PRDX4/PRDX5/PARK7/PRDX2/PRDX1	8
GO:0050750	MF	GO:0050750	low-density lipoprotein particle receptor binding	5/196	26/18737	0.192307692307692	18.3840266875981	9.11986589546338	6.54799936510578e-06	0.000177159760600362	0.000127513671846797	APOE/CLU/LRPAP1/DNAJA1/AP2M1	5
GO:0004866	MF	GO:0004866	endopeptidase inhibitor activity	10/196	168/18737	0.0595238095238095	5.69029397473275	6.27856427090385	1.12002882893033e-05	0.000287081073520564	0.000206631357359446	CST3/SERPING1/C3/TIMP1/WFDC2/WFIKKN2/ITIH5/SERPINA5/SERPINF1/A2M	10
GO:0004129	MF	GO:0004129	cytochrome-c oxidase activity	4/196	15/18737	0.266666666666667	25.4925170068027	9.75669715765236	1.44826740228887e-05	0.000335860107102228	0.000241740874667766	COX7B/COX8A/COX5B/COX4I1	4
GO:0055105	MF	GO:0055105	ubiquitin-protein transferase inhibitor activity	4/196	15/18737	0.266666666666667	25.4925170068027	9.75669715765236	1.44826740228887e-05	0.000335860107102228	0.000241740874667766	RPS20/RPS7/RPL11/PARK7	4
GO:0070325	MF	GO:0070325	lipoprotein particle receptor binding	5/196	31/18737	0.161290322580645	15.4188610928242	8.26078344739432	1.62104036039898e-05	0.000358839388870138	0.000258280593307589	APOE/CLU/LRPAP1/DNAJA1/AP2M1	5
GO:0016675	MF	GO:0016675	oxidoreductase activity, acting on a heme group of donors	4/196	16/18737	0.25	23.8992346938776	9.42141936493789	1.9152427654209e-05	0.000405531837721729	0.000291888256698013	COX7B/COX8A/COX5B/COX4I1	4
GO:0004601	MF	GO:0004601	peroxidase activity	6/196	57/18737	0.105263157894737	10.0628	7.04551906346939	2.82597753076681e-05	0.000573437940618098	0.000412741455151468	HBB/PRDX4/PRDX5/PARK7/PRDX2/PRDX1	6
GO:0016684	MF	GO:0016684	oxidoreductase activity, acting on peroxide as acceptor	6/196	59/18737	0.101694915254237	9.72172258734002	6.89863213008772	3.44858819741463e-05	0.000671784980856369	0.000483528366205924	HBB/PRDX4/PRDX5/PARK7/PRDX2/PRDX1	6
GO:0140662	MF	GO:0140662	ATP-dependent protein folding chaperone	5/196	40/18737	0.125	11.9496173469388	7.12759265326678	5.81643422857869e-05	0.00108946287281455	0.000784158946605953	CCT2/CCT5/HYOU1/TCP1/CCT8	5
GO:0015399	MF	GO:0015399	primary active transmembrane transporter activity	9/196	166/18737	0.0542168674698795	5.18296656011802	5.56571148082673	6.43009090568864e-05	0.00114243140124718	0.000822283922220492	COX7B/COX8A/COX5B/COX4I1/NDUFC2/NDUFS5/NDUFA4/NDUFB4/NDUFB7	9
GO:0008137	MF	GO:0008137	NADH dehydrogenase (ubiquinone) activity	5/196	41/18737	0.121951219512195	11.6581632653061	7.02424813575998	6.56839409341294e-05	0.00114243140124718	0.000822283922220492	NDUFC2/NDUFS5/NDUFA4/NDUFB4/NDUFB7	5
GO:0004867	MF	GO:0004867	serine-type endopeptidase inhibitor activity	7/196	102/18737	0.0686274509803922	6.56057422969188	5.78968489209094	9.83059616960148e-05	0.00165086218434342	0.00118823539908432	SERPING1/WFDC2/WFIKKN2/ITIH5/SERPINA5/SERPINF1/A2M	7
GO:0048027	MF	GO:0048027	mRNA 5'-UTR binding	4/196	24/18737	0.166666666666667	15.9328231292517	7.52619958062287	0.000104725618065359	0.00170004586659432	0.00122363616897419	RPS13/RPL26/RPS7/CCT5	4
GO:1990948	MF	GO:1990948	ubiquitin ligase inhibitor activity	3/196	11/18737	0.272727272727273	26.071892393321	8.55186518400013	0.000174840425011464	0.002746686676793	0.00197697322678497	RPS20/RPS7/RPL11	3
GO:0008135	MF	GO:0008135	translation factor activity, RNA binding	6/196	83/18737	0.072289156626506	6.91062208015736	5.5486349027091	0.000234735910176906	0.00357238713300478	0.00257128480555624	EEF1B2/EIF5/EIF1/EIF3G/EIF3J/EEF1D	6
GO:0004167	MF	GO:0004167	dopachrome isomerase activity	2/196	3/18737	0.666666666666667	63.7312925170068	11.1719633636735	0.000324359439664274	0.00464597197401475	0.00334401527579576	MIF/DDT	2
GO:0050178	MF	GO:0050178	phenylpyruvate tautomerase activity	2/196	3/18737	0.666666666666667	63.7312925170068	11.1719633636735	0.000324359439664274	0.00464597197401475	0.00334401527579576	MIF/DDT	2
GO:0016655	MF	GO:0016655	oxidoreductase activity, acting on NAD(P)H, quinone or similar compound as acceptor	5/196	58/18737	0.0862068965517241	8.24111541168192	5.67861666738535	0.000347852245325847	0.00484011552781964	0.00348375331409044	NDUFC2/NDUFS5/NDUFA4/NDUFB4/NDUFB7	5
GO:0055106	MF	GO:0055106	ubiquitin-protein transferase regulator activity	4/196	34/18737	0.117647058823529	11.2466986794718	6.14847886410805	0.00042120266743378	0.00569793608445142	0.00410118386711839	RPS20/RPS7/RPL11/PARK7	4
GO:0008201	MF	GO:0008201	heparin binding	8/196	176/18737	0.0454545454545455	4.34531539888683	4.58450674235693	0.000540699862323406	0.00711677926895943	0.00512241974832701	APOE/CCDC80/RPL29/POSTN/RPL22/LRPAP1/PDCD5/SERPINA5	8
GO:0002020	MF	GO:0002020	protease binding	7/196	136/18737	0.0514705882352941	4.92043067226891	4.71775065633294	0.000576782991648734	0.00739192939297194	0.0053204636071753	CST3/MIF/FAP/PARK7/ATP5F1A/SERPINA5/A2M	7
GO:0010856	MF	GO:0010856	adenylate cyclase activator activity	2/196	4/18737	0.5	47.7984693877551	9.62405011365584	0.000644244290600576	0.00765236511030441	0.00550791652811276	CALM2/CALM3	2
GO:0043532	MF	GO:0043532	angiostatin binding	2/196	4/18737	0.5	47.7984693877551	9.62405011365584	0.000644244290600576	0.00765236511030441	0.00550791652811276	ATP5F1A/ATP5IF1	2
GO:0070326	MF	GO:0070326	very-low-density lipoprotein particle receptor binding	2/196	4/18737	0.5	47.7984693877551	9.62405011365584	0.000644244290600576	0.00765236511030441	0.00550791652811276	APOE/LRPAP1	2
GO:0090079	MF	GO:0090079	translation regulator activity, nucleic acid binding	6/196	110/18737	0.0545454545454545	5.21437847866419	4.5578320543584	0.0010556565057089	0.0122405885304817	0.00881036632584116	EEF1B2/EIF5/EIF1/EIF3G/EIF3J/EEF1D	6
GO:0008200	MF	GO:0008200	ion channel inhibitor activity	4/196	44/18737	0.0909090909090909	8.69063079777366	5.25108073555856	0.00113650289239377	0.012871556013855	0.00926451562220625	CALM2/LAMP2/TNNI3/LAMP1	4
GO:0016248	MF	GO:0016248	channel inhibitor activity	4/196	45/18737	0.0888888888888889	8.49750566893424	5.17720153309658	0.00123728170840165	0.0136944589089001	0.00985681360999401	CALM2/LAMP2/TNNI3/LAMP1	4
GO:0141110	MF	GO:0141110	transporter inhibitor activity	4/196	46/18737	0.0869565217391304	8.31277728482697	5.10557771939571	0.0013441498928128	0.0145466888399963	0.0104702202176997	CALM2/LAMP2/TNNI3/LAMP1	4
GO:0001540	MF	GO:0001540	amyloid-beta binding	5/196	83/18737	0.0602409638554217	5.75885173346447	4.46740300209071	0.00178604529288547	0.0189087838616353	0.0136099103553973	APOE/CST3/CLU/ITM2B/LRPAP1	5
GO:0003743	MF	GO:0003743	translation initiation factor activity	4/196	51/18737	0.0784313725490196	7.49779911964786	4.77741638075098	0.00197653413969711	0.0204802580006913	0.0147410048940456	EIF5/EIF1/EIF3G/EIF3J	4
GO:0016862	MF	GO:0016862	intramolecular oxidoreductase activity, interconverting keto- and enol-groups	2/196	7/18737	0.285714285714286	27.3134110787172	7.15907940479096	0.0022085935721223	0.0224080222838241	0.0161285451648405	MIF/DDT	2
GO:0016860	MF	GO:0016860	intramolecular oxidoreductase activity	4/196	53/18737	0.0754716981132075	7.21486330381209	4.65837540171245	0.00227878205342534	0.0225087606907443	0.0162010533016705	PTGDS/MIF/TMX1/DDT	4
GO:0016651	MF	GO:0016651	oxidoreductase activity, acting on NAD(P)H	5/196	88/18737	0.0568181818181818	5.43164424860853	4.28428495922482	0.00231096105654459	0.0225087606907443	0.0162010533016705	NDUFC2/NDUFS5/NDUFA4/NDUFB4/NDUFB7	5
GO:1901681	MF	GO:1901681	sulfur compound binding	9/196	277/18737	0.0324909747292419	3.10603772194798	3.63069761138629	0.00262317319481035	0.0250487322720126	0.0180292399147956	TKTL1/APOE/CCDC80/RPL29/POSTN/RPL22/LRPAP1/PDCD5/SERPINA5	9
GO:0022853	MF	GO:0022853	active monoatomic ion transmembrane transporter activity	9/196	287/18737	0.0313588850174216	2.99781341107872	3.50669169561056	0.00331861692608356	0.0310011602490277	0.0223135985365313	COX7B/COX8A/COX5B/COX4I1/NDUFC2/NDUFS5/NDUFA4/NDUFB4/NDUFB7	9
GO:0016504	MF	GO:0016504	peptidase activator activity	4/196	59/18737	0.0677966101694915	6.48114839156001	4.33543099142834	0.0033738429018449	0.0310011602490277	0.0223135985365313	BEX3/CTSV/PSME1/NDUFA13	4
GO:0033218	MF	GO:0033218	amide binding	8/196	244/18737	0.0327868852459016	3.13432586149214	3.45026023339144	0.00424257300730048	0.0382617232325062	0.0275395089947575	APOE/CST3/PPIB/CLU/ITM2B/LRPAP1/PLTP/FKBP4	8
GO:0005539	MF	GO:0005539	glycosaminoglycan binding	8/196	246/18737	0.032520325203252	3.10884353741497	3.42319477766508	0.0044543726809694	0.0394414453751291	0.0283886335456997	APOE/CCDC80/RPL29/POSTN/RPL22/LRPAP1/PDCD5/SERPINA5	8
GO:0010854	MF	GO:0010854	adenylate cyclase regulator activity	2/196	10/18737	0.2	19.119387755102	5.89263188427558	0.00463584466325006	0.0403152919821925	0.0290175991139525	CALM2/CALM3	2
GO:0008179	MF	GO:0008179	adenylate cyclase binding	2/196	12/18737	0.166666666666667	15.9328231292517	5.32012122848775	0.0067063494748916	0.0563102102460726	0.0405302064453521	CALM2/CALM3	2
GO:0010853	MF	GO:0010853	cyclase activator activity	2/196	12/18737	0.166666666666667	15.9328231292517	5.32012122848775	0.0067063494748916	0.0563102102460726	0.0405302064453521	CALM2/CALM3	2
GO:0019855	MF	GO:0019855	calcium channel inhibitor activity	2/196	13/18737	0.153846153846154	14.7072213500785	5.08301842005703	0.00787142926873819	0.0585552343111149	0.042146099698695	CALM2/TNNI3	2
GO:0031432	MF	GO:0031432	titin binding	2/196	13/18737	0.153846153846154	14.7072213500785	5.08301842005703	0.00787142926873819	0.0585552343111149	0.042146099698695	CALM2/CALM3	2
GO:0005201	MF	GO:0005201	extracellular matrix structural constituent	6/196	166/18737	0.036144578313253	3.45531104007868	3.26695244830763	0.00809992166643866	0.0585552343111149	0.042146099698695	OGN/FMOD/POSTN/FGL2/COL2A1/AEBP1	6
GO:0016874	MF	GO:0016874	ligase activity	6/196	167/18737	0.0359281437125748	3.43462055480875	3.24925252884366	0.00833066734859599	0.0585552343111149	0.042146099698695	ATP5PF/ATP5PB/ATP5ME/ATP5MG/ATP5F1A/ATP5PO	6
GO:0050997	MF	GO:0050997	quaternary ammonium group binding	3/196	40/18737	0.075	7.16977040816326	4.01617781153436	0.00838066267487318	0.0585552343111149	0.042146099698695	TKTL1/PLTP/SERPINA5	3
GO:0045296	MF	GO:0045296	cadherin binding	9/196	334/18737	0.0269461077844311	2.57596541610656	2.98796496414355	0.00873228103400339	0.0585552343111149	0.042146099698695	RPL29/RPS26/RPL15/EIF5/PARK7/EEF1D/RANBP1/CCT8/PRDX1	9
GO:0031386	MF	GO:0031386	protein tag activity	2/196	14/18737	0.142857142857143	13.6567055393586	4.87076159502958	0.00912052166147704	0.0585552343111149	0.042146099698695	UBB/UBA52	2
GO:0141047	MF	GO:0141047	molecular tag activity	2/196	14/18737	0.142857142857143	13.6567055393586	4.87076159502958	0.00912052166147704	0.0585552343111149	0.042146099698695	UBB/UBA52	2
GO:0048306	MF	GO:0048306	calcium-dependent protein binding	4/196	79/18737	0.0506329113924051	4.84035133040558	3.51683389134885	0.00947957241277531	0.0585552343111149	0.042146099698695	CALM2/TNNI3/A2M/CALM3	4
GO:0042287	MF	GO:0042287	MHC protein binding	3/196	42/18737	0.0714285714285714	6.8283527696793	3.88783332683245	0.00959072676503879	0.0585552343111149	0.042146099698695	COL2A1/BCAP31/ATP5F1A	3
GO:0048487	MF	GO:0048487	beta-tubulin binding	3/196	42/18737	0.0714285714285714	6.8283527696793	3.88783332683245	0.00959072676503879	0.0585552343111149	0.042146099698695	PDCD5/CCT5/GJA1	3
GO:0048156	MF	GO:0048156	tau protein binding	3/196	43/18737	0.0697674418604651	6.66955386805885	3.82676587236972	0.010231909712112	0.0585552343111149	0.042146099698695	APOE/CLU/FKBP4	3
GO:0016863	MF	GO:0016863	intramolecular oxidoreductase activity, transposing C=C bonds	2/196	15/18737	0.133333333333333	12.7462585034014	4.67917147597998	0.0104517599214157	0.0585552343111149	0.042146099698695	MIF/DDT	2
GO:0004648	MF	GO:0004648	O-phospho-L-serine:2-oxoglutarate aminotransferase activity	1/196	1/18737	1	95.5969387755102	9.72609576220131	0.0104605860062977	0.0585552343111149	0.042146099698695	PSAT1	1
GO:0004673	MF	GO:0004673	protein histidine kinase activity	1/196	1/18737	1	95.5969387755102	9.72609576220131	0.0104605860062977	0.0585552343111149	0.042146099698695	NME2	1
GO:0031714	MF	GO:0031714	C5a anaphylatoxin chemotactic receptor binding	1/196	1/18737	1	95.5969387755102	9.72609576220131	0.0104605860062977	0.0585552343111149	0.042146099698695	C3	1
GO:0031715	MF	GO:0031715	C5L2 anaphylatoxin chemotactic receptor binding	1/196	1/18737	1	95.5969387755102	9.72609576220131	0.0104605860062977	0.0585552343111149	0.042146099698695	C3	1
GO:0033981	MF	GO:0033981	D-dopachrome decarboxylase activity	1/196	1/18737	1	95.5969387755102	9.72609576220131	0.0104605860062977	0.0585552343111149	0.042146099698695	DDT	1
GO:0036470	MF	GO:0036470	tyrosine 3-monooxygenase activator activity	1/196	1/18737	1	95.5969387755102	9.72609576220131	0.0104605860062977	0.0585552343111149	0.042146099698695	PARK7	1
GO:0036478	MF	GO:0036478	L-dopa decarboxylase activator activity	1/196	1/18737	1	95.5969387755102	9.72609576220131	0.0104605860062977	0.0585552343111149	0.042146099698695	PARK7	1
GO:0036524	MF	GO:0036524	protein deglycase activity	1/196	1/18737	1	95.5969387755102	9.72609576220131	0.0104605860062977	0.0585552343111149	0.042146099698695	PARK7	1
GO:0046911	MF	GO:0046911	metal chelating activity	1/196	1/18737	1	95.5969387755102	9.72609576220131	0.0104605860062977	0.0585552343111149	0.042146099698695	APOE	1
GO:0047714	MF	GO:0047714	galactolipase activity	1/196	1/18737	1	95.5969387755102	9.72609576220131	0.0104605860062977	0.0585552343111149	0.042146099698695	PNLIPRP2	1
GO:0062062	MF	GO:0062062	oligosaccharyltransferase complex binding	1/196	1/18737	1	95.5969387755102	9.72609576220131	0.0104605860062977	0.0585552343111149	0.042146099698695	TMEM258	1
GO:0072541	MF	GO:0072541	peroxynitrite reductase activity	1/196	1/18737	1	95.5969387755102	9.72609576220131	0.0104605860062977	0.0585552343111149	0.042146099698695	PRDX5	1
GO:0140337	MF	GO:0140337	diacylglyceride transfer activity	1/196	1/18737	1	95.5969387755102	9.72609576220131	0.0104605860062977	0.0585552343111149	0.042146099698695	PLTP	1
GO:0140339	MF	GO:0140339	phosphatidylglycerol transfer activity	1/196	1/18737	1	95.5969387755102	9.72609576220131	0.0104605860062977	0.0585552343111149	0.042146099698695	PLTP	1
GO:0140340	MF	GO:0140340	cerebroside transfer activity	1/196	1/18737	1	95.5969387755102	9.72609576220131	0.0104605860062977	0.0585552343111149	0.042146099698695	PLTP	1
GO:1990422	MF	GO:1990422	glyoxalase (glycolic acid-forming) activity	1/196	1/18737	1	95.5969387755102	9.72609576220131	0.0104605860062977	0.0585552343111149	0.042146099698695	PARK7	1
GO:0043028	MF	GO:0043028	cysteine-type endopeptidase regulator activity involved in apoptotic process	3/196	44/18737	0.0681818181818182	6.51797309833024	3.76761321637756	0.0108974272842865	0.0603073532664491	0.0434072163357344	PRDX5/BEX3/CTSV	3
GO:0004252	MF	GO:0004252	serine-type endopeptidase activity	6/196	178/18737	0.0337078651685393	3.22236872277001	3.06301221766558	0.011189391859558	0.0612273464674688	0.0440693966792761	C1S/C1R/FAP/CFI/HTRA3/CTSV	6
GO:0016853	MF	GO:0016853	isomerase activity	6/196	180/18737	0.0333333333333333	3.18656462585034	3.03071141063042	0.0117753147938579	0.0634882464436435	0.0456967168825965	PTGDS/PPIB/MIF/FKBP4/TMX1/DDT	6
GO:0051787	MF	GO:0051787	misfolded protein binding	2/196	16/18737	0.125	11.9496173469388	4.50499496119363	0.0118633068303317	0.0634882464436435	0.0456967168825965	CLU/DNAJB9	2
GO:0005092	MF	GO:0005092	GDP-dissociation inhibitor activity	2/196	17/18737	0.117647058823529	11.2466986794718	4.34565656577955	0.0133533542754604	0.0703052052377455	0.0506033358784594	EIF5/RANBP1	2
GO:0051087	MF	GO:0051087	protein-folding chaperone binding	5/196	134/18737	0.0373134328358209	3.56704995431008	3.06616218922808	0.0134258400146003	0.0703052052377455	0.0506033358784594	SOD1/CLU/DNAJA1/HSPE1/DNAJB9	5
GO:0060590	MF	GO:0060590	ATPase regulator activity	3/196	49/18737	0.0612244897959184	5.85287380258226	3.49716016357135	0.0145951081893448	0.0756150817894778	0.0544252074697852	DNAJA1/HYOU1/ATP5IF1	3
[truncated: 118 more rows]

## Sheet: GO_Endothelial Cell
	ONTOLOGY	ID	Description	GeneRatio	BgRatio	RichFactor	FoldEnrichment	zScore	pvalue	p.adjust	qvalue	geneID	Count
[truncated: 1,950 more rows]

## Sheet: GO_Mesenchymal Cell-1
	ONTOLOGY	ID	Description	GeneRatio	BgRatio	RichFactor	FoldEnrichment	zScore	pvalue	p.adjust	qvalue	geneID	Count
[truncated: 1,471 more rows]

[truncated: 2 more sheets: GO_Mesenchymal Cell-2, DE_IC-1 IC-2 EC MC-1 MC-2]
