# Supplementary material for: A spatiotemporal transcriptomic atlas of porcine (Sus scrofa) female early gonadal development
Source: Commun Biol. 2026 Mar 30;9:487. doi: 10.1038/s42003-026-09932-0 (PMC13050328; doi:10.1038/s42003-026-09932-0)
Supplement: Supplementary file 8 — Supplementary Data 6 [file 42003_2026_9932_MOESM8_ESM.xlsx]

## Sheet: LR_E27_1
source	target	ligand	receptor	prob	pval	interaction_name	interaction_name_2	pathway_name	annotation	evidence
2	2	TGFB1	TGFbR1_R2	0.000238008917316436	0	TGFB1_TGFBR1_TGFBR2	TGFB1 - (TGFBR1+TGFBR2)	TGFb	Secreted Signaling	KEGG: hsa04350
3	2	TGFB1	TGFbR1_R2	0.0001540523570994	0	TGFB1_TGFBR1_TGFBR2	TGFB1 - (TGFBR1+TGFBR2)	TGFb	Secreted Signaling	KEGG: hsa04350
5	2	TGFB1	TGFbR1_R2	3.37057043485958e-05	0	TGFB1_TGFBR1_TGFBR2	TGFB1 - (TGFBR1+TGFBR2)	TGFb	Secreted Signaling	KEGG: hsa04350
8	2	TGFB1	TGFbR1_R2	5.4105500040187e-05	0	TGFB1_TGFBR1_TGFBR2	TGFB1 - (TGFBR1+TGFBR2)	TGFb	Secreted Signaling	KEGG: hsa04350
9	2	TGFB1	TGFbR1_R2	0.000136448333268597	0	TGFB1_TGFBR1_TGFBR2	TGFB1 - (TGFBR1+TGFBR2)	TGFb	Secreted Signaling	KEGG: hsa04350
2	3	TGFB1	TGFbR1_R2	0.000148067278732559	0	TGFB1_TGFBR1_TGFBR2	TGFB1 - (TGFBR1+TGFBR2)	TGFb	Secreted Signaling	KEGG: hsa04350
3	3	TGFB1	TGFbR1_R2	9.58343235564693e-05	0	TGFB1_TGFBR1_TGFBR2	TGFB1 - (TGFBR1+TGFBR2)	TGFb	Secreted Signaling	KEGG: hsa04350
5	3	TGFB1	TGFbR1_R2	2.09682188944775e-05	0.01	TGFB1_TGFBR1_TGFBR2	TGFB1 - (TGFBR1+TGFBR2)	TGFb	Secreted Signaling	KEGG: hsa04350
8	3	TGFB1	TGFbR1_R2	3.36645815444195e-05	0	TGFB1_TGFBR1_TGFBR2	TGFB1 - (TGFBR1+TGFBR2)	TGFb	Secreted Signaling	KEGG: hsa04350
9	3	TGFB1	TGFbR1_R2	8.48848040892359e-05	0	TGFB1_TGFBR1_TGFBR2	TGFB1 - (TGFBR1+TGFBR2)	TGFb	Secreted Signaling	KEGG: hsa04350
2	8	TGFB1	TGFbR1_R2	5.75265267739155e-05	0	TGFB1_TGFBR1_TGFBR2	TGFB1 - (TGFBR1+TGFBR2)	TGFb	Secreted Signaling	KEGG: hsa04350
3	8	TGFB1	TGFbR1_R2	3.72386407688688e-05	0	TGFB1_TGFBR1_TGFBR2	TGFB1 - (TGFBR1+TGFBR2)	TGFb	Secreted Signaling	KEGG: hsa04350
5	8	TGFB1	TGFbR1_R2	8.14719461792609e-06	0	TGFB1_TGFBR1_TGFBR2	TGFB1 - (TGFBR1+TGFBR2)	TGFb	Secreted Signaling	KEGG: hsa04350
8	8	TGFB1	TGFbR1_R2	1.30696102153818e-05	0	TGFB1_TGFBR1_TGFBR2	TGFB1 - (TGFBR1+TGFBR2)	TGFb	Secreted Signaling	KEGG: hsa04350
9	8	TGFB1	TGFbR1_R2	3.29806442656e-05	0	TGFB1_TGFBR1_TGFBR2	TGFB1 - (TGFBR1+TGFBR2)	TGFb	Secreted Signaling	KEGG: hsa04350
2	9	TGFB1	TGFbR1_R2	0.000127739457926363	0.04	TGFB1_TGFBR1_TGFBR2	TGFB1 - (TGFBR1+TGFBR2)	TGFb	Secreted Signaling	KEGG: hsa04350
3	9	TGFB1	TGFbR1_R2	8.26777277685915e-05	0.01	TGFB1_TGFBR1_TGFBR2	TGFB1 - (TGFBR1+TGFBR2)	TGFb	Secreted Signaling	KEGG: hsa04350
8	9	TGFB1	TGFbR1_R2	2.90423516630726e-05	0.04	TGFB1_TGFBR1_TGFBR2	TGFB1 - (TGFBR1+TGFBR2)	TGFb	Secreted Signaling	KEGG: hsa04350
6	1	TGFB2	TGFbR1_R2	3.18454808775077e-06	0	TGFB2_TGFBR1_TGFBR2	TGFB2 - (TGFBR1+TGFBR2)	TGFb	Secreted Signaling	KEGG: hsa04350
6	2	TGFB2	TGFbR1_R2	2.22120920144965e-05	0	TGFB2_TGFBR1_TGFBR2	TGFB2 - (TGFBR1+TGFBR2)	TGFb	Secreted Signaling	KEGG: hsa04350
9	2	TGFB2	TGFbR1_R2	7.87003326081499e-05	0	TGFB2_TGFBR1_TGFBR2	TGFB2 - (TGFBR1+TGFBR2)	TGFb	Secreted Signaling	KEGG: hsa04350
10	2	TGFB2	TGFbR1_R2	2.73772570184072e-06	0.03	TGFB2_TGFBR1_TGFBR2	TGFB2 - (TGFBR1+TGFBR2)	TGFb	Secreted Signaling	KEGG: hsa04350
6	3	TGFB2	TGFbR1_R2	1.38270679146305e-05	0	TGFB2_TGFBR1_TGFBR2	TGFB2 - (TGFBR1+TGFBR2)	TGFb	Secreted Signaling	KEGG: hsa04350
9	3	TGFB2	TGFbR1_R2	4.8947950849895e-05	0	TGFB2_TGFBR1_TGFBR2	TGFB2 - (TGFBR1+TGFBR2)	TGFb	Secreted Signaling	KEGG: hsa04350
6	4	TGFB2	TGFbR1_R2	4.27108850555704e-06	0	TGFB2_TGFBR1_TGFBR2	TGFB2 - (TGFBR1+TGFBR2)	TGFb	Secreted Signaling	KEGG: hsa04350
6	5	TGFB2	TGFbR1_R2	1.9761472295542e-06	0	TGFB2_TGFBR1_TGFBR2	TGFB2 - (TGFBR1+TGFBR2)	TGFb	Secreted Signaling	KEGG: hsa04350
6	6	TGFB2	TGFbR1_R2	1.11798218089179e-06	0.01	TGFB2_TGFBR1_TGFBR2	TGFB2 - (TGFBR1+TGFBR2)	TGFb	Secreted Signaling	KEGG: hsa04350
6	8	TGFB2	TGFbR1_R2	5.35560384511713e-06	0	TGFB2_TGFBR1_TGFBR2	TGFB2 - (TGFBR1+TGFBR2)	TGFb	Secreted Signaling	KEGG: hsa04350
9	8	TGFB2	TGFbR1_R2	1.90400075867788e-05	0	TGFB2_TGFBR1_TGFBR2	TGFB2 - (TGFBR1+TGFBR2)	TGFb	Secreted Signaling	KEGG: hsa04350
10	8	TGFB2	TGFbR1_R2	6.61805384768403e-07	0.03	TGFB2_TGFBR1_TGFBR2	TGFB2 - (TGFBR1+TGFBR2)	TGFb	Secreted Signaling	KEGG: hsa04350
6	9	TGFB2	TGFbR1_R2	1.19279323268165e-05	0	TGFB2_TGFBR1_TGFBR2	TGFB2 - (TGFBR1+TGFBR2)	TGFb	Secreted Signaling	KEGG: hsa04350
9	9	TGFB2	TGFbR1_R2	4.22291774783752e-05	0	TGFB2_TGFBR1_TGFBR2	TGFB2 - (TGFBR1+TGFBR2)	TGFb	Secreted Signaling	KEGG: hsa04350
6	10	TGFB2	TGFbR1_R2	1.88173612209259e-07	0	TGFB2_TGFBR1_TGFBR2	TGFB2 - (TGFBR1+TGFBR2)	TGFb	Secreted Signaling	KEGG: hsa04350
6	11	TGFB2	TGFbR1_R2	4.70358728202881e-07	0	TGFB2_TGFBR1_TGFBR2	TGFB2 - (TGFBR1+TGFBR2)	TGFb	Secreted Signaling	KEGG: hsa04350
2	2	TGFB3	TGFbR1_R2	0.000247487541607056	0	TGFB3_TGFBR1_TGFBR2	TGFB3 - (TGFBR1+TGFBR2)	TGFb	Secreted Signaling	KEGG: hsa04350
3	2	TGFB3	TGFbR1_R2	0.000153527949713608	0	TGFB3_TGFBR1_TGFBR2	TGFB3 - (TGFBR1+TGFBR2)	TGFb	Secreted Signaling	KEGG: hsa04350
8	2	TGFB3	TGFbR1_R2	5.84040780660795e-05	0	TGFB3_TGFBR1_TGFBR2	TGFB3 - (TGFBR1+TGFBR2)	TGFb	Secreted Signaling	KEGG: hsa04350
9	2	TGFB3	TGFbR1_R2	0.000131265973225906	0	TGFB3_TGFBR1_TGFBR2	TGFB3 - (TGFBR1+TGFBR2)	TGFb	Secreted Signaling	KEGG: hsa04350
2	3	TGFB3	TGFbR1_R2	0.000153967528582336	0	TGFB3_TGFBR1_TGFBR2	TGFB3 - (TGFBR1+TGFBR2)	TGFb	Secreted Signaling	KEGG: hsa04350
3	3	TGFB3	TGFbR1_R2	9.550791848802e-05	0.01	TGFB3_TGFBR1_TGFBR2	TGFB3 - (TGFBR1+TGFBR2)	TGFb	Secreted Signaling	KEGG: hsa04350
8	3	TGFB3	TGFbR1_R2	3.63412643549502e-05	0	TGFB3_TGFBR1_TGFBR2	TGFB3 - (TGFBR1+TGFBR2)	TGFb	Secreted Signaling	KEGG: hsa04350
2	8	TGFB3	TGFbR1_R2	5.98122368544829e-05	0	TGFB3_TGFBR1_TGFBR2	TGFB3 - (TGFBR1+TGFBR2)	TGFb	Secreted Signaling	KEGG: hsa04350
3	8	TGFB3	TGFbR1_R2	3.7112141781871e-05	0	TGFB3_TGFBR1_TGFBR2	TGFB3 - (TGFBR1+TGFBR2)	TGFb	Secreted Signaling	KEGG: hsa04350
8	8	TGFB3	TGFbR1_R2	1.41048360740356e-05	0	TGFB3_TGFBR1_TGFBR2	TGFB3 - (TGFBR1+TGFBR2)	TGFb	Secreted Signaling	KEGG: hsa04350
9	8	TGFB3	TGFbR1_R2	3.17306459182206e-05	0	TGFB3_TGFBR1_TGFBR2	TGFB3 - (TGFBR1+TGFBR2)	TGFb	Secreted Signaling	KEGG: hsa04350
2	9	TGFB3	TGFbR1_R2	0.000132829334323209	0	TGFB3_TGFBR1_TGFBR2	TGFB3 - (TGFBR1+TGFBR2)	TGFb	Secreted Signaling	KEGG: hsa04350
8	9	TGFB3	TGFbR1_R2	3.13513159352995e-05	0	TGFB3_TGFBR1_TGFBR2	TGFB3 - (TGFBR1+TGFBR2)	TGFb	Secreted Signaling	KEGG: hsa04350
2	2	TGFB1	ACVR1B_TGFbR2	5.83636102852909e-05	0	TGFB1_ACVR1B_TGFBR2	TGFB1 - (ACVR1B+TGFBR2)	TGFb	Secreted Signaling	PMID: 27449815
3	2	TGFB1	ACVR1B_TGFbR2	3.77664786468246e-05	0	TGFB1_ACVR1B_TGFBR2	TGFB1 - (ACVR1B+TGFBR2)	TGFb	Secreted Signaling	PMID: 27449815
5	2	TGFB1	ACVR1B_TGFbR2	8.26393907152899e-06	0	TGFB1_ACVR1B_TGFBR2	TGFB1 - (ACVR1B+TGFBR2)	TGFb	Secreted Signaling	PMID: 27449815
8	2	TGFB1	ACVR1B_TGFbR2	1.32845530255659e-05	0	TGFB1_ACVR1B_TGFBR2	TGFB1 - (ACVR1B+TGFBR2)	TGFb	Secreted Signaling	PMID: 27449815
9	2	TGFB1	ACVR1B_TGFbR2	3.34566260099926e-05	0	TGFB1_ACVR1B_TGFBR2	TGFB1 - (ACVR1B+TGFBR2)	TGFb	Secreted Signaling	PMID: 27449815
2	3	TGFB1	ACVR1B_TGFbR2	3.61562838143325e-05	0	TGFB1_ACVR1B_TGFBR2	TGFB1 - (ACVR1B+TGFBR2)	TGFb	Secreted Signaling	PMID: 27449815
3	3	TGFB1	ACVR1B_TGFbR2	2.33961703179743e-05	0	TGFB1_ACVR1B_TGFBR2	TGFB1 - (ACVR1B+TGFBR2)	TGFb	Secreted Signaling	PMID: 27449815
5	3	TGFB1	ACVR1B_TGFbR2	5.1194908139077e-06	0.01	TGFB1_ACVR1B_TGFBR2	TGFB1 - (ACVR1B+TGFBR2)	TGFb	Secreted Signaling	PMID: 27449815
8	3	TGFB1	ACVR1B_TGFbR2	8.23010667600249e-06	0	TGFB1_ACVR1B_TGFBR2	TGFB1 - (ACVR1B+TGFBR2)	TGFb	Secreted Signaling	PMID: 27449815
9	3	TGFB1	ACVR1B_TGFbR2	2.07263447907491e-05	0	TGFB1_ACVR1B_TGFBR2	TGFB1 - (ACVR1B+TGFBR2)	TGFb	Secreted Signaling	PMID: 27449815
2	8	TGFB1	ACVR1B_TGFbR2	1.37907683135907e-05	0	TGFB1_ACVR1B_TGFBR2	TGFB1 - (ACVR1B+TGFBR2)	TGFb	Secreted Signaling	PMID: 27449815
3	8	TGFB1	ACVR1B_TGFbR2	8.92409357330137e-06	0	TGFB1_ACVR1B_TGFBR2	TGFB1 - (ACVR1B+TGFBR2)	TGFb	Secreted Signaling	PMID: 27449815
5	8	TGFB1	ACVR1B_TGFbR2	1.95272046889242e-06	0	TGFB1_ACVR1B_TGFBR2	TGFB1 - (ACVR1B+TGFBR2)	TGFb	Secreted Signaling	PMID: 27449815
8	8	TGFB1	ACVR1B_TGFbR2	3.13860308170726e-06	0	TGFB1_ACVR1B_TGFBR2	TGFB1 - (ACVR1B+TGFBR2)	TGFb	Secreted Signaling	PMID: 27449815
9	8	TGFB1	ACVR1B_TGFbR2	7.90554891056833e-06	0	TGFB1_ACVR1B_TGFBR2	TGFB1 - (ACVR1B+TGFBR2)	TGFb	Secreted Signaling	PMID: 27449815
2	9	TGFB1	ACVR1B_TGFbR2	3.2164170495171e-05	0	TGFB1_ACVR1B_TGFBR2	TGFB1 - (ACVR1B+TGFBR2)	TGFb	Secreted Signaling	PMID: 27449815
3	9	TGFB1	ACVR1B_TGFbR2	2.08130022465192e-05	0	TGFB1_ACVR1B_TGFBR2	TGFB1 - (ACVR1B+TGFBR2)	TGFb	Secreted Signaling	PMID: 27449815
8	9	TGFB1	ACVR1B_TGFbR2	7.3212806094623e-06	0.01	TGFB1_ACVR1B_TGFBR2	TGFB1 - (ACVR1B+TGFBR2)	TGFb	Secreted Signaling	PMID: 27449815
6	1	TGFB2	ACVR1B_TGFbR2	7.27293402139532e-07	0	TGFB2_ACVR1B_TGFBR2	TGFB2 - (ACVR1B+TGFBR2)	TGFb	Secreted Signaling	PMID: 27449815
6	2	TGFB2	ACVR1B_TGFbR2	5.4759808023423e-06	0	TGFB2_ACVR1B_TGFBR2	TGFB2 - (ACVR1B+TGFBR2)	TGFb	Secreted Signaling	PMID: 27449815
9	2	TGFB2	ACVR1B_TGFbR2	1.9258208076576e-05	0	TGFB2_ACVR1B_TGFBR2	TGFB2 - (ACVR1B+TGFBR2)	TGFb	Secreted Signaling	PMID: 27449815
10	2	TGFB2	ACVR1B_TGFbR2	6.71112695230273e-07	0.03	TGFB2_ACVR1B_TGFBR2	TGFB2 - (ACVR1B+TGFBR2)	TGFb	Secreted Signaling	PMID: 27449815
6	3	TGFB2	ACVR1B_TGFbR2	3.39292427130617e-06	0	TGFB2_ACVR1B_TGFBR2	TGFB2 - (ACVR1B+TGFBR2)	TGFb	Secreted Signaling	PMID: 27449815
9	3	TGFB2	ACVR1B_TGFbR2	1.19297124475779e-05	0	TGFB2_ACVR1B_TGFBR2	TGFB2 - (ACVR1B+TGFBR2)	TGFb	Secreted Signaling	PMID: 27449815
6	4	TGFB2	ACVR1B_TGFbR2	1.03837500639512e-06	0	TGFB2_ACVR1B_TGFBR2	TGFB2 - (ACVR1B+TGFBR2)	TGFb	Secreted Signaling	PMID: 27449815
6	5	TGFB2	ACVR1B_TGFbR2	5.8277360139531e-07	0	TGFB2_ACVR1B_TGFBR2	TGFB2 - (ACVR1B+TGFBR2)	TGFb	Secreted Signaling	PMID: 27449815
6	6	TGFB2	ACVR1B_TGFbR2	2.74048492773009e-07	0.01	TGFB2_ACVR1B_TGFBR2	TGFB2 - (ACVR1B+TGFBR2)	TGFb	Secreted Signaling	PMID: 27449815
6	8	TGFB2	ACVR1B_TGFbR2	1.29321408107809e-06	0	TGFB2_ACVR1B_TGFBR2	TGFB2 - (ACVR1B+TGFBR2)	TGFb	Secreted Signaling	PMID: 27449815
9	8	TGFB2	ACVR1B_TGFbR2	4.55150446762251e-06	0	TGFB2_ACVR1B_TGFBR2	TGFB2 - (ACVR1B+TGFBR2)	TGFb	Secreted Signaling	PMID: 27449815
10	8	TGFB2	ACVR1B_TGFbR2	1.58582918722608e-07	0.03	TGFB2_ACVR1B_TGFBR2	TGFB2 - (ACVR1B+TGFBR2)	TGFb	Secreted Signaling	PMID: 27449815
6	9	TGFB2	ACVR1B_TGFbR2	3.01809936375564e-06	0	TGFB2_ACVR1B_TGFBR2	TGFB2 - (ACVR1B+TGFBR2)	TGFb	Secreted Signaling	PMID: 27449815
9	9	TGFB2	ACVR1B_TGFbR2	1.06127988177493e-05	0	TGFB2_ACVR1B_TGFBR2	TGFB2 - (ACVR1B+TGFBR2)	TGFb	Secreted Signaling	PMID: 27449815
6	10	TGFB2	ACVR1B_TGFbR2	5.9539785463174e-08	0.01	TGFB2_ACVR1B_TGFBR2	TGFB2 - (ACVR1B+TGFBR2)	TGFb	Secreted Signaling	PMID: 27449815
6	11	TGFB2	ACVR1B_TGFbR2	1.16228691375077e-07	0.01	TGFB2_ACVR1B_TGFBR2	TGFB2 - (ACVR1B+TGFBR2)	TGFb	Secreted Signaling	PMID: 27449815
2	2	TGFB3	ACVR1B_TGFbR2	6.06996312143117e-05	0	TGFB3_ACVR1B_TGFBR2	TGFB3 - (ACVR1B+TGFBR2)	TGFb	Secreted Signaling	PMID: 27449815
3	2	TGFB3	ACVR1B_TGFbR2	3.76373305242945e-05	0	TGFB3_ACVR1B_TGFBR2	TGFB3 - (ACVR1B+TGFBR2)	TGFb	Secreted Signaling	PMID: 27449815
8	2	TGFB3	ACVR1B_TGFbR2	1.43469756843232e-05	0	TGFB3_ACVR1B_TGFBR2	TGFB3 - (ACVR1B+TGFBR2)	TGFb	Secreted Signaling	PMID: 27449815
9	2	TGFB3	ACVR1B_TGFbR2	3.2180108944338e-05	0	TGFB3_ACVR1B_TGFBR2	TGFB3 - (ACVR1B+TGFBR2)	TGFb	Secreted Signaling	PMID: 27449815
2	3	TGFB3	ACVR1B_TGFbR2	3.76036697643715e-05	0	TGFB3_ACVR1B_TGFBR2	TGFB3 - (ACVR1B+TGFBR2)	TGFb	Secreted Signaling	PMID: 27449815
3	3	TGFB3	ACVR1B_TGFbR2	2.33161525815555e-05	0.01	TGFB3_ACVR1B_TGFBR2	TGFB3 - (ACVR1B+TGFBR2)	TGFb	Secreted Signaling	PMID: 27449815
8	3	TGFB3	ACVR1B_TGFbR2	8.88843507839795e-06	0	TGFB3_ACVR1B_TGFBR2	TGFB3 - (ACVR1B+TGFBR2)	TGFb	Secreted Signaling	PMID: 27449815
2	8	TGFB3	ACVR1B_TGFbR2	1.43424653754009e-05	0	TGFB3_ACVR1B_TGFBR2	TGFB3 - (ACVR1B+TGFBR2)	TGFb	Secreted Signaling	PMID: 27449815
3	8	TGFB3	ACVR1B_TGFbR2	8.89359047848431e-06	0	TGFB3_ACVR1B_TGFBR2	TGFB3 - (ACVR1B+TGFBR2)	TGFb	Secreted Signaling	PMID: 27449815
8	8	TGFB3	ACVR1B_TGFbR2	3.38944173202241e-06	0	TGFB3_ACVR1B_TGFBR2	TGFB3 - (ACVR1B+TGFBR2)	TGFb	Secreted Signaling	PMID: 27449815
9	8	TGFB3	ACVR1B_TGFbR2	7.6040579523911e-06	0	TGFB3_ACVR1B_TGFBR2	TGFB3 - (ACVR1B+TGFBR2)	TGFb	Secreted Signaling	PMID: 27449815
2	9	TGFB3	ACVR1B_TGFbR2	3.34516657454383e-05	0	TGFB3_ACVR1B_TGFBR2	TGFB3 - (ACVR1B+TGFBR2)	TGFb	Secreted Signaling	PMID: 27449815
3	9	TGFB3	ACVR1B_TGFbR2	2.07418233163737e-05	0	TGFB3_ACVR1B_TGFBR2	TGFB3 - (ACVR1B+TGFBR2)	TGFb	Secreted Signaling	PMID: 27449815
8	9	TGFB3	ACVR1B_TGFbR2	7.90686340399105e-06	0	TGFB3_ACVR1B_TGFBR2	TGFB3 - (ACVR1B+TGFBR2)	TGFb	Secreted Signaling	PMID: 27449815
2	2	TGFB1	ACVR1_TGFbR	0.000686200402825783	0	TGFB1_ACVR1_TGFBR1	TGFB1 - (ACVR1+TGFBR1)	TGFb	Secreted Signaling	PMID: 29376829
4	2	TGFB1	ACVR1_TGFbR	0.000218097436759082	0	TGFB1_ACVR1_TGFBR1	TGFB1 - (ACVR1+TGFBR1)	TGFb	Secreted Signaling	PMID: 29376829
6	2	TGFB1	ACVR1_TGFbR	7.40803047460519e-05	0	TGFB1_ACVR1_TGFBR1	TGFB1 - (ACVR1+TGFBR1)	TGFb	Secreted Signaling	PMID: 29376829
8	2	TGFB1	ACVR1_TGFbR	0.00019168706512265	0	TGFB1_ACVR1_TGFBR1	TGFB1 - (ACVR1+TGFBR1)	TGFb	Secreted Signaling	PMID: 29376829
9	2	TGFB1	ACVR1_TGFbR	0.00039855129108039	0	TGFB1_ACVR1_TGFBR1	TGFB1 - (ACVR1+TGFBR1)	TGFb	Secreted Signaling	PMID: 29376829
6	3	TGFB1	ACVR1_TGFbR	3.9209094476364e-05	0	TGFB1_ACVR1_TGFBR1	TGFB1 - (ACVR1+TGFBR1)	TGFb	Secreted Signaling	PMID: 29376829
8	3	TGFB1	ACVR1_TGFbR	0.000101457822873578	0	TGFB1_ACVR1_TGFBR1	TGFB1 - (ACVR1+TGFBR1)	TGFb	Secreted Signaling	PMID: 29376829
4	4	TGFB1	ACVR1_TGFbR	6.20318763369558e-05	0.01	TGFB1_ACVR1_TGFBR1	TGFB1 - (ACVR1+TGFBR1)	TGFb	Secreted Signaling	PMID: 29376829
6	4	TGFB1	ACVR1_TGFbR	2.1071196025436e-05	0	TGFB1_ACVR1_TGFBR1	TGFB1 - (ACVR1+TGFBR1)	TGFb	Secreted Signaling	PMID: 29376829
8	4	TGFB1	ACVR1_TGFbR	5.4523204417268e-05	0	TGFB1_ACVR1_TGFBR1	TGFB1 - (ACVR1+TGFBR1)	TGFb	Secreted Signaling	PMID: 29376829
2	6	TGFB1	ACVR1_TGFbR	6.62508376693503e-05	0	TGFB1_ACVR1_TGFBR1	TGFB1 - (ACVR1+TGFBR1)	TGFb	Secreted Signaling	PMID: 29376829
3	6	TGFB1	ACVR1_TGFbR	3.96930289906325e-05	0.03	TGFB1_ACVR1_TGFBR1	TGFB1 - (ACVR1+TGFBR1)	TGFb	Secreted Signaling	PMID: 29376829
4	6	TGFB1	ACVR1_TGFbR	2.10554564959862e-05	0	TGFB1_ACVR1_TGFBR1	TGFB1 - (ACVR1+TGFBR1)	TGFb	Secreted Signaling	PMID: 29376829
5	6	TGFB1	ACVR1_TGFbR	9.1527613132527e-06	0.02	TGFB1_ACVR1_TGFBR1	TGFB1 - (ACVR1+TGFBR1)	TGFb	Secreted Signaling	PMID: 29376829
6	6	TGFB1	ACVR1_TGFbR	7.15078196167634e-06	0	TGFB1_ACVR1_TGFBR1	TGFB1 - (ACVR1+TGFBR1)	TGFb	Secreted Signaling	PMID: 29376829
8	6	TGFB1	ACVR1_TGFbR	1.85027999444202e-05	0	TGFB1_ACVR1_TGFBR1	TGFB1 - (ACVR1+TGFBR1)	TGFb	Secreted Signaling	PMID: 29376829
9	6	TGFB1	ACVR1_TGFbR	3.84796094438125e-05	0	TGFB1_ACVR1_TGFBR1	TGFB1 - (ACVR1+TGFBR1)	TGFb	Secreted Signaling	PMID: 29376829
11	6	TGFB1	ACVR1_TGFbR	1.64186898710546e-06	0.04	TGFB1_ACVR1_TGFBR1	TGFB1 - (ACVR1+TGFBR1)	TGFb	Secreted Signaling	PMID: 29376829
2	8	TGFB1	ACVR1_TGFbR	0.000173389101219067	0	TGFB1_ACVR1_TGFBR1	TGFB1 - (ACVR1+TGFBR1)	TGFb	Secreted Signaling	PMID: 29376829
3	8	TGFB1	ACVR1_TGFbR	0.000103884152685167	0	TGFB1_ACVR1_TGFBR1	TGFB1 - (ACVR1+TGFBR1)	TGFb	Secreted Signaling	PMID: 29376829
4	8	TGFB1	ACVR1_TGFbR	5.51047057946015e-05	0	TGFB1_ACVR1_TGFBR1	TGFB1 - (ACVR1+TGFBR1)	TGFb	Secreted Signaling	PMID: 29376829
5	8	TGFB1	ACVR1_TGFbR	2.39543995706858e-05	0	TGFB1_ACVR1_TGFBR1	TGFB1 - (ACVR1+TGFBR1)	TGFb	Secreted Signaling	PMID: 29376829
6	8	TGFB1	ACVR1_TGFbR	1.87138079837575e-05	0	TGFB1_ACVR1_TGFBR1	TGFB1 - (ACVR1+TGFBR1)	TGFb	Secreted Signaling	PMID: 29376829
8	8	TGFB1	ACVR1_TGFbR	4.84222088067618e-05	0	TGFB1_ACVR1_TGFBR1	TGFB1 - (ACVR1+TGFBR1)	TGFb	Secreted Signaling	PMID: 29376829
9	8	TGFB1	ACVR1_TGFbR	0.000100707668823663	0	TGFB1_ACVR1_TGFBR1	TGFB1 - (ACVR1+TGFBR1)	TGFb	Secreted Signaling	PMID: 29376829
11	8	TGFB1	ACVR1_TGFbR	4.29705846511871e-06	0.02	TGFB1_ACVR1_TGFBR1	TGFB1 - (ACVR1+TGFBR1)	TGFb	Secreted Signaling	PMID: 29376829
4	9	TGFB1	ACVR1_TGFbR	0.000122158651724302	0	TGFB1_ACVR1_TGFBR1	TGFB1 - (ACVR1+TGFBR1)	TGFb	Secreted Signaling	PMID: 29376829
6	9	TGFB1	ACVR1_TGFbR	4.14958632517349e-05	0	TGFB1_ACVR1_TGFBR1	TGFB1 - (ACVR1+TGFBR1)	TGFb	Secreted Signaling	PMID: 29376829
8	9	TGFB1	ACVR1_TGFbR	0.000107373620912039	0	TGFB1_ACVR1_TGFBR1	TGFB1 - (ACVR1+TGFBR1)	TGFb	Secreted Signaling	PMID: 29376829
6	1	TGFB2	ACVR1_TGFbR	1.78427268383972e-05	0	TGFB2_ACVR1_TGFBR1	TGFB2 - (ACVR1+TGFBR1)	TGFb	Secreted Signaling	PMID: 29376829
4	2	TGFB2	ACVR1_TGFbR	0.000123715502501397	0	TGFB2_ACVR1_TGFBR1	TGFB2 - (ACVR1+TGFBR1)	TGFb	Secreted Signaling	PMID: 29376829
6	2	TGFB2	ACVR1_TGFbR	0.000124709864202059	0	TGFB2_ACVR1_TGFBR1	TGFB2 - (ACVR1+TGFBR1)	TGFb	Secreted Signaling	PMID: 29376829
9	2	TGFB2	ACVR1_TGFbR	0.000229952990988102	0	TGFB2_ACVR1_TGFBR1	TGFB2 - (ACVR1+TGFBR1)	TGFb	Secreted Signaling	PMID: 29376829
10	2	TGFB2	ACVR1_TGFbR	8.46529096837182e-06	0.03	TGFB2_ACVR1_TGFBR1	TGFB2 - (ACVR1+TGFBR1)	TGFb	Secreted Signaling	PMID: 29376829
6	3	TGFB2	ACVR1_TGFbR	6.60727676423595e-05	0	TGFB2_ACVR1_TGFBR1	TGFB2 - (ACVR1+TGFBR1)	TGFb	Secreted Signaling	PMID: 29376829
9	3	TGFB2	ACVR1_TGFbR	0.000121611427106711	0.03	TGFB2_ACVR1_TGFBR1	TGFB2 - (ACVR1+TGFBR1)	TGFb	Secreted Signaling	PMID: 29376829
4	4	TGFB2	ACVR1_TGFbR	3.51827545086692e-05	0	TGFB2_ACVR1_TGFBR1	TGFB2 - (ACVR1+TGFBR1)	TGFb	Secreted Signaling	PMID: 29376829
6	4	TGFB2	ACVR1_TGFbR	3.54809267537045e-05	0	TGFB2_ACVR1_TGFBR1	TGFB2 - (ACVR1+TGFBR1)	TGFb	Secreted Signaling	PMID: 29376829
9	4	TGFB2	ACVR1_TGFbR	6.5394254669401e-05	0	TGFB2_ACVR1_TGFBR1	TGFB2 - (ACVR1+TGFBR1)	TGFb	Secreted Signaling	PMID: 29376829
10	4	TGFB2	ACVR1_TGFbR	2.40762294029455e-06	0.04	TGFB2_ACVR1_TGFBR1	TGFB2 - (ACVR1+TGFBR1)	TGFb	Secreted Signaling	PMID: 29376829
6	5	TGFB2	ACVR1_TGFbR	8.61354727263103e-06	0	TGFB2_ACVR1_TGFBR1	TGFB2 - (ACVR1+TGFBR1)	TGFb	Secreted Signaling	PMID: 29376829
4	6	TGFB2	ACVR1_TGFbR	1.19483115291303e-05	0	TGFB2_ACVR1_TGFBR1	TGFB2 - (ACVR1+TGFBR1)	TGFb	Secreted Signaling	PMID: 29376829
6	6	TGFB2	ACVR1_TGFbR	1.20293646403735e-05	0	TGFB2_ACVR1_TGFBR1	TGFB2 - (ACVR1+TGFBR1)	TGFb	Secreted Signaling	PMID: 29376829
9	6	TGFB2	ACVR1_TGFbR	2.22093760370192e-05	0	TGFB2_ACVR1_TGFBR1	TGFB2 - (ACVR1+TGFBR1)	TGFb	Secreted Signaling	PMID: 29376829
10	6	TGFB2	ACVR1_TGFbR	8.17347984189024e-07	0.02	TGFB2_ACVR1_TGFBR1	TGFB2 - (ACVR1+TGFBR1)	TGFb	Secreted Signaling	PMID: 29376829
4	8	TGFB2	ACVR1_TGFbR	3.12731402242194e-05	0	TGFB2_ACVR1_TGFBR1	TGFB2 - (ACVR1+TGFBR1)	TGFb	Secreted Signaling	PMID: 29376829
6	8	TGFB2	ACVR1_TGFbR	3.14757636284639e-05	0	TGFB2_ACVR1_TGFBR1	TGFB2 - (ACVR1+TGFBR1)	TGFb	Secreted Signaling	PMID: 29376829
9	8	TGFB2	ACVR1_TGFbR	5.81306168555312e-05	0	TGFB2_ACVR1_TGFBR1	TGFB2 - (ACVR1+TGFBR1)	TGFb	Secreted Signaling	PMID: 29376829
10	8	TGFB2	ACVR1_TGFbR	2.13916075774817e-06	0.03	TGFB2_ACVR1_TGFBR1	TGFB2 - (ACVR1+TGFBR1)	TGFb	Secreted Signaling	PMID: 29376829
4	9	TGFB2	ACVR1_TGFbR	6.92823171486255e-05	0	TGFB2_ACVR1_TGFBR1	TGFB2 - (ACVR1+TGFBR1)	TGFb	Secreted Signaling	PMID: 29376829
6	9	TGFB2	ACVR1_TGFbR	6.98781411179537e-05	0	TGFB2_ACVR1_TGFBR1	TGFB2 - (ACVR1+TGFBR1)	TGFb	Secreted Signaling	PMID: 29376829
9	9	TGFB2	ACVR1_TGFbR	0.000128774739648318	0	TGFB2_ACVR1_TGFBR1	TGFB2 - (ACVR1+TGFBR1)	TGFb	Secreted Signaling	PMID: 29376829
10	9	TGFB2	ACVR1_TGFbR	4.74124840355403e-06	0.04	TGFB2_ACVR1_TGFBR1	TGFB2 - (ACVR1+TGFBR1)	TGFb	Secreted Signaling	PMID: 29376829
6	10	TGFB2	ACVR1_TGFbR	7.6305287895494e-07	0	TGFB2_ACVR1_TGFBR1	TGFB2 - (ACVR1+TGFBR1)	TGFb	Secreted Signaling	PMID: 29376829
6	11	TGFB2	ACVR1_TGFbR	2.52293277423224e-06	0	TGFB2_ACVR1_TGFBR1	TGFB2 - (ACVR1+TGFBR1)	TGFb	Secreted Signaling	PMID: 29376829
2	2	TGFB3	ACVR1_TGFbR	0.000713505071926283	0	TGFB3_ACVR1_TGFBR1	TGFB3 - (ACVR1+TGFBR1)	TGFb	Secreted Signaling	PMID: 29376829
4	2	TGFB3	ACVR1_TGFbR	0.000214291647807535	0	TGFB3_ACVR1_TGFBR1	TGFB3 - (ACVR1+TGFBR1)	TGFb	Secreted Signaling	PMID: 29376829
6	2	TGFB3	ACVR1_TGFbR	6.97065406253593e-05	0	TGFB3_ACVR1_TGFBR1	TGFB3 - (ACVR1+TGFBR1)	TGFb	Secreted Signaling	PMID: 29376829
8	2	TGFB3	ACVR1_TGFbR	0.00020689939347848	0	TGFB3_ACVR1_TGFBR1	TGFB3 - (ACVR1+TGFBR1)	TGFb	Secreted Signaling	PMID: 29376829
8	3	TGFB3	ACVR1_TGFbR	0.000109522521444148	0	TGFB3_ACVR1_TGFBR1	TGFB3 - (ACVR1+TGFBR1)	TGFb	Secreted Signaling	PMID: 29376829
6	4	TGFB3	ACVR1_TGFbR	1.98267099307389e-05	0.01	TGFB3_ACVR1_TGFBR1	TGFB3 - (ACVR1+TGFBR1)	TGFb	Secreted Signaling	PMID: 29376829
8	4	TGFB3	ACVR1_TGFbR	5.88518959333413e-05	0	TGFB3_ACVR1_TGFBR1	TGFB3 - (ACVR1+TGFBR1)	TGFb	Secreted Signaling	PMID: 29376829
2	6	TGFB3	ACVR1_TGFbR	6.88847430096144e-05	0	TGFB3_ACVR1_TGFBR1	TGFB3 - (ACVR1+TGFBR1)	TGFb	Secreted Signaling	PMID: 29376829
4	6	TGFB3	ACVR1_TGFbR	2.06883631190467e-05	0	TGFB3_ACVR1_TGFBR1	TGFB3 - (ACVR1+TGFBR1)	TGFb	Secreted Signaling	PMID: 29376829
6	6	TGFB3	ACVR1_TGFbR	6.72900731937763e-06	0	TGFB3_ACVR1_TGFBR1	TGFB3 - (ACVR1+TGFBR1)	TGFb	Secreted Signaling	PMID: 29376829
8	6	TGFB3	ACVR1_TGFbR	1.99695140812449e-05	0	TGFB3_ACVR1_TGFBR1	TGFB3 - (ACVR1+TGFBR1)	TGFb	Secreted Signaling	PMID: 29376829
9	6	TGFB3	ACVR1_TGFbR	3.70204131388903e-05	0.04	TGFB3_ACVR1_TGFBR1	TGFB3 - (ACVR1+TGFBR1)	TGFb	Secreted Signaling	PMID: 29376829
2	8	TGFB3	ACVR1_TGFbR	0.000180280999215887	0	TGFB3_ACVR1_TGFBR1	TGFB3 - (ACVR1+TGFBR1)	TGFb	Secreted Signaling	PMID: 29376829
3	8	TGFB3	ACVR1_TGFbR	0.000103531139023337	0	TGFB3_ACVR1_TGFBR1	TGFB3 - (ACVR1+TGFBR1)	TGFb	Secreted Signaling	PMID: 29376829
4	8	TGFB3	ACVR1_TGFbR	5.41441831804065e-05	0	TGFB3_ACVR1_TGFBR1	TGFB3 - (ACVR1+TGFBR1)	TGFb	Secreted Signaling	PMID: 29376829
6	8	TGFB3	ACVR1_TGFbR	1.76102743775437e-05	0	TGFB3_ACVR1_TGFBR1	TGFB3 - (ACVR1+TGFBR1)	TGFb	Secreted Signaling	PMID: 29376829
8	8	TGFB3	ACVR1_TGFbR	5.22595663663457e-05	0	TGFB3_ACVR1_TGFBR1	TGFB3 - (ACVR1+TGFBR1)	TGFb	Secreted Signaling	PMID: 29376829
9	8	TGFB3	ACVR1_TGFbR	9.68894384396911e-05	0	TGFB3_ACVR1_TGFBR1	TGFB3 - (ACVR1+TGFBR1)	TGFb	Secreted Signaling	PMID: 29376829
2	9	TGFB3	ACVR1_TGFbR	0.00039963674445306	0.01	TGFB3_ACVR1_TGFBR1	TGFB3 - (ACVR1+TGFBR1)	TGFb	Secreted Signaling	PMID: 29376829
6	9	TGFB3	ACVR1_TGFbR	3.90448367842475e-05	0.01	TGFB3_ACVR1_TGFBR1	TGFB3 - (ACVR1+TGFBR1)	TGFb	Secreted Signaling	PMID: 29376829
8	9	TGFB3	ACVR1_TGFbR	0.000115899164685778	0	TGFB3_ACVR1_TGFBR1	TGFB3 - (ACVR1+TGFBR1)	TGFb	Secreted Signaling	PMID: 29376829
2	2	BMP2	BMPR1A_ACVR2A	0.000793080052722441	0	BMP2_BMPR1A_ACVR2A	BMP2 - (BMPR1A+ACVR2A)	BMP	Secreted Signaling	KEGG: hsa04350; PMID:26893264
3	2	BMP2	BMPR1A_ACVR2A	0.000510243281254369	0	BMP2_BMPR1A_ACVR2A	BMP2 - (BMPR1A+ACVR2A)	BMP	Secreted Signaling	KEGG: hsa04350; PMID:26893264
9	2	BMP2	BMPR1A_ACVR2A	0.000480889783278054	0	BMP2_BMPR1A_ACVR2A	BMP2 - (BMPR1A+ACVR2A)	BMP	Secreted Signaling	KEGG: hsa04350; PMID:26893264
3	4	BMP2	BMPR1A_ACVR2A	0.000148882816854381	0.02	BMP2_BMPR1A_ACVR2A	BMP2 - (BMPR1A+ACVR2A)	BMP	Secreted Signaling	KEGG: hsa04350; PMID:26893264
9	4	BMP2	BMPR1A_ACVR2A	0.000140317987987834	0	BMP2_BMPR1A_ACVR2A	BMP2 - (BMPR1A+ACVR2A)	BMP	Secreted Signaling	KEGG: hsa04350; PMID:26893264
9	6	BMP2	BMPR1A_ACVR2A	4.17558738890078e-05	0.04	BMP2_BMPR1A_ACVR2A	BMP2 - (BMPR1A+ACVR2A)	BMP	Secreted Signaling	KEGG: hsa04350; PMID:26893264
2	2	BMP2	BMPR1A_ACVR2B	0.000241503387366064	0.03	BMP2_BMPR1A_ACVR2B	BMP2 - (BMPR1A+ACVR2B)	BMP	Secreted Signaling	KEGG: hsa04350; PMID:26893264
3	2	BMP2	BMPR1A_ACVR2B	0.000155391557601471	0	BMP2_BMPR1A_ACVR2B	BMP2 - (BMPR1A+ACVR2B)	BMP	Secreted Signaling	KEGG: hsa04350; PMID:26893264
9	2	BMP2	BMPR1A_ACVR2B	0.000146460014044443	0	BMP2_BMPR1A_ACVR2B	BMP2 - (BMPR1A+ACVR2B)	BMP	Secreted Signaling	KEGG: hsa04350; PMID:26893264
2	4	BMP2	BMPR1A_ACVR2B	7.43173724222837e-05	0.01	BMP2_BMPR1A_ACVR2B	BMP2 - (BMPR1A+ACVR2B)	BMP	Secreted Signaling	KEGG: hsa04350; PMID:26893264
3	4	BMP2	BMPR1A_ACVR2B	4.78182634161817e-05	0	BMP2_BMPR1A_ACVR2B	BMP2 - (BMPR1A+ACVR2B)	BMP	Secreted Signaling	KEGG: hsa04350; PMID:26893264
9	4	BMP2	BMPR1A_ACVR2B	4.50697405138132e-05	0	BMP2_BMPR1A_ACVR2B	BMP2 - (BMPR1A+ACVR2B)	BMP	Secreted Signaling	KEGG: hsa04350; PMID:26893264
9	8	BMP2	BMPR1A_ACVR2B	3.20341404638982e-05	0.04	BMP2_BMPR1A_ACVR2B	BMP2 - (BMPR1A+ACVR2B)	BMP	Secreted Signaling	KEGG: hsa04350; PMID:26893264
3	9	BMP2	BMPR1A_ACVR2B	9.39261194222606e-05	0	BMP2_BMPR1A_ACVR2B	BMP2 - (BMPR1A+ACVR2B)	BMP	Secreted Signaling	KEGG: hsa04350; PMID:26893264
9	9	BMP2	BMPR1A_ACVR2B	8.85274167423875e-05	0.01	BMP2_BMPR1A_ACVR2B	BMP2 - (BMPR1A+ACVR2B)	BMP	Secreted Signaling	KEGG: hsa04350; PMID:26893264
2	2	BMP2	BMPR1A_BMPR2	0.00124689249407103	0.02	BMP2_BMPR1A_BMPR2	BMP2 - (BMPR1A+BMPR2)	BMP	Secreted Signaling	KEGG: hsa04350; PMID:26893264
3	2	BMP2	BMPR1A_BMPR2	0.000802145482681114	0	BMP2_BMPR1A_BMPR2	BMP2 - (BMPR1A+BMPR2)	BMP	Secreted Signaling	KEGG: hsa04350; PMID:26893264
9	2	BMP2	BMPR1A_BMPR2	0.000755965808292347	0	BMP2_BMPR1A_BMPR2	BMP2 - (BMPR1A+BMPR2)	BMP	Secreted Signaling	KEGG: hsa04350; PMID:26893264
2	4	BMP2	BMPR1A_BMPR2	0.000377560224407767	0.01	BMP2_BMPR1A_BMPR2	BMP2 - (BMPR1A+BMPR2)	BMP	Secreted Signaling	KEGG: hsa04350; PMID:26893264
3	4	BMP2	BMPR1A_BMPR2	0.000242889197696251	0	BMP2_BMPR1A_BMPR2	BMP2 - (BMPR1A+BMPR2)	BMP	Secreted Signaling	KEGG: hsa04350; PMID:26893264
9	4	BMP2	BMPR1A_BMPR2	0.00022890541031786	0	BMP2_BMPR1A_BMPR2	BMP2 - (BMPR1A+BMPR2)	BMP	Secreted Signaling	KEGG: hsa04350; PMID:26893264
2	6	BMP2	BMPR1A_BMPR2	0.000112926659601905	0.01	BMP2_BMPR1A_BMPR2	BMP2 - (BMPR1A+BMPR2)	BMP	Secreted Signaling	KEGG: hsa04350; PMID:26893264
3	6	BMP2	BMPR1A_BMPR2	7.26467208099307e-05	0	BMP2_BMPR1A_BMPR2	BMP2 - (BMPR1A+BMPR2)	BMP	Secreted Signaling	KEGG: hsa04350; PMID:26893264
9	6	BMP2	BMPR1A_BMPR2	6.84640487255966e-05	0	BMP2_BMPR1A_BMPR2	BMP2 - (BMPR1A+BMPR2)	BMP	Secreted Signaling	KEGG: hsa04350; PMID:26893264
9	8	BMP2	BMPR1A_BMPR2	0.000163422772704773	0.02	BMP2_BMPR1A_BMPR2	BMP2 - (BMPR1A+BMPR2)	BMP	Secreted Signaling	KEGG: hsa04350; PMID:26893264
2	9	BMP2	BMPR1A_BMPR2	0.000725230618047563	0.04	BMP2_BMPR1A_BMPR2	BMP2 - (BMPR1A+BMPR2)	BMP	Secreted Signaling	KEGG: hsa04350; PMID:26893264
3	9	BMP2	BMPR1A_BMPR2	0.000466553847805797	0.01	BMP2_BMPR1A_BMPR2	BMP2 - (BMPR1A+BMPR2)	BMP	Secreted Signaling	KEGG: hsa04350; PMID:26893264
9	9	BMP2	BMPR1A_BMPR2	0.000439695066082359	0.01	BMP2_BMPR1A_BMPR2	BMP2 - (BMPR1A+BMPR2)	BMP	Secreted Signaling	KEGG: hsa04350; PMID:26893264
2	2	BMP2	BMPR1B_ACVR2A	0.000404053139804856	0	BMP2_BMPR1B_ACVR2A	BMP2 - (BMPR1B+ACVR2A)	BMP	Secreted Signaling	KEGG: hsa04350; PMID:26893264
3	2	BMP2	BMPR1B_ACVR2A	0.000259973890830433	0	BMP2_BMPR1B_ACVR2A	BMP2 - (BMPR1B+ACVR2A)	BMP	Secreted Signaling	KEGG: hsa04350; PMID:26893264
4	2	BMP2	BMPR1B_ACVR2A	0.000116912436127326	0.02	BMP2_BMPR1B_ACVR2A	BMP2 - (BMPR1B+ACVR2A)	BMP	Secreted Signaling	KEGG: hsa04350; PMID:26893264
9	2	BMP2	BMPR1B_ACVR2A	0.00024502730880261	0	BMP2_BMPR1B_ACVR2A	BMP2 - (BMPR1B+ACVR2A)	BMP	Secreted Signaling	KEGG: hsa04350; PMID:26893264
2	3	BMP2	BMPR1B_ACVR2A	0.000256802535946726	0.01	BMP2_BMPR1B_ACVR2A	BMP2 - (BMPR1B+ACVR2A)	BMP	Secreted Signaling	KEGG: hsa04350; PMID:26893264
3	3	BMP2	BMPR1B_ACVR2A	0.000165230567387873	0.02	BMP2_BMPR1B_ACVR2A	BMP2 - (BMPR1B+ACVR2A)	BMP	Secreted Signaling	KEGG: hsa04350; PMID:26893264
4	3	BMP2	BMPR1B_ACVR2A	7.43056352078548e-05	0.04	BMP2_BMPR1B_ACVR2A	BMP2 - (BMPR1B+ACVR2A)	BMP	Secreted Signaling	KEGG: hsa04350; PMID:26893264
9	3	BMP2	BMPR1B_ACVR2A	0.000155730997011416	0	BMP2_BMPR1B_ACVR2A	BMP2 - (BMPR1B+ACVR2A)	BMP	Secreted Signaling	KEGG: hsa04350; PMID:26893264
2	9	BMP2	BMPR1B_ACVR2A	0.00022766257186242	0.03	BMP2_BMPR1B_ACVR2A	BMP2 - (BMPR1B+ACVR2A)	BMP	Secreted Signaling	KEGG: hsa04350; PMID:26893264
3	9	BMP2	BMPR1B_ACVR2A	0.000146482035672834	0.04	BMP2_BMPR1B_ACVR2A	BMP2 - (BMPR1B+ACVR2A)	BMP	Secreted Signaling	KEGG: hsa04350; PMID:26893264
9	9	BMP2	BMPR1B_ACVR2A	0.000138060649355509	0.03	BMP2_BMPR1B_ACVR2A	BMP2 - (BMPR1B+ACVR2A)	BMP	Secreted Signaling	KEGG: hsa04350; PMID:26893264
3	2	BMP2	BMPR1B_ACVR2B	7.89441458033599e-05	0	BMP2_BMPR1B_ACVR2B	BMP2 - (BMPR1B+ACVR2B)	BMP	Secreted Signaling	KEGG: hsa04350; PMID:26893264
9	2	BMP2	BMPR1B_ACVR2B	7.44074843796735e-05	0	BMP2_BMPR1B_ACVR2B	BMP2 - (BMPR1B+ACVR2B)	BMP	Secreted Signaling	KEGG: hsa04350; PMID:26893264
2	3	BMP2	BMPR1B_ACVR2B	8.09833786351557e-05	0	BMP2_BMPR1B_ACVR2B	BMP2 - (BMPR1B+ACVR2B)	BMP	Secreted Signaling	KEGG: hsa04350; PMID:26893264
3	3	BMP2	BMPR1B_ACVR2B	5.21085657435277e-05	0	BMP2_BMPR1B_ACVR2B	BMP2 - (BMPR1B+ACVR2B)	BMP	Secreted Signaling	KEGG: hsa04350; PMID:26893264
4	3	BMP2	BMPR1B_ACVR2B	2.34308702997316e-05	0.01	BMP2_BMPR1B_ACVR2B	BMP2 - (BMPR1B+ACVR2B)	BMP	Secreted Signaling	KEGG: hsa04350; PMID:26893264
9	3	BMP2	BMPR1B_ACVR2B	4.91140314167323e-05	0	BMP2_BMPR1B_ACVR2B	BMP2 - (BMPR1B+ACVR2B)	BMP	Secreted Signaling	KEGG: hsa04350; PMID:26893264
2	9	BMP2	BMPR1B_ACVR2B	7.48902197061165e-05	0	BMP2_BMPR1B_ACVR2B	BMP2 - (BMPR1B+ACVR2B)	BMP	Secreted Signaling	KEGG: hsa04350; PMID:26893264
3	9	BMP2	BMPR1B_ACVR2B	4.81879480367234e-05	0	BMP2_BMPR1B_ACVR2B	BMP2 - (BMPR1B+ACVR2B)	BMP	Secreted Signaling	KEGG: hsa04350; PMID:26893264
4	9	BMP2	BMPR1B_ACVR2B	2.16679336529468e-05	0.02	BMP2_BMPR1B_ACVR2B	BMP2 - (BMPR1B+ACVR2B)	BMP	Secreted Signaling	KEGG: hsa04350; PMID:26893264
9	9	BMP2	BMPR1B_ACVR2B	4.54187263109075e-05	0.01	BMP2_BMPR1B_ACVR2B	BMP2 - (BMPR1B+ACVR2B)	BMP	Secreted Signaling	KEGG: hsa04350; PMID:26893264
3	2	BMP2	BMPR1B_BMPR2	0.000409679988271692	0	BMP2_BMPR1B_BMPR2	BMP2 - (BMPR1B+BMPR2)	BMP	Secreted Signaling	KEGG: hsa04350; PMID:26893264
9	2	BMP2	BMPR1B_BMPR2	0.00038611763387556	0	BMP2_BMPR1B_BMPR2	BMP2 - (BMPR1B+BMPR2)	BMP	Secreted Signaling	KEGG: hsa04350; PMID:26893264
2	3	BMP2	BMPR1B_BMPR2	0.000414111627302065	0	BMP2_BMPR1B_BMPR2	BMP2 - (BMPR1B+BMPR2)	BMP	Secreted Signaling	KEGG: hsa04350; PMID:26893264
3	3	BMP2	BMPR1B_BMPR2	0.0002664334208139	0	BMP2_BMPR1B_BMPR2	BMP2 - (BMPR1B+BMPR2)	BMP	Secreted Signaling	KEGG: hsa04350; PMID:26893264
4	3	BMP2	BMPR1B_BMPR2	0.000119830296710431	0	BMP2_BMPR1B_BMPR2	BMP2 - (BMPR1B+BMPR2)	BMP	Secreted Signaling	KEGG: hsa04350; PMID:26893264
9	3	BMP2	BMPR1B_BMPR2	0.000251109312733397	0	BMP2_BMPR1B_BMPR2	BMP2 - (BMPR1B+BMPR2)	BMP	Secreted Signaling	KEGG: hsa04350; PMID:26893264
2	9	BMP2	BMPR1B_BMPR2	0.000373938910473933	0	BMP2_BMPR1B_BMPR2	BMP2 - (BMPR1B+BMPR2)	BMP	Secreted Signaling	KEGG: hsa04350; PMID:26893264
3	9	BMP2	BMPR1B_BMPR2	0.000240587835324711	0	BMP2_BMPR1B_BMPR2	BMP2 - (BMPR1B+BMPR2)	BMP	Secreted Signaling	KEGG: hsa04350; PMID:26893264
9	9	BMP2	BMPR1B_BMPR2	0.000226750735629238	0.02	BMP2_BMPR1B_BMPR2	BMP2 - (BMPR1B+BMPR2)	BMP	Secreted Signaling	KEGG: hsa04350; PMID:26893264
2	2	BMP4	BMPR1A_ACVR2A	0.00110252840722669	0	BMP4_BMPR1A_ACVR2A	BMP4 - (BMPR1A+ACVR2A)	BMP	Secreted Signaling	KEGG: hsa04350; PMID:26893264
4	2	BMP4	BMPR1A_ACVR2A	0.000349025673000305	0	BMP4_BMPR1A_ACVR2A	BMP4 - (BMPR1A+ACVR2A)	BMP	Secreted Signaling	KEGG: hsa04350; PMID:26893264
6	2	BMP4	BMPR1A_ACVR2A	0.000102304092509376	0.01	BMP4_BMPR1A_ACVR2A	BMP4 - (BMPR1A+ACVR2A)	BMP	Secreted Signaling	KEGG: hsa04350; PMID:26893264
8	2	BMP4	BMPR1A_ACVR2A	0.000247563035016997	0.01	BMP4_BMPR1A_ACVR2A	BMP4 - (BMPR1A+ACVR2A)	BMP	Secreted Signaling	KEGG: hsa04350; PMID:26893264
9	2	BMP4	BMPR1A_ACVR2A	0.000667230344090946	0	BMP4_BMPR1A_ACVR2A	BMP4 - (BMPR1A+ACVR2A)	BMP	Secreted Signaling	KEGG: hsa04350; PMID:26893264
4	4	BMP4	BMPR1A_ACVR2A	0.000101847587276088	0	BMP4_BMPR1A_ACVR2A	BMP4 - (BMPR1A+ACVR2A)	BMP	Secreted Signaling	KEGG: hsa04350; PMID:26893264
6	4	BMP4	BMPR1A_ACVR2A	2.98529097353711e-05	0.02	BMP4_BMPR1A_ACVR2A	BMP4 - (BMPR1A+ACVR2A)	BMP	Secreted Signaling	KEGG: hsa04350; PMID:26893264
9	4	BMP4	BMPR1A_ACVR2A	0.000194699921424968	0.03	BMP4_BMPR1A_ACVR2A	BMP4 - (BMPR1A+ACVR2A)	BMP	Secreted Signaling	KEGG: hsa04350; PMID:26893264
4	6	BMP4	BMPR1A_ACVR2A	3.03056884150263e-05	0.02	BMP4_BMPR1A_ACVR2A	BMP4 - (BMPR1A+ACVR2A)	BMP	Secreted Signaling	KEGG: hsa04350; PMID:26893264
6	6	BMP4	BMPR1A_ACVR2A	8.8830013622438e-06	0.02	BMP4_BMPR1A_ACVR2A	BMP4 - (BMPR1A+ACVR2A)	BMP	Secreted Signaling	KEGG: hsa04350; PMID:26893264
4	8	BMP4	BMPR1A_ACVR2A	7.35098310977588e-05	0.03	BMP4_BMPR1A_ACVR2A	BMP4 - (BMPR1A+ACVR2A)	BMP	Secreted Signaling	KEGG: hsa04350; PMID:26893264
4	9	BMP4	BMPR1A_ACVR2A	0.00019483660063204	0.04	BMP4_BMPR1A_ACVR2A	BMP4 - (BMPR1A+ACVR2A)	BMP	Secreted Signaling	KEGG: hsa04350; PMID:26893264
4	2	BMP4	BMPR1A_ACVR2B	0.000106583945873162	0	BMP4_BMPR1A_ACVR2B	BMP4 - (BMPR1A+ACVR2B)	BMP	Secreted Signaling	KEGG: hsa04350; PMID:26893264
6	2	BMP4	BMPR1A_ACVR2B	3.12421232011973e-05	0.01	BMP4_BMPR1A_ACVR2B	BMP4 - (BMPR1A+ACVR2B)	BMP	Secreted Signaling	KEGG: hsa04350; PMID:26893264
9	2	BMP4	BMPR1A_ACVR2B	0.0002036837562485	0	BMP4_BMPR1A_ACVR2B	BMP4 - (BMPR1A+ACVR2B)	BMP	Secreted Signaling	KEGG: hsa04350; PMID:26893264
2	4	BMP4	BMPR1A_ACVR2B	0.000103546178435988	0.03	BMP4_BMPR1A_ACVR2B	BMP4 - (BMPR1A+ACVR2B)	BMP	Secreted Signaling	KEGG: hsa04350; PMID:26893264
4	4	BMP4	BMPR1A_ACVR2B	3.27973087342589e-05	0	BMP4_BMPR1A_ACVR2B	BMP4 - (BMPR1A+ACVR2B)	BMP	Secreted Signaling	KEGG: hsa04350; PMID:26893264
6	4	BMP4	BMPR1A_ACVR2B	9.6136151600951e-06	0.01	BMP4_BMPR1A_ACVR2B	BMP4 - (BMPR1A+ACVR2B)	BMP	Secreted Signaling	KEGG: hsa04350; PMID:26893264
8	4	BMP4	BMPR1A_ACVR2B	2.32533720287034e-05	0.02	BMP4_BMPR1A_ACVR2B	BMP4 - (BMPR1A+ACVR2B)	BMP	Secreted Signaling	KEGG: hsa04350; PMID:26893264
9	4	BMP4	BMPR1A_ACVR2B	6.26765965384793e-05	0.01	BMP4_BMPR1A_ACVR2B	BMP4 - (BMPR1A+ACVR2B)	BMP	Secreted Signaling	KEGG: hsa04350; PMID:26893264
4	8	BMP4	BMPR1A_ACVR2B	2.33126150847173e-05	0	BMP4_BMPR1A_ACVR2B	BMP4 - (BMPR1A+ACVR2B)	BMP	Secreted Signaling	KEGG: hsa04350; PMID:26893264
6	8	BMP4	BMPR1A_ACVR2B	6.83344649312297e-06	0.02	BMP4_BMPR1A_ACVR2B	BMP4 - (BMPR1A+ACVR2B)	BMP	Secreted Signaling	KEGG: hsa04350; PMID:26893264
4	9	BMP4	BMPR1A_ACVR2B	6.4422653040323e-05	0	BMP4_BMPR1A_ACVR2B	BMP4 - (BMPR1A+ACVR2B)	BMP	Secreted Signaling	KEGG: hsa04350; PMID:26893264
6	9	BMP4	BMPR1A_ACVR2B	1.88837054450914e-05	0	BMP4_BMPR1A_ACVR2B	BMP4 - (BMPR1A+ACVR2B)	BMP	Secreted Signaling	KEGG: hsa04350; PMID:26893264
9	9	BMP4	BMPR1A_ACVR2B	0.000123113247300788	0.01	BMP4_BMPR1A_ACVR2B	BMP4 - (BMPR1A+ACVR2B)	BMP	Secreted Signaling	KEGG: hsa04350; PMID:26893264
11	9	BMP4	BMPR1A_ACVR2B	5.71852035914191e-06	0.04	BMP4_BMPR1A_ACVR2B	BMP4 - (BMPR1A+ACVR2B)	BMP	Secreted Signaling	KEGG: hsa04350; PMID:26893264
4	2	BMP4	BMPR1A_BMPR2	0.000547471391721742	0	BMP4_BMPR1A_BMPR2	BMP4 - (BMPR1A+BMPR2)	BMP	Secreted Signaling	KEGG: hsa04350; PMID:26893264
6	2	BMP4	BMPR1A_BMPR2	0.000160467221041214	0.01	BMP4_BMPR1A_BMPR2	BMP4 - (BMPR1A+BMPR2)	BMP	Secreted Signaling	KEGG: hsa04350; PMID:26893264
9	2	BMP4	BMPR1A_BMPR2	0.00104690141735936	0	BMP4_BMPR1A_BMPR2	BMP4 - (BMPR1A+BMPR2)	BMP	Secreted Signaling	KEGG: hsa04350; PMID:26893264
2	4	BMP4	BMPR1A_BMPR2	0.000523841065484344	0.01	BMP4_BMPR1A_BMPR2	BMP4 - (BMPR1A+BMPR2)	BMP	Secreted Signaling	KEGG: hsa04350; PMID:26893264
4	4	BMP4	BMPR1A_BMPR2	0.000165751815020562	0	BMP4_BMPR1A_BMPR2	BMP4 - (BMPR1A+BMPR2)	BMP	Secreted Signaling	KEGG: hsa04350; PMID:26893264
6	4	BMP4	BMPR1A_BMPR2	4.85828012686408e-05	0.01	BMP4_BMPR1A_BMPR2	BMP4 - (BMPR1A+BMPR2)	BMP	Secreted Signaling	KEGG: hsa04350; PMID:26893264
8	4	BMP4	BMPR1A_BMPR2	0.000117610533878551	0.02	BMP4_BMPR1A_BMPR2	BMP4 - (BMPR1A+BMPR2)	BMP	Secreted Signaling	KEGG: hsa04350; PMID:26893264
9	4	BMP4	BMPR1A_BMPR2	0.000316964179479495	0	BMP4_BMPR1A_BMPR2	BMP4 - (BMPR1A+BMPR2)	BMP	Secreted Signaling	KEGG: hsa04350; PMID:26893264
11	4	BMP4	BMPR1A_BMPR2	1.47025549171749e-05	0.04	BMP4_BMPR1A_BMPR2	BMP4 - (BMPR1A+BMPR2)	BMP	Secreted Signaling	KEGG: hsa04350; PMID:26893264
2	6	BMP4	BMPR1A_BMPR2	0.000156658979584688	0	BMP4_BMPR1A_BMPR2	BMP4 - (BMPR1A+BMPR2)	BMP	Secreted Signaling	KEGG: hsa04350; PMID:26893264
4	6	BMP4	BMPR1A_BMPR2	4.95679343897341e-05	0	BMP4_BMPR1A_BMPR2	BMP4 - (BMPR1A+BMPR2)	BMP	Secreted Signaling	KEGG: hsa04350; PMID:26893264
6	6	BMP4	BMPR1A_BMPR2	1.45286198691806e-05	0.01	BMP4_BMPR1A_BMPR2	BMP4 - (BMPR1A+BMPR2)	BMP	Secreted Signaling	KEGG: hsa04350; PMID:26893264
8	6	BMP4	BMPR1A_BMPR2	3.51721445561747e-05	0.02	BMP4_BMPR1A_BMPR2	BMP4 - (BMPR1A+BMPR2)	BMP	Secreted Signaling	KEGG: hsa04350; PMID:26893264
9	6	BMP4	BMPR1A_BMPR2	9.47897034512694e-05	0	BMP4_BMPR1A_BMPR2	BMP4 - (BMPR1A+BMPR2)	BMP	Secreted Signaling	KEGG: hsa04350; PMID:26893264
11	6	BMP4	BMPR1A_BMPR2	4.3966931756438e-06	0.02	BMP4_BMPR1A_BMPR2	BMP4 - (BMPR1A+BMPR2)	BMP	Secreted Signaling	KEGG: hsa04350; PMID:26893264
4	8	BMP4	BMPR1A_BMPR2	0.000118366459421092	0	BMP4_BMPR1A_BMPR2	BMP4 - (BMPR1A+BMPR2)	BMP	Secreted Signaling	KEGG: hsa04350; PMID:26893264
6	8	BMP4	BMPR1A_BMPR2	3.46939859469248e-05	0.04	BMP4_BMPR1A_BMPR2	BMP4 - (BMPR1A+BMPR2)	BMP	Secreted Signaling	KEGG: hsa04350; PMID:26893264
4	9	BMP4	BMPR1A_BMPR2	0.000318456932387092	0	BMP4_BMPR1A_BMPR2	BMP4 - (BMPR1A+BMPR2)	BMP	Secreted Signaling	KEGG: hsa04350; PMID:26893264
6	9	BMP4	BMPR1A_BMPR2	9.33417754682789e-05	0.02	BMP4_BMPR1A_BMPR2	BMP4 - (BMPR1A+BMPR2)	BMP	Secreted Signaling	KEGG: hsa04350; PMID:26893264
9	9	BMP4	BMPR1A_BMPR2	0.000608961452836577	0.04	BMP4_BMPR1A_BMPR2	BMP4 - (BMPR1A+BMPR2)	BMP	Secreted Signaling	KEGG: hsa04350; PMID:26893264
2	2	BMP4	BMPR1B_ACVR2A	0.000562610167831327	0	BMP4_BMPR1B_ACVR2A	BMP4 - (BMPR1B+ACVR2A)	BMP	Secreted Signaling	KEGG: hsa04350; PMID:26893264
4	2	BMP4	BMPR1B_ACVR2A	0.0001781741663367	0	BMP4_BMPR1B_ACVR2A	BMP4 - (BMPR1B+ACVR2A)	BMP	Secreted Signaling	KEGG: hsa04350; PMID:26893264
6	2	BMP4	BMPR1B_ACVR2A	5.2226342179824e-05	0.01	BMP4_BMPR1B_ACVR2A	BMP4 - (BMPR1B+ACVR2A)	BMP	Secreted Signaling	KEGG: hsa04350; PMID:26893264
8	2	BMP4	BMPR1B_ACVR2A	0.000126340802076064	0	BMP4_BMPR1B_ACVR2A	BMP4 - (BMPR1B+ACVR2A)	BMP	Secreted Signaling	KEGG: hsa04350; PMID:26893264
9	2	BMP4	BMPR1B_ACVR2A	0.000340529507685895	0	BMP4_BMPR1B_ACVR2A	BMP4 - (BMPR1B+ACVR2A)	BMP	Secreted Signaling	KEGG: hsa04350; PMID:26893264
11	2	BMP4	BMPR1B_ACVR2A	1.58140143543387e-05	0.02	BMP4_BMPR1B_ACVR2A	BMP4 - (BMPR1B+ACVR2A)	BMP	Secreted Signaling	KEGG: hsa04350; PMID:26893264
2	3	BMP4	BMPR1B_ACVR2A	0.000357573030615702	0.02	BMP4_BMPR1B_ACVR2A	BMP4 - (BMPR1B+ACVR2A)	BMP	Secreted Signaling	KEGG: hsa04350; PMID:26893264
4	3	BMP4	BMPR1B_ACVR2A	0.000113240303825917	0	BMP4_BMPR1B_ACVR2A	BMP4 - (BMPR1B+ACVR2A)	BMP	Secreted Signaling	KEGG: hsa04350; PMID:26893264
6	3	BMP4	BMPR1B_ACVR2A	3.31929500137393e-05	0.01	BMP4_BMPR1B_ACVR2A	BMP4 - (BMPR1B+ACVR2A)	BMP	Secreted Signaling	KEGG: hsa04350; PMID:26893264
8	3	BMP4	BMPR1B_ACVR2A	8.02972364496699e-05	0.02	BMP4_BMPR1B_ACVR2A	BMP4 - (BMPR1B+ACVR2A)	BMP	Secreted Signaling	KEGG: hsa04350; PMID:26893264
9	3	BMP4	BMPR1B_ACVR2A	0.000216427084360807	0	BMP4_BMPR1B_ACVR2A	BMP4 - (BMPR1B+ACVR2A)	BMP	Secreted Signaling	KEGG: hsa04350; PMID:26893264
11	3	BMP4	BMPR1B_ACVR2A	1.00507345197912e-05	0.01	BMP4_BMPR1B_ACVR2A	BMP4 - (BMPR1B+ACVR2A)	BMP	Secreted Signaling	KEGG: hsa04350; PMID:26893264
4	9	BMP4	BMPR1B_ACVR2A	0.000100401297130549	0	BMP4_BMPR1B_ACVR2A	BMP4 - (BMPR1B+ACVR2A)	BMP	Secreted Signaling	KEGG: hsa04350; PMID:26893264
6	9	BMP4	BMPR1B_ACVR2A	2.94296190715543e-05	0.01	BMP4_BMPR1B_ACVR2A	BMP4 - (BMPR1B+ACVR2A)	BMP	Secreted Signaling	KEGG: hsa04350; PMID:26893264
9	9	BMP4	BMPR1B_ACVR2A	0.000191886378615593	0.03	BMP4_BMPR1B_ACVR2A	BMP4 - (BMPR1B+ACVR2A)	BMP	Secreted Signaling	KEGG: hsa04350; PMID:26893264
4	2	BMP4	BMPR1B_ACVR2B	5.41801079791785e-05	0	BMP4_BMPR1B_ACVR2B	BMP4 - (BMPR1B+ACVR2B)	BMP	Secreted Signaling	KEGG: hsa04350; PMID:26893264
6	2	BMP4	BMPR1B_ACVR2B	1.58814973633407e-05	0.02	BMP4_BMPR1B_ACVR2B	BMP4 - (BMPR1B+ACVR2B)	BMP	Secreted Signaling	KEGG: hsa04350; PMID:26893264
8	2	BMP4	BMPR1B_ACVR2B	3.84100417040657e-05	0.02	BMP4_BMPR1B_ACVR2B	BMP4 - (BMPR1B+ACVR2B)	BMP	Secreted Signaling	KEGG: hsa04350; PMID:26893264
9	2	BMP4	BMPR1B_ACVR2B	0.000103531195149376	0	BMP4_BMPR1B_ACVR2B	BMP4 - (BMPR1B+ACVR2B)	BMP	Secreted Signaling	KEGG: hsa04350; PMID:26893264
11	2	BMP4	BMPR1B_ACVR2B	4.80975336920637e-06	0.04	BMP4_BMPR1B_ACVR2B	BMP4 - (BMPR1B+ACVR2B)	BMP	Secreted Signaling	KEGG: hsa04350; PMID:26893264
2	3	BMP4	BMPR1B_ACVR2B	0.000112891090043082	0.01	BMP4_BMPR1B_ACVR2B	BMP4 - (BMPR1B+ACVR2B)	BMP	Secreted Signaling	KEGG: hsa04350; PMID:26893264
4	3	BMP4	BMPR1B_ACVR2B	3.57616459086012e-05	0	BMP4_BMPR1B_ACVR2B	BMP4 - (BMPR1B+ACVR2B)	BMP	Secreted Signaling	KEGG: hsa04350; PMID:26893264
6	3	BMP4	BMPR1B_ACVR2B	1.04825984798406e-05	0.01	BMP4_BMPR1B_ACVR2B	BMP4 - (BMPR1B+ACVR2B)	BMP	Secreted Signaling	KEGG: hsa04350; PMID:26893264
8	3	BMP4	BMPR1B_ACVR2B	2.53526994354408e-05	0.01	BMP4_BMPR1B_ACVR2B	BMP4 - (BMPR1B+ACVR2B)	BMP	Secreted Signaling	KEGG: hsa04350; PMID:26893264
9	3	BMP4	BMPR1B_ACVR2B	6.83361273676739e-05	0	BMP4_BMPR1B_ACVR2B	BMP4 - (BMPR1B+ACVR2B)	BMP	Secreted Signaling	KEGG: hsa04350; PMID:26893264
11	3	BMP4	BMPR1B_ACVR2B	3.17467158152072e-06	0.01	BMP4_BMPR1B_ACVR2B	BMP4 - (BMPR1B+ACVR2B)	BMP	Secreted Signaling	KEGG: hsa04350; PMID:26893264
2	9	BMP4	BMPR1B_ACVR2B	0.000104397751742419	0.02	BMP4_BMPR1B_ACVR2B	BMP4 - (BMPR1B+ACVR2B)	BMP	Secreted Signaling	KEGG: hsa04350; PMID:26893264
4	9	BMP4	BMPR1B_ACVR2B	3.30711678516603e-05	0	BMP4_BMPR1B_ACVR2B	BMP4 - (BMPR1B+ACVR2B)	BMP	Secreted Signaling	KEGG: hsa04350; PMID:26893264
6	9	BMP4	BMPR1B_ACVR2B	9.69395532891724e-06	0	BMP4_BMPR1B_ACVR2B	BMP4 - (BMPR1B+ACVR2B)	BMP	Secreted Signaling	KEGG: hsa04350; PMID:26893264
8	9	BMP4	BMPR1B_ACVR2B	2.3445301277533e-05	0.01	BMP4_BMPR1B_ACVR2B	BMP4 - (BMPR1B+ACVR2B)	BMP	Secreted Signaling	KEGG: hsa04350; PMID:26893264
9	9	BMP4	BMPR1B_ACVR2B	6.31949016966333e-05	0.01	BMP4_BMPR1B_ACVR2B	BMP4 - (BMPR1B+ACVR2B)	BMP	Secreted Signaling	KEGG: hsa04350; PMID:26893264
11	9	BMP4	BMPR1B_ACVR2B	2.93583214948726e-06	0.02	BMP4_BMPR1B_ACVR2B	BMP4 - (BMPR1B+ACVR2B)	BMP	Secreted Signaling	KEGG: hsa04350; PMID:26893264
2	2	BMP4	BMPR1B_BMPR2	0.000885777148543683	0.04	BMP4_BMPR1B_BMPR2	BMP4 - (BMPR1B+BMPR2)	BMP	Secreted Signaling	KEGG: hsa04350; PMID:26893264
4	2	BMP4	BMPR1B_BMPR2	0.000280453022512856	0	BMP4_BMPR1B_BMPR2	BMP4 - (BMPR1B+BMPR2)	BMP	Secreted Signaling	KEGG: hsa04350; PMID:26893264
6	2	BMP4	BMPR1B_BMPR2	8.22052335693501e-05	0.02	BMP4_BMPR1B_BMPR2	BMP4 - (BMPR1B+BMPR2)	BMP	Secreted Signaling	KEGG: hsa04350; PMID:26893264
8	2	BMP4	BMPR1B_BMPR2	0.00019890081244683	0.02	BMP4_BMPR1B_BMPR2	BMP4 - (BMPR1B+BMPR2)	BMP	Secreted Signaling	KEGG: hsa04350; PMID:26893264
9	2	BMP4	BMPR1B_BMPR2	0.000536086696323431	0	BMP4_BMPR1B_BMPR2	BMP4 - (BMPR1B+BMPR2)	BMP	Secreted Signaling	KEGG: hsa04350; PMID:26893264
11	2	BMP4	BMPR1B_BMPR2	2.48878261735694e-05	0.03	BMP4_BMPR1B_BMPR2	BMP4 - (BMPR1B+BMPR2)	BMP	Secreted Signaling	KEGG: hsa04350; PMID:26893264
2	3	BMP4	BMPR1B_BMPR2	0.000576019905961669	0	BMP4_BMPR1B_BMPR2	BMP4 - (BMPR1B+BMPR2)	BMP	Secreted Signaling	KEGG: hsa04350; PMID:26893264
4	3	BMP4	BMPR1B_BMPR2	0.00018237498260191	0	BMP4_BMPR1B_BMPR2	BMP4 - (BMPR1B+BMPR2)	BMP	Secreted Signaling	KEGG: hsa04350; PMID:26893264
6	3	BMP4	BMPR1B_BMPR2	5.34569500557936e-05	0.01	BMP4_BMPR1B_BMPR2	BMP4 - (BMPR1B+BMPR2)	BMP	Secreted Signaling	KEGG: hsa04350; PMID:26893264
8	3	BMP4	BMPR1B_BMPR2	0.000129344425387151	0.01	BMP4_BMPR1B_BMPR2	BMP4 - (BMPR1B+BMPR2)	BMP	Secreted Signaling	KEGG: hsa04350; PMID:26893264
9	3	BMP4	BMPR1B_BMPR2	0.00034861430699632	0	BMP4_BMPR1B_BMPR2	BMP4 - (BMPR1B+BMPR2)	BMP	Secreted Signaling	KEGG: hsa04350; PMID:26893264
11	3	BMP4	BMPR1B_BMPR2	1.61840282038437e-05	0.01	BMP4_BMPR1B_BMPR2	BMP4 - (BMPR1B+BMPR2)	BMP	Secreted Signaling	KEGG: hsa04350; PMID:26893264
2	9	BMP4	BMPR1B_BMPR2	0.000520187133637289	0.02	BMP4_BMPR1B_BMPR2	BMP4 - (BMPR1B+BMPR2)	BMP	Secreted Signaling	KEGG: hsa04350; PMID:26893264
4	9	BMP4	BMPR1B_BMPR2	0.000164701230491465	0	BMP4_BMPR1B_BMPR2	BMP4 - (BMPR1B+BMPR2)	BMP	Secreted Signaling	KEGG: hsa04350; PMID:26893264
6	9	BMP4	BMPR1B_BMPR2	4.82765551703853e-05	0.01	BMP4_BMPR1B_BMPR2	BMP4 - (BMPR1B+BMPR2)	BMP	Secreted Signaling	KEGG: hsa04350; PMID:26893264
8	9	BMP4	BMPR1B_BMPR2	0.000116807859448955	0.02	BMP4_BMPR1B_BMPR2	BMP4 - (BMPR1B+BMPR2)	BMP	Secreted Signaling	KEGG: hsa04350; PMID:26893264
9	9	BMP4	BMPR1B_BMPR2	0.00031482610444181	0.01	BMP4_BMPR1B_BMPR2	BMP4 - (BMPR1B+BMPR2)	BMP	Secreted Signaling	KEGG: hsa04350; PMID:26893264
11	9	BMP4	BMPR1B_BMPR2	1.46158738239549e-05	0.03	BMP4_BMPR1B_BMPR2	BMP4 - (BMPR1B+BMPR2)	BMP	Secreted Signaling	KEGG: hsa04350; PMID:26893264
11	1	BMP7	ACVR1_ACVR2A	5.13633780187522e-07	0	BMP7_ACVR1_ACVR2A	BMP7 - (ACVR1+ACVR2A)	BMP	Secreted Signaling	KEGG: hsa04350; PMID:26893264
11	2	BMP7	ACVR1_ACVR2A	4.65949245618415e-06	0	BMP7_ACVR1_ACVR2A	BMP7 - (ACVR1+ACVR2A)	BMP	Secreted Signaling	KEGG: hsa04350; PMID:26893264
11	3	BMP7	ACVR1_ACVR2A	2.35291180923898e-06	0	BMP7_ACVR1_ACVR2A	BMP7 - (ACVR1+ACVR2A)	BMP	Secreted Signaling	KEGG: hsa04350; PMID:26893264
11	4	BMP7	ACVR1_ACVR2A	1.27554524282284e-06	0	BMP7_ACVR1_ACVR2A	BMP7 - (ACVR1+ACVR2A)	BMP	Secreted Signaling	KEGG: hsa04350; PMID:26893264
11	5	BMP7	ACVR1_ACVR2A	2.37762488466473e-07	0	BMP7_ACVR1_ACVR2A	BMP7 - (ACVR1+ACVR2A)	BMP	Secreted Signaling	KEGG: hsa04350; PMID:26893264
11	6	BMP7	ACVR1_ACVR2A	4.13164614227719e-07	0	BMP7_ACVR1_ACVR2A	BMP7 - (ACVR1+ACVR2A)	BMP	Secreted Signaling	KEGG: hsa04350; PMID:26893264
11	8	BMP7	ACVR1_ACVR2A	9.17872908842003e-07	0	BMP7_ACVR1_ACVR2A	BMP7 - (ACVR1+ACVR2A)	BMP	Secreted Signaling	KEGG: hsa04350; PMID:26893264
11	9	BMP7	ACVR1_ACVR2A	2.68162786995739e-06	0	BMP7_ACVR1_ACVR2A	BMP7 - (ACVR1+ACVR2A)	BMP	Secreted Signaling	KEGG: hsa04350; PMID:26893264
11	10	BMP7	ACVR1_ACVR2A	2.67490844283798e-08	0	BMP7_ACVR1_ACVR2A	BMP7 - (ACVR1+ACVR2A)	BMP	Secreted Signaling	KEGG: hsa04350; PMID:26893264
11	11	BMP7	ACVR1_ACVR2A	8.80649954073265e-08	0	BMP7_ACVR1_ACVR2A	BMP7 - (ACVR1+ACVR2A)	BMP	Secreted Signaling	KEGG: hsa04350; PMID:26893264
11	1	BMP7	ACVR1_ACVR2B	2.17377824617669e-07	0	BMP7_ACVR1_ACVR2B	BMP7 - (ACVR1+ACVR2B)	BMP	Secreted Signaling	KEGG: hsa04350; PMID:26893264
11	2	BMP7	ACVR1_ACVR2B	1.41257288293212e-06	0	BMP7_ACVR1_ACVR2B	BMP7 - (ACVR1+ACVR2B)	BMP	Secreted Signaling	KEGG: hsa04350; PMID:26893264
11	3	BMP7	ACVR1_ACVR2B	7.40620409947396e-07	0	BMP7_ACVR1_ACVR2B	BMP7 - (ACVR1+ACVR2B)	BMP	Secreted Signaling	KEGG: hsa04350; PMID:26893264
11	4	BMP7	ACVR1_ACVR2B	4.07858326598077e-07	0	BMP7_ACVR1_ACVR2B	BMP7 - (ACVR1+ACVR2B)	BMP	Secreted Signaling	KEGG: hsa04350; PMID:26893264
11	5	BMP7	ACVR1_ACVR2B	9.91206180397807e-08	0	BMP7_ACVR1_ACVR2B	BMP7 - (ACVR1+ACVR2B)	BMP	Secreted Signaling	KEGG: hsa04350; PMID:26893264
11	6	BMP7	ACVR1_ACVR2B	1.22186834544528e-07	0	BMP7_ACVR1_ACVR2B	BMP7 - (ACVR1+ACVR2B)	BMP	Secreted Signaling	KEGG: hsa04350; PMID:26893264
11	8	BMP7	ACVR1_ACVR2B	2.89088440874855e-07	0	BMP7_ACVR1_ACVR2B	BMP7 - (ACVR1+ACVR2B)	BMP	Secreted Signaling	KEGG: hsa04350; PMID:26893264
11	9	BMP7	ACVR1_ACVR2B	8.80854585953263e-07	0	BMP7_ACVR1_ACVR2B	BMP7 - (ACVR1+ACVR2B)	BMP	Secreted Signaling	KEGG: hsa04350; PMID:26893264
11	10	BMP7	ACVR1_ACVR2B	7.03216719983994e-09	0	BMP7_ACVR1_ACVR2B	BMP7 - (ACVR1+ACVR2B)	BMP	Secreted Signaling	KEGG: hsa04350; PMID:26893264
11	11	BMP7	ACVR1_ACVR2B	2.79166199280773e-08	0	BMP7_ACVR1_ACVR2B	BMP7 - (ACVR1+ACVR2B)	BMP	Secreted Signaling	KEGG: hsa04350; PMID:26893264
11	1	BMP7	ACVR1_BMPR2	1.18201017556999e-06	0	BMP7_ACVR1_BMPR2	BMP7 - (ACVR1+BMPR2)	BMP	Secreted Signaling	KEGG: hsa04350; PMID:26893264
11	2	BMP7	ACVR1_BMPR2	7.35272367822986e-06	0	BMP7_ACVR1_BMPR2	BMP7 - (ACVR1+BMPR2)	BMP	Secreted Signaling	KEGG: hsa04350; PMID:26893264
11	3	BMP7	ACVR1_BMPR2	3.80055201907946e-06	0	BMP7_ACVR1_BMPR2	BMP7 - (ACVR1+BMPR2)	BMP	Secreted Signaling	KEGG: hsa04350; PMID:26893264
11	4	BMP7	ACVR1_BMPR2	2.08962250323788e-06	0	BMP7_ACVR1_BMPR2	BMP7 - (ACVR1+BMPR2)	BMP	Secreted Signaling	KEGG: hsa04350; PMID:26893264
11	5	BMP7	ACVR1_BMPR2	5.01169527662015e-07	0	BMP7_ACVR1_BMPR2	BMP7 - (ACVR1+BMPR2)	BMP	Secreted Signaling	KEGG: hsa04350; PMID:26893264
11	6	BMP7	ACVR1_BMPR2	6.803168707114e-07	0	BMP7_ACVR1_BMPR2	BMP7 - (ACVR1+BMPR2)	BMP	Secreted Signaling	KEGG: hsa04350; PMID:26893264
11	8	BMP7	ACVR1_BMPR2	1.48717437671598e-06	0	BMP7_ACVR1_BMPR2	BMP7 - (ACVR1+BMPR2)	BMP	Secreted Signaling	KEGG: hsa04350; PMID:26893264
11	9	BMP7	ACVR1_BMPR2	4.4107195821714e-06	0	BMP7_ACVR1_BMPR2	BMP7 - (ACVR1+BMPR2)	BMP	Secreted Signaling	KEGG: hsa04350; PMID:26893264
11	10	BMP7	ACVR1_BMPR2	2.52801034933113e-08	0	BMP7_ACVR1_BMPR2	BMP7 - (ACVR1+BMPR2)	BMP	Secreted Signaling	KEGG: hsa04350; PMID:26893264
11	11	BMP7	ACVR1_BMPR2	1.57765509939018e-07	0	BMP7_ACVR1_BMPR2	BMP7 - (ACVR1+BMPR2)	BMP	Secreted Signaling	KEGG: hsa04350; PMID:26893264
11	1	BMP7	BMPR1A_ACVR2A	8.46708774155849e-07	0	BMP7_BMPR1A_ACVR2A	BMP7 - (BMPR1A+ACVR2A)	BMP	Secreted Signaling	KEGG: hsa04350; PMID:26893264
11	2	BMP7	BMPR1A_ACVR2A	6.95599183740007e-06	0	BMP7_BMPR1A_ACVR2A	BMP7 - (BMPR1A+ACVR2A)	BMP	Secreted Signaling	KEGG: hsa04350; PMID:26893264
11	3	BMP7	BMPR1A_ACVR2A	4.02459524114429e-06	0	BMP7_BMPR1A_ACVR2A	BMP7 - (BMPR1A+ACVR2A)	BMP	Secreted Signaling	KEGG: hsa04350; PMID:26893264
11	4	BMP7	BMPR1A_ACVR2A	2.02949989463038e-06	0	BMP7_BMPR1A_ACVR2A	BMP7 - (BMPR1A+ACVR2A)	BMP	Secreted Signaling	KEGG: hsa04350; PMID:26893264
11	5	BMP7	BMPR1A_ACVR2A	5.34443817247169e-07	0	BMP7_BMPR1A_ACVR2A	BMP7 - (BMPR1A+ACVR2A)	BMP	Secreted Signaling	KEGG: hsa04350; PMID:26893264
11	6	BMP7	BMPR1A_ACVR2A	6.04002660570273e-07	0	BMP7_BMPR1A_ACVR2A	BMP7 - (BMPR1A+ACVR2A)	BMP	Secreted Signaling	KEGG: hsa04350; PMID:26893264
11	8	BMP7	BMPR1A_ACVR2A	1.46437591173229e-06	0	BMP7_BMPR1A_ACVR2A	BMP7 - (BMPR1A+ACVR2A)	BMP	Secreted Signaling	KEGG: hsa04350; PMID:26893264
11	9	BMP7	BMPR1A_ACVR2A	3.8810092387224e-06	0	BMP7_BMPR1A_ACVR2A	BMP7 - (BMPR1A+ACVR2A)	BMP	Secreted Signaling	KEGG: hsa04350; PMID:26893264
11	10	BMP7	BMPR1A_ACVR2A	7.43308257020757e-08	0	BMP7_BMPR1A_ACVR2A	BMP7 - (BMPR1A+ACVR2A)	BMP	Secreted Signaling	KEGG: hsa04350; PMID:26893264
11	11	BMP7	BMPR1A_ACVR2A	1.58992949943561e-07	0	BMP7_BMPR1A_ACVR2A	BMP7 - (BMPR1A+ACVR2A)	BMP	Secreted Signaling	KEGG: hsa04350; PMID:26893264
11	1	BMP7	BMPR1A_ACVR2B	3.58470043616497e-07	0	BMP7_BMPR1A_ACVR2B	BMP7 - (BMPR1A+ACVR2B)	BMP	Secreted Signaling	KEGG: hsa04350; PMID:26893264
11	2	BMP7	BMPR1A_ACVR2B	2.11018683984053e-06	0	BMP7_BMPR1A_ACVR2B	BMP7 - (BMPR1A+ACVR2B)	BMP	Secreted Signaling	KEGG: hsa04350; PMID:26893264
11	3	BMP7	BMPR1A_ACVR2B	1.26776838621397e-06	0	BMP7_BMPR1A_ACVR2B	BMP7 - (BMPR1A+ACVR2B)	BMP	Secreted Signaling	KEGG: hsa04350; PMID:26893264
11	4	BMP7	BMPR1A_ACVR2B	6.49405049503888e-07	0	BMP7_BMPR1A_ACVR2B	BMP7 - (BMPR1A+ACVR2B)	BMP	Secreted Signaling	KEGG: hsa04350; PMID:26893264
11	5	BMP7	BMPR1A_ACVR2B	2.22916400477334e-07	0	BMP7_BMPR1A_ACVR2B	BMP7 - (BMPR1A+ACVR2B)	BMP	Secreted Signaling	KEGG: hsa04350; PMID:26893264
11	6	BMP7	BMPR1A_ACVR2B	1.78739748909478e-07	0	BMP7_BMPR1A_ACVR2B	BMP7 - (BMPR1A+ACVR2B)	BMP	Secreted Signaling	KEGG: hsa04350; PMID:26893264
11	8	BMP7	BMPR1A_ACVR2B	4.61537805270662e-07	0	BMP7_BMPR1A_ACVR2B	BMP7 - (BMPR1A+ACVR2B)	BMP	Secreted Signaling	KEGG: hsa04350; PMID:26893264
11	9	BMP7	BMPR1A_ACVR2B	1.27554895534185e-06	0	BMP7_BMPR1A_ACVR2B	BMP7 - (BMPR1A+ACVR2B)	BMP	Secreted Signaling	KEGG: hsa04350; PMID:26893264
11	10	BMP7	BMPR1A_ACVR2B	1.95626748616179e-08	0	BMP7_BMPR1A_ACVR2B	BMP7 - (BMPR1A+ACVR2B)	BMP	Secreted Signaling	KEGG: hsa04350; PMID:26893264
11	11	BMP7	BMPR1A_ACVR2B	5.04412042647922e-08	0	BMP7_BMPR1A_ACVR2B	BMP7 - (BMPR1A+ACVR2B)	BMP	Secreted Signaling	KEGG: hsa04350; PMID:26893264
11	1	BMP7	BMPR1A_BMPR2	1.94691668451798e-06	0	BMP7_BMPR1A_BMPR2	BMP7 - (BMPR1A+BMPR2)	BMP	Secreted Signaling	KEGG: hsa04350; PMID:26893264
11	2	BMP7	BMPR1A_BMPR2	1.09705558188431e-05	0	BMP7_BMPR1A_BMPR2	BMP7 - (BMPR1A+BMPR2)	BMP	Secreted Signaling	KEGG: hsa04350; PMID:26893264
11	3	BMP7	BMPR1A_BMPR2	6.49634728374185e-06	0	BMP7_BMPR1A_BMPR2	BMP7 - (BMPR1A+BMPR2)	BMP	Secreted Signaling	KEGG: hsa04350; PMID:26893264
11	4	BMP7	BMPR1A_BMPR2	3.32251839152485e-06	0	BMP7_BMPR1A_BMPR2	BMP7 - (BMPR1A+BMPR2)	BMP	Secreted Signaling	KEGG: hsa04350; PMID:26893264
11	5	BMP7	BMPR1A_BMPR2	1.12545213684544e-06	0	BMP7_BMPR1A_BMPR2	BMP7 - (BMPR1A+BMPR2)	BMP	Secreted Signaling	KEGG: hsa04350; PMID:26893264
11	6	BMP7	BMPR1A_BMPR2	9.93960543282565e-07	0	BMP7_BMPR1A_BMPR2	BMP7 - (BMPR1A+BMPR2)	BMP	Secreted Signaling	KEGG: hsa04350; PMID:26893264
11	8	BMP7	BMPR1A_BMPR2	2.37112567802783e-06	0	BMP7_BMPR1A_BMPR2	BMP7 - (BMPR1A+BMPR2)	BMP	Secreted Signaling	KEGG: hsa04350; PMID:26893264
11	9	BMP7	BMPR1A_BMPR2	6.37997272271918e-06	0	BMP7_BMPR1A_BMPR2	BMP7 - (BMPR1A+BMPR2)	BMP	Secreted Signaling	KEGG: hsa04350; PMID:26893264
11	10	BMP7	BMPR1A_BMPR2	7.02545656669661e-08	0	BMP7_BMPR1A_BMPR2	BMP7 - (BMPR1A+BMPR2)	BMP	Secreted Signaling	KEGG: hsa04350; PMID:26893264
11	11	BMP7	BMPR1A_BMPR2	2.84566404615166e-07	0	BMP7_BMPR1A_BMPR2	BMP7 - (BMPR1A+BMPR2)	BMP	Secreted Signaling	KEGG: hsa04350; PMID:26893264
11	1	BMP7	BMPR1B_ACVR2A	3.64608449032822e-07	0	BMP7_BMPR1B_ACVR2A	BMP7 - (BMPR1B+ACVR2A)	BMP	Secreted Signaling	KEGG: hsa04350; PMID:26893264
11	2	BMP7	BMPR1B_ACVR2A	3.53443593505385e-06	0	BMP7_BMPR1B_ACVR2A	BMP7 - (BMPR1B+ACVR2A)	BMP	Secreted Signaling	KEGG: hsa04350; PMID:26893264
11	3	BMP7	BMPR1B_ACVR2A	2.24639950741015e-06	0	BMP7_BMPR1B_ACVR2A	BMP7 - (BMPR1B+ACVR2A)	BMP	Secreted Signaling	KEGG: hsa04350; PMID:26893264
11	4	BMP7	BMPR1B_ACVR2A	7.28581861271945e-07	0	BMP7_BMPR1B_ACVR2A	BMP7 - (BMPR1B+ACVR2A)	BMP	Secreted Signaling	KEGG: hsa04350; PMID:26893264
11	5	BMP7	BMPR1B_ACVR2A	2.26215473791225e-07	0	BMP7_BMPR1B_ACVR2A	BMP7 - (BMPR1B+ACVR2A)	BMP	Secreted Signaling	KEGG: hsa04350; PMID:26893264
11	6	BMP7	BMPR1B_ACVR2A	1.30566675291866e-07	0	BMP7_BMPR1B_ACVR2A	BMP7 - (BMPR1B+ACVR2A)	BMP	Secreted Signaling	KEGG: hsa04350; PMID:26893264
11	8	BMP7	BMPR1B_ACVR2A	5.55590943476584e-07	0	BMP7_BMPR1B_ACVR2A	BMP7 - (BMPR1B+ACVR2A)	BMP	Secreted Signaling	KEGG: hsa04350; PMID:26893264
11	9	BMP7	BMPR1B_ACVR2A	1.99121370067252e-06	0	BMP7_BMPR1B_ACVR2A	BMP7 - (BMPR1B+ACVR2A)	BMP	Secreted Signaling	KEGG: hsa04350; PMID:26893264
11	10	BMP7	BMPR1B_ACVR2A	1.61665569438186e-08	0	BMP7_BMPR1B_ACVR2A	BMP7 - (BMPR1B+ACVR2A)	BMP	Secreted Signaling	KEGG: hsa04350; PMID:26893264
11	11	BMP7	BMPR1B_ACVR2A	6.22382107771241e-08	0	BMP7_BMPR1B_ACVR2A	BMP7 - (BMPR1B+ACVR2A)	BMP	Secreted Signaling	KEGG: hsa04350; PMID:26893264
11	1	BMP7	BMPR1B_ACVR2B	1.54283007067701e-07	0	BMP7_BMPR1B_ACVR2B	BMP7 - (BMPR1B+ACVR2B)	BMP	Secreted Signaling	KEGG: hsa04350; PMID:26893264
11	2	BMP7	BMPR1B_ACVR2B	1.07115067023362e-06	0	BMP7_BMPR1B_ACVR2B	BMP7 - (BMPR1B+ACVR2B)	BMP	Secreted Signaling	KEGG: hsa04350; PMID:26893264
11	3	BMP7	BMPR1B_ACVR2B	7.07059809383881e-07	0	BMP7_BMPR1B_ACVR2B	BMP7 - (BMPR1B+ACVR2B)	BMP	Secreted Signaling	KEGG: hsa04350; PMID:26893264
11	4	BMP7	BMPR1B_ACVR2B	2.32843851925388e-07	0	BMP7_BMPR1B_ACVR2B	BMP7 - (BMPR1B+ACVR2B)	BMP	Secreted Signaling	KEGG: hsa04350; PMID:26893264
11	5	BMP7	BMPR1B_ACVR2B	9.43049391803339e-08	0	BMP7_BMPR1B_ACVR2B	BMP7 - (BMPR1B+ACVR2B)	BMP	Secreted Signaling	KEGG: hsa04350; PMID:26893264
11	6	BMP7	BMPR1B_ACVR2B	3.85760598051102e-08	0	BMP7_BMPR1B_ACVR2B	BMP7 - (BMPR1B+ACVR2B)	BMP	Secreted Signaling	KEGG: hsa04350; PMID:26893264
11	8	BMP7	BMPR1B_ACVR2B	1.74904205106194e-07	0	BMP7_BMPR1B_ACVR2B	BMP7 - (BMPR1B+ACVR2B)	BMP	Secreted Signaling	KEGG: hsa04350; PMID:26893264
11	9	BMP7	BMPR1B_ACVR2B	6.53855238260876e-07	0	BMP7_BMPR1B_ACVR2B	BMP7 - (BMPR1B+ACVR2B)	BMP	Secreted Signaling	KEGG: hsa04350; PMID:26893264
11	10	BMP7	BMPR1B_ACVR2B	4.24904508009791e-09	0	BMP7_BMPR1B_ACVR2B	BMP7 - (BMPR1B+ACVR2B)	BMP	Secreted Signaling	KEGG: hsa04350; PMID:26893264
11	11	BMP7	BMPR1B_ACVR2B	1.97237707717242e-08	0	BMP7_BMPR1B_ACVR2B	BMP7 - (BMPR1B+ACVR2B)	BMP	Secreted Signaling	KEGG: hsa04350; PMID:26893264
11	1	BMP7	BMPR1B_BMPR2	8.39369132992247e-07	0	BMP7_BMPR1B_BMPR2	BMP7 - (BMPR1B+BMPR2)	BMP	Secreted Signaling	KEGG: hsa04350; PMID:26893264
11	2	BMP7	BMPR1B_BMPR2	5.57888491258727e-06	0	BMP7_BMPR1B_BMPR2	BMP7 - (BMPR1B+BMPR2)	BMP	Secreted Signaling	KEGG: hsa04350; PMID:26893264
11	3	BMP7	BMPR1B_BMPR2	3.62866408754037e-06	0	BMP7_BMPR1B_BMPR2	BMP7 - (BMPR1B+BMPR2)	BMP	Secreted Signaling	KEGG: hsa04350; PMID:26893264
11	4	BMP7	BMPR1B_BMPR2	1.194162556238e-06	0	BMP7_BMPR1B_BMPR2	BMP7 - (BMPR1B+BMPR2)	BMP	Secreted Signaling	KEGG: hsa04350; PMID:26893264
11	5	BMP7	BMPR1B_BMPR2	4.76847862887869e-07	0	BMP7_BMPR1B_BMPR2	BMP7 - (BMPR1B+BMPR2)	BMP	Secreted Signaling	KEGG: hsa04350; PMID:26893264
11	6	BMP7	BMPR1B_BMPR2	2.15180319627969e-07	0	BMP7_BMPR1B_BMPR2	BMP7 - (BMPR1B+BMPR2)	BMP	Secreted Signaling	KEGG: hsa04350; PMID:26893264
11	8	BMP7	BMPR1B_BMPR2	9.00572025730117e-07	0	BMP7_BMPR1B_BMPR2	BMP7 - (BMPR1B+BMPR2)	BMP	Secreted Signaling	KEGG: hsa04350; PMID:26893264
11	9	BMP7	BMPR1B_BMPR2	3.27616053824971e-06	0	BMP7_BMPR1B_BMPR2	BMP7 - (BMPR1B+BMPR2)	BMP	Secreted Signaling	KEGG: hsa04350; PMID:26893264
11	10	BMP7	BMPR1B_BMPR2	1.52784581700404e-08	0	BMP7_BMPR1B_BMPR2	BMP7 - (BMPR1B+BMPR2)	BMP	Secreted Signaling	KEGG: hsa04350; PMID:26893264
11	11	BMP7	BMPR1B_BMPR2	1.11535387389527e-07	0	BMP7_BMPR1B_BMPR2	BMP7 - (BMPR1B+BMPR2)	BMP	Secreted Signaling	KEGG: hsa04350; PMID:26893264
8	2	GDF2	ACVRL1_BMPR2	8.63570507127008e-06	0.01	GDF2_ACVRL1_BMPR2	GDF2 - (ACVRL1+BMPR2)	BMP10	Secreted Signaling	KEGG: hsa04350; PMID:26893264
9	2	GDF2	ACVRL1_BMPR2	2.25939168717628e-05	0.01	GDF2_ACVRL1_BMPR2	GDF2 - (ACVRL1+BMPR2)	BMP10	Secreted Signaling	KEGG: hsa04350; PMID:26893264
2	4	GDF2	ACVRL1_BMPR2	1.02626255328884e-05	0.04	GDF2_ACVRL1_BMPR2	GDF2 - (ACVRL1+BMPR2)	BMP10	Secreted Signaling	KEGG: hsa04350; PMID:26893264
4	4	GDF2	ACVRL1_BMPR2	3.40956140622666e-06	0.04	GDF2_ACVRL1_BMPR2	GDF2 - (ACVRL1+BMPR2)	BMP10	Secreted Signaling	KEGG: hsa04350; PMID:26893264
8	4	GDF2	ACVRL1_BMPR2	2.78823126324561e-06	0	GDF2_ACVRL1_BMPR2	GDF2 - (ACVRL1+BMPR2)	BMP10	Secreted Signaling	KEGG: hsa04350; PMID:26893264
9	4	GDF2	ACVRL1_BMPR2	7.29495896860907e-06	0	GDF2_ACVRL1_BMPR2	GDF2 - (ACVRL1+BMPR2)	BMP10	Secreted Signaling	KEGG: hsa04350; PMID:26893264
4	6	GDF2	ACVRL1_BMPR2	9.96165513980824e-07	0.01	GDF2_ACVRL1_BMPR2	GDF2 - (ACVRL1+BMPR2)	BMP10	Secreted Signaling	KEGG: hsa04350; PMID:26893264
8	6	GDF2	ACVRL1_BMPR2	8.14632579273611e-07	0	GDF2_ACVRL1_BMPR2	GDF2 - (ACVRL1+BMPR2)	BMP10	Secreted Signaling	KEGG: hsa04350; PMID:26893264
9	6	GDF2	ACVRL1_BMPR2	2.13135521878338e-06	0	GDF2_ACVRL1_BMPR2	GDF2 - (ACVRL1+BMPR2)	BMP10	Secreted Signaling	KEGG: hsa04350; PMID:26893264
2	8	GDF2	ACVRL1_BMPR2	8.2797072289318e-06	0	GDF2_ACVRL1_BMPR2	GDF2 - (ACVRL1+BMPR2)	BMP10	Secreted Signaling	KEGG: hsa04350; PMID:26893264
4	8	GDF2	ACVRL1_BMPR2	2.75076475949784e-06	0	GDF2_ACVRL1_BMPR2	GDF2 - (ACVRL1+BMPR2)	BMP10	Secreted Signaling	KEGG: hsa04350; PMID:26893264
8	8	GDF2	ACVRL1_BMPR2	2.24948100533147e-06	0	GDF2_ACVRL1_BMPR2	GDF2 - (ACVRL1+BMPR2)	BMP10	Secreted Signaling	KEGG: hsa04350; PMID:26893264
9	8	GDF2	ACVRL1_BMPR2	5.8854100488072e-06	0	GDF2_ACVRL1_BMPR2	GDF2 - (ACVRL1+BMPR2)	BMP10	Secreted Signaling	KEGG: hsa04350; PMID:26893264
4	9	GDF2	ACVRL1_BMPR2	6.65417818297309e-06	0.02	GDF2_ACVRL1_BMPR2	GDF2 - (ACVRL1+BMPR2)	BMP10	Secreted Signaling	KEGG: hsa04350; PMID:26893264
8	9	GDF2	ACVRL1_BMPR2	5.44158048789096e-06	0	GDF2_ACVRL1_BMPR2	GDF2 - (ACVRL1+BMPR2)	BMP10	Secreted Signaling	KEGG: hsa04350; PMID:26893264
9	9	GDF2	ACVRL1_BMPR2	1.42370179690899e-05	0.01	GDF2_ACVRL1_BMPR2	GDF2 - (ACVRL1+BMPR2)	BMP10	Secreted Signaling	KEGG: hsa04350; PMID:26893264
4	2	GDF2	ACVRL1_ACVR2A	6.68541631383797e-06	0.04	GDF2_ACVRL1_ACVR2A	GDF2 - (ACVRL1+ACVR2A)	BMP10	Secreted Signaling	KEGG: hsa04350; PMID:26893264
8	2	GDF2	ACVRL1_ACVR2A	5.46721158155621e-06	0.01	GDF2_ACVRL1_ACVR2A	GDF2 - (ACVRL1+ACVR2A)	BMP10	Secreted Signaling	KEGG: hsa04350; PMID:26893264
9	2	GDF2	ACVRL1_ACVR2A	1.43040239467097e-05	0	GDF2_ACVRL1_ACVR2A	GDF2 - (ACVRL1+ACVR2A)	BMP10	Secreted Signaling	KEGG: hsa04350; PMID:26893264
8	4	GDF2	ACVRL1_ACVR2A	1.70033771243034e-06	0.01	GDF2_ACVRL1_ACVR2A	GDF2 - (ACVRL1+ACVR2A)	BMP10	Secreted Signaling	KEGG: hsa04350; PMID:26893264
9	4	GDF2	ACVRL1_ACVR2A	4.4486439906285e-06	0	GDF2_ACVRL1_ACVR2A	GDF2 - (ACVRL1+ACVR2A)	BMP10	Secreted Signaling	KEGG: hsa04350; PMID:26893264
4	6	GDF2	ACVRL1_ACVR2A	6.04302128962673e-07	0.03	GDF2_ACVRL1_ACVR2A	GDF2 - (ACVRL1+ACVR2A)	BMP10	Secreted Signaling	KEGG: hsa04350; PMID:26893264
8	6	GDF2	ACVRL1_ACVR2A	4.94186764608688e-07	0.01	GDF2_ACVRL1_ACVR2A	GDF2 - (ACVRL1+ACVR2A)	BMP10	Secreted Signaling	KEGG: hsa04350; PMID:26893264
9	6	GDF2	ACVRL1_ACVR2A	1.29295545326339e-06	0	GDF2_ACVRL1_ACVR2A	GDF2 - (ACVRL1+ACVR2A)	BMP10	Secreted Signaling	KEGG: hsa04350; PMID:26893264
2	8	GDF2	ACVRL1_ACVR2A	5.10545843086938e-06	0	GDF2_ACVRL1_ACVR2A	GDF2 - (ACVRL1+ACVR2A)	BMP10	Secreted Signaling	KEGG: hsa04350; PMID:26893264
4	8	GDF2	ACVRL1_ACVR2A	1.69621589527128e-06	0	GDF2_ACVRL1_ACVR2A	GDF2 - (ACVRL1+ACVR2A)	BMP10	Secreted Signaling	KEGG: hsa04350; PMID:26893264
8	8	GDF2	ACVRL1_ACVR2A	1.38712974394638e-06	0	GDF2_ACVRL1_ACVR2A	GDF2 - (ACVRL1+ACVR2A)	BMP10	Secreted Signaling	KEGG: hsa04350; PMID:26893264
9	8	GDF2	ACVRL1_ACVR2A	3.62919065232152e-06	0	GDF2_ACVRL1_ACVR2A	GDF2 - (ACVRL1+ACVR2A)	BMP10	Secreted Signaling	KEGG: hsa04350; PMID:26893264
4	9	GDF2	ACVRL1_ACVR2A	4.04130356677456e-06	0.02	GDF2_ACVRL1_ACVR2A	GDF2 - (ACVRL1+ACVR2A)	BMP10	Secreted Signaling	KEGG: hsa04350; PMID:26893264
8	9	GDF2	ACVRL1_ACVR2A	3.30490261003863e-06	0.01	GDF2_ACVRL1_ACVR2A	GDF2 - (ACVRL1+ACVR2A)	BMP10	Secreted Signaling	KEGG: hsa04350; PMID:26893264
9	9	GDF2	ACVRL1_ACVR2A	8.64671349264697e-06	0.02	GDF2_ACVRL1_ACVR2A	GDF2 - (ACVRL1+ACVR2A)	BMP10	Secreted Signaling	KEGG: hsa04350; PMID:26893264
6	2	GDNF	GFRA1_RET	7.26628068329213e-07	0	GDNF_GFRA1	GDNF - GFRA1	GDNF	Secreted Signaling	PMID: 11544105
9	2	GDNF	GFRA1_RET	5.23779586612582e-06	0	GDNF_GFRA1	GDNF - GFRA1	GDNF	Secreted Signaling	PMID: 11544105
11	2	GDNF	GFRA1_RET	4.32330569274859e-07	0	GDNF_GFRA1	GDNF - GFRA1	GDNF	Secreted Signaling	PMID: 11544105
9	3	GDNF	GFRA1_RET	1.42438804527982e-06	0	GDNF_GFRA1	GDNF - GFRA1	GDNF	Secreted Signaling	PMID: 11544105
6	4	GDNF	GFRA1_RET	2.01445885848911e-07	0	GDNF_GFRA1	GDNF - GFRA1	GDNF	Secreted Signaling	PMID: 11544105
9	4	GDNF	GFRA1_RET	1.45209469764888e-06	0	GDNF_GFRA1	GDNF - GFRA1	GDNF	Secreted Signaling	PMID: 11544105
11	4	GDNF	GFRA1_RET	1.19857356040612e-07	0	GDNF_GFRA1	GDNF - GFRA1	GDNF	Secreted Signaling	PMID: 11544105
2	6	GDNF	GFRA1_RET	3.86089969906623e-07	0	GDNF_GFRA1	GDNF - GFRA1	GDNF	Secreted Signaling	PMID: 11544105
6	6	GDNF	GFRA1_RET	1.19224784780907e-07	0	GDNF_GFRA1	GDNF - GFRA1	GDNF	Secreted Signaling	PMID: 11544105
9	6	GDNF	GFRA1_RET	8.59411217945649e-07	0	GDNF_GFRA1	GDNF - GFRA1	GDNF	Secreted Signaling	PMID: 11544105
11	6	GDNF	GFRA1_RET	7.09308821207048e-08	0	GDNF_GFRA1	GDNF - GFRA1	GDNF	Secreted Signaling	PMID: 11544105
9	8	GDNF	GFRA1_RET	6.21106974700164e-07	0	GDNF_GFRA1	GDNF - GFRA1	GDNF	Secreted Signaling	PMID: 11544105
11	8	GDNF	GFRA1_RET	5.12685311234851e-08	0.04	GDNF_GFRA1	GDNF - GFRA1	GDNF	Secreted Signaling	PMID: 11544105
2	9	GDNF	GFRA1_RET	2.89303881887448e-06	0	GDNF_GFRA1	GDNF - GFRA1	GDNF	Secreted Signaling	PMID: 11544105
6	9	GDNF	GFRA1_RET	8.93361391651061e-07	0	GDNF_GFRA1	GDNF - GFRA1	GDNF	Secreted Signaling	PMID: 11544105
9	9	GDNF	GFRA1_RET	6.43963497482331e-06	0	GDNF_GFRA1	GDNF - GFRA1	GDNF	Secreted Signaling	PMID: 11544105
11	9	GDNF	GFRA1_RET	5.3148221074158e-07	0	GDNF_GFRA1	GDNF - GFRA1	GDNF	Secreted Signaling	PMID: 11544105
6	10	GDNF	GFRA1_RET	1.32639883716806e-08	0.01	GDNF_GFRA1	GDNF - GFRA1	GDNF	Secreted Signaling	PMID: 11544105
9	10	GDNF	GFRA1_RET	9.56114084188915e-08	0.01	GDNF_GFRA1	GDNF - GFRA1	GDNF	Secreted Signaling	PMID: 11544105
11	10	GDNF	GFRA1_RET	7.89156460808087e-09	0.01	GDNF_GFRA1	GDNF - GFRA1	GDNF	Secreted Signaling	PMID: 11544105
2	11	GDNF	GFRA1_RET	2.13461181967785e-07	0	GDNF_GFRA1	GDNF - GFRA1	GDNF	Secreted Signaling	PMID: 11544105
4	11	GDNF	GFRA1_RET	5.4790331101413e-08	0.02	GDNF_GFRA1	GDNF - GFRA1	GDNF	Secreted Signaling	PMID: 11544105
6	11	GDNF	GFRA1_RET	6.59099734698629e-08	0	GDNF_GFRA1	GDNF - GFRA1	GDNF	Secreted Signaling	PMID: 11544105
9	11	GDNF	GFRA1_RET	4.75096706049097e-07	0	GDNF_GFRA1	GDNF - GFRA1	GDNF	Secreted Signaling	PMID: 11544105
10	11	GDNF	GFRA1_RET	4.70584379290232e-09	0.04	GDNF_GFRA1	GDNF - GFRA1	GDNF	Secreted Signaling	PMID: 11544105
11	11	GDNF	GFRA1_RET	3.92062107793146e-08	0	GDNF_GFRA1	GDNF - GFRA1	GDNF	Secreted Signaling	PMID: 11544105
2	2	INHBA	ACVR1B_ACVR2A	2.90848214088239e-05	0.01	INHBA_ACVR1B_ACVR2A	INHBA - (ACVR1B+ACVR2A)	ACTIVIN	Secreted Signaling	KEGG: hsa04350
4	2	INHBA	ACVR1B_ACVR2A	8.53067414360536e-06	0.04	INHBA_ACVR1B_ACVR2A	INHBA - (ACVR1B+ACVR2A)	ACTIVIN	Secreted Signaling	KEGG: hsa04350
9	2	INHBA	ACVR1B_ACVR2A	1.69092966100352e-05	0	INHBA_ACVR1B_ACVR2A	INHBA - (ACVR1B+ACVR2A)	ACTIVIN	Secreted Signaling	KEGG: hsa04350
2	8	INHBA	ACVR1B_ACVR2A	6.4337603705649e-06	0.01	INHBA_ACVR1B_ACVR2A	INHBA - (ACVR1B+ACVR2A)	ACTIVIN	Secreted Signaling	KEGG: hsa04350
9	8	INHBA	ACVR1B_ACVR2A	3.74045146326639e-06	0.04	INHBA_ACVR1B_ACVR2A	INHBA - (ACVR1B+ACVR2A)	ACTIVIN	Secreted Signaling	KEGG: hsa04350
2	9	INHBA	ACVR1B_ACVR2A	1.66106463947654e-05	0.03	INHBA_ACVR1B_ACVR2A	INHBA - (ACVR1B+ACVR2A)	ACTIVIN	Secreted Signaling	KEGG: hsa04350
2	2	INHBA	ACVR1B_ACVR2B	8.8073559155352e-06	0.04	INHBA_ACVR1B_ACVR2B	INHBA - (ACVR1B+ACVR2B)	ACTIVIN	Secreted Signaling	KEGG: hsa04351
2	4	INHBA	ACVR1B_ACVR2B	2.62850030770117e-06	0.04	INHBA_ACVR1B_ACVR2B	INHBA - (ACVR1B+ACVR2B)	ACTIVIN	Secreted Signaling	KEGG: hsa04351
2	8	INHBA	ACVR1B_ACVR2B	2.02437545062133e-06	0	INHBA_ACVR1B_ACVR2B	INHBA - (ACVR1B+ACVR2B)	ACTIVIN	Secreted Signaling	KEGG: hsa04351
4	8	INHBA	ACVR1B_ACVR2B	5.93754742177027e-07	0.02	INHBA_ACVR1B_ACVR2B	INHBA - (ACVR1B+ACVR2B)	ACTIVIN	Secreted Signaling	KEGG: hsa04351
9	8	INHBA	ACVR1B_ACVR2B	1.1769248819852e-06	0.03	INHBA_ACVR1B_ACVR2B	INHBA - (ACVR1B+ACVR2B)	ACTIVIN	Secreted Signaling	KEGG: hsa04351
2	9	INHBA	ACVR1B_ACVR2B	5.45040191883455e-06	0	INHBA_ACVR1B_ACVR2B	INHBA - (ACVR1B+ACVR2B)	ACTIVIN	Secreted Signaling	KEGG: hsa04351
4	9	INHBA	ACVR1B_ACVR2B	1.59861749402074e-06	0.04	INHBA_ACVR1B_ACVR2B	INHBA - (ACVR1B+ACVR2B)	ACTIVIN	Secreted Signaling	KEGG: hsa04351
9	9	INHBA	ACVR1B_ACVR2B	3.16873715671614e-06	0.04	INHBA_ACVR1B_ACVR2B	INHBA - (ACVR1B+ACVR2B)	ACTIVIN	Secreted Signaling	KEGG: hsa04351
2	2	WNT3A	FZD3_LRP5	0.000334039958754997	0	WNT3A_FZD3_LRP5	WNT3A - (FZD3+LRP5)	WNT	Secreted Signaling	KEGG: hsa04310; PMID: 23209147
4	2	WNT3A	FZD3_LRP5	9.7839971365871e-05	0	WNT3A_FZD3_LRP5	WNT3A - (FZD3+LRP5)	WNT	Secreted Signaling	KEGG: hsa04310; PMID: 23209147
6	2	WNT3A	FZD3_LRP5	3.04430342554828e-05	0	WNT3A_FZD3_LRP5	WNT3A - (FZD3+LRP5)	WNT	Secreted Signaling	KEGG: hsa04310; PMID: 23209147
6	4	WNT3A	FZD3_LRP5	8.89105803687983e-06	0.03	WNT3A_FZD3_LRP5	WNT3A - (FZD3+LRP5)	WNT	Secreted Signaling	KEGG: hsa04310; PMID: 23209147
2	2	WNT3A	FZD8_LRP5	0.000293674649616746	0	WNT3A_FZD8_LRP5	WNT3A - (FZD8+LRP5)	WNT	Secreted Signaling	KEGG: hsa04310; PMID: 23209147
4	2	WNT3A	FZD8_LRP5	8.60198351775427e-05	0	WNT3A_FZD8_LRP5	WNT3A - (FZD8+LRP5)	WNT	Secreted Signaling	KEGG: hsa04310; PMID: 23209147
6	2	WNT3A	FZD8_LRP5	2.676740468114e-05	0.01	WNT3A_FZD8_LRP5	WNT3A - (FZD8+LRP5)	WNT	Secreted Signaling	KEGG: hsa04310; PMID: 23209147
2	4	WNT3A	FZD8_LRP5	9.16842103727037e-05	0	WNT3A_FZD8_LRP5	WNT3A - (FZD8+LRP5)	WNT	Secreted Signaling	KEGG: hsa04310; PMID: 23209147
4	4	WNT3A	FZD8_LRP5	2.68542966776885e-05	0	WNT3A_FZD8_LRP5	WNT3A - (FZD8+LRP5)	WNT	Secreted Signaling	KEGG: hsa04310; PMID: 23209147
6	4	WNT3A	FZD8_LRP5	8.35581441243894e-06	0	WNT3A_FZD8_LRP5	WNT3A - (FZD8+LRP5)	WNT	Secreted Signaling	KEGG: hsa04310; PMID: 23209147
8	4	WNT3A	FZD8_LRP5	1.91070028235815e-05	0.02	WNT3A_FZD8_LRP5	WNT3A - (FZD8+LRP5)	WNT	Secreted Signaling	KEGG: hsa04310; PMID: 23209147
9	4	WNT3A	FZD8_LRP5	5.07307587983065e-05	0.02	WNT3A_FZD8_LRP5	WNT3A - (FZD8+LRP5)	WNT	Secreted Signaling	KEGG: hsa04310; PMID: 23209147
2	8	WNT3A	FZD8_LRP5	6.5257012100764e-05	0.01	WNT3A_FZD8_LRP5	WNT3A - (FZD8+LRP5)	WNT	Secreted Signaling	KEGG: hsa04310; PMID: 23209147
4	8	WNT3A	FZD8_LRP5	1.91141487171493e-05	0.01	WNT3A_FZD8_LRP5	WNT3A - (FZD8+LRP5)	WNT	Secreted Signaling	KEGG: hsa04310; PMID: 23209147
6	8	WNT3A	FZD8_LRP5	5.94773437986417e-06	0.03	WNT3A_FZD8_LRP5	WNT3A - (FZD8+LRP5)	WNT	Secreted Signaling	KEGG: hsa04310; PMID: 23209147
2	2	WNT6	FZD3_LRP5	0.000549507887556526	0	WNT6_FZD3_LRP5	WNT6 - (FZD3+LRP5)	WNT	Secreted Signaling	KEGG: hsa04310; PMID: 23209147
2	3	WNT6	FZD3_LRP5	0.000324391633476141	0	WNT6_FZD3_LRP5	WNT6 - (FZD3+LRP5)	WNT	Secreted Signaling	KEGG: hsa04310; PMID: 23209147
2	4	WNT6	FZD3_LRP5	0.000160468266210178	0	WNT6_FZD3_LRP5	WNT6 - (FZD3+LRP5)	WNT	Secreted Signaling	KEGG: hsa04310; PMID: 23209147
2	6	WNT6	FZD3_LRP5	5.44089189021807e-05	0	WNT6_FZD3_LRP5	WNT6 - (FZD3+LRP5)	WNT	Secreted Signaling	KEGG: hsa04310; PMID: 23209147
2	8	WNT6	FZD3_LRP5	0.000110677727171341	0.01	WNT6_FZD3_LRP5	WNT6 - (FZD3+LRP5)	WNT	Secreted Signaling	KEGG: hsa04310; PMID: 23209147
2	9	WNT6	FZD3_LRP5	0.000294808899590884	0	WNT6_FZD3_LRP5	WNT6 - (FZD3+LRP5)	WNT	Secreted Signaling	KEGG: hsa04310; PMID: 23209147
2	1	WNT6	FZD8_LRP5	8.9517239052653e-05	0	WNT6_FZD8_LRP5	WNT6 - (FZD8+LRP5)	WNT	Secreted Signaling	KEGG: hsa04310; PMID: 23209147
2	2	WNT6	FZD8_LRP5	0.000483291362985683	0	WNT6_FZD8_LRP5	WNT6 - (FZD8+LRP5)	WNT	Secreted Signaling	KEGG: hsa04310; PMID: 23209147
2	3	WNT6	FZD8_LRP5	0.000282013187819765	0	WNT6_FZD8_LRP5	WNT6 - (FZD8+LRP5)	WNT	Secreted Signaling	KEGG: hsa04310; PMID: 23209147
2	4	WNT6	FZD8_LRP5	0.000150829308919415	0	WNT6_FZD8_LRP5	WNT6 - (FZD8+LRP5)	WNT	Secreted Signaling	KEGG: hsa04310; PMID: 23209147
9	4	WNT6	FZD8_LRP5	6.62837381830343e-05	0.02	WNT6_FZD8_LRP5	WNT6 - (FZD8+LRP5)	WNT	Secreted Signaling	KEGG: hsa04310; PMID: 23209147
2	6	WNT6	FZD8_LRP5	4.78917701979936e-05	0	WNT6_FZD8_LRP5	WNT6 - (FZD8+LRP5)	WNT	Secreted Signaling	KEGG: hsa04310; PMID: 23209147
2	8	WNT6	FZD8_LRP5	0.000107378791378971	0	WNT6_FZD8_LRP5	WNT6 - (FZD8+LRP5)	WNT	Secreted Signaling	KEGG: hsa04310; PMID: 23209147
2	9	WNT6	FZD8_LRP5	0.000268063482108618	0	WNT6_FZD8_LRP5	WNT6 - (FZD8+LRP5)	WNT	Secreted Signaling	KEGG: hsa04310; PMID: 23209147
2	2	WNT3A	FZD3_LRP6	0.000836853667403287	0	WNT3A_FZD3_LRP6	WNT3A - (FZD3+LRP6)	WNT	Secreted Signaling	KEGG: hsa04310; PMID: 23209147
4	2	WNT3A	FZD3_LRP6	0.000245013456119993	0.03	WNT3A_FZD3_LRP6	WNT3A - (FZD3+LRP6)	WNT	Secreted Signaling	KEGG: hsa04310; PMID: 23209147
6	2	WNT3A	FZD3_LRP6	7.61575698689075e-05	0.01	WNT3A_FZD3_LRP6	WNT3A - (FZD3+LRP6)	WNT	Secreted Signaling	KEGG: hsa04310; PMID: 23209147
6	4	WNT3A	FZD3_LRP6	2.28911761501465e-05	0.01	WNT3A_FZD3_LRP6	WNT3A - (FZD3+LRP6)	WNT	Secreted Signaling	KEGG: hsa04310; PMID: 23209147
2	6	WNT3A	FZD3_LRP6	9.10236225792711e-05	0	WNT3A_FZD3_LRP6	WNT3A - (FZD3+LRP6)	WNT	Secreted Signaling	KEGG: hsa04310; PMID: 23209147
3	6	WNT3A	FZD3_LRP6	5.3345987421498e-05	0	WNT3A_FZD3_LRP6	WNT3A - (FZD3+LRP6)	WNT	Secreted Signaling	KEGG: hsa04310; PMID: 23209147
4	6	WNT3A	FZD3_LRP6	2.66421308345247e-05	0	WNT3A_FZD3_LRP6	WNT3A - (FZD3+LRP6)	WNT	Secreted Signaling	KEGG: hsa04310; PMID: 23209147
6	6	WNT3A	FZD3_LRP6	8.27513681798771e-06	0	WNT3A_FZD3_LRP6	WNT3A - (FZD3+LRP6)	WNT	Secreted Signaling	KEGG: hsa04310; PMID: 23209147
8	6	WNT3A	FZD3_LRP6	1.89748001554969e-05	0	WNT3A_FZD3_LRP6	WNT3A - (FZD3+LRP6)	WNT	Secreted Signaling	KEGG: hsa04310; PMID: 23209147
9	6	WNT3A	FZD3_LRP6	5.03876594403044e-05	0	WNT3A_FZD3_LRP6	WNT3A - (FZD3+LRP6)	WNT	Secreted Signaling	KEGG: hsa04310; PMID: 23209147
2	2	WNT3A	FZD8_LRP6	0.000736389391831652	0.02	WNT3A_FZD8_LRP6	WNT3A - (FZD8+LRP6)	WNT	Secreted Signaling	KEGG: hsa04310; PMID: 23209147
4	2	WNT3A	FZD8_LRP6	0.000215617195192334	0.02	WNT3A_FZD8_LRP6	WNT3A - (FZD8+LRP6)	WNT	Secreted Signaling	KEGG: hsa04310; PMID: 23209147
6	2	WNT3A	FZD8_LRP6	6.70341450823965e-05	0.03	WNT3A_FZD8_LRP6	WNT3A - (FZD8+LRP6)	WNT	Secreted Signaling	KEGG: hsa04310; PMID: 23209147
2	4	WNT3A	FZD8_LRP6	0.000236545334829447	0	WNT3A_FZD8_LRP6	WNT3A - (FZD8+LRP6)	WNT	Secreted Signaling	KEGG: hsa04310; PMID: 23209147
3	4	WNT3A	FZD8_LRP6	0.000138579843009781	0.01	WNT3A_FZD8_LRP6	WNT3A - (FZD8+LRP6)	WNT	Secreted Signaling	KEGG: hsa04310; PMID: 23209147
4	4	WNT3A	FZD8_LRP6	6.92547297279118e-05	0	WNT3A_FZD8_LRP6	WNT3A - (FZD8+LRP6)	WNT	Secreted Signaling	KEGG: hsa04310; PMID: 23209147
6	4	WNT3A	FZD8_LRP6	2.15257872032547e-05	0	WNT3A_FZD8_LRP6	WNT3A - (FZD8+LRP6)	WNT	Secreted Signaling	KEGG: hsa04310; PMID: 23209147
8	4	WNT3A	FZD8_LRP6	4.93046718231702e-05	0.01	WNT3A_FZD8_LRP6	WNT3A - (FZD8+LRP6)	WNT	Secreted Signaling	KEGG: hsa04310; PMID: 23209147
9	4	WNT3A	FZD8_LRP6	0.000130920636567363	0	WNT3A_FZD8_LRP6	WNT3A - (FZD8+LRP6)	WNT	Secreted Signaling	KEGG: hsa04310; PMID: 23209147
2	6	WNT3A	FZD8_LRP6	8.0189187704403e-05	0	WNT3A_FZD8_LRP6	WNT3A - (FZD8+LRP6)	WNT	Secreted Signaling	KEGG: hsa04310; PMID: 23209147
3	6	WNT3A	FZD8_LRP6	4.69889732320479e-05	0	WNT3A_FZD8_LRP6	WNT3A - (FZD8+LRP6)	WNT	Secreted Signaling	KEGG: hsa04310; PMID: 23209147
4	6	WNT3A	FZD8_LRP6	2.34736565198223e-05	0	WNT3A_FZD8_LRP6	WNT3A - (FZD8+LRP6)	WNT	Secreted Signaling	KEGG: hsa04310; PMID: 23209147
6	6	WNT3A	FZD8_LRP6	7.29311983221322e-06	0	WNT3A_FZD8_LRP6	WNT3A - (FZD8+LRP6)	WNT	Secreted Signaling	KEGG: hsa04310; PMID: 23209147
8	6	WNT3A	FZD8_LRP6	1.67154594498194e-05	0	WNT3A_FZD8_LRP6	WNT3A - (FZD8+LRP6)	WNT	Secreted Signaling	KEGG: hsa04310; PMID: 23209147
9	6	WNT3A	FZD8_LRP6	4.43868234896679e-05	0	WNT3A_FZD8_LRP6	WNT3A - (FZD8+LRP6)	WNT	Secreted Signaling	KEGG: hsa04310; PMID: 23209147
2	8	WNT3A	FZD8_LRP6	0.000164167613827758	0.03	WNT3A_FZD8_LRP6	WNT3A - (FZD8+LRP6)	WNT	Secreted Signaling	KEGG: hsa04310; PMID: 23209147
4	8	WNT3A	FZD8_LRP6	4.80674973901574e-05	0.03	WNT3A_FZD8_LRP6	WNT3A - (FZD8+LRP6)	WNT	Secreted Signaling	KEGG: hsa04310; PMID: 23209147
6	8	WNT3A	FZD8_LRP6	1.49428790870023e-05	0.04	WNT3A_FZD8_LRP6	WNT3A - (FZD8+LRP6)	WNT	Secreted Signaling	KEGG: hsa04310; PMID: 23209147
2	9	WNT3A	FZD8_LRP6	0.000429278936420607	0.02	WNT3A_FZD8_LRP6	WNT3A - (FZD8+LRP6)	WNT	Secreted Signaling	KEGG: hsa04310; PMID: 23209147
2	2	WNT6	FZD3_LRP6	0.0013700907635567	0	WNT6_FZD3_LRP6	WNT6 - (FZD3+LRP6)	WNT	Secreted Signaling	KEGG: hsa04310; PMID: 23209147
2	3	WNT6	FZD3_LRP6	0.00085221780159986	0	WNT6_FZD3_LRP6	WNT6 - (FZD3+LRP6)	WNT	Secreted Signaling	KEGG: hsa04310; PMID: 23209147
2	4	WNT6	FZD3_LRP6	0.00041162812545307	0	WNT6_FZD3_LRP6	WNT6 - (FZD3+LRP6)	WNT	Secreted Signaling	KEGG: hsa04310; PMID: 23209147
2	6	WNT6	FZD3_LRP6	0.000148522006012553	0	WNT6_FZD3_LRP6	WNT6 - (FZD3+LRP6)	WNT	Secreted Signaling	KEGG: hsa04310; PMID: 23209147
9	6	WNT6	FZD3_LRP6	6.55881249667577e-05	0	WNT6_FZD3_LRP6	WNT6 - (FZD3+LRP6)	WNT	Secreted Signaling	KEGG: hsa04310; PMID: 23209147
2	8	WNT6	FZD3_LRP6	0.000277111763771752	0	WNT6_FZD3_LRP6	WNT6 - (FZD3+LRP6)	WNT	Secreted Signaling	KEGG: hsa04310; PMID: 23209147
2	9	WNT6	FZD3_LRP6	0.000772713895539576	0	WNT6_FZD3_LRP6	WNT6 - (FZD3+LRP6)	WNT	Secreted Signaling	KEGG: hsa04310; PMID: 23209147
2	11	WNT6	FZD3_LRP6	3.77465243790483e-05	0	WNT6_FZD3_LRP6	WNT6 - (FZD3+LRP6)	WNT	Secreted Signaling	KEGG: hsa04310; PMID: 23209147
2	1	WNT6	FZD8_LRP6	0.000218728339273421	0	WNT6_FZD8_LRP6	WNT6 - (FZD8+LRP6)	WNT	Secreted Signaling	KEGG: hsa04310; PMID: 23209147
2	2	WNT6	FZD8_LRP6	0.00120676103406614	0	WNT6_FZD8_LRP6	WNT6 - (FZD8+LRP6)	WNT	Secreted Signaling	KEGG: hsa04310; PMID: 23209147
2	3	WNT6	FZD8_LRP6	0.000742082780448386	0	WNT6_FZD8_LRP6	WNT6 - (FZD8+LRP6)	WNT	Secreted Signaling	KEGG: hsa04310; PMID: 23209147
2	4	WNT6	FZD8_LRP6	0.000387214526925165	0	WNT6_FZD8_LRP6	WNT6 - (FZD8+LRP6)	WNT	Secreted Signaling	KEGG: hsa04310; PMID: 23209147
9	4	WNT6	FZD8_LRP6	0.000170668845549155	0.02	WNT6_FZD8_LRP6	WNT6 - (FZD8+LRP6)	WNT	Secreted Signaling	KEGG: hsa04310; PMID: 23209147
2	5	WNT6	FZD8_LRP6	0.000148280358796489	0	WNT6_FZD8_LRP6	WNT6 - (FZD8+LRP6)	WNT	Secreted Signaling	KEGG: hsa04310; PMID: 23209147
2	6	WNT6	FZD8_LRP6	0.000131019398386028	0	WNT6_FZD8_LRP6	WNT6 - (FZD8+LRP6)	WNT	Secreted Signaling	KEGG: hsa04310; PMID: 23209147
8	6	WNT6	FZD8_LRP6	1.99340941777017e-05	0.02	WNT6_FZD8_LRP6	WNT6 - (FZD8+LRP6)	WNT	Secreted Signaling	KEGG: hsa04310; PMID: 23209147
9	6	WNT6	FZD8_LRP6	5.78127781283915e-05	0	WNT6_FZD8_LRP6	WNT6 - (FZD8+LRP6)	WNT	Secreted Signaling	KEGG: hsa04310; PMID: 23209147
2	8	WNT6	FZD8_LRP6	0.000268944665903227	0	WNT6_FZD8_LRP6	WNT6 - (FZD8+LRP6)	WNT	Secreted Signaling	KEGG: hsa04310; PMID: 23209147
2	9	WNT6	FZD8_LRP6	0.000703400172278809	0	WNT6_FZD8_LRP6	WNT6 - (FZD8+LRP6)	WNT	Secreted Signaling	KEGG: hsa04310; PMID: 23209147
2	11	WNT6	FZD8_LRP6	2.89972765150642e-05	0.01	WNT6_FZD8_LRP6	WNT6 - (FZD8+LRP6)	WNT	Secreted Signaling	KEGG: hsa04310; PMID: 23209147
1	2	WNT5A	FZD3	0.00047768911319943	0	WNT5A_FZD3	WNT5A - FZD3	ncWNT	Secreted Signaling	KEGG: hsa04310
1	3	WNT5A	FZD3	0.000284386334818735	0	WNT5A_FZD3	WNT5A - FZD3	ncWNT	Secreted Signaling	KEGG: hsa04310
1	4	WNT5A	FZD3	0.000151689055236342	0	WNT5A_FZD3	WNT5A - FZD3	ncWNT	Secreted Signaling	KEGG: hsa04310
1	6	WNT5A	FZD3	6.39652192396371e-05	0	WNT5A_FZD3	WNT5A - FZD3	ncWNT	Secreted Signaling	KEGG: hsa04310
3	6	WNT5A	FZD3	9.01083930093267e-05	0	WNT5A_FZD3	WNT5A - FZD3	ncWNT	Secreted Signaling	KEGG: hsa04310
4	6	WNT5A	FZD3	3.93213526546225e-05	0	WNT5A_FZD3	WNT5A - FZD3	ncWNT	Secreted Signaling	KEGG: hsa04310
5	6	WNT5A	FZD3	1.7811906322482e-05	0.02	WNT5A_FZD3	WNT5A - FZD3	ncWNT	Secreted Signaling	KEGG: hsa04310
6	6	WNT5A	FZD3	1.39243239357484e-05	0	WNT5A_FZD3	WNT5A - FZD3	ncWNT	Secreted Signaling	KEGG: hsa04310
9	6	WNT5A	FZD3	6.99816469899952e-05	0	WNT5A_FZD3	WNT5A - FZD3	ncWNT	Secreted Signaling	KEGG: hsa04310
11	6	WNT5A	FZD3	3.77990512556933e-06	0.03	WNT5A_FZD3	WNT5A - FZD3	ncWNT	Secreted Signaling	KEGG: hsa04310
1	8	WNT5A	FZD3	8.56781436968366e-05	0	WNT5A_FZD3	WNT5A - FZD3	ncWNT	Secreted Signaling	KEGG: hsa04310
1	9	WNT5A	FZD3	0.000259605801535348	0	WNT5A_FZD3	WNT5A - FZD3	ncWNT	Secreted Signaling	KEGG: hsa04310
1	11	WNT5A	FZD3	1.59867368897232e-05	0	WNT5A_FZD3	WNT5A - FZD3	ncWNT	Secreted Signaling	KEGG: hsa04310
3	11	WNT5A	FZD3	2.24585200408968e-05	0.03	WNT5A_FZD3	WNT5A - FZD3	ncWNT	Secreted Signaling	KEGG: hsa04310
6	11	WNT5A	FZD3	3.47168147065333e-06	0.03	WNT5A_FZD3	WNT5A - FZD3	ncWNT	Secreted Signaling	KEGG: hsa04310
1	2	EGF	EGFR	0.000383347926375802	0	EGF_EGFR	EGF - EGFR	EGF	Secreted Signaling	KEGG: hsa04012
2	2	EGF	EGFR	0.00106052557069781	0	EGF_EGFR	EGF - EGFR	EGF	Secreted Signaling	KEGG: hsa04012
3	2	EGF	EGFR	0.000655951425625196	0.02	EGF_EGFR	EGF - EGFR	EGF	Secreted Signaling	KEGG: hsa04012
4	2	EGF	EGFR	0.000310823809120867	0	EGF_EGFR	EGF - EGFR	EGF	Secreted Signaling	KEGG: hsa04012
9	2	EGF	EGFR	0.000663026310938592	0	EGF_EGFR	EGF - EGFR	EGF	Secreted Signaling	KEGG: hsa04012
11	2	EGF	EGFR	2.99700413797801e-05	0.04	EGF_EGFR	EGF - EGFR	EGF	Secreted Signaling	KEGG: hsa04012
1	3	EGF	EGFR	0.000175273528537803	0	EGF_EGFR	EGF - EGFR	EGF	Secreted Signaling	KEGG: hsa04012
1	4	EGF	EGFR	0.000106936685442025	0	EGF_EGFR	EGF - EGFR	EGF	Secreted Signaling	KEGG: hsa04012
9	4	EGF	EGFR	0.000184883505139814	0.04	EGF_EGFR	EGF - EGFR	EGF	Secreted Signaling	KEGG: hsa04012
1	5	EGF	EGFR	3.67267330950909e-05	0.01	EGF_EGFR	EGF - EGFR	EGF	Secreted Signaling	KEGG: hsa04012
1	6	EGF	EGFR	2.94377983714249e-05	0	EGF_EGFR	EGF - EGFR	EGF	Secreted Signaling	KEGG: hsa04012
1	8	EGF	EGFR	7.61057545868966e-05	0	EGF_EGFR	EGF - EGFR	EGF	Secreted Signaling	KEGG: hsa04012
1	9	EGF	EGFR	0.000223406108739524	0	EGF_EGFR	EGF - EGFR	EGF	Secreted Signaling	KEGG: hsa04012
2	9	EGF	EGFR	0.000617990155316807	0.01	EGF_EGFR	EGF - EGFR	EGF	Secreted Signaling	KEGG: hsa04012
9	9	EGF	EGFR	0.000386362524635959	0	EGF_EGFR	EGF - EGFR	EGF	Secreted Signaling	KEGG: hsa04012
11	9	EGF	EGFR	1.74644510648539e-05	0.04	EGF_EGFR	EGF - EGFR	EGF	Secreted Signaling	KEGG: hsa04012
1	11	EGF	EGFR	1.05696723184113e-05	0	EGF_EGFR	EGF - EGFR	EGF	Secreted Signaling	KEGG: hsa04012
9	11	EGF	EGFR	1.82908784619104e-05	0.04	EGF_EGFR	EGF - EGFR	EGF	Secreted Signaling	KEGG: hsa04012
1	1	EGF	EGFR_ERBB2	1.95999441687863e-05	0	EGF_EGFR_ERBB2	EGF - (EGFR+ERBB2)	EGF	Secreted Signaling	KEGG: hsa04012
1	2	EGF	EGFR_ERBB2	9.71132101006756e-05	0	EGF_EGFR_ERBB2	EGF - (EGFR+ERBB2)	EGF	Secreted Signaling	KEGG: hsa04012
9	2	EGF	EGFR_ERBB2	0.000167149377876753	0	EGF_EGFR_ERBB2	EGF - (EGFR+ERBB2)	EGF	Secreted Signaling	KEGG: hsa04012
1	3	EGF	EGFR_ERBB2	5.20809719786523e-05	0	EGF_EGFR_ERBB2	EGF - (EGFR+ERBB2)	EGF	Secreted Signaling	KEGG: hsa04012
1	4	EGF	EGFR_ERBB2	2.91548121806974e-05	0	EGF_EGFR_ERBB2	EGF - (EGFR+ERBB2)	EGF	Secreted Signaling	KEGG: hsa04012
9	4	EGF	EGFR_ERBB2	5.01817797419476e-05	0	EGF_EGFR_ERBB2	EGF - (EGFR+ERBB2)	EGF	Secreted Signaling	KEGG: hsa04012
1	5	EGF	EGFR_ERBB2	9.68450667979689e-06	0.01	EGF_EGFR_ERBB2	EGF - (EGFR+ERBB2)	EGF	Secreted Signaling	KEGG: hsa04012
1	6	EGF	EGFR_ERBB2	8.76827640871341e-06	0	EGF_EGFR_ERBB2	EGF - (EGFR+ERBB2)	EGF	Secreted Signaling	KEGG: hsa04012
9	6	EGF	EGFR_ERBB2	1.50928580893529e-05	0.02	EGF_EGFR_ERBB2	EGF - (EGFR+ERBB2)	EGF	Secreted Signaling	KEGG: hsa04012
1	8	EGF	EGFR_ERBB2	2.00652160208805e-05	0	EGF_EGFR_ERBB2	EGF - (EGFR+ERBB2)	EGF	Secreted Signaling	KEGG: hsa04012
1	9	EGF	EGFR_ERBB2	5.90396579918797e-05	0	EGF_EGFR_ERBB2	EGF - (EGFR+ERBB2)	EGF	Secreted Signaling	KEGG: hsa04012
2	9	EGF	EGFR_ERBB2	0.00016246893549002	0.02	EGF_EGFR_ERBB2	EGF - (EGFR+ERBB2)	EGF	Secreted Signaling	KEGG: hsa04012
9	9	EGF	EGFR_ERBB2	0.00010162281853007	0	EGF_EGFR_ERBB2	EGF - (EGFR+ERBB2)	EGF	Secreted Signaling	KEGG: hsa04012
1	11	EGF	EGFR_ERBB2	2.73270189021895e-06	0	EGF_EGFR_ERBB2	EGF - (EGFR+ERBB2)	EGF	Secreted Signaling	KEGG: hsa04012
2	2	TGFA	EGFR	0.000959924319170201	0	TGFA_EGFR	TGFA - EGFR	EGF	Secreted Signaling	KEGG: hsa04012
4	2	TGFA	EGFR	0.000277180964567305	0	TGFA_EGFR	TGFA - EGFR	EGF	Secreted Signaling	KEGG: hsa04012
9	2	TGFA	EGFR	0.000597416470152272	0	TGFA_EGFR	TGFA - EGFR	EGF	Secreted Signaling	KEGG: hsa04012
11	2	TGFA	EGFR	2.76381521864394e-05	0	TGFA_EGFR	TGFA - EGFR	EGF	Secreted Signaling	KEGG: hsa04012
2	4	TGFA	EGFR	0.000267645690058894	0	TGFA_EGFR	TGFA - EGFR	EGF	Secreted Signaling	KEGG: hsa04012
9	4	TGFA	EGFR	0.00016657677336833	0	TGFA_EGFR	TGFA - EGFR	EGF	Secreted Signaling	KEGG: hsa04012
9	8	TGFA	EGFR	0.000118511780996869	0.02	TGFA_EGFR	TGFA - EGFR	EGF	Secreted Signaling	KEGG: hsa04012
2	9	TGFA	EGFR	0.000559359750880906	0	TGFA_EGFR	TGFA - EGFR	EGF	Secreted Signaling	KEGG: hsa04012
4	9	TGFA	EGFR	0.000161516207522313	0	TGFA_EGFR	TGFA - EGFR	EGF	Secreted Signaling	KEGG: hsa04012
9	9	TGFA	EGFR	0.000348124496819367	0	TGFA_EGFR	TGFA - EGFR	EGF	Secreted Signaling	KEGG: hsa04012
11	9	TGFA	EGFR	1.61053794568297e-05	0	TGFA_EGFR	TGFA - EGFR	EGF	Secreted Signaling	KEGG: hsa04012
2	11	TGFA	EGFR	2.64852060131442e-05	0.03	TGFA_EGFR	TGFA - EGFR	EGF	Secreted Signaling	KEGG: hsa04012
9	11	TGFA	EGFR	1.64825240603582e-05	0	TGFA_EGFR	TGFA - EGFR	EGF	Secreted Signaling	KEGG: hsa04012
2	2	TGFA	EGFR_ERBB2	0.000241686187137035	0	TGFA_EGFR_ERBB2	TGFA - (EGFR+ERBB2)	EGF	Secreted Signaling	KEGG: hsa04012
4	2	TGFA	EGFR_ERBB2	6.97740406040667e-05	0.03	TGFA_EGFR_ERBB2	TGFA - (EGFR+ERBB2)	EGF	Secreted Signaling	KEGG: hsa04012
9	2	TGFA	EGFR_ERBB2	0.000150476686483774	0	TGFA_EGFR_ERBB2	TGFA - (EGFR+ERBB2)	EGF	Secreted Signaling	KEGG: hsa04012
2	4	TGFA	EGFR_ERBB2	7.25597197245626e-05	0	TGFA_EGFR_ERBB2	TGFA - (EGFR+ERBB2)	EGF	Secreted Signaling	KEGG: hsa04012
9	4	TGFA	EGFR_ERBB2	4.51764606397846e-05	0	TGFA_EGFR_ERBB2	TGFA - (EGFR+ERBB2)	EGF	Secreted Signaling	KEGG: hsa04012
11	4	TGFA	EGFR_ERBB2	2.09121066337854e-06	0.04	TGFA_EGFR_ERBB2	TGFA - (EGFR+ERBB2)	EGF	Secreted Signaling	KEGG: hsa04012
2	6	TGFA	EGFR_ERBB2	2.18236148226144e-05	0	TGFA_EGFR_ERBB2	TGFA - (EGFR+ERBB2)	EGF	Secreted Signaling	KEGG: hsa04012
4	6	TGFA	EGFR_ERBB2	6.30042661632875e-06	0.03	TGFA_EGFR_ERBB2	TGFA - (EGFR+ERBB2)	EGF	Secreted Signaling	KEGG: hsa04012
9	6	TGFA	EGFR_ERBB2	1.35875608108849e-05	0	TGFA_EGFR_ERBB2	TGFA - (EGFR+ERBB2)	EGF	Secreted Signaling	KEGG: hsa04012
11	6	TGFA	EGFR_ERBB2	6.28962135515773e-07	0.01	TGFA_EGFR_ERBB2	TGFA - (EGFR+ERBB2)	EGF	Secreted Signaling	KEGG: hsa04012
9	8	TGFA	EGFR_ERBB2	3.10870805407298e-05	0.04	TGFA_EGFR_ERBB2	TGFA - (EGFR+ERBB2)	EGF	Secreted Signaling	KEGG: hsa04012
2	9	TGFA	EGFR_ERBB2	0.000146941284957043	0	TGFA_EGFR_ERBB2	TGFA - (EGFR+ERBB2)	EGF	Secreted Signaling	KEGG: hsa04012
4	9	TGFA	EGFR_ERBB2	4.24215673730183e-05	0	TGFA_EGFR_ERBB2	TGFA - (EGFR+ERBB2)	EGF	Secreted Signaling	KEGG: hsa04012
9	9	TGFA	EGFR_ERBB2	9.14870176296313e-05	0	TGFA_EGFR_ERBB2	TGFA - (EGFR+ERBB2)	EGF	Secreted Signaling	KEGG: hsa04012
11	9	TGFA	EGFR_ERBB2	4.23490484763425e-06	0.01	TGFA_EGFR_ERBB2	TGFA - (EGFR+ERBB2)	EGF	Secreted Signaling	KEGG: hsa04012
9	11	TGFA	EGFR_ERBB2	4.2351812622723e-06	0.02	TGFA_EGFR_ERBB2	TGFA - (EGFR+ERBB2)	EGF	Secreted Signaling	KEGG: hsa04012
1	1	NRG1	ERBB3	3.09248160864308e-05	0	NRG1_ERBB3	NRG1 - ERBB3	NRG	Secreted Signaling	KEGG: hsa04012
3	1	NRG1	ERBB3	7.53371861476647e-05	0	NRG1_ERBB3	NRG1 - ERBB3	NRG	Secreted Signaling	KEGG: hsa04012
4	1	NRG1	ERBB3	7.10396766029674e-05	0	NRG1_ERBB3	NRG1 - ERBB3	NRG	Secreted Signaling	KEGG: hsa04012
6	1	NRG1	ERBB3	1.90858444945858e-05	0	NRG1_ERBB3	NRG1 - ERBB3	NRG	Secreted Signaling	KEGG: hsa04012
8	1	NRG1	ERBB3	3.67035997213915e-05	0	NRG1_ERBB3	NRG1 - ERBB3	NRG	Secreted Signaling	KEGG: hsa04012
9	1	NRG1	ERBB3	7.0473124751463e-05	0	NRG1_ERBB3	NRG1 - ERBB3	NRG	Secreted Signaling	KEGG: hsa04012
11	1	NRG1	ERBB3	3.52831410608936e-06	0.02	NRG1_ERBB3	NRG1 - ERBB3	NRG	Secreted Signaling	KEGG: hsa04012
4	2	NRG1	ERBB3	0.000229846249098344	0	NRG1_ERBB3	NRG1 - ERBB3	NRG	Secreted Signaling	KEGG: hsa04012
6	2	NRG1	ERBB3	6.17353321890134e-05	0	NRG1_ERBB3	NRG1 - ERBB3	NRG	Secreted Signaling	KEGG: hsa04012
8	2	NRG1	ERBB3	0.00011863385310931	0	NRG1_ERBB3	NRG1 - ERBB3	NRG	Secreted Signaling	KEGG: hsa04012
4	3	NRG1	ERBB3	0.000147659263535984	0	NRG1_ERBB3	NRG1 - ERBB3	NRG	Secreted Signaling	KEGG: hsa04012
6	3	NRG1	ERBB3	3.96608126678713e-05	0	NRG1_ERBB3	NRG1 - ERBB3	NRG	Secreted Signaling	KEGG: hsa04012
8	3	NRG1	ERBB3	7.62165510930609e-05	0	NRG1_ERBB3	NRG1 - ERBB3	NRG	Secreted Signaling	KEGG: hsa04012
1	4	NRG1	ERBB3	4.15922869046231e-05	0	NRG1_ERBB3	NRG1 - ERBB3	NRG	Secreted Signaling	KEGG: hsa04012
3	4	NRG1	ERBB3	0.000101324935169703	0	NRG1_ERBB3	NRG1 - ERBB3	NRG	Secreted Signaling	KEGG: hsa04012
4	4	NRG1	ERBB3	9.55433770440151e-05	0	NRG1_ERBB3	NRG1 - ERBB3	NRG	Secreted Signaling	KEGG: hsa04012
6	4	NRG1	ERBB3	2.56691898113767e-05	0	NRG1_ERBB3	NRG1 - ERBB3	NRG	Secreted Signaling	KEGG: hsa04012
8	4	NRG1	ERBB3	4.93642730335335e-05	0	NRG1_ERBB3	NRG1 - ERBB3	NRG	Secreted Signaling	KEGG: hsa04012
9	4	NRG1	ERBB3	9.47830012761142e-05	0.01	NRG1_ERBB3	NRG1 - ERBB3	NRG	Secreted Signaling	KEGG: hsa04012
11	4	NRG1	ERBB3	4.7454018793472e-06	0.02	NRG1_ERBB3	NRG1 - ERBB3	NRG	Secreted Signaling	KEGG: hsa04012
4	5	NRG1	ERBB3	2.83946562057617e-05	0	NRG1_ERBB3	NRG1 - ERBB3	NRG	Secreted Signaling	KEGG: hsa04012
6	5	NRG1	ERBB3	7.62596506289433e-06	0	NRG1_ERBB3	NRG1 - ERBB3	NRG	Secreted Signaling	KEGG: hsa04012
1	6	NRG1	ERBB3	1.17167400657249e-05	0	NRG1_ERBB3	NRG1 - ERBB3	NRG	Secreted Signaling	KEGG: hsa04012
3	6	NRG1	ERBB3	2.85426933503233e-05	0.02	NRG1_ERBB3	NRG1 - ERBB3	NRG	Secreted Signaling	KEGG: hsa04012
4	6	NRG1	ERBB3	2.69195821154031e-05	0	NRG1_ERBB3	NRG1 - ERBB3	NRG	Secreted Signaling	KEGG: hsa04012
6	6	NRG1	ERBB3	7.23212088690532e-06	0	NRG1_ERBB3	NRG1 - ERBB3	NRG	Secreted Signaling	KEGG: hsa04012
8	6	NRG1	ERBB3	1.39067633109789e-05	0	NRG1_ERBB3	NRG1 - ERBB3	NRG	Secreted Signaling	KEGG: hsa04012
9	6	NRG1	ERBB3	2.66998739455666e-05	0.03	NRG1_ERBB3	NRG1 - ERBB3	NRG	Secreted Signaling	KEGG: hsa04012
1	8	NRG1	ERBB3	2.46694366287633e-05	0.04	NRG1_ERBB3	NRG1 - ERBB3	NRG	Secreted Signaling	KEGG: hsa04012
4	8	NRG1	ERBB3	5.67245745024706e-05	0	NRG1_ERBB3	NRG1 - ERBB3	NRG	Secreted Signaling	KEGG: hsa04012
6	8	NRG1	ERBB3	1.52370548043012e-05	0	NRG1_ERBB3	NRG1 - ERBB3	NRG	Secreted Signaling	KEGG: hsa04012
8	8	NRG1	ERBB3	2.92866919696698e-05	0	NRG1_ERBB3	NRG1 - ERBB3	NRG	Secreted Signaling	KEGG: hsa04012
4	9	NRG1	ERBB3	0.00014630636990692	0	NRG1_ERBB3	NRG1 - ERBB3	NRG	Secreted Signaling	KEGG: hsa04012
6	9	NRG1	ERBB3	3.92990303377222e-05	0	NRG1_ERBB3	NRG1 - ERBB3	NRG	Secreted Signaling	KEGG: hsa04012
8	9	NRG1	ERBB3	7.55300050462129e-05	0	NRG1_ERBB3	NRG1 - ERBB3	NRG	Secreted Signaling	KEGG: hsa04012
4	10	NRG1	ERBB3	2.52600905430786e-06	0	NRG1_ERBB3	NRG1 - ERBB3	NRG	Secreted Signaling	KEGG: hsa04012
6	10	NRG1	ERBB3	6.78395098047561e-07	0.02	NRG1_ERBB3	NRG1 - ERBB3	NRG	Secreted Signaling	KEGG: hsa04012
1	11	NRG1	ERBB3	3.08613847499591e-06	0.04	NRG1_ERBB3	NRG1 - ERBB3	NRG	Secreted Signaling	KEGG: hsa04012
4	11	NRG1	ERBB3	7.09391167350028e-06	0	NRG1_ERBB3	NRG1 - ERBB3	NRG	Secreted Signaling	KEGG: hsa04012
6	11	NRG1	ERBB3	1.90564884614024e-06	0	NRG1_ERBB3	NRG1 - ERBB3	NRG	Secreted Signaling	KEGG: hsa04012
8	11	NRG1	ERBB3	3.66344263828908e-06	0	NRG1_ERBB3	NRG1 - ERBB3	NRG	Secreted Signaling	KEGG: hsa04012
1	1	NRG1	ERBB2_ERBB3	2.13081123711853e-05	0	NRG1_ERBB2_ERBB3	NRG1 - (ERBB2+ERBB3)	NRG	Secreted Signaling	KEGG: hsa04012
2	1	NRG1	ERBB2_ERBB3	7.36738024234058e-05	0.04	NRG1_ERBB2_ERBB3	NRG1 - (ERBB2+ERBB3)	NRG	Secreted Signaling	KEGG: hsa04012
3	1	NRG1	ERBB2_ERBB3	5.18935332184595e-05	0	NRG1_ERBB2_ERBB3	NRG1 - (ERBB2+ERBB3)	NRG	Secreted Signaling	KEGG: hsa04012
4	1	NRG1	ERBB2_ERBB3	4.90209654988603e-05	0	NRG1_ERBB2_ERBB3	NRG1 - (ERBB2+ERBB3)	NRG	Secreted Signaling	KEGG: hsa04012
6	1	NRG1	ERBB2_ERBB3	1.31664369252169e-05	0	NRG1_ERBB2_ERBB3	NRG1 - (ERBB2+ERBB3)	NRG	Secreted Signaling	KEGG: hsa04012
8	1	NRG1	ERBB2_ERBB3	2.52996752154961e-05	0	NRG1_ERBB2_ERBB3	NRG1 - (ERBB2+ERBB3)	NRG	Secreted Signaling	KEGG: hsa04012
9	1	NRG1	ERBB2_ERBB3	4.85432190046103e-05	0	NRG1_ERBB2_ERBB3	NRG1 - (ERBB2+ERBB3)	NRG	Secreted Signaling	KEGG: hsa04012
11	1	NRG1	ERBB2_ERBB3	2.43106392808411e-06	0.01	NRG1_ERBB2_ERBB3	NRG1 - (ERBB2+ERBB3)	NRG	Secreted Signaling	KEGG: hsa04012
4	2	NRG1	ERBB2_ERBB3	0.000160068500803808	0	NRG1_ERBB2_ERBB3	NRG1 - (ERBB2+ERBB3)	NRG	Secreted Signaling	KEGG: hsa04012
6	2	NRG1	ERBB2_ERBB3	4.29848512149708e-05	0	NRG1_ERBB2_ERBB3	NRG1 - (ERBB2+ERBB3)	NRG	Secreted Signaling	KEGG: hsa04012
8	2	NRG1	ERBB2_ERBB3	8.25553111527793e-05	0	NRG1_ERBB2_ERBB3	NRG1 - (ERBB2+ERBB3)	NRG	Secreted Signaling	KEGG: hsa04012
4	3	NRG1	ERBB2_ERBB3	0.000101946413297123	0	NRG1_ERBB2_ERBB3	NRG1 - (ERBB2+ERBB3)	NRG	Secreted Signaling	KEGG: hsa04012
6	3	NRG1	ERBB2_ERBB3	2.73768150153515e-05	0	NRG1_ERBB2_ERBB3	NRG1 - (ERBB2+ERBB3)	NRG	Secreted Signaling	KEGG: hsa04012
8	3	NRG1	ERBB2_ERBB3	5.25795085225059e-05	0	NRG1_ERBB2_ERBB3	NRG1 - (ERBB2+ERBB3)	NRG	Secreted Signaling	KEGG: hsa04012
1	4	NRG1	ERBB2_ERBB3	2.55125532110499e-05	0	NRG1_ERBB2_ERBB3	NRG1 - (ERBB2+ERBB3)	NRG	Secreted Signaling	KEGG: hsa04012
4	4	NRG1	ERBB2_ERBB3	5.87142638902583e-05	0	NRG1_ERBB2_ERBB3	NRG1 - (ERBB2+ERBB3)	NRG	Secreted Signaling	KEGG: hsa04012
6	4	NRG1	ERBB2_ERBB3	1.57688685155594e-05	0	NRG1_ERBB2_ERBB3	NRG1 - (ERBB2+ERBB3)	NRG	Secreted Signaling	KEGG: hsa04012
8	4	NRG1	ERBB2_ERBB3	3.02945071560921e-05	0	NRG1_ERBB2_ERBB3	NRG1 - (ERBB2+ERBB3)	NRG	Secreted Signaling	KEGG: hsa04012
4	5	NRG1	ERBB2_ERBB3	1.81671460793193e-05	0	NRG1_ERBB2_ERBB3	NRG1 - (ERBB2+ERBB3)	NRG	Secreted Signaling	KEGG: hsa04012
6	5	NRG1	ERBB2_ERBB3	4.87815566784249e-06	0	NRG1_ERBB2_ERBB3	NRG1 - (ERBB2+ERBB3)	NRG	Secreted Signaling	KEGG: hsa04012
1	6	NRG1	ERBB2_ERBB3	7.76455973887852e-06	0	NRG1_ERBB2_ERBB3	NRG1 - (ERBB2+ERBB3)	NRG	Secreted Signaling	KEGG: hsa04012
3	6	NRG1	ERBB2_ERBB3	1.89088187836072e-05	0.04	NRG1_ERBB2_ERBB3	NRG1 - (ERBB2+ERBB3)	NRG	Secreted Signaling	KEGG: hsa04012
4	6	NRG1	ERBB2_ERBB3	1.78670619198344e-05	0	NRG1_ERBB2_ERBB3	NRG1 - (ERBB2+ERBB3)	NRG	Secreted Signaling	KEGG: hsa04012
6	6	NRG1	ERBB2_ERBB3	4.79866418181588e-06	0	NRG1_ERBB2_ERBB3	NRG1 - (ERBB2+ERBB3)	NRG	Secreted Signaling	KEGG: hsa04012
8	6	NRG1	ERBB2_ERBB3	9.2196159297676e-06	0	NRG1_ERBB2_ERBB3	NRG1 - (ERBB2+ERBB3)	NRG	Secreted Signaling	KEGG: hsa04012
4	8	NRG1	ERBB2_ERBB3	3.69065841104973e-05	0	NRG1_ERBB2_ERBB3	NRG1 - (ERBB2+ERBB3)	NRG	Secreted Signaling	KEGG: hsa04012
6	8	NRG1	ERBB2_ERBB3	9.91110423347838e-06	0	NRG1_ERBB2_ERBB3	NRG1 - (ERBB2+ERBB3)	NRG	Secreted Signaling	KEGG: hsa04012
8	8	NRG1	ERBB2_ERBB3	1.90360150539301e-05	0	NRG1_ERBB2_ERBB3	NRG1 - (ERBB2+ERBB3)	NRG	Secreted Signaling	KEGG: hsa04012
4	9	NRG1	ERBB2_ERBB3	0.000101717645669936	0	NRG1_ERBB2_ERBB3	NRG1 - (ERBB2+ERBB3)	NRG	Secreted Signaling	KEGG: hsa04012
6	9	NRG1	ERBB2_ERBB3	2.73162429017979e-05	0	NRG1_ERBB2_ERBB3	NRG1 - (ERBB2+ERBB3)	NRG	Secreted Signaling	KEGG: hsa04012
8	9	NRG1	ERBB2_ERBB3	5.24678471479727e-05	0	NRG1_ERBB2_ERBB3	NRG1 - (ERBB2+ERBB3)	NRG	Secreted Signaling	KEGG: hsa04012
4	11	NRG1	ERBB2_ERBB3	4.7637362911192e-06	0	NRG1_ERBB2_ERBB3	NRG1 - (ERBB2+ERBB3)	NRG	Secreted Signaling	KEGG: hsa04012
6	11	NRG1	ERBB2_ERBB3	1.27935454861601e-06	0	NRG1_ERBB2_ERBB3	NRG1 - (ERBB2+ERBB3)	NRG	Secreted Signaling	KEGG: hsa04012
8	11	NRG1	ERBB2_ERBB3	2.45762468057415e-06	0.02	NRG1_ERBB2_ERBB3	NRG1 - (ERBB2+ERBB3)	NRG	Secreted Signaling	KEGG: hsa04012
1	1	NRG1	ERBB4	0.000240587889042586	0	NRG1_ERBB4	NRG1 - ERBB4	NRG	Secreted Signaling	KEGG: hsa04012
2	1	NRG1	ERBB4	0.000841216276026183	0	NRG1_ERBB4	NRG1 - ERBB4	NRG	Secreted Signaling	KEGG: hsa04012
3	1	NRG1	ERBB4	0.000590076033176614	0	NRG1_ERBB4	NRG1 - ERBB4	NRG	Secreted Signaling	KEGG: hsa04012
4	1	NRG1	ERBB4	0.00053540179093808	0	NRG1_ERBB4	NRG1 - ERBB4	NRG	Secreted Signaling	KEGG: hsa04012
5	1	NRG1	ERBB4	0.000110550659348458	0	NRG1_ERBB4	NRG1 - ERBB4	NRG	Secreted Signaling	KEGG: hsa04012
6	1	NRG1	ERBB4	0.000144715036903623	0	NRG1_ERBB4	NRG1 - ERBB4	NRG	Secreted Signaling	KEGG: hsa04012
8	1	NRG1	ERBB4	0.000283151761327208	0	NRG1_ERBB4	NRG1 - ERBB4	NRG	Secreted Signaling	KEGG: hsa04012
9	1	NRG1	ERBB4	0.000551945009578315	0	NRG1_ERBB4	NRG1 - ERBB4	NRG	Secreted Signaling	KEGG: hsa04012
10	1	NRG1	ERBB4	9.50506495253138e-06	0	NRG1_ERBB4	NRG1 - ERBB4	NRG	Secreted Signaling	KEGG: hsa04012
11	1	NRG1	ERBB4	2.7461478479721e-05	0	NRG1_ERBB4	NRG1 - ERBB4	NRG	Secreted Signaling	KEGG: hsa04012
4	2	NRG1	ERBB4	0.000357702357231218	0	NRG1_ERBB4	NRG1 - ERBB4	NRG	Secreted Signaling	KEGG: hsa04012
6	2	NRG1	ERBB4	9.61119293602356e-05	0	NRG1_ERBB4	NRG1 - ERBB4	NRG	Secreted Signaling	KEGG: hsa04012
1	3	NRG1	ERBB4	0.000140650507633923	0.03	NRG1_ERBB4	NRG1 - ERBB4	NRG	Secreted Signaling	KEGG: hsa04012
4	3	NRG1	ERBB4	0.000322195312759197	0	NRG1_ERBB4	NRG1 - ERBB4	NRG	Secreted Signaling	KEGG: hsa04012
6	3	NRG1	ERBB4	8.66091349929997e-05	0	NRG1_ERBB4	NRG1 - ERBB4	NRG	Secreted Signaling	KEGG: hsa04012
8	3	NRG1	ERBB4	0.00016681067429809	0	NRG1_ERBB4	NRG1 - ERBB4	NRG	Secreted Signaling	KEGG: hsa04012
4	4	NRG1	ERBB4	0.000135349492407561	0	NRG1_ERBB4	NRG1 - ERBB4	NRG	Secreted Signaling	KEGG: hsa04012
6	4	NRG1	ERBB4	3.63777162533505e-05	0	NRG1_ERBB4	NRG1 - ERBB4	NRG	Secreted Signaling	KEGG: hsa04012
8	4	NRG1	ERBB4	7.00340801275129e-05	0.01	NRG1_ERBB4	NRG1 - ERBB4	NRG	Secreted Signaling	KEGG: hsa04012
1	6	NRG1	ERBB4	1.96604632838213e-05	0.04	NRG1_ERBB4	NRG1 - ERBB4	NRG	Secreted Signaling	KEGG: hsa04012
4	6	NRG1	ERBB4	4.50300192050461e-05	0	NRG1_ERBB4	NRG1 - ERBB4	NRG	Secreted Signaling	KEGG: hsa04012
6	6	NRG1	ERBB4	1.21048659444359e-05	0	NRG1_ERBB4	NRG1 - ERBB4	NRG	Secreted Signaling	KEGG: hsa04012
8	6	NRG1	ERBB4	2.3316213343301e-05	0	NRG1_ERBB4	NRG1 - ERBB4	NRG	Secreted Signaling	KEGG: hsa04012
4	8	NRG1	ERBB4	9.14342045065811e-05	0	NRG1_ERBB4	NRG1 - ERBB4	NRG	Secreted Signaling	KEGG: hsa04012
6	8	NRG1	ERBB4	2.45716309458925e-05	0	NRG1_ERBB4	NRG1 - ERBB4	NRG	Secreted Signaling	KEGG: hsa04012
4	9	NRG1	ERBB4	0.00027757520825322	0	NRG1_ERBB4	NRG1 - ERBB4	NRG	Secreted Signaling	KEGG: hsa04012
6	9	NRG1	ERBB4	7.46063737518889e-05	0	NRG1_ERBB4	NRG1 - ERBB4	NRG	Secreted Signaling	KEGG: hsa04012
8	9	NRG1	ERBB4	0.000143646999177994	0	NRG1_ERBB4	NRG1 - ERBB4	NRG	Secreted Signaling	KEGG: hsa04012
4	11	NRG1	ERBB4	1.27554444997181e-05	0.04	NRG1_ERBB4	NRG1 - ERBB4	NRG	Secreted Signaling	KEGG: hsa04012
1	1	NRG1	ERBB2_ERBB4	6.03140038720112e-05	0	NRG1_ERBB2_ERBB4	NRG1 - (ERBB2+ERBB4)	NRG	Secreted Signaling	KEGG: hsa04012
2	1	NRG1	ERBB2_ERBB4	0.000208952622789478	0	NRG1_ERBB2_ERBB4	NRG1 - (ERBB2+ERBB4)	NRG	Secreted Signaling	KEGG: hsa04012
3	1	NRG1	ERBB2_ERBB4	0.00014707207471989	0	NRG1_ERBB2_ERBB4	NRG1 - (ERBB2+ERBB4)	NRG	Secreted Signaling	KEGG: hsa04012
4	1	NRG1	ERBB2_ERBB4	0.000137928098123722	0	NRG1_ERBB2_ERBB4	NRG1 - (ERBB2+ERBB4)	NRG	Secreted Signaling	KEGG: hsa04012
5	1	NRG1	ERBB2_ERBB4	2.73932472976801e-05	0	NRG1_ERBB2_ERBB4	NRG1 - (ERBB2+ERBB4)	NRG	Secreted Signaling	KEGG: hsa04012
6	1	NRG1	ERBB2_ERBB4	3.70885681111529e-05	0	NRG1_ERBB2_ERBB4	NRG1 - (ERBB2+ERBB4)	NRG	Secreted Signaling	KEGG: hsa04012
8	1	NRG1	ERBB2_ERBB4	7.14998873435982e-05	0	NRG1_ERBB2_ERBB4	NRG1 - (ERBB2+ERBB4)	NRG	Secreted Signaling	KEGG: hsa04012
9	1	NRG1	ERBB2_ERBB4	0.000137575369260297	0	NRG1_ERBB2_ERBB4	NRG1 - (ERBB2+ERBB4)	NRG	Secreted Signaling	KEGG: hsa04012
10	1	NRG1	ERBB2_ERBB4	2.35025848847224e-06	0	NRG1_ERBB2_ERBB4	NRG1 - (ERBB2+ERBB4)	NRG	Secreted Signaling	KEGG: hsa04012
11	1	NRG1	ERBB2_ERBB4	6.88184534131063e-06	0	NRG1_ERBB2_ERBB4	NRG1 - (ERBB2+ERBB4)	NRG	Secreted Signaling	KEGG: hsa04012
4	2	NRG1	ERBB2_ERBB4	0.000199859455861679	0	NRG1_ERBB2_ERBB4	NRG1 - (ERBB2+ERBB4)	NRG	Secreted Signaling	KEGG: hsa04012
6	2	NRG1	ERBB2_ERBB4	5.36764465498305e-05	0	NRG1_ERBB2_ERBB4	NRG1 - (ERBB2+ERBB4)	NRG	Secreted Signaling	KEGG: hsa04012
4	3	NRG1	ERBB2_ERBB4	0.000150921044045061	0	NRG1_ERBB2_ERBB4	NRG1 - (ERBB2+ERBB4)	NRG	Secreted Signaling	KEGG: hsa04012
6	3	NRG1	ERBB2_ERBB4	4.05375157146161e-05	0	NRG1_ERBB2_ERBB4	NRG1 - (ERBB2+ERBB4)	NRG	Secreted Signaling	KEGG: hsa04012
8	3	NRG1	ERBB2_ERBB4	7.79045732801273e-05	0	NRG1_ERBB2_ERBB4	NRG1 - (ERBB2+ERBB4)	NRG	Secreted Signaling	KEGG: hsa04012
4	4	NRG1	ERBB2_ERBB4	6.99567831588062e-05	0	NRG1_ERBB2_ERBB4	NRG1 - (ERBB2+ERBB4)	NRG	Secreted Signaling	KEGG: hsa04012
6	4	NRG1	ERBB2_ERBB4	1.87903101742111e-05	0	NRG1_ERBB2_ERBB4	NRG1 - (ERBB2+ERBB4)	NRG	Secreted Signaling	KEGG: hsa04012
8	4	NRG1	ERBB2_ERBB4	3.61102667875405e-05	0	NRG1_ERBB2_ERBB4	NRG1 - (ERBB2+ERBB4)	NRG	Secreted Signaling	KEGG: hsa04012
1	6	NRG1	ERBB2_ERBB4	1.00672875987611e-05	0	NRG1_ERBB2_ERBB4	NRG1 - (ERBB2+ERBB4)	NRG	Secreted Signaling	KEGG: hsa04012
4	6	NRG1	ERBB2_ERBB4	2.31449097290592e-05	0	NRG1_ERBB2_ERBB4	NRG1 - (ERBB2+ERBB4)	NRG	Secreted Signaling	KEGG: hsa04012
6	6	NRG1	ERBB2_ERBB4	6.21725358563016e-06	0	NRG1_ERBB2_ERBB4	NRG1 - (ERBB2+ERBB4)	NRG	Secreted Signaling	KEGG: hsa04012
8	6	NRG1	ERBB2_ERBB4	1.19510342704802e-05	0	NRG1_ERBB2_ERBB4	NRG1 - (ERBB2+ERBB4)	NRG	Secreted Signaling	KEGG: hsa04012
4	8	NRG1	ERBB2_ERBB4	4.69129169153991e-05	0	NRG1_ERBB2_ERBB4	NRG1 - (ERBB2+ERBB4)	NRG	Secreted Signaling	KEGG: hsa04012
6	8	NRG1	ERBB2_ERBB4	1.25998962540117e-05	0	NRG1_ERBB2_ERBB4	NRG1 - (ERBB2+ERBB4)	NRG	Secreted Signaling	KEGG: hsa04012
8	8	NRG1	ERBB2_ERBB4	2.42091818026842e-05	0.03	NRG1_ERBB2_ERBB4	NRG1 - (ERBB2+ERBB4)	NRG	Secreted Signaling	KEGG: hsa04012
4	9	NRG1	ERBB2_ERBB4	0.000140336690050544	0	NRG1_ERBB2_ERBB4	NRG1 - (ERBB2+ERBB4)	NRG	Secreted Signaling	KEGG: hsa04012
6	9	NRG1	ERBB2_ERBB4	3.76944361812211e-05	0	NRG1_ERBB2_ERBB4	NRG1 - (ERBB2+ERBB4)	NRG	Secreted Signaling	KEGG: hsa04012
8	9	NRG1	ERBB2_ERBB4	7.24401568459869e-05	0	NRG1_ERBB2_ERBB4	NRG1 - (ERBB2+ERBB4)	NRG	Secreted Signaling	KEGG: hsa04012
4	11	NRG1	ERBB2_ERBB4	6.39866388557642e-06	0	NRG1_ERBB2_ERBB4	NRG1 - (ERBB2+ERBB4)	NRG	Secreted Signaling	KEGG: hsa04012
6	11	NRG1	ERBB2_ERBB4	1.71874881575053e-06	0.01	NRG1_ERBB2_ERBB4	NRG1 - (ERBB2+ERBB4)	NRG	Secreted Signaling	KEGG: hsa04012
1	1	NRG3	ERBB4	0.000312823909064059	0	NRG3_ERBB4	NRG3 - ERBB4	NRG	Secreted Signaling	KEGG: hsa04012
2	1	NRG3	ERBB4	0.00193977665140448	0	NRG3_ERBB4	NRG3 - ERBB4	NRG	Secreted Signaling	KEGG: hsa04012
3	1	NRG3	ERBB4	0.000974473590862661	0	NRG3_ERBB4	NRG3 - ERBB4	NRG	Secreted Signaling	KEGG: hsa04012
4	1	NRG3	ERBB4	0.000452338602669394	0	NRG3_ERBB4	NRG3 - ERBB4	NRG	Secreted Signaling	KEGG: hsa04012
5	1	NRG3	ERBB4	0.00021425579040672	0	NRG3_ERBB4	NRG3 - ERBB4	NRG	Secreted Signaling	KEGG: hsa04012
6	1	NRG3	ERBB4	0.000142427123742289	0	NRG3_ERBB4	NRG3 - ERBB4	NRG	Secreted Signaling	KEGG: hsa04012
8	1	NRG3	ERBB4	0.000367693221210193	0	NRG3_ERBB4	NRG3 - ERBB4	NRG	Secreted Signaling	KEGG: hsa04012
9	1	NRG3	ERBB4	0.00129574503265244	0	NRG3_ERBB4	NRG3 - ERBB4	NRG	Secreted Signaling	KEGG: hsa04012
10	1	NRG3	ERBB4	1.60967509538431e-05	0	NRG3_ERBB4	NRG3 - ERBB4	NRG	Secreted Signaling	KEGG: hsa04012
11	1	NRG3	ERBB4	5.917039315298e-05	0	NRG3_ERBB4	NRG3 - ERBB4	NRG	Secreted Signaling	KEGG: hsa04012
2	3	NRG3	ERBB4	0.00117371002085061	0	NRG3_ERBB4	NRG3 - ERBB4	NRG	Secreted Signaling	KEGG: hsa04012
9	3	NRG3	ERBB4	0.000792301605411928	0	NRG3_ERBB4	NRG3 - ERBB4	NRG	Secreted Signaling	KEGG: hsa04012
11	3	NRG3	ERBB4	3.63777124084143e-05	0	NRG3_ERBB4	NRG3 - ERBB4	NRG	Secreted Signaling	KEGG: hsa04012
9	4	NRG3	ERBB4	0.000332981889248346	0	NRG3_ERBB4	NRG3 - ERBB4	NRG	Secreted Signaling	KEGG: hsa04012
11	4	NRG3	ERBB4	1.52908554159663e-05	0.01	NRG3_ERBB4	NRG3 - ERBB4	NRG	Secreted Signaling	KEGG: hsa04012
2	6	NRG3	ERBB4	0.000164032685547214	0.01	NRG3_ERBB4	NRG3 - ERBB4	NRG	Secreted Signaling	KEGG: hsa04012
9	6	NRG3	ERBB4	0.000110722083587054	0	NRG3_ERBB4	NRG3 - ERBB4	NRG	Secreted Signaling	KEGG: hsa04012
11	6	NRG3	ERBB4	5.08353256893883e-06	0.01	NRG3_ERBB4	NRG3 - ERBB4	NRG	Secreted Signaling	KEGG: hsa04012
2	9	NRG3	ERBB4	0.00101127987121005	0.01	NRG3_ERBB4	NRG3 - ERBB4	NRG	Secreted Signaling	KEGG: hsa04012
9	9	NRG3	ERBB4	0.000682804495116464	0	NRG3_ERBB4	NRG3 - ERBB4	NRG	Secreted Signaling	KEGG: hsa04012
11	9	NRG3	ERBB4	3.13538528633253e-05	0	NRG3_ERBB4	NRG3 - ERBB4	NRG	Secreted Signaling	KEGG: hsa04012
1	1	NRG3	ERBB2_ERBB4	7.93943667170206e-05	0	NRG3_ERBB2_ERBB4	NRG3 - (ERBB2+ERBB4)	NRG	Secreted Signaling	KEGG: hsa04012
2	1	NRG3	ERBB2_ERBB4	0.000502287014636021	0	NRG3_ERBB2_ERBB4	NRG3 - (ERBB2+ERBB4)	NRG	Secreted Signaling	KEGG: hsa04012
3	1	NRG3	ERBB2_ERBB4	0.000248500123025098	0	NRG3_ERBB2_ERBB4	NRG3 - (ERBB2+ERBB4)	NRG	Secreted Signaling	KEGG: hsa04012
4	1	NRG3	ERBB2_ERBB4	0.000115287026335815	0	NRG3_ERBB2_ERBB4	NRG3 - (ERBB2+ERBB4)	NRG	Secreted Signaling	KEGG: hsa04012
5	1	NRG3	ERBB2_ERBB4	5.45581513594051e-05	0	NRG3_ERBB2_ERBB4	NRG3 - (ERBB2+ERBB4)	NRG	Secreted Signaling	KEGG: hsa04012
6	1	NRG3	ERBB2_ERBB4	3.64653327421453e-05	0	NRG3_ERBB2_ERBB4	NRG3 - (ERBB2+ERBB4)	NRG	Secreted Signaling	KEGG: hsa04012
8	1	NRG3	ERBB2_ERBB4	9.42063207992694e-05	0	NRG3_ERBB2_ERBB4	NRG3 - (ERBB2+ERBB4)	NRG	Secreted Signaling	KEGG: hsa04012
9	1	NRG3	ERBB2_ERBB4	0.000338848440548084	0	NRG3_ERBB2_ERBB4	NRG3 - (ERBB2+ERBB4)	NRG	Secreted Signaling	KEGG: hsa04012
10	1	NRG3	ERBB2_ERBB4	4.05466020919442e-06	0	NRG3_ERBB2_ERBB4	NRG3 - (ERBB2+ERBB4)	NRG	Secreted Signaling	KEGG: hsa04012
11	1	NRG3	ERBB2_ERBB4	1.55527214385628e-05	0	NRG3_ERBB2_ERBB4	NRG3 - (ERBB2+ERBB4)	NRG	Secreted Signaling	KEGG: hsa04012
2	3	NRG3	ERBB2_ERBB4	0.000550209229899082	0	NRG3_ERBB2_ERBB4	NRG3 - (ERBB2+ERBB4)	NRG	Secreted Signaling	KEGG: hsa04012
9	3	NRG3	ERBB2_ERBB4	0.000371972885958661	0	NRG3_ERBB2_ERBB4	NRG3 - (ERBB2+ERBB4)	NRG	Secreted Signaling	KEGG: hsa04012
11	3	NRG3	ERBB2_ERBB4	1.70921774580557e-05	0	NRG3_ERBB2_ERBB4	NRG3 - (ERBB2+ERBB4)	NRG	Secreted Signaling	KEGG: hsa04012
2	4	NRG3	ERBB2_ERBB4	0.000255041649551513	0	NRG3_ERBB2_ERBB4	NRG3 - (ERBB2+ERBB4)	NRG	Secreted Signaling	KEGG: hsa04012
9	4	NRG3	ERBB2_ERBB4	0.000172425208183472	0	NRG3_ERBB2_ERBB4	NRG3 - (ERBB2+ERBB4)	NRG	Secreted Signaling	KEGG: hsa04012
11	4	NRG3	ERBB2_ERBB4	7.92300861508944e-06	0	NRG3_ERBB2_ERBB4	NRG3 - (ERBB2+ERBB4)	NRG	Secreted Signaling	KEGG: hsa04012
2	6	NRG3	ERBB2_ERBB4	8.43719036276198e-05	0	NRG3_ERBB2_ERBB4	NRG3 - (ERBB2+ERBB4)	NRG	Secreted Signaling	KEGG: hsa04012
9	6	NRG3	ERBB2_ERBB4	5.70311076656463e-05	0	NRG3_ERBB2_ERBB4	NRG3 - (ERBB2+ERBB4)	NRG	Secreted Signaling	KEGG: hsa04012
11	6	NRG3	ERBB2_ERBB4	2.62036397349656e-06	0	NRG3_ERBB2_ERBB4	NRG3 - (ERBB2+ERBB4)	NRG	Secreted Signaling	KEGG: hsa04012
9	8	NRG3	ERBB2_ERBB4	0.000115651268656744	0.01	NRG3_ERBB2_ERBB4	NRG3 - (ERBB2+ERBB4)	NRG	Secreted Signaling	KEGG: hsa04012
2	9	NRG3	ERBB2_ERBB4	0.000511623641770593	0	NRG3_ERBB2_ERBB4	NRG3 - (ERBB2+ERBB4)	NRG	Secreted Signaling	KEGG: hsa04012
9	9	NRG3	ERBB2_ERBB4	0.000345888844532002	0	NRG3_ERBB2_ERBB4	NRG3 - (ERBB2+ERBB4)	NRG	Secreted Signaling	KEGG: hsa04012
11	9	NRG3	ERBB2_ERBB4	1.58936626646882e-05	0	NRG3_ERBB2_ERBB4	NRG3 - (ERBB2+ERBB4)	NRG	Secreted Signaling	KEGG: hsa04012
1	1	NRG4	ERBB4	9.76242536563766e-05	0	NRG4_ERBB4	NRG4 - ERBB4	NRG	Secreted Signaling	KEGG: hsa04012
2	1	NRG4	ERBB4	0.00143890621412834	0	NRG4_ERBB4	NRG4 - ERBB4	NRG	Secreted Signaling	KEGG: hsa04012
3	1	NRG4	ERBB4	0.000699609490807275	0	NRG4_ERBB4	NRG4 - ERBB4	NRG	Secreted Signaling	KEGG: hsa04012
4	1	NRG4	ERBB4	0.000330679652733466	0	NRG4_ERBB4	NRG4 - ERBB4	NRG	Secreted Signaling	KEGG: hsa04012
5	1	NRG4	ERBB4	6.72142809525141e-05	0	NRG4_ERBB4	NRG4 - ERBB4	NRG	Secreted Signaling	KEGG: hsa04012
6	1	NRG4	ERBB4	7.45937970244421e-05	0	NRG4_ERBB4	NRG4 - ERBB4	NRG	Secreted Signaling	KEGG: hsa04012
8	1	NRG4	ERBB4	0.000196984147165068	0	NRG4_ERBB4	NRG4 - ERBB4	NRG	Secreted Signaling	KEGG: hsa04012
9	1	NRG4	ERBB4	0.000643278557314018	0	NRG4_ERBB4	NRG4 - ERBB4	NRG	Secreted Signaling	KEGG: hsa04012
11	1	NRG4	ERBB4	2.54496951745629e-05	0	NRG4_ERBB4	NRG4 - ERBB4	NRG	Secreted Signaling	KEGG: hsa04012
2	3	NRG4	ERBB4	0.000853072039323905	0	NRG4_ERBB4	NRG4 - ERBB4	NRG	Secreted Signaling	KEGG: hsa04012
2	4	NRG4	ERBB4	0.000358216574512811	0	NRG4_ERBB4	NRG4 - ERBB4	NRG	Secreted Signaling	KEGG: hsa04012
2	6	NRG4	ERBB4	0.00011923527117454	0	NRG4_ERBB4	NRG4 - ERBB4	NRG	Secreted Signaling	KEGG: hsa04012
2	8	NRG4	ERBB4	0.000241909665303993	0.02	NRG4_ERBB4	NRG4 - ERBB4	NRG	Secreted Signaling	KEGG: hsa04012
2	9	NRG4	ERBB4	0.000734706996316919	0	NRG4_ERBB4	NRG4 - ERBB4	NRG	Secreted Signaling	KEGG: hsa04012
2	1	NRG4	ERBB2_ERBB4	0.000365515053677738	0	NRG4_ERBB2_ERBB4	NRG4 - (ERBB2+ERBB4)	NRG	Secreted Signaling	KEGG: hsa04012
3	1	NRG4	ERBB2_ERBB4	0.000175503435153227	0	NRG4_ERBB2_ERBB4	NRG4 - (ERBB2+ERBB4)	NRG	Secreted Signaling	KEGG: hsa04012
4	1	NRG4	ERBB2_ERBB4	8.29838286315407e-05	0	NRG4_ERBB2_ERBB4	NRG4 - (ERBB2+ERBB4)	NRG	Secreted Signaling	KEGG: hsa04012
6	1	NRG4	ERBB2_ERBB4	1.8542747917737e-05	0	NRG4_ERBB2_ERBB4	NRG4 - (ERBB2+ERBB4)	NRG	Secreted Signaling	KEGG: hsa04012
8	1	NRG4	ERBB2_ERBB4	4.90208258057599e-05	0	NRG4_ERBB2_ERBB4	NRG4 - (ERBB2+ERBB4)	NRG	Secreted Signaling	KEGG: hsa04012
9	1	NRG4	ERBB2_ERBB4	0.000161268621225618	0	NRG4_ERBB2_ERBB4	NRG4 - (ERBB2+ERBB4)	NRG	Secreted Signaling	KEGG: hsa04012
11	1	NRG4	ERBB2_ERBB4	6.35889557584569e-06	0	NRG4_ERBB2_ERBB4	NRG4 - (ERBB2+ERBB4)	NRG	Secreted Signaling	KEGG: hsa04012
2	2	NRG4	ERBB2_ERBB4	0.000527898717605921	0	NRG4_ERBB2_ERBB4	NRG4 - (ERBB2+ERBB4)	NRG	Secreted Signaling	KEGG: hsa04012
2	3	NRG4	ERBB2_ERBB4	0.000398754822665642	0	NRG4_ERBB2_ERBB4	NRG4 - (ERBB2+ERBB4)	NRG	Secreted Signaling	KEGG: hsa04012
2	4	NRG4	ERBB2_ERBB4	0.000184832064526929	0	NRG4_ERBB2_ERBB4	NRG4 - (ERBB2+ERBB4)	NRG	Secreted Signaling	KEGG: hsa04012
2	6	NRG4	ERBB2_ERBB4	6.11657266766323e-05	0	NRG4_ERBB2_ERBB4	NRG4 - (ERBB2+ERBB4)	NRG	Secreted Signaling	KEGG: hsa04012
2	8	NRG4	ERBB2_ERBB4	0.000123925332976019	0	NRG4_ERBB2_ERBB4	NRG4 - (ERBB2+ERBB4)	NRG	Secreted Signaling	KEGG: hsa04012
2	9	NRG4	ERBB2_ERBB4	0.000370786446892144	0	NRG4_ERBB2_ERBB4	NRG4 - (ERBB2+ERBB4)	NRG	Secreted Signaling	KEGG: hsa04012
2	11	NRG4	ERBB2_ERBB4	1.69078364983676e-05	0.04	NRG4_ERBB2_ERBB4	NRG4 - (ERBB2+ERBB4)	NRG	Secreted Signaling	KEGG: hsa04012
2	1	FGF1	FGFR1	7.25627529734786e-05	0.02	FGF1_FGFR1	FGF1 - FGFR1	FGF	Secreted Signaling	PMC: 4393358
4	1	FGF1	FGFR1	2.58445774792913e-05	0	FGF1_FGFR1	FGF1 - FGFR1	FGF	Secreted Signaling	PMC: 4393358
6	1	FGF1	FGFR1	7.26668233311637e-06	0	FGF1_FGFR1	FGF1 - FGFR1	FGF	Secreted Signaling	PMC: 4393358
4	2	FGF1	FGFR1	0.00010456761441228	0	FGF1_FGFR1	FGF1 - FGFR1	FGF	Secreted Signaling	PMC: 4393358
6	2	FGF1	FGFR1	2.94006410824062e-05	0.01	FGF1_FGFR1	FGF1 - FGFR1	FGF	Secreted Signaling	PMC: 4393358
4	3	FGF1	FGFR1	6.87729150743984e-05	0	FGF1_FGFR1	FGF1 - FGFR1	FGF	Secreted Signaling	PMC: 4393358
6	3	FGF1	FGFR1	1.93365702167718e-05	0	FGF1_FGFR1	FGF1 - FGFR1	FGF	Secreted Signaling	PMC: 4393358
2	4	FGF1	FGFR1	0.000130808479269126	0	FGF1_FGFR1	FGF1 - FGFR1	FGF	Secreted Signaling	PMC: 4393358
3	4	FGF1	FGFR1	6.84103687961122e-05	0	FGF1_FGFR1	FGF1 - FGFR1	FGF	Secreted Signaling	PMC: 4393358
4	4	FGF1	FGFR1	4.65787118801498e-05	0	FGF1_FGFR1	FGF1 - FGFR1	FGF	Secreted Signaling	PMC: 4393358
6	4	FGF1	FGFR1	1.3097167889116e-05	0	FGF1_FGFR1	FGF1 - FGFR1	FGF	Secreted Signaling	PMC: 4393358
8	4	FGF1	FGFR1	2.85609190929419e-05	0	FGF1_FGFR1	FGF1 - FGFR1	FGF	Secreted Signaling	PMC: 4393358
9	4	FGF1	FGFR1	7.19540239144037e-05	0	FGF1_FGFR1	FGF1 - FGFR1	FGF	Secreted Signaling	PMC: 4393358
11	4	FGF1	FGFR1	2.87341733463967e-06	0	FGF1_FGFR1	FGF1 - FGFR1	FGF	Secreted Signaling	PMC: 4393358
1	6	FGF1	FGFR1	7.24246814445315e-06	0.01	FGF1_FGFR1	FGF1 - FGFR1	FGF	Secreted Signaling	PMC: 4393358
2	6	FGF1	FGFR1	4.86714055434948e-05	0	FGF1_FGFR1	FGF1 - FGFR1	FGF	Secreted Signaling	PMC: 4393358
3	6	FGF1	FGFR1	2.54598259517488e-05	0	FGF1_FGFR1	FGF1 - FGFR1	FGF	Secreted Signaling	PMC: 4393358
4	6	FGF1	FGFR1	1.7326633113159e-05	0	FGF1_FGFR1	FGF1 - FGFR1	FGF	Secreted Signaling	PMC: 4393358
6	6	FGF1	FGFR1	4.87224227180869e-06	0	FGF1_FGFR1	FGF1 - FGFR1	FGF	Secreted Signaling	PMC: 4393358
8	6	FGF1	FGFR1	1.0627148649117e-05	0	FGF1_FGFR1	FGF1 - FGFR1	FGF	Secreted Signaling	PMC: 4393358
9	6	FGF1	FGFR1	2.67750929156986e-05	0	FGF1_FGFR1	FGF1 - FGFR1	FGF	Secreted Signaling	PMC: 4393358
10	6	FGF1	FGFR1	4.62534629632374e-07	0.03	FGF1_FGFR1	FGF1 - FGFR1	FGF	Secreted Signaling	PMC: 4393358
11	6	FGF1	FGFR1	1.06933163298829e-06	0	FGF1_FGFR1	FGF1 - FGFR1	FGF	Secreted Signaling	PMC: 4393358
2	8	FGF1	FGFR1	7.25976916732719e-05	0.01	FGF1_FGFR1	FGF1 - FGFR1	FGF	Secreted Signaling	PMC: 4393358
4	8	FGF1	FGFR1	2.58570128787794e-05	0	FGF1_FGFR1	FGF1 - FGFR1	FGF	Secreted Signaling	PMC: 4393358
6	8	FGF1	FGFR1	7.27017931919659e-06	0	FGF1_FGFR1	FGF1 - FGFR1	FGF	Secreted Signaling	PMC: 4393358
4	9	FGF1	FGFR1	6.38287573010703e-05	0	FGF1_FGFR1	FGF1 - FGFR1	FGF	Secreted Signaling	PMC: 4393358
6	9	FGF1	FGFR1	1.79464274128359e-05	0	FGF1_FGFR1	FGF1 - FGFR1	FGF	Secreted Signaling	PMC: 4393358
2	2	FGF1	FGFR2	0.00059212352635275	0	FGF1_FGFR2	FGF1 - FGFR2	FGF	Secreted Signaling	PMC: 4393358
4	2	FGF1	FGFR2	0.000210777938762762	0	FGF1_FGFR2	FGF1 - FGFR2	FGF	Secreted Signaling	PMC: 4393358
6	2	FGF1	FGFR2	5.92715057972552e-05	0	FGF1_FGFR2	FGF1 - FGFR2	FGF	Secreted Signaling	PMC: 4393358
8	2	FGF1	FGFR2	0.000129287580788169	0	FGF1_FGFR2	FGF1 - FGFR2	FGF	Secreted Signaling	PMC: 4393358
9	2	FGF1	FGFR2	0.000325745758769045	0	FGF1_FGFR2	FGF1 - FGFR2	FGF	Secreted Signaling	PMC: 4393358
2	4	FGF1	FGFR2	0.000188743170590477	0	FGF1_FGFR2	FGF1 - FGFR2	FGF	Secreted Signaling	PMC: 4393358
3	4	FGF1	FGFR2	9.87442387171324e-05	0.01	FGF1_FGFR2	FGF1 - FGFR2	FGF	Secreted Signaling	PMC: 4393358
4	4	FGF1	FGFR2	6.71804398824114e-05	0	FGF1_FGFR2	FGF1 - FGFR2	FGF	Secreted Signaling	PMC: 4393358
6	4	FGF1	FGFR2	1.88917778502126e-05	0	FGF1_FGFR2	FGF1 - FGFR2	FGF	Secreted Signaling	PMC: 4393358
8	4	FGF1	FGFR2	4.12114769594849e-05	0	FGF1_FGFR2	FGF1 - FGFR2	FGF	Secreted Signaling	PMC: 4393358
9	4	FGF1	FGFR2	0.000103836909021683	0	FGF1_FGFR2	FGF1 - FGFR2	FGF	Secreted Signaling	PMC: 4393358
4	6	FGF1	FGFR2	1.42356260583001e-05	0.01	FGF1_FGFR2	FGF1 - FGFR2	FGF	Secreted Signaling	PMC: 4393358
4	8	FGF1	FGFR2	3.90164712191343e-05	0	FGF1_FGFR2	FGF1 - FGFR2	FGF	Secreted Signaling	PMC: 4393358
6	8	FGF1	FGFR2	1.09710722929703e-05	0	FGF1_FGFR2	FGF1 - FGFR2	FGF	Secreted Signaling	PMC: 4393358
2	9	FGF1	FGFR2	0.000302591321706545	0	FGF1_FGFR2	FGF1 - FGFR2	FGF	Secreted Signaling	PMC: 4393358
4	9	FGF1	FGFR2	0.000107731515843651	0	FGF1_FGFR2	FGF1 - FGFR2	FGF	Secreted Signaling	PMC: 4393358
6	9	FGF1	FGFR2	3.02933445114825e-05	0	FGF1_FGFR2	FGF1 - FGFR2	FGF	Secreted Signaling	PMC: 4393358
8	9	FGF1	FGFR2	6.6068829513386e-05	0.04	FGF1_FGFR2	FGF1 - FGFR2	FGF	Secreted Signaling	PMC: 4393358
2	2	FGF1	FGFR3	6.42246257936404e-05	0	FGF1_FGFR3	FGF1 - FGFR3	FGF	Secreted Signaling	PMC: 4393358
4	2	FGF1	FGFR3	2.28876190724221e-05	0	FGF1_FGFR3	FGF1 - FGFR3	FGF	Secreted Signaling	PMC: 4393358
6	2	FGF1	FGFR3	6.43447550256575e-06	0	FGF1_FGFR3	FGF1 - FGFR3	FGF	Secreted Signaling	PMC: 4393358
8	2	FGF1	FGFR3	1.40222374230272e-05	0	FGF1_FGFR3	FGF1 - FGFR3	FGF	Secreted Signaling	PMC: 4393358
9	2	FGF1	FGFR3	3.53185199654097e-05	0	FGF1_FGFR3	FGF1 - FGFR3	FGF	Secreted Signaling	PMC: 4393358
4	3	FGF1	FGFR3	1.1941052724062e-05	0	FGF1_FGFR3	FGF1 - FGFR3	FGF	Secreted Signaling	PMC: 4393358
6	3	FGF1	FGFR3	3.3570116110025e-06	0.04	FGF1_FGFR3	FGF1 - FGFR3	FGF	Secreted Signaling	PMC: 4393358
2	4	FGF1	FGFR3	2.23058322965203e-05	0	FGF1_FGFR3	FGF1 - FGFR3	FGF	Secreted Signaling	PMC: 4393358
3	4	FGF1	FGFR3	1.16577648152956e-05	0	FGF1_FGFR3	FGF1 - FGFR3	FGF	Secreted Signaling	PMC: 4393358
4	4	FGF1	FGFR3	7.94890462388531e-06	0	FGF1_FGFR3	FGF1 - FGFR3	FGF	Secreted Signaling	PMC: 4393358
6	4	FGF1	FGFR3	2.23471471782168e-06	0	FGF1_FGFR3	FGF1 - FGFR3	FGF	Secreted Signaling	PMC: 4393358
8	4	FGF1	FGFR3	4.87006511849415e-06	0	FGF1_FGFR3	FGF1 - FGFR3	FGF	Secreted Signaling	PMC: 4393358
9	4	FGF1	FGFR3	1.22665606365056e-05	0	FGF1_FGFR3	FGF1 - FGFR3	FGF	Secreted Signaling	PMC: 4393358
2	6	FGF1	FGFR3	5.78616142940349e-06	0	FGF1_FGFR3	FGF1 - FGFR3	FGF	Secreted Signaling	PMC: 4393358
4	6	FGF1	FGFR3	2.06199288990277e-06	0	FGF1_FGFR3	FGF1 - FGFR3	FGF	Secreted Signaling	PMC: 4393358
6	6	FGF1	FGFR3	5.79695910855555e-07	0	FGF1_FGFR3	FGF1 - FGFR3	FGF	Secreted Signaling	PMC: 4393358
8	6	FGF1	FGFR3	1.26329978600049e-06	0	FGF1_FGFR3	FGF1 - FGFR3	FGF	Secreted Signaling	PMC: 4393358
9	6	FGF1	FGFR3	3.18194216541609e-06	0.03	FGF1_FGFR3	FGF1 - FGFR3	FGF	Secreted Signaling	PMC: 4393358
2	8	FGF1	FGFR3	1.34602669668891e-05	0	FGF1_FGFR3	FGF1 - FGFR3	FGF	Secreted Signaling	PMC: 4393358
4	8	FGF1	FGFR3	4.79684582623043e-06	0	FGF1_FGFR3	FGF1 - FGFR3	FGF	Secreted Signaling	PMC: 4393358
6	8	FGF1	FGFR3	1.34855174456498e-06	0	FGF1_FGFR3	FGF1 - FGFR3	FGF	Secreted Signaling	PMC: 4393358
2	9	FGF1	FGFR3	3.53594431658696e-05	0	FGF1_FGFR3	FGF1 - FGFR3	FGF	Secreted Signaling	PMC: 4393358
4	9	FGF1	FGFR3	1.2601100256338e-05	0	FGF1_FGFR3	FGF1 - FGFR3	FGF	Secreted Signaling	PMC: 4393358
6	9	FGF1	FGFR3	3.54258359628961e-06	0	FGF1_FGFR3	FGF1 - FGFR3	FGF	Secreted Signaling	PMC: 4393358
2	2	FGF1	FGFR4	4.99604739871386e-05	0	FGF1_FGFR4	FGF1 - FGFR4	FGF	Secreted Signaling	PMC: 4393358
4	2	FGF1	FGFR4	1.78048668034997e-05	0	FGF1_FGFR4	FGF1 - FGFR4	FGF	Secreted Signaling	PMC: 4393358
6	2	FGF1	FGFR4	5.00551002562812e-06	0	FGF1_FGFR4	FGF1 - FGFR4	FGF	Secreted Signaling	PMC: 4393358
8	2	FGF1	FGFR4	1.09079090133093e-05	0	FGF1_FGFR4	FGF1 - FGFR4	FGF	Secreted Signaling	PMC: 4393358
9	2	FGF1	FGFR4	2.74740694277098e-05	0	FGF1_FGFR4	FGF1 - FGFR4	FGF	Secreted Signaling	PMC: 4393358
4	3	FGF1	FGFR4	8.90837268237337e-06	0.01	FGF1_FGFR4	FGF1 - FGFR4	FGF	Secreted Signaling	PMC: 4393358
2	4	FGF1	FGFR4	1.68822374093989e-05	0	FGF1_FGFR4	FGF1 - FGFR4	FGF	Secreted Signaling	PMC: 4393358
3	4	FGF1	FGFR4	8.82292140348617e-06	0.02	FGF1_FGFR4	FGF1 - FGFR4	FGF	Secreted Signaling	PMC: 4393358
4	4	FGF1	FGFR4	6.01638642391213e-06	0	FGF1_FGFR4	FGF1 - FGFR4	FGF	Secreted Signaling	PMC: 4393358
6	4	FGF1	FGFR4	1.69140172144815e-06	0	FGF1_FGFR4	FGF1 - FGFR4	FGF	Secreted Signaling	PMC: 4393358
8	4	FGF1	FGFR4	3.6859152210574e-06	0	FGF1_FGFR4	FGF1 - FGFR4	FGF	Secreted Signaling	PMC: 4393358
9	4	FGF1	FGFR4	9.283861277113e-06	0	FGF1_FGFR4	FGF1 - FGFR4	FGF	Secreted Signaling	PMC: 4393358
2	6	FGF1	FGFR4	4.59335316981777e-06	0	FGF1_FGFR4	FGF1 - FGFR4	FGF	Secreted Signaling	PMC: 4393358
4	6	FGF1	FGFR4	1.63696409944659e-06	0	FGF1_FGFR4	FGF1 - FGFR4	FGF	Secreted Signaling	PMC: 4393358
6	6	FGF1	FGFR4	4.60202950939107e-07	0	FGF1_FGFR4	FGF1 - FGFR4	FGF	Secreted Signaling	PMC: 4393358
8	6	FGF1	FGFR4	1.00287074893044e-06	0	FGF1_FGFR4	FGF1 - FGFR4	FGF	Secreted Signaling	PMC: 4393358
9	6	FGF1	FGFR4	2.52596456383452e-06	0.03	FGF1_FGFR4	FGF1 - FGFR4	FGF	Secreted Signaling	PMC: 4393358
2	8	FGF1	FGFR4	1.04750224231422e-05	0.01	FGF1_FGFR4	FGF1 - FGFR4	FGF	Secreted Signaling	PMC: 4393358
4	8	FGF1	FGFR4	3.73309891254693e-06	0	FGF1_FGFR4	FGF1 - FGFR4	FGF	Secreted Signaling	PMC: 4393358
6	8	FGF1	FGFR4	1.0494906616115e-06	0	FGF1_FGFR4	FGF1 - FGFR4	FGF	Secreted Signaling	PMC: 4393358
2	9	FGF1	FGFR4	2.77488690829101e-05	0	FGF1_FGFR4	FGF1 - FGFR4	FGF	Secreted Signaling	PMC: 4393358
4	9	FGF1	FGFR4	9.88917841319758e-06	0	FGF1_FGFR4	FGF1 - FGFR4	FGF	Secreted Signaling	PMC: 4393358
6	9	FGF1	FGFR4	2.78015626459206e-06	0	FGF1_FGFR4	FGF1 - FGFR4	FGF	Secreted Signaling	PMC: 4393358
8	9	FGF1	FGFR4	6.05842983320872e-06	0.03	FGF1_FGFR4	FGF1 - FGFR4	FGF	Secreted Signaling	PMC: 4393358
2	1	FGF2	FGFR1	0.00013270450642585	0.02	FGF2_FGFR1	FGF2 - FGFR1	FGF	Secreted Signaling	PMC: 4393358
4	1	FGF2	FGFR1	4.43759309464245e-05	0	FGF2_FGFR1	FGF2 - FGFR1	FGF	Secreted Signaling	PMC: 4393358
8	1	FGF2	FGFR1	3.02670209014503e-05	0.03	FGF2_FGFR1	FGF2 - FGFR1	FGF	Secreted Signaling	PMC: 4393358
9	1	FGF2	FGFR1	7.75756402012734e-05	0.02	FGF2_FGFR1	FGF2 - FGFR1	FGF	Secreted Signaling	PMC: 4393358
4	2	FGF2	FGFR1	0.000179602378218588	0.02	FGF2_FGFR1	FGF2 - FGFR1	FGF	Secreted Signaling	PMC: 4393358
4	3	FGF2	FGFR1	0.000118109842104726	0	FGF2_FGFR1	FGF2 - FGFR1	FGF	Secreted Signaling	PMC: 4393358
2	4	FGF2	FGFR1	0.000238990497807336	0	FGF2_FGFR1	FGF2 - FGFR1	FGF	Secreted Signaling	PMC: 4393358
4	4	FGF2	FGFR1	7.98953392890892e-05	0	FGF2_FGFR1	FGF2 - FGFR1	FGF	Secreted Signaling	PMC: 4393358
6	4	FGF2	FGFR1	2.12828470396043e-05	0	FGF2_FGFR1	FGF2 - FGFR1	FGF	Secreted Signaling	PMC: 4393358
8	4	FGF2	FGFR1	5.45047518785683e-05	0	FGF2_FGFR1	FGF2 - FGFR1	FGF	Secreted Signaling	PMC: 4393358
9	4	FGF2	FGFR1	0.000139710804368202	0	FGF2_FGFR1	FGF2 - FGFR1	FGF	Secreted Signaling	PMC: 4393358
2	6	FGF2	FGFR1	8.88305477912816e-05	0	FGF2_FGFR1	FGF2 - FGFR1	FGF	Secreted Signaling	PMC: 4393358
3	6	FGF2	FGFR1	3.84763641415343e-05	0	FGF2_FGFR1	FGF2 - FGFR1	FGF	Secreted Signaling	PMC: 4393358
4	6	FGF2	FGFR1	2.96875311740868e-05	0	FGF2_FGFR1	FGF2 - FGFR1	FGF	Secreted Signaling	PMC: 4393358
6	6	FGF2	FGFR1	7.91010758545539e-06	0	FGF2_FGFR1	FGF2 - FGFR1	FGF	Secreted Signaling	PMC: 4393358
8	6	FGF2	FGFR1	2.02574032636957e-05	0	FGF2_FGFR1	FGF2 - FGFR1	FGF	Secreted Signaling	PMC: 4393358
9	6	FGF2	FGFR1	5.19304408371507e-05	0	FGF2_FGFR1	FGF2 - FGFR1	FGF	Secreted Signaling	PMC: 4393358
2	8	FGF2	FGFR1	0.000132768220424697	0.01	FGF2_FGFR1	FGF2 - FGFR1	FGF	Secreted Signaling	PMC: 4393358
4	8	FGF2	FGFR1	4.43972193702673e-05	0	FGF2_FGFR1	FGF2 - FGFR1	FGF	Secreted Signaling	PMC: 4393358
4	9	FGF2	FGFR1	0.000109620705706856	0.01	FGF2_FGFR1	FGF2 - FGFR1	FGF	Secreted Signaling	PMC: 4393358
2	2	FGF2	FGFR2	0.00108040915581229	0	FGF2_FGFR2	FGF2 - FGFR2	FGF	Secreted Signaling	PMC: 4393358
4	2	FGF2	FGFR2	0.000361050706283692	0	FGF2_FGFR2	FGF2 - FGFR2	FGF	Secreted Signaling	PMC: 4393358
6	2	FGF2	FGFR2	9.62057767159502e-05	0	FGF2_FGFR2	FGF2 - FGFR2	FGF	Secreted Signaling	PMC: 4393358
8	2	FGF2	FGFR2	0.000246377889256843	0	FGF2_FGFR2	FGF2 - FGFR2	FGF	Secreted Signaling	PMC: 4393358
9	2	FGF2	FGFR2	0.000631612135286886	0	FGF2_FGFR2	FGF2 - FGFR2	FGF	Secreted Signaling	PMC: 4393358
2	4	FGF2	FGFR2	0.000344253389144555	0	FGF2_FGFR2	FGF2 - FGFR2	FGF	Secreted Signaling	PMC: 4393358
4	4	FGF2	FGFR2	0.000115029818296351	0	FGF2_FGFR2	FGF2 - FGFR2	FGF	Secreted Signaling	PMC: 4393358
6	4	FGF2	FGFR2	3.06535217044504e-05	0	FGF2_FGFR2	FGF2 - FGFR2	FGF	Secreted Signaling	PMC: 4393358
8	4	FGF2	FGFR2	7.85018245792438e-05	0	FGF2_FGFR2	FGF2 - FGFR2	FGF	Secreted Signaling	PMC: 4393358
9	4	FGF2	FGFR2	0.000201253873671536	0	FGF2_FGFR2	FGF2 - FGFR2	FGF	Secreted Signaling	PMC: 4393358
4	8	FGF2	FGFR2	6.68910768684859e-05	0	FGF2_FGFR2	FGF2 - FGFR2	FGF	Secreted Signaling	PMC: 4393358
2	9	FGF2	FGFR2	0.000552501583020445	0	FGF2_FGFR2	FGF2 - FGFR2	FGF	Secreted Signaling	PMC: 4393358
4	9	FGF2	FGFR2	0.000184670956723261	0	FGF2_FGFR2	FGF2 - FGFR2	FGF	Secreted Signaling	PMC: 4393358
8	9	FGF2	FGFR2	0.000125999350611722	0.02	FGF2_FGFR2	FGF2 - FGFR2	FGF	Secreted Signaling	PMC: 4393358
9	9	FGF2	FGFR2	0.000322989895104701	0.04	FGF2_FGFR2	FGF2 - FGFR2	FGF	Secreted Signaling	PMC: 4393358
2	2	FGF2	FGFR3	0.000117726238794266	0	FGF2_FGFR3	FGF2 - FGFR3	FGF	Secreted Signaling	PMC: 4393358
4	2	FGF2	FGFR3	3.93929808663992e-05	0	FGF2_FGFR3	FGF2 - FGFR3	FGF	Secreted Signaling	PMC: 4393358
6	2	FGF2	FGFR3	1.04860852817586e-05	0.04	FGF2_FGFR3	FGF2 - FGFR3	FGF	Secreted Signaling	PMC: 4393358
8	2	FGF2	FGFR3	2.68551911843754e-05	0	FGF2_FGFR3	FGF2 - FGFR3	FGF	Secreted Signaling	PMC: 4393358
9	2	FGF2	FGFR3	6.88161414036363e-05	0	FGF2_FGFR3	FGF2 - FGFR3	FGF	Secreted Signaling	PMC: 4393358
4	3	FGF2	FGFR3	2.05544180896579e-05	0.04	FGF2_FGFR3	FGF2 - FGFR3	FGF	Secreted Signaling	PMC: 4393358
2	4	FGF2	FGFR3	4.0883517834761e-05	0	FGF2_FGFR3	FGF2 - FGFR3	FGF	Secreted Signaling	PMC: 4393358
4	4	FGF2	FGFR3	1.36798688920899e-05	0	FGF2_FGFR3	FGF2 - FGFR3	FGF	Secreted Signaling	PMC: 4393358
6	4	FGF2	FGFR3	3.64154515188598e-06	0	FGF2_FGFR3	FGF2 - FGFR3	FGF	Secreted Signaling	PMC: 4393358
8	4	FGF2	FGFR3	9.32610416551728e-06	0	FGF2_FGFR3	FGF2 - FGFR3	FGF	Secreted Signaling	PMC: 4393358
9	4	FGF2	FGFR3	2.38982585643646e-05	0	FGF2_FGFR3	FGF2 - FGFR3	FGF	Secreted Signaling	PMC: 4393358
2	6	FGF2	FGFR3	1.06060164190869e-05	0	FGF2_FGFR3	FGF2 - FGFR3	FGF	Secreted Signaling	PMC: 4393358
4	6	FGF2	FGFR3	3.54891049518481e-06	0	FGF2_FGFR3	FGF2 - FGFR3	FGF	Secreted Signaling	PMC: 4393358
8	6	FGF2	FGFR3	2.41939382693822e-06	0.01	FGF2_FGFR3	FGF2 - FGFR3	FGF	Secreted Signaling	PMC: 4393358
9	6	FGF2	FGFR3	6.19968421532575e-06	0	FGF2_FGFR3	FGF2 - FGFR3	FGF	Secreted Signaling	PMC: 4393358
2	8	FGF2	FGFR3	2.46739063126861e-05	0	FGF2_FGFR3	FGF2 - FGFR3	FGF	Secreted Signaling	PMC: 4393358
4	8	FGF2	FGFR3	8.2563302306771e-06	0	FGF2_FGFR3	FGF2 - FGFR3	FGF	Secreted Signaling	PMC: 4393358
9	8	FGF2	FGFR3	1.44229691719667e-05	0.04	FGF2_FGFR3	FGF2 - FGFR3	FGF	Secreted Signaling	PMC: 4393358
2	9	FGF2	FGFR3	6.48176998593468e-05	0	FGF2_FGFR3	FGF2 - FGFR3	FGF	Secreted Signaling	PMC: 4393358
4	9	FGF2	FGFR3	2.16892175633979e-05	0	FGF2_FGFR3	FGF2 - FGFR3	FGF	Secreted Signaling	PMC: 4393358
2	2	FGF2	FGFR4	9.15908923589699e-05	0	FGF2_FGFR4	FGF2 - FGFR4	FGF	Secreted Signaling	PMC: 4393358
4	2	FGF2	FGFR4	3.06487828891806e-05	0	FGF2_FGFR4	FGF2 - FGFR4	FGF	Secreted Signaling	PMC: 4393358
6	2	FGF2	FGFR4	8.15822842457073e-06	0.04	FGF2_FGFR4	FGF2 - FGFR4	FGF	Secreted Signaling	PMC: 4393358
8	2	FGF2	FGFR4	2.08934958908967e-05	0	FGF2_FGFR4	FGF2 - FGFR4	FGF	Secreted Signaling	PMC: 4393358
9	2	FGF2	FGFR4	5.35387358978008e-05	0	FGF2_FGFR4	FGF2 - FGFR4	FGF	Secreted Signaling	PMC: 4393358
2	4	FGF2	FGFR4	3.09477570746919e-05	0	FGF2_FGFR4	FGF2 - FGFR4	FGF	Secreted Signaling	PMC: 4393358
4	4	FGF2	FGFR4	1.03557741320254e-05	0	FGF2_FGFR4	FGF2 - FGFR4	FGF	Secreted Signaling	PMC: 4393358
6	4	FGF2	FGFR4	2.75658286511416e-06	0	FGF2_FGFR4	FGF2 - FGFR4	FGF	Secreted Signaling	PMC: 4393358
8	4	FGF2	FGFR4	7.05969782739795e-06	0	FGF2_FGFR4	FGF2 - FGFR4	FGF	Secreted Signaling	PMC: 4393358
9	4	FGF2	FGFR4	1.80902931362529e-05	0	FGF2_FGFR4	FGF2 - FGFR4	FGF	Secreted Signaling	PMC: 4393358
2	6	FGF2	FGFR4	8.42061491493489e-06	0	FGF2_FGFR4	FGF2 - FGFR4	FGF	Secreted Signaling	PMC: 4393358
4	6	FGF2	FGFR4	2.81774315016545e-06	0	FGF2_FGFR4	FGF2 - FGFR4	FGF	Secreted Signaling	PMC: 4393358
8	6	FGF2	FGFR4	1.92088688728117e-06	0.01	FGF2_FGFR4	FGF2 - FGFR4	FGF	Secreted Signaling	PMC: 4393358
9	6	FGF2	FGFR4	4.92220725869378e-06	0	FGF2_FGFR4	FGF2 - FGFR4	FGF	Secreted Signaling	PMC: 4393358
2	8	FGF2	FGFR4	1.92039423474035e-05	0	FGF2_FGFR4	FGF2 - FGFR4	FGF	Secreted Signaling	PMC: 4393358
4	8	FGF2	FGFR4	6.42619783247173e-06	0	FGF2_FGFR4	FGF2 - FGFR4	FGF	Secreted Signaling	PMC: 4393358
9	8	FGF2	FGFR4	1.12255078055359e-05	0.03	FGF2_FGFR4	FGF2 - FGFR4	FGF	Secreted Signaling	PMC: 4393358
2	9	FGF2	FGFR4	5.08724105869657e-05	0	FGF2_FGFR4	FGF2 - FGFR4	FGF	Secreted Signaling	PMC: 4393358
4	9	FGF2	FGFR4	1.70234064710935e-05	0	FGF2_FGFR4	FGF2 - FGFR4	FGF	Secreted Signaling	PMC: 4393358
8	9	FGF2	FGFR4	1.16049143998504e-05	0.01	FGF2_FGFR4	FGF2 - FGFR4	FGF	Secreted Signaling	PMC: 4393358
2	1	FGF6	FGFR1	0.000130818331549541	0.03	FGF6_FGFR1	FGF6 - FGFR1	FGF	Secreted Signaling	PMC: 4393358
4	1	FGF6	FGFR1	4.65163897735958e-05	0	FGF6_FGFR1	FGF6 - FGFR1	FGF	Secreted Signaling	PMC: 4393358
6	1	FGF6	FGFR1	1.27664733639614e-05	0	FGF6_FGFR1	FGF6 - FGFR1	FGF	Secreted Signaling	PMC: 4393358
4	2	FGF6	FGFR1	0.000188272294609657	0	FGF6_FGFR1	FGF6 - FGFR1	FGF	Secreted Signaling	PMC: 4393358
6	2	FGF6	FGFR1	5.16690652402286e-05	0.03	FGF6_FGFR1	FGF6 - FGFR1	FGF	Secreted Signaling	PMC: 4393358
4	3	FGF6	FGFR1	0.000123809816662742	0	FGF6_FGFR1	FGF6 - FGFR1	FGF	Secreted Signaling	PMC: 4393358
6	3	FGF6	FGFR1	3.39786626030832e-05	0	FGF6_FGFR1	FGF6 - FGFR1	FGF	Secreted Signaling	PMC: 4393358
2	4	FGF6	FGFR1	0.00023560090789395	0	FGF6_FGFR1	FGF6 - FGFR1	FGF	Secreted Signaling	PMC: 4393358
3	4	FGF6	FGFR1	0.000123679475368078	0	FGF6_FGFR1	FGF6 - FGFR1	FGF	Secreted Signaling	PMC: 4393358
4	4	FGF6	FGFR1	8.373918049746e-05	0	FGF6_FGFR1	FGF6 - FGFR1	FGF	Secreted Signaling	PMC: 4393358
6	4	FGF6	FGFR1	2.29858700983555e-05	0	FGF6_FGFR1	FGF6 - FGFR1	FGF	Secreted Signaling	PMC: 4393358
8	4	FGF6	FGFR1	5.11279261864796e-05	0	FGF6_FGFR1	FGF6 - FGFR1	FGF	Secreted Signaling	PMC: 4393358
9	4	FGF6	FGFR1	0.000128512948649144	0	FGF6_FGFR1	FGF6 - FGFR1	FGF	Secreted Signaling	PMC: 4393358
11	4	FGF6	FGFR1	4.92535743655669e-06	0.04	FGF6_FGFR1	FGF6 - FGFR1	FGF	Secreted Signaling	PMC: 4393358
1	6	FGF6	FGFR1	1.32575348991927e-05	0.01	FGF6_FGFR1	FGF6 - FGFR1	FGF	Secreted Signaling	PMC: 4393358
2	6	FGF6	FGFR1	8.7573550011646e-05	0	FGF6_FGFR1	FGF6 - FGFR1	FGF	Secreted Signaling	PMC: 4393358
3	6	FGF6	FGFR1	4.59898921416705e-05	0	FGF6_FGFR1	FGF6 - FGFR1	FGF	Secreted Signaling	PMC: 4393358
4	6	FGF6	FGFR1	3.11119106333209e-05	0	FGF6_FGFR1	FGF6 - FGFR1	FGF	Secreted Signaling	PMC: 4393358
6	6	FGF6	FGFR1	8.54143199982677e-06	0	FGF6_FGFR1	FGF6 - FGFR1	FGF	Secreted Signaling	PMC: 4393358
8	6	FGF6	FGFR1	1.90051806981711e-05	0	FGF6_FGFR1	FGF6 - FGFR1	FGF	Secreted Signaling	PMC: 4393358
9	6	FGF6	FGFR1	4.7776995663461e-05	0	FGF6_FGFR1	FGF6 - FGFR1	FGF	Secreted Signaling	PMC: 4393358
11	6	FGF6	FGFR1	1.83151889499943e-06	0	FGF6_FGFR1	FGF6 - FGFR1	FGF	Secreted Signaling	PMC: 4393358
2	8	FGF6	FGFR1	0.000130881145608866	0.02	FGF6_FGFR1	FGF6 - FGFR1	FGF	Secreted Signaling	PMC: 4393358
4	8	FGF6	FGFR1	4.65386973448465e-05	0	FGF6_FGFR1	FGF6 - FGFR1	FGF	Secreted Signaling	PMC: 4393358
6	8	FGF6	FGFR1	1.27725984727075e-05	0	FGF6_FGFR1	FGF6 - FGFR1	FGF	Secreted Signaling	PMC: 4393358
4	9	FGF6	FGFR1	0.000114911225761523	0	FGF6_FGFR1	FGF6 - FGFR1	FGF	Secreted Signaling	PMC: 4393358
6	9	FGF6	FGFR1	3.153642886601e-05	0	FGF6_FGFR1	FGF6 - FGFR1	FGF	Secreted Signaling	PMC: 4393358
2	2	FGF6	FGFR2	0.00106512944856768	0	FGF6_FGFR2	FGF6 - FGFR2	FGF	Secreted Signaling	PMC: 4393358
4	2	FGF6	FGFR2	0.000378361845156062	0	FGF6_FGFR2	FGF6 - FGFR2	FGF	Secreted Signaling	PMC: 4393358
6	2	FGF6	FGFR2	0.000103879300497985	0	FGF6_FGFR2	FGF6 - FGFR2	FGF	Secreted Signaling	PMC: 4393358
8	2	FGF6	FGFR2	0.000231156353105992	0	FGF6_FGFR2	FGF6 - FGFR2	FGF	Secreted Signaling	PMC: 4393358
9	2	FGF6	FGFR2	0.000581121566295269	0	FGF6_FGFR2	FGF6 - FGFR2	FGF	Secreted Signaling	PMC: 4393358
2	4	FGF6	FGFR2	0.000339388909979232	0	FGF6_FGFR2	FGF6 - FGFR2	FGF	Secreted Signaling	PMC: 4393358
3	4	FGF6	FGFR2	0.000178275284533646	0.01	FGF6_FGFR2	FGF6 - FGFR2	FGF	Secreted Signaling	PMC: 4393358
4	4	FGF6	FGFR2	0.000120539493443131	0	FGF6_FGFR2	FGF6 - FGFR2	FGF	Secreted Signaling	PMC: 4393358
6	4	FGF6	FGFR2	3.30961575103001e-05	0	FGF6_FGFR2	FGF6 - FGFR2	FGF	Secreted Signaling	PMC: 4393358
8	4	FGF6	FGFR2	7.36559245946448e-05	0	FGF6_FGFR2	FGF6 - FGFR2	FGF	Secreted Signaling	PMC: 4393358
9	4	FGF6	FGFR2	0.000185178410414945	0	FGF6_FGFR2	FGF6 - FGFR2	FGF	Secreted Signaling	PMC: 4393358
4	6	FGF6	FGFR2	2.55875215206641e-05	0	FGF6_FGFR2	FGF6 - FGFR2	FGF	Secreted Signaling	PMC: 4393358
4	8	FGF6	FGFR2	7.01052902900197e-05	0	FGF6_FGFR2	FGF6 - FGFR2	FGF	Secreted Signaling	PMC: 4393358
6	8	FGF6	FGFR2	1.92448887258575e-05	0	FGF6_FGFR2	FGF6 - FGFR2	FGF	Secreted Signaling	PMC: 4393358
2	9	FGF6	FGFR2	0.000544675996950349	0	FGF6_FGFR2	FGF6 - FGFR2	FGF	Secreted Signaling	PMC: 4393358
4	9	FGF6	FGFR2	0.000193541356856329	0	FGF6_FGFR2	FGF6 - FGFR2	FGF	Secreted Signaling	PMC: 4393358
6	9	FGF6	FGFR2	5.31310181043223e-05	0	FGF6_FGFR2	FGF6 - FGFR2	FGF	Secreted Signaling	PMC: 4393358
2	2	FGF6	FGFR3	0.000116044567456	0	FGF6_FGFR3	FGF6 - FGFR3	FGF	Secreted Signaling	PMC: 4393358
4	2	FGF6	FGFR3	4.13045291926664e-05	0	FGF6_FGFR3	FGF6 - FGFR3	FGF	Secreted Signaling	PMC: 4393358
6	2	FGF6	FGFR3	1.13319509579205e-05	0	FGF6_FGFR3	FGF6 - FGFR3	FGF	Secreted Signaling	PMC: 4393358
8	2	FGF6	FGFR3	2.51796774794178e-05	0	FGF6_FGFR3	FGF6 - FGFR3	FGF	Secreted Signaling	PMC: 4393358
9	2	FGF6	FGFR3	6.32640245982566e-05	0	FGF6_FGFR3	FGF6 - FGFR3	FGF	Secreted Signaling	PMC: 4393358
4	3	FGF6	FGFR3	2.1552078137262e-05	0	FGF6_FGFR3	FGF6 - FGFR3	FGF	Secreted Signaling	PMC: 4393358
2	4	FGF6	FGFR3	4.02996355372033e-05	0	FGF6_FGFR3	FGF6 - FGFR3	FGF	Secreted Signaling	PMC: 4393358
3	4	FGF6	FGFR3	2.11304569811251e-05	0	FGF6_FGFR3	FGF6 - FGFR3	FGF	Secreted Signaling	PMC: 4393358
4	4	FGF6	FGFR3	1.43435192120895e-05	0	FGF6_FGFR3	FGF6 - FGFR3	FGF	Secreted Signaling	PMC: 4393358
6	4	FGF6	FGFR3	3.93522305940436e-06	0	FGF6_FGFR3	FGF6 - FGFR3	FGF	Secreted Signaling	PMC: 4393358
8	4	FGF6	FGFR3	8.74436160707259e-06	0	FGF6_FGFR3	FGF6 - FGFR3	FGF	Secreted Signaling	PMC: 4393358
9	4	FGF6	FGFR3	2.19705085366711e-05	0	FGF6_FGFR3	FGF6 - FGFR3	FGF	Secreted Signaling	PMC: 4393358
2	6	FGF6	FGFR3	1.04545213163808e-05	0	FGF6_FGFR3	FGF6 - FGFR3	FGF	Secreted Signaling	PMC: 4393358
4	6	FGF6	FGFR3	3.72111146524617e-06	0	FGF6_FGFR3	FGF6 - FGFR3	FGF	Secreted Signaling	PMC: 4393358
6	6	FGF6	FGFR3	1.02089543600638e-06	0	FGF6_FGFR3	FGF6 - FGFR3	FGF	Secreted Signaling	PMC: 4393358
8	6	FGF6	FGFR3	2.26845355106195e-06	0	FGF6_FGFR3	FGF6 - FGFR3	FGF	Secreted Signaling	PMC: 4393358
9	6	FGF6	FGFR3	5.69951385734019e-06	0.04	FGF6_FGFR3	FGF6 - FGFR3	FGF	Secreted Signaling	PMC: 4393358
2	8	FGF6	FGFR3	2.43214275238419e-05	0	FGF6_FGFR3	FGF6 - FGFR3	FGF	Secreted Signaling	PMC: 4393358
4	8	FGF6	FGFR3	8.65699964451395e-06	0	FGF6_FGFR3	FGF6 - FGFR3	FGF	Secreted Signaling	PMC: 4393358
6	8	FGF6	FGFR3	2.37504817529338e-06	0	FGF6_FGFR3	FGF6 - FGFR3	FGF	Secreted Signaling	PMC: 4393358
2	9	FGF6	FGFR3	6.38917290807756e-05	0	FGF6_FGFR3	FGF6 - FGFR3	FGF	Secreted Signaling	PMC: 4393358
4	9	FGF6	FGFR3	2.27417932607591e-05	0	FGF6_FGFR3	FGF6 - FGFR3	FGF	Secreted Signaling	PMC: 4393358
6	9	FGF6	FGFR3	6.23920282339871e-06	0	FGF6_FGFR3	FGF6 - FGFR3	FGF	Secreted Signaling	PMC: 4393358
2	2	FGF6	FGFR4	9.02822005723656e-05	0	FGF6_FGFR4	FGF6 - FGFR4	FGF	Secreted Signaling	PMC: 4393358
4	2	FGF6	FGFR4	3.21365004389572e-05	0	FGF6_FGFR4	FGF6 - FGFR4	FGF	Secreted Signaling	PMC: 4393358
6	2	FGF6	FGFR4	8.81651672817133e-06	0	FGF6_FGFR4	FGF6 - FGFR4	FGF	Secreted Signaling	PMC: 4393358
8	2	FGF6	FGFR4	1.95895908578906e-05	0	FGF6_FGFR4	FGF6 - FGFR4	FGF	Secreted Signaling	PMC: 4393358
9	2	FGF6	FGFR4	4.92181305578513e-05	0.01	FGF6_FGFR4	FGF6 - FGFR4	FGF	Secreted Signaling	PMC: 4393358
4	3	FGF6	FGFR4	1.60806710154334e-05	0.01	FGF6_FGFR4	FGF6 - FGFR4	FGF	Secreted Signaling	PMC: 4393358
2	4	FGF6	FGFR4	3.05056202843404e-05	0	FGF6_FGFR4	FGF6 - FGFR4	FGF	Secreted Signaling	PMC: 4393358
3	4	FGF6	FGFR4	1.59941780320396e-05	0.01	FGF6_FGFR4	FGF6 - FGFR4	FGF	Secreted Signaling	PMC: 4393358
4	4	FGF6	FGFR4	1.08583719758852e-05	0	FGF6_FGFR4	FGF6 - FGFR4	FGF	Secreted Signaling	PMC: 4393358
6	4	FGF6	FGFR4	2.97897853797028e-06	0	FGF6_FGFR4	FGF6 - FGFR4	FGF	Secreted Signaling	PMC: 4393358
8	4	FGF6	FGFR4	6.61917908322784e-06	0	FGF6_FGFR4	FGF6 - FGFR4	FGF	Secreted Signaling	PMC: 4393358
9	4	FGF6	FGFR4	1.66305753048719e-05	0	FGF6_FGFR4	FGF6 - FGFR4	FGF	Secreted Signaling	PMC: 4393358
2	6	FGF6	FGFR4	8.30030446134005e-06	0	FGF6_FGFR4	FGF6 - FGFR4	FGF	Secreted Signaling	PMC: 4393358
4	6	FGF6	FGFR4	2.95450910146516e-06	0	FGF6_FGFR4	FGF6 - FGFR4	FGF	Secreted Signaling	PMC: 4393358
6	6	FGF6	FGFR4	8.10560898927826e-07	0	FGF6_FGFR4	FGF6 - FGFR4	FGF	Secreted Signaling	PMC: 4393358
8	6	FGF6	FGFR4	1.80101659234377e-06	0	FGF6_FGFR4	FGF6 - FGFR4	FGF	Secreted Signaling	PMC: 4393358
9	6	FGF6	FGFR4	4.52500398620935e-06	0.03	FGF6_FGFR4	FGF6 - FGFR4	FGF	Secreted Signaling	PMC: 4393358
2	8	FGF6	FGFR4	1.89295345183241e-05	0.01	FGF6_FGFR4	FGF6 - FGFR4	FGF	Secreted Signaling	PMC: 4393358
4	8	FGF6	FGFR4	6.73814898302968e-06	0	FGF6_FGFR4	FGF6 - FGFR4	FGF	Secreted Signaling	PMC: 4393358
6	8	FGF6	FGFR4	1.84857693098151e-06	0	FGF6_FGFR4	FGF6 - FGFR4	FGF	Secreted Signaling	PMC: 4393358
2	9	FGF6	FGFR4	5.01454817711124e-05	0	FGF6_FGFR4	FGF6 - FGFR4	FGF	Secreted Signaling	PMC: 4393358
4	9	FGF6	FGFR4	1.78497928106262e-05	0	FGF6_FGFR4	FGF6 - FGFR4	FGF	Secreted Signaling	PMC: 4393358
6	9	FGF6	FGFR4	4.89699709625504e-06	0	FGF6_FGFR4	FGF6 - FGFR4	FGF	Secreted Signaling	PMC: 4393358
2	1	FGF7	FGFR1	0.000136309517277215	0.02	FGF7_FGFR1	FGF7 - FGFR1	FGF	Secreted Signaling	PMC: 4393358
4	1	FGF7	FGFR1	4.74630885632511e-05	0	FGF7_FGFR1	FGF7 - FGFR1	FGF	Secreted Signaling	PMC: 4393358
6	1	FGF7	FGFR1	1.38917193850495e-05	0	FGF7_FGFR1	FGF7 - FGFR1	FGF	Secreted Signaling	PMC: 4393358
4	2	FGF7	FGFR1	0.00019210709403615	0	FGF7_FGFR1	FGF7 - FGFR1	FGF	Secreted Signaling	PMC: 4393358
6	2	FGF7	FGFR1	5.62268967921261e-05	0	FGF7_FGFR1	FGF7 - FGFR1	FGF	Secreted Signaling	PMC: 4393358
4	3	FGF7	FGFR1	0.000126330933415046	0	FGF7_FGFR1	FGF7 - FGFR1	FGF	Secreted Signaling	PMC: 4393358
6	3	FGF7	FGFR1	3.69751699577264e-05	0	FGF7_FGFR1	FGF7 - FGFR1	FGF	Secreted Signaling	PMC: 4393358
2	4	FGF7	FGFR1	0.000245468376267218	0	FGF7_FGFR1	FGF7 - FGFR1	FGF	Secreted Signaling	PMC: 4393358
3	4	FGF7	FGFR1	0.000131561429752203	0	FGF7_FGFR1	FGF7 - FGFR1	FGF	Secreted Signaling	PMC: 4393358
4	4	FGF7	FGFR1	8.54389751084176e-05	0	FGF7_FGFR1	FGF7 - FGFR1	FGF	Secreted Signaling	PMC: 4393358
6	4	FGF7	FGFR1	2.5006548136492e-05	0	FGF7_FGFR1	FGF7 - FGFR1	FGF	Secreted Signaling	PMC: 4393358
8	4	FGF7	FGFR1	5.26493329414627e-05	0	FGF7_FGFR1	FGF7 - FGFR1	FGF	Secreted Signaling	PMC: 4393358
9	4	FGF7	FGFR1	0.000132927455436827	0	FGF7_FGFR1	FGF7 - FGFR1	FGF	Secreted Signaling	PMC: 4393358
11	4	FGF7	FGFR1	5.29891136670585e-06	0.04	FGF7_FGFR1	FGF7 - FGFR1	FGF	Secreted Signaling	PMC: 4393358
1	6	FGF7	FGFR1	1.36087157944001e-05	0.01	FGF7_FGFR1	FGF7 - FGFR1	FGF	Secreted Signaling	PMC: 4393358
2	6	FGF7	FGFR1	9.12325784772954e-05	0	FGF7_FGFR1	FGF7 - FGFR1	FGF	Secreted Signaling	PMC: 4393358
3	6	FGF7	FGFR1	4.89148561024557e-05	0	FGF7_FGFR1	FGF7 - FGFR1	FGF	Secreted Signaling	PMC: 4393358
4	6	FGF7	FGFR1	3.17416747055408e-05	0	FGF7_FGFR1	FGF7 - FGFR1	FGF	Secreted Signaling	PMC: 4393358
6	6	FGF7	FGFR1	9.29020103544604e-06	0	FGF7_FGFR1	FGF7 - FGFR1	FGF	Secreted Signaling	PMC: 4393358
8	6	FGF7	FGFR1	1.95694073759332e-05	0	FGF7_FGFR1	FGF7 - FGFR1	FGF	Secreted Signaling	PMC: 4393358
9	6	FGF7	FGFR1	4.94145820618228e-05	0	FGF7_FGFR1	FGF7 - FGFR1	FGF	Secreted Signaling	PMC: 4393358
11	6	FGF7	FGFR1	1.97014607296419e-06	0	FGF7_FGFR1	FGF7 - FGFR1	FGF	Secreted Signaling	PMC: 4393358
2	8	FGF7	FGFR1	0.000136374950860437	0.01	FGF7_FGFR1	FGF7 - FGFR1	FGF	Secreted Signaling	PMC: 4393358
4	8	FGF7	FGFR1	4.74858466651379e-05	0	FGF7_FGFR1	FGF7 - FGFR1	FGF	Secreted Signaling	PMC: 4393358
6	8	FGF7	FGFR1	1.38983802304227e-05	0	FGF7_FGFR1	FGF7 - FGFR1	FGF	Secreted Signaling	PMC: 4393358
4	9	FGF7	FGFR1	0.0001172512462711	0	FGF7_FGFR1	FGF7 - FGFR1	FGF	Secreted Signaling	PMC: 4393358
6	9	FGF7	FGFR1	3.43176847536856e-05	0	FGF7_FGFR1	FGF7 - FGFR1	FGF	Secreted Signaling	PMC: 4393358
2	2	FGF7	FGFR2	0.00110960686804677	0	FGF7_FGFR2	FGF7 - FGFR2	FGF	Secreted Signaling	PMC: 4393358
3	2	FGF7	FGFR2	0.000594975191682221	0	FGF7_FGFR2	FGF7 - FGFR2	FGF	Secreted Signaling	PMC: 4393358
4	2	FGF7	FGFR2	0.000386015315477165	0	FGF7_FGFR2	FGF7 - FGFR2	FGF	Secreted Signaling	PMC: 4393358
6	2	FGF7	FGFR2	0.000112979386017657	0	FGF7_FGFR2	FGF7 - FGFR2	FGF	Secreted Signaling	PMC: 4393358
8	2	FGF7	FGFR2	0.0002380150134475	0	FGF7_FGFR2	FGF7 - FGFR2	FGF	Secreted Signaling	PMC: 4393358
9	2	FGF7	FGFR2	0.00060102912192805	0	FGF7_FGFR2	FGF7 - FGFR2	FGF	Secreted Signaling	PMC: 4393358
2	4	FGF7	FGFR2	0.000353548503793575	0	FGF7_FGFR2	FGF7 - FGFR2	FGF	Secreted Signaling	PMC: 4393358
3	4	FGF7	FGFR2	0.000189599467029056	0	FGF7_FGFR2	FGF7 - FGFR2	FGF	Secreted Signaling	PMC: 4393358
4	4	FGF7	FGFR2	0.000122975226073378	0	FGF7_FGFR2	FGF7 - FGFR2	FGF	Secreted Signaling	PMC: 4393358
6	4	FGF7	FGFR2	3.59924493068902e-05	0	FGF7_FGFR2	FGF7 - FGFR2	FGF	Secreted Signaling	PMC: 4393358
8	4	FGF7	FGFR2	7.58395007927608e-05	0	FGF7_FGFR2	FGF7 - FGFR2	FGF	Secreted Signaling	PMC: 4393358
9	4	FGF7	FGFR2	0.000191516948216964	0	FGF7_FGFR2	FGF7 - FGFR2	FGF	Secreted Signaling	PMC: 4393358
4	6	FGF7	FGFR2	2.61066680667669e-05	0.02	FGF7_FGFR2	FGF7 - FGFR2	FGF	Secreted Signaling	PMC: 4393358
4	8	FGF7	FGFR2	7.15265392507634e-05	0	FGF7_FGFR2	FGF7 - FGFR2	FGF	Secreted Signaling	PMC: 4393358
6	8	FGF7	FGFR2	2.09345595419835e-05	0	FGF7_FGFR2	FGF7 - FGFR2	FGF	Secreted Signaling	PMC: 4393358
2	9	FGF7	FGFR2	0.000567456296663042	0	FGF7_FGFR2	FGF7 - FGFR2	FGF	Secreted Signaling	PMC: 4393358
4	9	FGF7	FGFR2	0.000197463540794161	0	FGF7_FGFR2	FGF7 - FGFR2	FGF	Secreted Signaling	PMC: 4393358
6	9	FGF7	FGFR2	5.77940599467426e-05	0	FGF7_FGFR2	FGF7 - FGFR2	FGF	Secreted Signaling	PMC: 4393358
2	1	FGF3	FGFR1	0.000104064307168822	0.03	FGF3_FGFR1	FGF3 - FGFR1	FGF	Secreted Signaling	PMC: 4393358
4	1	FGF3	FGFR1	3.69650260289683e-05	0	FGF3_FGFR1	FGF3 - FGFR1	FGF	Secreted Signaling	PMC: 4393358
6	1	FGF3	FGFR1	1.02838493464593e-05	0	FGF3_FGFR1	FGF3 - FGFR1	FGF	Secreted Signaling	PMC: 4393358
4	2	FGF3	FGFR1	0.000149589424846849	0	FGF3_FGFR1	FGF3 - FGFR1	FGF	Secreted Signaling	PMC: 4393358
6	2	FGF3	FGFR1	4.16152588345658e-05	0.02	FGF3_FGFR1	FGF3 - FGFR1	FGF	Secreted Signaling	PMC: 4393358
4	3	FGF3	FGFR1	9.83769576888273e-05	0	FGF3_FGFR1	FGF3 - FGFR1	FGF	Secreted Signaling	PMC: 4393358
6	3	FGF3	FGFR1	2.736840456663e-05	0	FGF3_FGFR1	FGF3 - FGFR1	FGF	Secreted Signaling	PMC: 4393358
2	4	FGF3	FGFR1	0.00018749950993812	0	FGF3_FGFR1	FGF3 - FGFR1	FGF	Secreted Signaling	PMC: 4393358
3	4	FGF3	FGFR1	9.89306154099456e-05	0	FGF3_FGFR1	FGF3 - FGFR1	FGF	Secreted Signaling	PMC: 4393358
4	4	FGF3	FGFR1	6.65798049742557e-05	0	FGF3_FGFR1	FGF3 - FGFR1	FGF	Secreted Signaling	PMC: 4393358
6	4	FGF3	FGFR1	1.85246210356257e-05	0	FGF3_FGFR1	FGF3 - FGFR1	FGF	Secreted Signaling	PMC: 4393358
8	4	FGF3	FGFR1	4.07580349954878e-05	0	FGF3_FGFR1	FGF3 - FGFR1	FGF	Secreted Signaling	PMC: 4393358
9	4	FGF3	FGFR1	0.000103436054301666	0	FGF3_FGFR1	FGF3 - FGFR1	FGF	Secreted Signaling	PMC: 4393358
11	4	FGF3	FGFR1	4.03306972195551e-06	0.02	FGF3_FGFR1	FGF3 - FGFR1	FGF	Secreted Signaling	PMC: 4393358
1	6	FGF3	FGFR1	1.04662057584457e-05	0.01	FGF3_FGFR1	FGF3 - FGFR1	FGF	Secreted Signaling	PMC: 4393358
2	6	FGF3	FGFR1	6.97266756355658e-05	0	FGF3_FGFR1	FGF3 - FGFR1	FGF	Secreted Signaling	PMC: 4393358
3	6	FGF3	FGFR1	3.68010785537298e-05	0	FGF3_FGFR1	FGF3 - FGFR1	FGF	Secreted Signaling	PMC: 4393358
4	6	FGF3	FGFR1	2.47505334148176e-05	0	FGF3_FGFR1	FGF3 - FGFR1	FGF	Secreted Signaling	PMC: 4393358
6	6	FGF3	FGFR1	6.88709924551427e-06	0	FGF3_FGFR1	FGF3 - FGFR1	FGF	Secreted Signaling	PMC: 4393358
8	6	FGF3	FGFR1	1.51574082173932e-05	0	FGF3_FGFR1	FGF3 - FGFR1	FGF	Secreted Signaling	PMC: 4393358
9	6	FGF3	FGFR1	3.84700676790206e-05	0	FGF3_FGFR1	FGF3 - FGFR1	FGF	Secreted Signaling	PMC: 4393358
10	6	FGF3	FGFR1	6.70667220856323e-07	0.02	FGF3_FGFR1	FGF3 - FGFR1	FGF	Secreted Signaling	PMC: 4393358
11	6	FGF3	FGFR1	1.5002278434817e-06	0	FGF3_FGFR1	FGF3 - FGFR1	FGF	Secreted Signaling	PMC: 4393358
2	8	FGF3	FGFR1	0.000104114338694109	0.03	FGF3_FGFR1	FGF3 - FGFR1	FGF	Secreted Signaling	PMC: 4393358
4	8	FGF3	FGFR1	3.69827803923843e-05	0	FGF3_FGFR1	FGF3 - FGFR1	FGF	Secreted Signaling	PMC: 4393358
6	8	FGF3	FGFR1	1.02887900932176e-05	0	FGF3_FGFR1	FGF3 - FGFR1	FGF	Secreted Signaling	PMC: 4393358
4	9	FGF3	FGFR1	9.13054861797167e-05	0	FGF3_FGFR1	FGF3 - FGFR1	FGF	Secreted Signaling	PMC: 4393358
6	9	FGF3	FGFR1	2.54010839849359e-05	0	FGF3_FGFR1	FGF3 - FGFR1	FGF	Secreted Signaling	PMC: 4393358
2	2	FGF3	FGFR2	0.000848161187226085	0	FGF3_FGFR2	FGF3 - FGFR2	FGF	Secreted Signaling	PMC: 4393358
4	2	FGF3	FGFR2	0.000301040792624763	0	FGF3_FGFR2	FGF3 - FGFR2	FGF	Secreted Signaling	PMC: 4393358
6	2	FGF3	FGFR2	8.37699410896464e-05	0	FGF3_FGFR2	FGF3 - FGFR2	FGF	Secreted Signaling	PMC: 4393358
8	2	FGF3	FGFR2	0.000184377346171021	0	FGF3_FGFR2	FGF3 - FGFR2	FGF	Secreted Signaling	PMC: 4393358
9	2	FGF3	FGFR2	0.000467967026450431	0	FGF3_FGFR2	FGF3 - FGFR2	FGF	Secreted Signaling	PMC: 4393358
2	4	FGF3	FGFR2	0.000270301664231212	0	FGF3_FGFR2	FGF3 - FGFR2	FGF	Secreted Signaling	PMC: 4393358
3	4	FGF3	FGFR2	0.000142689213154293	0.01	FGF3_FGFR2	FGF3 - FGFR2	FGF	Secreted Signaling	PMC: 4393358
4	4	FGF3	FGFR2	9.59262884941806e-05	0	FGF3_FGFR2	FGF3 - FGFR2	FGF	Secreted Signaling	PMC: 4393358
6	4	FGF3	FGFR2	2.66942142933977e-05	0	FGF3_FGFR2	FGF3 - FGFR2	FGF	Secreted Signaling	PMC: 4393358
8	4	FGF3	FGFR2	5.87601175901878e-05	0	FGF3_FGFR2	FGF3 - FGFR2	FGF	Secreted Signaling	PMC: 4393358
9	4	FGF3	FGFR2	0.000149143696266724	0	FGF3_FGFR2	FGF3 - FGFR2	FGF	Secreted Signaling	PMC: 4393358
4	6	FGF3	FGFR2	2.03462041146006e-05	0	FGF3_FGFR2	FGF3 - FGFR2	FGF	Secreted Signaling	PMC: 4393358
4	8	FGF3	FGFR2	5.5753827308005e-05	0	FGF3_FGFR2	FGF3 - FGFR2	FGF	Secreted Signaling	PMC: 4393358
6	8	FGF3	FGFR2	1.55132137212973e-05	0	FGF3_FGFR2	FGF3 - FGFR2	FGF	Secreted Signaling	PMC: 4393358
2	9	FGF3	FGFR2	0.000433591155992385	0	FGF3_FGFR2	FGF3 - FGFR2	FGF	Secreted Signaling	PMC: 4393358
4	9	FGF3	FGFR2	0.000153932674607993	0	FGF3_FGFR2	FGF3 - FGFR2	FGF	Secreted Signaling	PMC: 4393358
6	9	FGF3	FGFR2	4.2831571695955e-05	0	FGF3_FGFR2	FGF3 - FGFR2	FGF	Secreted Signaling	PMC: 4393358
8	9	FGF3	FGFR2	9.42542790808908e-05	0.03	FGF3_FGFR2	FGF3 - FGFR2	FGF	Secreted Signaling	PMC: 4393358
2	1	FGF10	FGFR1	0.000246788750032281	0	FGF10_FGFR1	FGF10 - FGFR1	FGF	Secreted Signaling	PMC: 4393358
4	1	FGF10	FGFR1	7.78758596565318e-05	0	FGF10_FGFR1	FGF10 - FGFR1	FGF	Secreted Signaling	PMC: 4393358
2	2	FGF10	FGFR1	0.000999314972561838	0	FGF10_FGFR1	FGF10 - FGFR1	FGF	Secreted Signaling	PMC: 4393358
4	2	FGF10	FGFR1	0.000315366054760644	0	FGF10_FGFR1	FGF10 - FGFR1	FGF	Secreted Signaling	PMC: 4393358
2	3	FGF10	FGFR1	0.000657059379875867	0	FGF10_FGFR1	FGF10 - FGFR1	FGF	Secreted Signaling	PMC: 4393358
4	3	FGF10	FGFR1	0.000207350612532897	0	FGF10_FGFR1	FGF10 - FGFR1	FGF	Secreted Signaling	PMC: 4393358
2	4	FGF10	FGFR1	0.000443620024298057	0	FGF10_FGFR1	FGF10 - FGFR1	FGF	Secreted Signaling	PMC: 4393358
4	4	FGF10	FGFR1	0.000139950743309621	0	FGF10_FGFR1	FGF10 - FGFR1	FGF	Secreted Signaling	PMC: 4393358
6	4	FGF10	FGFR1	3.08440942285135e-05	0	FGF10_FGFR1	FGF10 - FGFR1	FGF	Secreted Signaling	PMC: 4393358
8	4	FGF10	FGFR1	8.46153957766462e-05	0	FGF10_FGFR1	FGF10 - FGFR1	FGF	Secreted Signaling	PMC: 4393358
9	4	FGF10	FGFR1	0.000230782687929886	0	FGF10_FGFR1	FGF10 - FGFR1	FGF	Secreted Signaling	PMC: 4393358
2	6	FGF10	FGFR1	0.000164562577091116	0	FGF10_FGFR1	FGF10 - FGFR1	FGF	Secreted Signaling	PMC: 4393358
3	6	FGF10	FGFR1	6.9021717292954e-05	0	FGF10_FGFR1	FGF10 - FGFR1	FGF	Secreted Signaling	PMC: 4393358
4	6	FGF10	FGFR1	5.1900867129728e-05	0	FGF10_FGFR1	FGF10 - FGFR1	FGF	Secreted Signaling	PMC: 4393358
6	6	FGF10	FGFR1	1.14514193281945e-05	0	FGF10_FGFR1	FGF10 - FGFR1	FGF	Secreted Signaling	PMC: 4393358
8	6	FGF10	FGFR1	3.14068807447328e-05	0	FGF10_FGFR1	FGF10 - FGFR1	FGF	Secreted Signaling	PMC: 4393358
9	6	FGF10	FGFR1	8.56536161910672e-05	0	FGF10_FGFR1	FGF10 - FGFR1	FGF	Secreted Signaling	PMC: 4393358
11	6	FGF10	FGFR1	2.79001305765716e-06	0.01	FGF10_FGFR1	FGF10 - FGFR1	FGF	Secreted Signaling	PMC: 4393358
2	8	FGF10	FGFR1	0.000246906593453817	0	FGF10_FGFR1	FGF10 - FGFR1	FGF	Secreted Signaling	PMC: 4393358
4	8	FGF10	FGFR1	7.79130174011513e-05	0	FGF10_FGFR1	FGF10 - FGFR1	FGF	Secreted Signaling	PMC: 4393358
2	9	FGF10	FGFR1	0.000609849741901289	0	FGF10_FGFR1	FGF10 - FGFR1	FGF	Secreted Signaling	PMC: 4393358
4	9	FGF10	FGFR1	0.000192453352939454	0	FGF10_FGFR1	FGF10 - FGFR1	FGF	Secreted Signaling	PMC: 4393358
2	2	FGF10	FGFR2	0.00200052921338627	0	FGF10_FGFR2	FGF10 - FGFR2	FGF	Secreted Signaling	PMC: 4393358
4	2	FGF10	FGFR2	0.000630897501643305	0	FGF10_FGFR2	FGF10 - FGFR2	FGF	Secreted Signaling	PMC: 4393358
6	2	FGF10	FGFR2	0.000139239830396494	0.04	FGF10_FGFR2	FGF10 - FGFR2	FGF	Secreted Signaling	PMC: 4393358
8	2	FGF10	FGFR2	0.000381857606776957	0	FGF10_FGFR2	FGF10 - FGFR2	FGF	Secreted Signaling	PMC: 4393358
9	2	FGF10	FGFR2	0.00104139201027651	0	FGF10_FGFR2	FGF10 - FGFR2	FGF	Secreted Signaling	PMC: 4393358
2	4	FGF10	FGFR2	0.000636966595396943	0	FGF10_FGFR2	FGF10 - FGFR2	FGF	Secreted Signaling	PMC: 4393358
4	4	FGF10	FGFR2	0.000200856621395824	0	FGF10_FGFR2	FGF10 - FGFR2	FGF	Secreted Signaling	PMC: 4393358
6	4	FGF10	FGFR2	4.43476640500284e-05	0.01	FGF10_FGFR2	FGF10 - FGFR2	FGF	Secreted Signaling	PMC: 4393358
8	4	FGF10	FGFR2	0.000121609476365393	0	FGF10_FGFR2	FGF10 - FGFR2	FGF	Secreted Signaling	PMC: 4393358
9	4	FGF10	FGFR2	0.000331640881249948	0	FGF10_FGFR2	FGF10 - FGFR2	FGF	Secreted Signaling	PMC: 4393358
4	6	FGF10	FGFR2	4.2750308172682e-05	0.04	FGF10_FGFR2	FGF10 - FGFR2	FGF	Secreted Signaling	PMC: 4393358
2	8	FGF10	FGFR2	0.000371131003043286	0	FGF10_FGFR2	FGF10 - FGFR2	FGF	Secreted Signaling	PMC: 4393358
4	8	FGF10	FGFR2	0.000117067644544845	0	FGF10_FGFR2	FGF10 - FGFR2	FGF	Secreted Signaling	PMC: 4393358
2	9	FGF10	FGFR2	0.00102437309304701	0	FGF10_FGFR2	FGF10 - FGFR2	FGF	Secreted Signaling	PMC: 4393358
4	9	FGF10	FGFR2	0.000323110775777536	0	FGF10_FGFR2	FGF10 - FGFR2	FGF	Secreted Signaling	PMC: 4393358
2	1	FGF9	FGFR1	2.08509357476198e-05	0.02	FGF9_FGFR1	FGF9 - FGFR1	FGF	Secreted Signaling	PMC: 4393358
4	1	FGF9	FGFR1	7.18109907702014e-06	0	FGF9_FGFR1	FGF9 - FGFR1	FGF	Secreted Signaling	PMC: 4393358
6	1	FGF9	FGFR1	2.06371711855328e-06	0.01	FGF9_FGFR1	FGF9 - FGFR1	FGF	Secreted Signaling	PMC: 4393358
4	2	FGF9	FGFR1	2.90456371717392e-05	0	FGF9_FGFR1	FGF9 - FGFR1	FGF	Secreted Signaling	PMC: 4393358
4	3	FGF9	FGFR1	1.91050277659838e-05	0	FGF9_FGFR1	FGF9 - FGFR1	FGF	Secreted Signaling	PMC: 4393358
6	3	FGF9	FGFR1	5.49042994568971e-06	0.01	FGF9_FGFR1	FGF9 - FGFR1	FGF	Secreted Signaling	PMC: 4393358
2	4	FGF9	FGFR1	3.76197008170642e-05	0	FGF9_FGFR1	FGF9 - FGFR1	FGF	Secreted Signaling	PMC: 4393358
3	4	FGF9	FGFR1	1.89098618904762e-05	0	FGF9_FGFR1	FGF9 - FGFR1	FGF	Secreted Signaling	PMC: 4393358
4	4	FGF9	FGFR1	1.29555737557285e-05	0	FGF9_FGFR1	FGF9 - FGFR1	FGF	Secreted Signaling	PMC: 4393358
6	4	FGF9	FGFR1	3.72321984482073e-06	0	FGF9_FGFR1	FGF9 - FGFR1	FGF	Secreted Signaling	PMC: 4393358
8	4	FGF9	FGFR1	8.11518563099042e-06	0	FGF9_FGFR1	FGF9 - FGFR1	FGF	Secreted Signaling	PMC: 4393358
9	4	FGF9	FGFR1	2.0940953333664e-05	0	FGF9_FGFR1	FGF9 - FGFR1	FGF	Secreted Signaling	PMC: 4393358
2	6	FGF9	FGFR1	1.40102782468392e-05	0	FGF9_FGFR1	FGF9 - FGFR1	FGF	Secreted Signaling	PMC: 4393358
3	6	FGF9	FGFR1	7.04291386520339e-06	0	FGF9_FGFR1	FGF9 - FGFR1	FGF	Secreted Signaling	PMC: 4393358
4	6	FGF9	FGFR1	4.82461108975885e-06	0	FGF9_FGFR1	FGF9 - FGFR1	FGF	Secreted Signaling	PMC: 4393358
6	6	FGF9	FGFR1	1.38652377059844e-06	0	FGF9_FGFR1	FGF9 - FGFR1	FGF	Secreted Signaling	PMC: 4393358
8	6	FGF9	FGFR1	3.02227281633056e-06	0	FGF9_FGFR1	FGF9 - FGFR1	FGF	Secreted Signaling	PMC: 4393358
9	6	FGF9	FGFR1	7.79896577820107e-06	0	FGF9_FGFR1	FGF9 - FGFR1	FGF	Secreted Signaling	PMC: 4393358
11	6	FGF9	FGFR1	2.60652021584444e-07	0.03	FGF9_FGFR1	FGF9 - FGFR1	FGF	Secreted Signaling	PMC: 4393358
2	8	FGF9	FGFR1	2.08610000842718e-05	0	FGF9_FGFR1	FGF9 - FGFR1	FGF	Secreted Signaling	PMC: 4393358
4	8	FGF9	FGFR1	7.18456469623177e-06	0	FGF9_FGFR1	FGF9 - FGFR1	FGF	Secreted Signaling	PMC: 4393358
6	8	FGF9	FGFR1	2.06471309289233e-06	0	FGF9_FGFR1	FGF9 - FGFR1	FGF	Secreted Signaling	PMC: 4393358
4	9	FGF9	FGFR1	1.77312368044747e-05	0	FGF9_FGFR1	FGF9 - FGFR1	FGF	Secreted Signaling	PMC: 4393358
6	9	FGF9	FGFR1	5.09562739931623e-06	0.01	FGF9_FGFR1	FGF9 - FGFR1	FGF	Secreted Signaling	PMC: 4393358
2	2	FGF9	FGFR2	0.000170483488021391	0	FGF9_FGFR2	FGF9 - FGFR2	FGF	Secreted Signaling	PMC: 4393358
4	2	FGF9	FGFR2	5.87072190592634e-05	0	FGF9_FGFR2	FGF9 - FGFR2	FGF	Secreted Signaling	PMC: 4393358
6	2	FGF9	FGFR2	1.68716381774851e-05	0	FGF9_FGFR2	FGF9 - FGFR2	FGF	Secreted Signaling	PMC: 4393358
8	2	FGF9	FGFR2	3.67764801779769e-05	0	FGF9_FGFR2	FGF9 - FGFR2	FGF	Secreted Signaling	PMC: 4393358
9	2	FGF9	FGFR2	9.49018841534558e-05	0	FGF9_FGFR2	FGF9 - FGFR2	FGF	Secreted Signaling	PMC: 4393358
2	4	FGF9	FGFR2	5.43609708082234e-05	0	FGF9_FGFR2	FGF9 - FGFR2	FGF	Secreted Signaling	PMC: 4393358
3	4	FGF9	FGFR2	2.73283226625414e-05	0.01	FGF9_FGFR2	FGF9 - FGFR2	FGF	Secreted Signaling	PMC: 4393358
4	4	FGF9	FGFR2	1.87191802027175e-05	0	FGF9_FGFR2	FGF9 - FGFR2	FGF	Secreted Signaling	PMC: 4393358
6	4	FGF9	FGFR2	5.37964571829752e-06	0	FGF9_FGFR2	FGF9 - FGFR2	FGF	Secreted Signaling	PMC: 4393358
8	4	FGF9	FGFR2	1.17267170838927e-05	0	FGF9_FGFR2	FGF9 - FGFR2	FGF	Secreted Signaling	PMC: 4393358
9	4	FGF9	FGFR2	3.02609885436371e-05	0	FGF9_FGFR2	FGF9 - FGFR2	FGF	Secreted Signaling	PMC: 4393358
4	6	FGF9	FGFR2	3.96028845490841e-06	0.01	FGF9_FGFR2	FGF9 - FGFR2	FGF	Secreted Signaling	PMC: 4393358
4	8	FGF9	FGFR2	1.08575792915978e-05	0	FGF9_FGFR2	FGF9 - FGFR2	FGF	Secreted Signaling	PMC: 4393358
6	8	FGF9	FGFR2	3.12030021814611e-06	0	FGF9_FGFR2	FGF9 - FGFR2	FGF	Secreted Signaling	PMC: 4393358
2	9	FGF9	FGFR2	8.70696145217943e-05	0	FGF9_FGFR2	FGF9 - FGFR2	FGF	Secreted Signaling	PMC: 4393358
4	9	FGF9	FGFR2	2.99842251353861e-05	0	FGF9_FGFR2	FGF9 - FGFR2	FGF	Secreted Signaling	PMC: 4393358
6	9	FGF9	FGFR2	8.61701018882453e-06	0	FGF9_FGFR2	FGF9 - FGFR2	FGF	Secreted Signaling	PMC: 4393358
2	2	FGF9	FGFR3	1.84185563097682e-05	0	FGF9_FGFR3	FGF9 - FGFR3	FGF	Secreted Signaling	PMC: 4393358
4	2	FGF9	FGFR3	6.34420206304134e-06	0	FGF9_FGFR3	FGF9 - FGFR3	FGF	Secreted Signaling	PMC: 4393358
6	2	FGF9	FGFR3	1.82318094211216e-06	0	FGF9_FGFR3	FGF9 - FGFR3	FGF	Secreted Signaling	PMC: 4393358
8	2	FGF9	FGFR3	3.97307666983543e-06	0	FGF9_FGFR3	FGF9 - FGFR3	FGF	Secreted Signaling	PMC: 4393358
9	2	FGF9	FGFR3	1.02519923996233e-05	0	FGF9_FGFR3	FGF9 - FGFR3	FGF	Secreted Signaling	PMC: 4393358
4	3	FGF9	FGFR3	3.30959282616827e-06	0.01	FGF9_FGFR3	FGF9 - FGFR3	FGF	Secreted Signaling	PMC: 4393358
2	4	FGF9	FGFR3	6.39747032096991e-06	0	FGF9_FGFR3	FGF9 - FGFR3	FGF	Secreted Signaling	PMC: 4393358
3	4	FGF9	FGFR3	3.21501447581235e-06	0.01	FGF9_FGFR3	FGF9 - FGFR3	FGF	Secreted Signaling	PMC: 4393358
4	4	FGF9	FGFR3	2.20357258375698e-06	0	FGF9_FGFR3	FGF9 - FGFR3	FGF	Secreted Signaling	PMC: 4393358
6	4	FGF9	FGFR3	6.33257579593045e-07	0	FGF9_FGFR3	FGF9 - FGFR3	FGF	Secreted Signaling	PMC: 4393358
8	4	FGF9	FGFR3	1.38000284913792e-06	0	FGF9_FGFR3	FGF9 - FGFR3	FGF	Secreted Signaling	PMC: 4393358
9	4	FGF9	FGFR3	3.56091657654963e-06	0	FGF9_FGFR3	FGF9 - FGFR3	FGF	Secreted Signaling	PMC: 4393358
2	6	FGF9	FGFR3	1.65940753508303e-06	0	FGF9_FGFR3	FGF9 - FGFR3	FGF	Secreted Signaling	PMC: 4393358
4	6	FGF9	FGFR3	5.7157591864537e-07	0	FGF9_FGFR3	FGF9 - FGFR3	FGF	Secreted Signaling	PMC: 4393358
6	6	FGF9	FGFR3	1.64258084095586e-07	0	FGF9_FGFR3	FGF9 - FGFR3	FGF	Secreted Signaling	PMC: 4393358
8	6	FGF9	FGFR3	3.57951757478759e-07	0	FGF9_FGFR3	FGF9 - FGFR3	FGF	Secreted Signaling	PMC: 4393358
9	6	FGF9	FGFR3	9.23646830425565e-07	0.01	FGF9_FGFR3	FGF9 - FGFR3	FGF	Secreted Signaling	PMC: 4393358
2	8	FGF9	FGFR3	3.8600855659698e-06	0	FGF9_FGFR3	FGF9 - FGFR3	FGF	Secreted Signaling	PMC: 4393358
4	8	FGF9	FGFR3	1.3295940222458e-06	0	FGF9_FGFR3	FGF9 - FGFR3	FGF	Secreted Signaling	PMC: 4393358
6	8	FGF9	FGFR3	3.82095337626673e-07	0	FGF9_FGFR3	FGF9 - FGFR3	FGF	Secreted Signaling	PMC: 4393358
2	9	FGF9	FGFR3	1.01401711356613e-05	0	FGF9_FGFR3	FGF9 - FGFR3	FGF	Secreted Signaling	PMC: 4393358
4	9	FGF9	FGFR3	3.49275102007124e-06	0	FGF9_FGFR3	FGF9 - FGFR3	FGF	Secreted Signaling	PMC: 4393358
6	9	FGF9	FGFR3	1.00373781715576e-06	0	FGF9_FGFR3	FGF9 - FGFR3	FGF	Secreted Signaling	PMC: 4393358
2	2	FGF9	FGFR4	1.43263078802811e-05	0	FGF9_FGFR4	FGF9 - FGFR4	FGF	Secreted Signaling	PMC: 4393358
4	2	FGF9	FGFR4	4.93467689148865e-06	0	FGF9_FGFR4	FGF9 - FGFR4	FGF	Secreted Signaling	PMC: 4393358
6	2	FGF9	FGFR4	1.41811397827198e-06	0	FGF9_FGFR4	FGF9 - FGFR4	FGF	Secreted Signaling	PMC: 4393358
8	2	FGF9	FGFR4	3.09033240852773e-06	0	FGF9_FGFR4	FGF9 - FGFR4	FGF	Secreted Signaling	PMC: 4393358
9	2	FGF9	FGFR4	7.974177488074e-06	0	FGF9_FGFR4	FGF9 - FGFR4	FGF	Secreted Signaling	PMC: 4393358
4	3	FGF9	FGFR4	2.46875004838143e-06	0.03	FGF9_FGFR4	FGF9 - FGFR4	FGF	Secreted Signaling	PMC: 4393358
2	4	FGF9	FGFR4	4.84128303016858e-06	0	FGF9_FGFR4	FGF9 - FGFR4	FGF	Secreted Signaling	PMC: 4393358
3	4	FGF9	FGFR4	2.43293341758596e-06	0.03	FGF9_FGFR4	FGF9 - FGFR4	FGF	Secreted Signaling	PMC: 4393358
4	4	FGF9	FGFR4	1.66756752943784e-06	0	FGF9_FGFR4	FGF9 - FGFR4	FGF	Secreted Signaling	PMC: 4393358
6	4	FGF9	FGFR4	4.79221195234755e-07	0	FGF9_FGFR4	FGF9 - FGFR4	FGF	Secreted Signaling	PMC: 4393358
8	4	FGF9	FGFR4	1.04431521919328e-06	0	FGF9_FGFR4	FGF9 - FGFR4	FGF	Secreted Signaling	PMC: 4393358
9	4	FGF9	FGFR4	2.69471361960266e-06	0	FGF9_FGFR4	FGF9 - FGFR4	FGF	Secreted Signaling	PMC: 4393358
2	6	FGF9	FGFR4	1.31718763442875e-06	0	FGF9_FGFR4	FGF9 - FGFR4	FGF	Secreted Signaling	PMC: 4393358
4	6	FGF9	FGFR4	4.5370276774263e-07	0	FGF9_FGFR4	FGF9 - FGFR4	FGF	Secreted Signaling	PMC: 4393358
6	6	FGF9	FGFR4	1.30383886071693e-07	0	FGF9_FGFR4	FGF9 - FGFR4	FGF	Secreted Signaling	PMC: 4393358
8	6	FGF9	FGFR4	2.84131024816795e-07	0	FGF9_FGFR4	FGF9 - FGFR4	FGF	Secreted Signaling	PMC: 4393358
9	6	FGF9	FGFR4	7.33161238287918e-07	0.01	FGF9_FGFR4	FGF9 - FGFR4	FGF	Secreted Signaling	PMC: 4393358
2	8	FGF9	FGFR4	3.00368506930696e-06	0	FGF9_FGFR4	FGF9 - FGFR4	FGF	Secreted Signaling	PMC: 4393358
4	8	FGF9	FGFR4	1.03461644873055e-06	0	FGF9_FGFR4	FGF9 - FGFR4	FGF	Secreted Signaling	PMC: 4393358
6	8	FGF9	FGFR4	2.97325208675759e-07	0	FGF9_FGFR4	FGF9 - FGFR4	FGF	Secreted Signaling	PMC: 4393358
2	9	FGF9	FGFR4	7.9568900240993e-06	0	FGF9_FGFR4	FGF9 - FGFR4	FGF	Secreted Signaling	PMC: 4393358
4	9	FGF9	FGFR4	2.74074372015243e-06	0	FGF9_FGFR4	FGF9 - FGFR4	FGF	Secreted Signaling	PMC: 4393358
6	9	FGF9	FGFR4	7.87627318469326e-07	0	FGF9_FGFR4	FGF9 - FGFR4	FGF	Secreted Signaling	PMC: 4393358
8	9	FGF9	FGFR4	1.71638290027607e-06	0.03	FGF9_FGFR4	FGF9 - FGFR4	FGF	Secreted Signaling	PMC: 4393358
4	1	PDGFA	PDGFRA	3.59053833627226e-05	0	PDGFA_PDGFRA	PDGFA - PDGFRA	PDGF	Secreted Signaling	PMID: 15207812
6	1	PDGFA	PDGFRA	1.04588247124228e-05	0.01	PDGFA_PDGFRA	PDGFA - PDGFRA	PDGF	Secreted Signaling	PMID: 15207812
4	2	PDGFA	PDGFRA	0.0001284951788003	0	PDGFA_PDGFRA	PDGFA - PDGFRA	PDGF	Secreted Signaling	PMID: 15207812
4	3	PDGFA	PDGFRA	0.000106246852791457	0	PDGFA_PDGFRA	PDGFA - PDGFRA	PDGF	Secreted Signaling	PMID: 15207812
6	3	PDGFA	PDGFRA	3.09480162934346e-05	0	PDGFA_PDGFRA	PDGFA - PDGFRA	PDGF	Secreted Signaling	PMID: 15207812
1	4	PDGFA	PDGFRA	3.70507434560558e-05	0	PDGFA_PDGFRA	PDGFA - PDGFRA	PDGF	Secreted Signaling	PMID: 15207812
2	4	PDGFA	PDGFRA	0.000201734935372931	0	PDGFA_PDGFRA	PDGFA - PDGFRA	PDGF	Secreted Signaling	PMID: 15207812
3	4	PDGFA	PDGFRA	0.000170079084044665	0	PDGFA_PDGFRA	PDGFA - PDGFRA	PDGF	Secreted Signaling	PMID: 15207812
4	4	PDGFA	PDGFRA	0.000177355832399259	0	PDGFA_PDGFRA	PDGFA - PDGFRA	PDGF	Secreted Signaling	PMID: 15207812
5	4	PDGFA	PDGFRA	2.25705244558297e-05	0	PDGFA_PDGFRA	PDGFA - PDGFRA	PDGF	Secreted Signaling	PMID: 15207812
6	4	PDGFA	PDGFRA	5.15471823457964e-05	0	PDGFA_PDGFRA	PDGFA - PDGFRA	PDGF	Secreted Signaling	PMID: 15207812
8	4	PDGFA	PDGFRA	5.75782553040402e-05	0	PDGFA_PDGFRA	PDGFA - PDGFRA	PDGF	Secreted Signaling	PMID: 15207812
9	4	PDGFA	PDGFRA	0.000160625555719477	0	PDGFA_PDGFRA	PDGFA - PDGFRA	PDGF	Secreted Signaling	PMID: 15207812
10	4	PDGFA	PDGFRA	2.09208499966104e-06	0.04	PDGFA_PDGFRA	PDGFA - PDGFRA	PDGF	Secreted Signaling	PMID: 15207812
11	4	PDGFA	PDGFRA	4.90638080691598e-06	0	PDGFA_PDGFRA	PDGFA - PDGFRA	PDGF	Secreted Signaling	PMID: 15207812
4	5	PDGFA	PDGFRA	2.1138220028804e-05	0.02	PDGFA_PDGFRA	PDGFA - PDGFRA	PDGF	Secreted Signaling	PMID: 15207812
1	6	PDGFA	PDGFRA	1.15032372781545e-05	0	PDGFA_PDGFRA	PDGFA - PDGFRA	PDGF	Secreted Signaling	PMID: 15207812
2	6	PDGFA	PDGFRA	6.26169497277334e-05	0	PDGFA_PDGFRA	PDGFA - PDGFRA	PDGF	Secreted Signaling	PMID: 15207812
3	6	PDGFA	PDGFRA	5.2762423633277e-05	0	PDGFA_PDGFRA	PDGFA - PDGFRA	PDGF	Secreted Signaling	PMID: 15207812
4	6	PDGFA	PDGFRA	5.48700854446846e-05	0	PDGFA_PDGFRA	PDGFA - PDGFRA	PDGF	Secreted Signaling	PMID: 15207812
5	6	PDGFA	PDGFRA	7.00793763339434e-06	0.02	PDGFA_PDGFRA	PDGFA - PDGFRA	PDGF	Secreted Signaling	PMID: 15207812
6	6	PDGFA	PDGFRA	1.5938326937761e-05	0	PDGFA_PDGFRA	PDGFA - PDGFRA	PDGF	Secreted Signaling	PMID: 15207812
8	6	PDGFA	PDGFRA	1.78574336934399e-05	0	PDGFA_PDGFRA	PDGFA - PDGFRA	PDGF	Secreted Signaling	PMID: 15207812
9	6	PDGFA	PDGFRA	4.98291954826856e-05	0	PDGFA_PDGFRA	PDGFA - PDGFRA	PDGF	Secreted Signaling	PMID: 15207812
11	6	PDGFA	PDGFRA	1.52286436817974e-06	0.02	PDGFA_PDGFRA	PDGFA - PDGFRA	PDGF	Secreted Signaling	PMID: 15207812
4	8	PDGFA	PDGFRA	5.49807017725198e-05	0	PDGFA_PDGFRA	PDGFA - PDGFRA	PDGF	Secreted Signaling	PMID: 15207812
6	8	PDGFA	PDGFRA	1.60053295613414e-05	0	PDGFA_PDGFRA	PDGFA - PDGFRA	PDGF	Secreted Signaling	PMID: 15207812
4	9	PDGFA	PDGFRA	9.84995078753176e-05	0	PDGFA_PDGFRA	PDGFA - PDGFRA	PDGF	Secreted Signaling	PMID: 15207812
6	9	PDGFA	PDGFRA	2.86916703816218e-05	0	PDGFA_PDGFRA	PDGFA - PDGFRA	PDGF	Secreted Signaling	PMID: 15207812
4	2	PDGFA	PDGFRB	7.21315273278357e-05	0	PDGFA_PDGFRB	PDGFA - PDGFRB	PDGF	Secreted Signaling	PMID: 15207812
6	2	PDGFA	PDGFRB	2.10209588049428e-05	0	PDGFA_PDGFRB	PDGFA - PDGFRB	PDGF	Secreted Signaling	PMID: 15207812
4	3	PDGFA	PDGFRB	4.04514498335367e-05	0	PDGFA_PDGFRB	PDGFA - PDGFRB	PDGF	Secreted Signaling	PMID: 15207812
6	3	PDGFA	PDGFRB	1.17890731795725e-05	0	PDGFA_PDGFRB	PDGFA - PDGFRB	PDGF	Secreted Signaling	PMID: 15207812
3	4	PDGFA	PDGFRB	3.34644916378799e-05	0	PDGFA_PDGFRB	PDGFA - PDGFRB	PDGF	Secreted Signaling	PMID: 15207812
4	4	PDGFA	PDGFRB	3.52955285218752e-05	0	PDGFA_PDGFRB	PDGFA - PDGFRB	PDGF	Secreted Signaling	PMID: 15207812
6	4	PDGFA	PDGFRB	1.02835159304674e-05	0	PDGFA_PDGFRB	PDGFA - PDGFRB	PDGF	Secreted Signaling	PMID: 15207812
8	4	PDGFA	PDGFRB	1.13412699814512e-05	0	PDGFA_PDGFRB	PDGFA - PDGFRB	PDGF	Secreted Signaling	PMID: 15207812
9	4	PDGFA	PDGFRB	3.16058167768487e-05	0	PDGFA_PDGFRB	PDGFA - PDGFRB	PDGF	Secreted Signaling	PMID: 15207812
1	6	PDGFA	PDGFRB	3.93278340119945e-06	0	PDGFA_PDGFRB	PDGFA - PDGFRB	PDGF	Secreted Signaling	PMID: 15207812
2	6	PDGFA	PDGFRB	2.14301724047009e-05	0	PDGFA_PDGFRB	PDGFA - PDGFRB	PDGF	Secreted Signaling	PMID: 15207812
3	6	PDGFA	PDGFRB	1.80974242231288e-05	0	PDGFA_PDGFRB	PDGFA - PDGFRB	PDGF	Secreted Signaling	PMID: 15207812
4	6	PDGFA	PDGFRB	1.90299797769436e-05	0	PDGFA_PDGFRB	PDGFA - PDGFRB	PDGF	Secreted Signaling	PMID: 15207812
5	6	PDGFA	PDGFRB	2.3953420085651e-06	0.01	PDGFA_PDGFRB	PDGFA - PDGFRB	PDGF	Secreted Signaling	PMID: 15207812
6	6	PDGFA	PDGFRB	5.54084867174947e-06	0	PDGFA_PDGFRB	PDGFA - PDGFRB	PDGF	Secreted Signaling	PMID: 15207812
8	6	PDGFA	PDGFRB	6.13154257057167e-06	0	PDGFA_PDGFRB	PDGFA - PDGFRB	PDGF	Secreted Signaling	PMID: 15207812
9	6	PDGFA	PDGFRB	1.70920639028775e-05	0	PDGFA_PDGFRB	PDGFA - PDGFRB	PDGF	Secreted Signaling	PMID: 15207812
11	6	PDGFA	PDGFRB	5.21241169837908e-07	0.01	PDGFA_PDGFRB	PDGFA - PDGFRB	PDGF	Secreted Signaling	PMID: 15207812
4	8	PDGFA	PDGFRB	1.95748168653096e-05	0	PDGFA_PDGFRB	PDGFA - PDGFRB	PDGF	Secreted Signaling	PMID: 15207812
6	8	PDGFA	PDGFRB	5.7037294479713e-06	0	PDGFA_PDGFRB	PDGFA - PDGFRB	PDGF	Secreted Signaling	PMID: 15207812
4	9	PDGFA	PDGFRB	4.64715939485745e-05	0	PDGFA_PDGFRB	PDGFA - PDGFRB	PDGF	Secreted Signaling	PMID: 15207812
6	9	PDGFA	PDGFRB	1.35425939548612e-05	0	PDGFA_PDGFRB	PDGFA - PDGFRB	PDGF	Secreted Signaling	PMID: 15207812
4	11	PDGFA	PDGFRB	2.29372950581998e-06	0	PDGFA_PDGFRB	PDGFA - PDGFRB	PDGF	Secreted Signaling	PMID: 15207812
6	11	PDGFA	PDGFRB	6.68370997354849e-07	0	PDGFA_PDGFRB	PDGFA - PDGFRB	PDGF	Secreted Signaling	PMID: 15207812
4	1	PDGFB	PDGFRA	2.1826847569647e-05	0	PDGFB_PDGFRA	PDGFB - PDGFRA	PDGF	Secreted Signaling	PMID: 15207812
6	1	PDGFB	PDGFRA	7.63002853687171e-06	0	PDGFB_PDGFRA	PDGFB - PDGFRA	PDGF	Secreted Signaling	PMID: 15207812
4	2	PDGFB	PDGFRA	7.8065509740217e-05	0.01	PDGFB_PDGFRA	PDGFB - PDGFRA	PDGF	Secreted Signaling	PMID: 15207812
6	2	PDGFB	PDGFRA	2.72981355757596e-05	0	PDGFB_PDGFRA	PDGFB - PDGFRA	PDGF	Secreted Signaling	PMID: 15207812
4	3	PDGFB	PDGFRA	6.45905284966613e-05	0	PDGFB_PDGFRA	PDGFB - PDGFRA	PDGF	Secreted Signaling	PMID: 15207812
6	3	PDGFB	PDGFRA	2.25783695117629e-05	0	PDGFB_PDGFRA	PDGFB - PDGFRA	PDGF	Secreted Signaling	PMID: 15207812
1	4	PDGFB	PDGFRA	2.94223861248981e-05	0	PDGFB_PDGFRA	PDGFB - PDGFRA	PDGF	Secreted Signaling	PMID: 15207812
2	4	PDGFB	PDGFRA	0.000141344574916531	0	PDGFB_PDGFRA	PDGFB - PDGFRA	PDGF	Secreted Signaling	PMID: 15207812
3	4	PDGFB	PDGFRA	0.000105530000340195	0	PDGFB_PDGFRA	PDGFB - PDGFRA	PDGF	Secreted Signaling	PMID: 15207812
4	4	PDGFB	PDGFRA	0.000108596792894493	0	PDGFB_PDGFRA	PDGFB - PDGFRA	PDGF	Secreted Signaling	PMID: 15207812
5	4	PDGFB	PDGFRA	2.10202772883566e-05	0	PDGFB_PDGFRA	PDGFB - PDGFRA	PDGF	Secreted Signaling	PMID: 15207812
6	4	PDGFB	PDGFRA	3.78154058213463e-05	0	PDGFB_PDGFRA	PDGFB - PDGFRA	PDGF	Secreted Signaling	PMID: 15207812
8	4	PDGFB	PDGFRA	4.33301933500525e-05	0	PDGFB_PDGFRA	PDGFB - PDGFRA	PDGF	Secreted Signaling	PMID: 15207812
9	4	PDGFB	PDGFRA	9.53169467744426e-05	0	PDGFB_PDGFRA	PDGFB - PDGFRA	PDGF	Secreted Signaling	PMID: 15207812
10	4	PDGFB	PDGFRA	2.60890825276362e-06	0	PDGFB_PDGFRA	PDGFB - PDGFRA	PDGF	Secreted Signaling	PMID: 15207812
11	4	PDGFB	PDGFRA	3.85602800519847e-06	0	PDGFB_PDGFRA	PDGFB - PDGFRA	PDGF	Secreted Signaling	PMID: 15207812
6	5	PDGFB	PDGFRA	4.49153063207554e-06	0.01	PDGFB_PDGFRA	PDGFB - PDGFRA	PDGF	Secreted Signaling	PMID: 15207812
1	6	PDGFB	PDGFRA	9.13745473806834e-06	0	PDGFB_PDGFRA	PDGFB - PDGFRA	PDGF	Secreted Signaling	PMID: 15207812
2	6	PDGFB	PDGFRA	4.38938955868799e-05	0	PDGFB_PDGFRA	PDGFB - PDGFRA	PDGF	Secreted Signaling	PMID: 15207812
3	6	PDGFB	PDGFRA	3.27650746161108e-05	0	PDGFB_PDGFRA	PDGFB - PDGFRA	PDGF	Secreted Signaling	PMID: 15207812
4	6	PDGFB	PDGFRA	3.36615593331994e-05	0	PDGFB_PDGFRA	PDGFB - PDGFRA	PDGF	Secreted Signaling	PMID: 15207812
5	6	PDGFB	PDGFRA	6.52719672438304e-06	0	PDGFB_PDGFRA	PDGFB - PDGFRA	PDGF	Secreted Signaling	PMID: 15207812
6	6	PDGFB	PDGFRA	1.17095894562926e-05	0	PDGFB_PDGFRA	PDGFB - PDGFRA	PDGF	Secreted Signaling	PMID: 15207812
8	6	PDGFB	PDGFRA	1.34466702787576e-05	0	PDGFB_PDGFRA	PDGFB - PDGFRA	PDGF	Secreted Signaling	PMID: 15207812
9	6	PDGFB	PDGFRA	2.95956851245025e-05	0	PDGFB_PDGFRA	PDGFB - PDGFRA	PDGF	Secreted Signaling	PMID: 15207812
10	6	PDGFB	PDGFRA	8.09842630182442e-07	0	PDGFB_PDGFRA	PDGFB - PDGFRA	PDGF	Secreted Signaling	PMID: 15207812
11	6	PDGFB	PDGFRA	1.19727972396387e-06	0.01	PDGFB_PDGFRA	PDGFB - PDGFRA	PDGF	Secreted Signaling	PMID: 15207812
4	8	PDGFB	PDGFRA	3.3489989621713e-05	0	PDGFB_PDGFRA	PDGFB - PDGFRA	PDGF	Secreted Signaling	PMID: 15207812
6	8	PDGFB	PDGFRA	1.16945243246957e-05	0	PDGFB_PDGFRA	PDGFB - PDGFRA	PDGF	Secreted Signaling	PMID: 15207812
4	9	PDGFB	PDGFRA	5.98784451871334e-05	0	PDGFB_PDGFRA	PDGFB - PDGFRA	PDGF	Secreted Signaling	PMID: 15207812
6	9	PDGFB	PDGFRA	2.09316267573835e-05	0	PDGFB_PDGFRA	PDGFB - PDGFRA	PDGF	Secreted Signaling	PMID: 15207812
6	10	PDGFB	PDGFRA	4.76332886086956e-07	0.04	PDGFB_PDGFRA	PDGFB - PDGFRA	PDGF	Secreted Signaling	PMID: 15207812
4	2	PDGFB	PDGFRB	4.37819925870974e-05	0	PDGFB_PDGFRB	PDGFB - PDGFRB	PDGF	Secreted Signaling	PMID: 15207812
6	2	PDGFB	PDGFRB	1.5317374739328e-05	0	PDGFB_PDGFRB	PDGFB - PDGFRB	PDGF	Secreted Signaling	PMID: 15207812
4	3	PDGFB	PDGFRB	2.45496704052137e-05	0	PDGFB_PDGFRB	PDGFB - PDGFRB	PDGF	Secreted Signaling	PMID: 15207812
6	3	PDGFB	PDGFRB	8.5894615068914e-06	0	PDGFB_PDGFRB	PDGFB - PDGFRB	PDGF	Secreted Signaling	PMID: 15207812
2	4	PDGFB	PDGFRB	2.76915620125575e-05	0.03	PDGFB_PDGFRB	PDGFB - PDGFRB	PDGF	Secreted Signaling	PMID: 15207812
3	4	PDGFB	PDGFRB	2.06925739424715e-05	0	PDGFB_PDGFRB	PDGFB - PDGFRB	PDGF	Secreted Signaling	PMID: 15207812
4	4	PDGFB	PDGFRB	2.14403327433193e-05	0	PDGFB_PDGFRB	PDGFB - PDGFRB	PDGF	Secreted Signaling	PMID: 15207812
5	4	PDGFB	PDGFRB	4.11962967647074e-06	0.04	PDGFB_PDGFRB	PDGFB - PDGFRB	PDGF	Secreted Signaling	PMID: 15207812
6	4	PDGFB	PDGFRB	7.49786636659818e-06	0	PDGFB_PDGFRB	PDGFB - PDGFRB	PDGF	Secreted Signaling	PMID: 15207812
8	4	PDGFB	PDGFRB	8.51337024862521e-06	0	PDGFB_PDGFRB	PDGFB - PDGFRB	PDGF	Secreted Signaling	PMID: 15207812
9	4	PDGFB	PDGFRB	1.86858803057594e-05	0	PDGFB_PDGFRB	PDGFB - PDGFRB	PDGF	Secreted Signaling	PMID: 15207812
1	6	PDGFB	PDGFRB	3.12035477546013e-06	0	PDGFB_PDGFRB	PDGFB - PDGFRB	PDGF	Secreted Signaling	PMID: 15207812
2	6	PDGFB	PDGFRB	1.49924666357169e-05	0	PDGFB_PDGFRB	PDGFB - PDGFRB	PDGF	Secreted Signaling	PMID: 15207812
3	6	PDGFB	PDGFRB	1.12006281632197e-05	0	PDGFB_PDGFRB	PDGFB - PDGFRB	PDGF	Secreted Signaling	PMID: 15207812
4	6	PDGFB	PDGFRB	1.15843407155491e-05	0	PDGFB_PDGFRB	PDGFB - PDGFRB	PDGF	Secreted Signaling	PMID: 15207812
5	6	PDGFB	PDGFRB	2.23020012791311e-06	0	PDGFB_PDGFRB	PDGFB - PDGFRB	PDGF	Secreted Signaling	PMID: 15207812
6	6	PDGFB	PDGFRB	4.0465454174467e-06	0	PDGFB_PDGFRB	PDGFB - PDGFRB	PDGF	Secreted Signaling	PMID: 15207812
8	6	PDGFB	PDGFRB	4.60573341884351e-06	0	PDGFB_PDGFRB	PDGFB - PDGFRB	PDGF	Secreted Signaling	PMID: 15207812
9	6	PDGFB	PDGFRB	1.01150155388057e-05	0	PDGFB_PDGFRB	PDGFB - PDGFRB	PDGF	Secreted Signaling	PMID: 15207812
10	6	PDGFB	PDGFRB	2.77082445861719e-07	0	PDGFB_PDGFRB	PDGFB - PDGFRB	PDGF	Secreted Signaling	PMID: 15207812
11	6	PDGFB	PDGFRB	4.09209018284646e-07	0	PDGFB_PDGFRB	PDGFB - PDGFRB	PDGF	Secreted Signaling	PMID: 15207812
4	8	PDGFB	PDGFRB	1.18872759121791e-05	0	PDGFB_PDGFRB	PDGFB - PDGFRB	PDGF	Secreted Signaling	PMID: 15207812
6	8	PDGFB	PDGFRB	4.1577326962565e-06	0	PDGFB_PDGFRB	PDGFB - PDGFRB	PDGF	Secreted Signaling	PMID: 15207812
8	8	PDGFB	PDGFRB	4.71927749954692e-06	0.04	PDGFB_PDGFRB	PDGFB - PDGFRB	PDGF	Secreted Signaling	PMID: 15207812
4	9	PDGFB	PDGFRB	2.82098237479768e-05	0	PDGFB_PDGFRB	PDGFB - PDGFRB	PDGF	Secreted Signaling	PMID: 15207812
6	9	PDGFB	PDGFRB	9.86884903447803e-06	0	PDGFB_PDGFRB	PDGFB - PDGFRB	PDGF	Secreted Signaling	PMID: 15207812
4	11	PDGFB	PDGFRB	1.39277481471155e-06	0	PDGFB_PDGFRB	PDGFB - PDGFRB	PDGF	Secreted Signaling	PMID: 15207812
6	11	PDGFB	PDGFRB	4.87169057969557e-07	0	PDGFB_PDGFRB	PDGFB - PDGFRB	PDGF	Secreted Signaling	PMID: 15207812
4	1	PDGFC	PDGFRA	0.000102768738503499	0.02	PDGFC_PDGFRA	PDGFC - PDGFRA	PDGF	Secreted Signaling	PMID: 15207812
6	1	PDGFC	PDGFRA	4.22547812940718e-05	0	PDGFC_PDGFRA	PDGFC - PDGFRA	PDGF	Secreted Signaling	PMID: 15207812
6	2	PDGFC	PDGFRA	0.000152034331455487	0	PDGFC_PDGFRA	PDGFC - PDGFRA	PDGF	Secreted Signaling	PMID: 15207812
4	3	PDGFC	PDGFRA	0.000304029908445538	0	PDGFC_PDGFRA	PDGFC - PDGFRA	PDGF	Secreted Signaling	PMID: 15207812
6	3	PDGFC	PDGFRA	0.000124980016795028	0	PDGFC_PDGFRA	PDGFC - PDGFRA	PDGF	Secreted Signaling	PMID: 15207812
1	4	PDGFC	PDGFRA	0.000239935745473404	0	PDGFC_PDGFRA	PDGFC - PDGFRA	PDGF	Secreted Signaling	PMID: 15207812
2	4	PDGFC	PDGFRA	0.000810926209167274	0	PDGFC_PDGFRA	PDGFC - PDGFRA	PDGF	Secreted Signaling	PMID: 15207812
3	4	PDGFC	PDGFRA	0.000596694748264771	0	PDGFC_PDGFRA	PDGFC - PDGFRA	PDGF	Secreted Signaling	PMID: 15207812
4	4	PDGFC	PDGFRA	0.00049083561147904	0	PDGFC_PDGFRA	PDGFC - PDGFRA	PDGF	Secreted Signaling	PMID: 15207812
5	4	PDGFC	PDGFRA	0.000109606477605506	0	PDGFC_PDGFRA	PDGFC - PDGFRA	PDGF	Secreted Signaling	PMID: 15207812
6	4	PDGFC	PDGFRA	0.00019601082481384	0	PDGFC_PDGFRA	PDGFC - PDGFRA	PDGF	Secreted Signaling	PMID: 15207812
8	4	PDGFC	PDGFRA	0.000191130694215196	0	PDGFC_PDGFRA	PDGFC - PDGFRA	PDGF	Secreted Signaling	PMID: 15207812
9	4	PDGFC	PDGFRA	0.00056312634486675	0	PDGFC_PDGFRA	PDGFC - PDGFRA	PDGF	Secreted Signaling	PMID: 15207812
10	4	PDGFC	PDGFRA	1.4098957630996e-05	0	PDGFC_PDGFRA	PDGFC - PDGFRA	PDGF	Secreted Signaling	PMID: 15207812
11	4	PDGFC	PDGFRA	2.14660293461747e-05	0	PDGFC_PDGFRA	PDGFC - PDGFRA	PDGF	Secreted Signaling	PMID: 15207812
6	5	PDGFC	PDGFRA	2.49213957236989e-05	0	PDGFC_PDGFRA	PDGFC - PDGFRA	PDGF	Secreted Signaling	PMID: 15207812
1	6	PDGFC	PDGFRA	7.39312267233743e-05	0	PDGFC_PDGFRA	PDGFC - PDGFRA	PDGF	Secreted Signaling	PMID: 15207812
2	6	PDGFC	PDGFRA	0.00025045942949025	0	PDGFC_PDGFRA	PDGFC - PDGFRA	PDGF	Secreted Signaling	PMID: 15207812
3	6	PDGFC	PDGFRA	0.000184096302505053	0	PDGFC_PDGFRA	PDGFC - PDGFRA	PDGF	Secreted Signaling	PMID: 15207812
4	6	PDGFC	PDGFRA	0.00015054812910662	0	PDGFC_PDGFRA	PDGFC - PDGFRA	PDGF	Secreted Signaling	PMID: 15207812
5	6	PDGFC	PDGFRA	3.38581023859775e-05	0	PDGFC_PDGFRA	PDGFC - PDGFRA	PDGF	Secreted Signaling	PMID: 15207812
6	6	PDGFC	PDGFRA	5.96886845667364e-05	0	PDGFC_PDGFRA	PDGFC - PDGFRA	PDGF	Secreted Signaling	PMID: 15207812
8	6	PDGFC	PDGFRA	5.89424332017869e-05	0	PDGFC_PDGFRA	PDGFC - PDGFRA	PDGF	Secreted Signaling	PMID: 15207812
9	6	PDGFC	PDGFRA	0.000173734089044659	0	PDGFC_PDGFRA	PDGFC - PDGFRA	PDGF	Secreted Signaling	PMID: 15207812
10	6	PDGFC	PDGFRA	4.34635614688997e-06	0	PDGFC_PDGFRA	PDGFC - PDGFRA	PDGF	Secreted Signaling	PMID: 15207812
11	6	PDGFC	PDGFRA	6.62533461239748e-06	0	PDGFC_PDGFRA	PDGFC - PDGFRA	PDGF	Secreted Signaling	PMID: 15207812
1	8	PDGFC	PDGFRA	7.52194236081212e-05	0.03	PDGFC_PDGFRA	PDGFC - PDGFRA	PDGF	Secreted Signaling	PMID: 15207812
4	8	PDGFC	PDGFRA	0.000155879151380874	0	PDGFC_PDGFRA	PDGFC - PDGFRA	PDGF	Secreted Signaling	PMID: 15207812
6	8	PDGFC	PDGFRA	6.35543892439896e-05	0	PDGFC_PDGFRA	PDGFC - PDGFRA	PDGF	Secreted Signaling	PMID: 15207812
4	9	PDGFC	PDGFRA	0.000281910817126499	0	PDGFC_PDGFRA	PDGFC - PDGFRA	PDGF	Secreted Signaling	PMID: 15207812
6	9	PDGFC	PDGFRA	0.000115905833888358	0	PDGFC_PDGFRA	PDGFC - PDGFRA	PDGF	Secreted Signaling	PMID: 15207812
6	10	PDGFC	PDGFRA	2.63749683236704e-06	0.03	PDGFC_PDGFRA	PDGFC - PDGFRA	PDGF	Secreted Signaling	PMID: 15207812
8	1	PDGFD	PDGFRB	7.76497157489885e-06	0.02	PDGFD_PDGFRB	PDGFD - PDGFRB	PDGF	Secreted Signaling	PMID: 15207812
6	2	PDGFD	PDGFRB	3.39540197734042e-05	0	PDGFD_PDGFRB	PDGFD - PDGFRB	PDGF	Secreted Signaling	PMID: 15207812
8	2	PDGFD	PDGFRB	0.000105983161527979	0	PDGFD_PDGFRB	PDGFD - PDGFRB	PDGF	Secreted Signaling	PMID: 15207812
6	3	PDGFD	PDGFRB	1.90467826390199e-05	0.01	PDGFD_PDGFRB	PDGFD - PDGFRB	PDGF	Secreted Signaling	PMID: 15207812
8	3	PDGFD	PDGFRB	5.9461219607448e-05	0	PDGFD_PDGFRB	PDGFD - PDGFRB	PDGF	Secreted Signaling	PMID: 15207812
2	4	PDGFD	PDGFRB	4.91166843225314e-05	0	PDGFD_PDGFRB	PDGFD - PDGFRB	PDGF	Secreted Signaling	PMID: 15207812
4	4	PDGFD	PDGFRB	1.98539552656569e-05	0	PDGFD_PDGFRB	PDGFD - PDGFRB	PDGF	Secreted Signaling	PMID: 15207812
5	4	PDGFD	PDGFRB	8.40735038643207e-06	0	PDGFD_PDGFRB	PDGFD - PDGFRB	PDGF	Secreted Signaling	PMID: 15207812
6	4	PDGFD	PDGFRB	1.6587528852352e-05	0	PDGFD_PDGFRB	PDGFD - PDGFRB	PDGF	Secreted Signaling	PMID: 15207812
8	4	PDGFD	PDGFRB	5.17299889365397e-05	0	PDGFD_PDGFRB	PDGFD - PDGFRB	PDGF	Secreted Signaling	PMID: 15207812
9	4	PDGFD	PDGFRB	3.07994348233354e-05	0	PDGFD_PDGFRB	PDGFD - PDGFRB	PDGF	Secreted Signaling	PMID: 15207812
6	5	PDGFD	PDGFRB	2.03098162259576e-06	0.03	PDGFD_PDGFRB	PDGFD - PDGFRB	PDGF	Secreted Signaling	PMID: 15207812
8	5	PDGFD	PDGFRB	6.34428828287081e-06	0	PDGFD_PDGFRB	PDGFD - PDGFRB	PDGF	Secreted Signaling	PMID: 15207812
2	6	PDGFD	PDGFRB	2.6566518483813e-05	0	PDGFD_PDGFRB	PDGFD - PDGFRB	PDGF	Secreted Signaling	PMID: 15207812
3	6	PDGFD	PDGFRB	1.28750668607897e-05	0	PDGFD_PDGFRB	PDGFD - PDGFRB	PDGF	Secreted Signaling	PMID: 15207812
4	6	PDGFD	PDGFRB	1.07298199771887e-05	0	PDGFD_PDGFRB	PDGFD - PDGFRB	PDGF	Secreted Signaling	PMID: 15207812
5	6	PDGFD	PDGFRB	4.54504683281379e-06	0	PDGFD_PDGFRB	PDGFD - PDGFRB	PDGF	Secreted Signaling	PMID: 15207812
6	6	PDGFD	PDGFRB	8.9044938813832e-06	0	PDGFD_PDGFRB	PDGFD - PDGFRB	PDGF	Secreted Signaling	PMID: 15207812
8	6	PDGFD	PDGFRB	2.77038840906251e-05	0	PDGFD_PDGFRB	PDGFD - PDGFRB	PDGF	Secreted Signaling	PMID: 15207812
9	6	PDGFD	PDGFRB	1.66569998530115e-05	0	PDGFD_PDGFRB	PDGFD - PDGFRB	PDGF	Secreted Signaling	PMID: 15207812
11	6	PDGFD	PDGFRB	8.4652711585631e-07	0.01	PDGFD_PDGFRB	PDGFD - PDGFRB	PDGF	Secreted Signaling	PMID: 15207812
4	8	PDGFD	PDGFRB	1.10073632780061e-05	0	PDGFD_PDGFRB	PDGFD - PDGFRB	PDGF	Secreted Signaling	PMID: 15207812
6	8	PDGFD	PDGFRB	9.20495774360617e-06	0	PDGFD_PDGFRB	PDGFD - PDGFRB	PDGF	Secreted Signaling	PMID: 15207812
8	8	PDGFD	PDGFRB	2.87161153684089e-05	0	PDGFD_PDGFRB	PDGFD - PDGFRB	PDGF	Secreted Signaling	PMID: 15207812
4	9	PDGFD	PDGFRB	2.61205108287687e-05	0.02	PDGFD_PDGFRB	PDGFD - PDGFRB	PDGF	Secreted Signaling	PMID: 15207812
6	9	PDGFD	PDGFRB	2.18708718171316e-05	0	PDGFD_PDGFRB	PDGFD - PDGFRB	PDGF	Secreted Signaling	PMID: 15207812
8	9	PDGFD	PDGFRB	6.82596171798332e-05	0	PDGFD_PDGFRB	PDGFD - PDGFRB	PDGF	Secreted Signaling	PMID: 15207812
6	10	PDGFD	PDGFRB	2.48585299410904e-07	0.03	PDGFD_PDGFRB	PDGFD - PDGFRB	PDGF	Secreted Signaling	PMID: 15207812
8	10	PDGFD	PDGFRB	7.76404940954988e-07	0.02	PDGFD_PDGFRB	PDGFD - PDGFRB	PDGF	Secreted Signaling	PMID: 15207812
6	11	PDGFD	PDGFRB	1.07884982065323e-06	0	PDGFD_PDGFRB	PDGFD - PDGFRB	PDGF	Secreted Signaling	PMID: 15207812
8	11	PDGFD	PDGFRB	3.36601973525257e-06	0	PDGFD_PDGFRB	PDGFD - PDGFRB	PDGF	Secreted Signaling	PMID: 15207812
6	2	VEGFA	FLT1	8.63191975126388e-06	0	VEGFA_VEGFR1	VEGFA - VEGFR1	VEGF	Secreted Signaling	KEGG: hsa04370; PMID: 16633338
8	2	VEGFA	FLT1	3.52559238000305e-05	0	VEGFA_VEGFR1	VEGFA - VEGFR1	VEGF	Secreted Signaling	KEGG: hsa04370; PMID: 16633338
6	4	VEGFA	FLT1	2.31441091531476e-06	0	VEGFA_VEGFR1	VEGFA - VEGFR1	VEGF	Secreted Signaling	KEGG: hsa04370; PMID: 16633338
8	4	VEGFA	FLT1	9.45346649499268e-06	0	VEGFA_VEGFR1	VEGFA - VEGFR1	VEGF	Secreted Signaling	KEGG: hsa04370; PMID: 16633338
4	6	VEGFA	FLT1	2.60751693100288e-06	0.01	VEGFA_VEGFR1	VEGFA - VEGFR1	VEGF	Secreted Signaling	KEGG: hsa04370; PMID: 16633338
6	6	VEGFA	FLT1	1.06427904769844e-06	0	VEGFA_VEGFR1	VEGFA - VEGFR1	VEGF	Secreted Signaling	KEGG: hsa04370; PMID: 16633338
8	6	VEGFA	FLT1	4.34574959759176e-06	0	VEGFA_VEGFR1	VEGFA - VEGFR1	VEGF	Secreted Signaling	KEGG: hsa04370; PMID: 16633338
9	6	VEGFA	FLT1	4.89854435492579e-06	0.01	VEGFA_VEGFR1	VEGFA - VEGFR1	VEGF	Secreted Signaling	KEGG: hsa04370; PMID: 16633338
1	8	VEGFA	FLT1	1.13445138283189e-05	0	VEGFA_VEGFR1	VEGFA - VEGFR1	VEGF	Secreted Signaling	KEGG: hsa04370; PMID: 16633338
2	8	VEGFA	FLT1	5.74570071998583e-05	0	VEGFA_VEGFR1	VEGFA - VEGFR1	VEGF	Secreted Signaling	KEGG: hsa04370; PMID: 16633338
3	8	VEGFA	FLT1	3.47890496129813e-05	0	VEGFA_VEGFR1	VEGFA - VEGFR1	VEGF	Secreted Signaling	KEGG: hsa04370; PMID: 16633338
4	8	VEGFA	FLT1	2.13412426005852e-05	0	VEGFA_VEGFR1	VEGFA - VEGFR1	VEGF	Secreted Signaling	KEGG: hsa04370; PMID: 16633338
5	8	VEGFA	FLT1	8.74170640044818e-06	0	VEGFA_VEGFR1	VEGFA - VEGFR1	VEGF	Secreted Signaling	KEGG: hsa04370; PMID: 16633338
6	8	VEGFA	FLT1	8.70247545417205e-06	0	VEGFA_VEGFR1	VEGFA - VEGFR1	VEGF	Secreted Signaling	KEGG: hsa04370; PMID: 16633338
8	8	VEGFA	FLT1	3.54649121994087e-05	0	VEGFA_VEGFR1	VEGFA - VEGFR1	VEGF	Secreted Signaling	KEGG: hsa04370; PMID: 16633338
9	8	VEGFA	FLT1	4.0097586900038e-05	0	VEGFA_VEGFR1	VEGFA - VEGFR1	VEGF	Secreted Signaling	KEGG: hsa04370; PMID: 16633338
10	8	VEGFA	FLT1	5.29435343742578e-07	0	VEGFA_VEGFR1	VEGFA - VEGFR1	VEGF	Secreted Signaling	KEGG: hsa04370; PMID: 16633338
11	8	VEGFA	FLT1	1.60432895921594e-06	0	VEGFA_VEGFR1	VEGFA - VEGFR1	VEGF	Secreted Signaling	KEGG: hsa04370; PMID: 16633338
6	9	VEGFA	FLT1	4.57455649534556e-06	0	VEGFA_VEGFR1	VEGFA - VEGFR1	VEGF	Secreted Signaling	KEGG: hsa04370; PMID: 16633338
8	9	VEGFA	FLT1	1.86853683692116e-05	0	VEGFA_VEGFR1	VEGFA - VEGFR1	VEGF	Secreted Signaling	KEGG: hsa04370; PMID: 16633338
6	11	VEGFA	FLT1	2.41837108043914e-07	0.03	VEGFA_VEGFR1	VEGFA - VEGFR1	VEGF	Secreted Signaling	KEGG: hsa04370; PMID: 16633338
8	11	VEGFA	FLT1	9.87689168926356e-07	0	VEGFA_VEGFR1	VEGFA - VEGFR1	VEGF	Secreted Signaling	KEGG: hsa04370; PMID: 16633338
8	1	VEGFA	KDR	1.79207459040428e-05	0	VEGFA_VEGFR2	VEGFA - VEGFR2	VEGF	Secreted Signaling	KEGG: hsa04370; PMID: 16633338
8	2	VEGFA	KDR	5.67760169983926e-05	0	VEGFA_VEGFR2	VEGFA - VEGFR2	VEGF	Secreted Signaling	KEGG: hsa04370; PMID: 16633338
8	3	VEGFA	KDR	4.92826410836259e-05	0	VEGFA_VEGFR2	VEGFA - VEGFR2	VEGF	Secreted Signaling	KEGG: hsa04370; PMID: 16633338
2	4	VEGFA	KDR	6.95354371772758e-05	0.04	VEGFA_VEGFR2	VEGFA - VEGFR2	VEGF	Secreted Signaling	KEGG: hsa04370; PMID: 16633338
4	4	VEGFA	KDR	2.58292732007955e-05	0	VEGFA_VEGFR2	VEGFA - VEGFR2	VEGF	Secreted Signaling	KEGG: hsa04370; PMID: 16633338
6	4	VEGFA	KDR	1.0533984600233e-05	0	VEGFA_VEGFR2	VEGFA - VEGFR2	VEGF	Secreted Signaling	KEGG: hsa04370; PMID: 16633338
8	4	VEGFA	KDR	4.29407292804164e-05	0	VEGFA_VEGFR2	VEGFA - VEGFR2	VEGF	Secreted Signaling	KEGG: hsa04370; PMID: 16633338
9	4	VEGFA	KDR	4.85291198397394e-05	0	VEGFA_VEGFR2	VEGFA - VEGFR2	VEGF	Secreted Signaling	KEGG: hsa04370; PMID: 16633338
8	5	VEGFA	KDR	1.21578624581987e-05	0	VEGFA_VEGFR2	VEGFA - VEGFR2	VEGF	Secreted Signaling	KEGG: hsa04370; PMID: 16633338
1	6	VEGFA	KDR	5.69208442743601e-06	0.03	VEGFA_VEGFR2	VEGFA - VEGFR2	VEGF	Secreted Signaling	KEGG: hsa04370; PMID: 16633338
2	6	VEGFA	KDR	2.88265718678372e-05	0	VEGFA_VEGFR2	VEGFA - VEGFR2	VEGF	Secreted Signaling	KEGG: hsa04370; PMID: 16633338
3	6	VEGFA	KDR	1.74544722126697e-05	0	VEGFA_VEGFR2	VEGFA - VEGFR2	VEGF	Secreted Signaling	KEGG: hsa04370; PMID: 16633338
4	6	VEGFA	KDR	1.07049677984629e-05	0	VEGFA_VEGFR2	VEGFA - VEGFR2	VEGF	Secreted Signaling	KEGG: hsa04370; PMID: 16633338
5	6	VEGFA	KDR	4.38554786722128e-06	0	VEGFA_VEGFR2	VEGFA - VEGFR2	VEGF	Secreted Signaling	KEGG: hsa04370; PMID: 16633338
6	6	VEGFA	KDR	4.36358378445184e-06	0	VEGFA_VEGFR2	VEGFA - VEGFR2	VEGF	Secreted Signaling	KEGG: hsa04370; PMID: 16633338
8	6	VEGFA	KDR	1.77685694518505e-05	0	VEGFA_VEGFR2	VEGFA - VEGFR2	VEGF	Secreted Signaling	KEGG: hsa04370; PMID: 16633338
9	6	VEGFA	KDR	2.01144336285392e-05	0	VEGFA_VEGFR2	VEGFA - VEGFR2	VEGF	Secreted Signaling	KEGG: hsa04370; PMID: 16633338
11	6	VEGFA	KDR	8.04843069178053e-07	0.02	VEGFA_VEGFR2	VEGFA - VEGFR2	VEGF	Secreted Signaling	KEGG: hsa04370; PMID: 16633338
1	8	VEGFA	KDR	2.30624814536991e-05	0	VEGFA_VEGFR2	VEGFA - VEGFR2	VEGF	Secreted Signaling	KEGG: hsa04370; PMID: 16633338
2	8	VEGFA	KDR	0.000116770416755039	0	VEGFA_VEGFR2	VEGFA - VEGFR2	VEGF	Secreted Signaling	KEGG: hsa04370; PMID: 16633338
3	8	VEGFA	KDR	7.07105874939966e-05	0	VEGFA_VEGFR2	VEGFA - VEGFR2	VEGF	Secreted Signaling	KEGG: hsa04370; PMID: 16633338
4	8	VEGFA	KDR	4.33410673776059e-05	0	VEGFA_VEGFR2	VEGFA - VEGFR2	VEGF	Secreted Signaling	KEGG: hsa04370; PMID: 16633338
5	8	VEGFA	KDR	1.7762490774518e-05	0	VEGFA_VEGFR2	VEGFA - VEGFR2	VEGF	Secreted Signaling	KEGG: hsa04370; PMID: 16633338
6	8	VEGFA	KDR	1.76488432687327e-05	0	VEGFA_VEGFR2	VEGFA - VEGFR2	VEGF	Secreted Signaling	KEGG: hsa04370; PMID: 16633338
8	8	VEGFA	KDR	7.17134007933612e-05	0	VEGFA_VEGFR2	VEGFA - VEGFR2	VEGF	Secreted Signaling	KEGG: hsa04370; PMID: 16633338
9	8	VEGFA	KDR	8.14490428714653e-05	0	VEGFA_VEGFR2	VEGFA - VEGFR2	VEGF	Secreted Signaling	KEGG: hsa04370; PMID: 16633338
10	8	VEGFA	KDR	1.07689854278083e-06	0.03	VEGFA_VEGFR2	VEGFA - VEGFR2	VEGF	Secreted Signaling	KEGG: hsa04370; PMID: 16633338
11	8	VEGFA	KDR	3.2596041056017e-06	0	VEGFA_VEGFR2	VEGFA - VEGFR2	VEGF	Secreted Signaling	KEGG: hsa04370; PMID: 16633338
8	9	VEGFA	KDR	4.56764175860424e-05	0	VEGFA_VEGFR2	VEGFA - VEGFR2	VEGF	Secreted Signaling	KEGG: hsa04370; PMID: 16633338
8	2	VEGFB	FLT1	4.20379744081547e-05	0	VEGFB_VEGFR1	VEGFB - VEGFR1	VEGF	Secreted Signaling	KEGG: hsa04370; PMID: 16633338
8	3	VEGFB	FLT1	1.02101318744278e-05	0	VEGFB_VEGFR1	VEGFB - VEGFR1	VEGF	Secreted Signaling	KEGG: hsa04370; PMID: 16633338
8	4	VEGFB	FLT1	1.1272339712405e-05	0	VEGFB_VEGFR1	VEGFB - VEGFR1	VEGF	Secreted Signaling	KEGG: hsa04370; PMID: 16633338
8	5	VEGFB	FLT1	2.37318791041847e-06	0	VEGFB_VEGFR1	VEGFB - VEGFR1	VEGF	Secreted Signaling	KEGG: hsa04370; PMID: 16633338
2	6	VEGFB	FLT1	5.73608059308807e-06	0.01	VEGFB_VEGFR1	VEGFB - VEGFR1	VEGF	Secreted Signaling	KEGG: hsa04370; PMID: 16633338
4	6	VEGFB	FLT1	1.74448991876897e-06	0.01	VEGFB_VEGFR1	VEGFB - VEGFR1	VEGF	Secreted Signaling	KEGG: hsa04370; PMID: 16633338
6	6	VEGFB	FLT1	5.96658150621763e-07	0.04	VEGFB_VEGFR1	VEGFB - VEGFR1	VEGF	Secreted Signaling	KEGG: hsa04370; PMID: 16633338
8	6	VEGFB	FLT1	5.18101830523889e-06	0	VEGFB_VEGFR1	VEGFB - VEGFR1	VEGF	Secreted Signaling	KEGG: hsa04370; PMID: 16633338
9	6	VEGFB	FLT1	3.22228561316361e-06	0.02	VEGFB_VEGFR1	VEGFB - VEGFR1	VEGF	Secreted Signaling	KEGG: hsa04370; PMID: 16633338
11	6	VEGFB	FLT1	1.88933933317641e-07	0.03	VEGFB_VEGFR1	VEGFB - VEGFR1	VEGF	Secreted Signaling	KEGG: hsa04370; PMID: 16633338
2	8	VEGFB	FLT1	4.69854278639664e-05	0	VEGFB_VEGFR1	VEGFB - VEGFR1	VEGF	Secreted Signaling	KEGG: hsa04370; PMID: 16633338
3	8	VEGFB	FLT1	1.39783164713917e-05	0	VEGFB_VEGFR1	VEGFB - VEGFR1	VEGF	Secreted Signaling	KEGG: hsa04370; PMID: 16633338
4	8	VEGFB	FLT1	1.42889034180019e-05	0	VEGFB_VEGFR1	VEGFB - VEGFR1	VEGF	Secreted Signaling	KEGG: hsa04370; PMID: 16633338
5	8	VEGFB	FLT1	3.59937164237033e-06	0	VEGFB_VEGFR1	VEGFB - VEGFR1	VEGF	Secreted Signaling	KEGG: hsa04370; PMID: 16633338
6	8	VEGFB	FLT1	4.88584005833463e-06	0	VEGFB_VEGFR1	VEGFB - VEGFR1	VEGF	Secreted Signaling	KEGG: hsa04370; PMID: 16633338
8	8	VEGFB	FLT1	4.22388863374627e-05	0	VEGFB_VEGFR1	VEGFB - VEGFR1	VEGF	Secreted Signaling	KEGG: hsa04370; PMID: 16633338
9	8	VEGFB	FLT1	2.63963890723502e-05	0	VEGFB_VEGFR1	VEGFB - VEGFR1	VEGF	Secreted Signaling	KEGG: hsa04370; PMID: 16633338
10	8	VEGFB	FLT1	1.03341312866754e-06	0	VEGFB_VEGFR1	VEGFB - VEGFR1	VEGF	Secreted Signaling	KEGG: hsa04370; PMID: 16633338
11	8	VEGFB	FLT1	1.5469004173852e-06	0	VEGFB_VEGFR1	VEGFB - VEGFR1	VEGF	Secreted Signaling	KEGG: hsa04370; PMID: 16633338
8	9	VEGFB	FLT1	2.22805390706155e-05	0	VEGFB_VEGFR1	VEGFB - VEGFR1	VEGF	Secreted Signaling	KEGG: hsa04370; PMID: 16633338
8	11	VEGFB	FLT1	1.17764919779432e-06	0	VEGFB_VEGFR1	VEGFB - VEGFR1	VEGF	Secreted Signaling	KEGG: hsa04370; PMID: 16633338
4	1	VEGFC	FLT4	3.57876711903942e-05	0	VEGFC_VEGFR3	VEGFC - VEGFR3	VEGF	Secreted Signaling	KEGG: hsa04370; PMID: 16633338
6	1	VEGFC	FLT4	1.96737270254555e-05	0	VEGFC_VEGFR3	VEGFC - VEGFR3	VEGF	Secreted Signaling	KEGG: hsa04370; PMID: 16633338
8	1	VEGFC	FLT4	2.5655959341355e-05	0	VEGFC_VEGFR3	VEGFC - VEGFR3	VEGF	Secreted Signaling	KEGG: hsa04370; PMID: 16633338
4	2	VEGFC	FLT4	0.000130966997345611	0	VEGFC_VEGFR3	VEGFC - VEGFR3	VEGF	Secreted Signaling	KEGG: hsa04370; PMID: 16633338
6	2	VEGFC	FLT4	7.2067077847891e-05	0	VEGFC_VEGFR3	VEGFC - VEGFR3	VEGF	Secreted Signaling	KEGG: hsa04370; PMID: 16633338
8	2	VEGFC	FLT4	9.38854349170105e-05	0	VEGFC_VEGFR3	VEGFC - VEGFR3	VEGF	Secreted Signaling	KEGG: hsa04370; PMID: 16633338
4	3	VEGFC	FLT4	9.7670293956072e-05	0	VEGFC_VEGFR3	VEGFC - VEGFR3	VEGF	Secreted Signaling	KEGG: hsa04370; PMID: 16633338
6	3	VEGFC	FLT4	5.37053828582265e-05	0	VEGFC_VEGFR3	VEGFC - VEGFR3	VEGF	Secreted Signaling	KEGG: hsa04370; PMID: 16633338
8	3	VEGFC	FLT4	7.00185064081757e-05	0	VEGFC_VEGFR3	VEGFC - VEGFR3	VEGF	Secreted Signaling	KEGG: hsa04370; PMID: 16633338
1	4	VEGFC	FLT4	2.59952103482572e-05	0.01	VEGFC_VEGFR3	VEGFC - VEGFR3	VEGF	Secreted Signaling	KEGG: hsa04370; PMID: 16633338
3	4	VEGFC	FLT4	7.12370457826177e-05	0	VEGFC_VEGFR3	VEGFC - VEGFR3	VEGF	Secreted Signaling	KEGG: hsa04370; PMID: 16633338
4	4	VEGFC	FLT4	7.57632440219935e-05	0	VEGFC_VEGFR3	VEGFC - VEGFR3	VEGF	Secreted Signaling	KEGG: hsa04370; PMID: 16633338
6	4	VEGFC	FLT4	4.1527744691802e-05	0	VEGFC_VEGFR3	VEGFC - VEGFR3	VEGF	Secreted Signaling	KEGG: hsa04370; PMID: 16633338
8	4	VEGFC	FLT4	5.43211864408338e-05	0	VEGFC_VEGFR3	VEGFC - VEGFR3	VEGF	Secreted Signaling	KEGG: hsa04370; PMID: 16633338
9	4	VEGFC	FLT4	7.40313922119135e-05	0	VEGFC_VEGFR3	VEGFC - VEGFR3	VEGF	Secreted Signaling	KEGG: hsa04370; PMID: 16633338
4	5	VEGFC	FLT4	2.29275933183853e-05	0	VEGFC_VEGFR3	VEGFC - VEGFR3	VEGF	Secreted Signaling	KEGG: hsa04370; PMID: 16633338
6	5	VEGFC	FLT4	1.26045417699838e-05	0	VEGFC_VEGFR3	VEGFC - VEGFR3	VEGF	Secreted Signaling	KEGG: hsa04370; PMID: 16633338
8	5	VEGFC	FLT4	1.64366238259467e-05	0	VEGFC_VEGFR3	VEGFC - VEGFR3	VEGF	Secreted Signaling	KEGG: hsa04370; PMID: 16633338
1	6	VEGFC	FLT4	1.19663046981834e-05	0	VEGFC_VEGFR3	VEGFC - VEGFR3	VEGF	Secreted Signaling	KEGG: hsa04370; PMID: 16633338
2	6	VEGFC	FLT4	4.5093815165499e-05	0	VEGFC_VEGFR3	VEGFC - VEGFR3	VEGF	Secreted Signaling	KEGG: hsa04370; PMID: 16633338
3	6	VEGFC	FLT4	3.27956982733386e-05	0	VEGFC_VEGFR3	VEGFC - VEGFR3	VEGF	Secreted Signaling	KEGG: hsa04370; PMID: 16633338
4	6	VEGFC	FLT4	3.47778273529589e-05	0	VEGFC_VEGFR3	VEGFC - VEGFR3	VEGF	Secreted Signaling	KEGG: hsa04370; PMID: 16633338
5	6	VEGFC	FLT4	6.76579988102807e-06	0	VEGFC_VEGFR3	VEGFC - VEGFR3	VEGF	Secreted Signaling	KEGG: hsa04370; PMID: 16633338
6	6	VEGFC	FLT4	1.89759798391464e-05	0	VEGFC_VEGFR3	VEGFC - VEGFR3	VEGF	Secreted Signaling	KEGG: hsa04370; PMID: 16633338
8	6	VEGFC	FLT4	2.49402181274264e-05	0	VEGFC_VEGFR3	VEGFC - VEGFR3	VEGF	Secreted Signaling	KEGG: hsa04370; PMID: 16633338
9	6	VEGFC	FLT4	3.40733067393436e-05	0	VEGFC_VEGFR3	VEGFC - VEGFR3	VEGF	Secreted Signaling	KEGG: hsa04370; PMID: 16633338
10	6	VEGFC	FLT4	7.74764301129544e-07	0	VEGFC_VEGFR3	VEGFC - VEGFR3	VEGF	Secreted Signaling	KEGG: hsa04370; PMID: 16633338
11	6	VEGFC	FLT4	1.49206699967782e-06	0.01	VEGFC_VEGFR3	VEGFC - VEGFR3	VEGF	Secreted Signaling	KEGG: hsa04370; PMID: 16633338
1	8	VEGFC	FLT4	2.53269357604537e-05	0	VEGFC_VEGFR3	VEGFC - VEGFR3	VEGF	Secreted Signaling	KEGG: hsa04370; PMID: 16633338
2	8	VEGFC	FLT4	9.54240242005717e-05	0	VEGFC_VEGFR3	VEGFC - VEGFR3	VEGF	Secreted Signaling	KEGG: hsa04370; PMID: 16633338
3	8	VEGFC	FLT4	6.94094766957426e-05	0	VEGFC_VEGFR3	VEGFC - VEGFR3	VEGF	Secreted Signaling	KEGG: hsa04370; PMID: 16633338
4	8	VEGFC	FLT4	7.3704941509742e-05	0	VEGFC_VEGFR3	VEGFC - VEGFR3	VEGF	Secreted Signaling	KEGG: hsa04370; PMID: 16633338
5	8	VEGFC	FLT4	1.43179634432354e-05	0	VEGFC_VEGFR3	VEGFC - VEGFR3	VEGF	Secreted Signaling	KEGG: hsa04370; PMID: 16633338
6	8	VEGFC	FLT4	4.03014900474534e-05	0	VEGFC_VEGFR3	VEGFC - VEGFR3	VEGF	Secreted Signaling	KEGG: hsa04370; PMID: 16633338
8	8	VEGFC	FLT4	5.28510616751993e-05	0	VEGFC_VEGFR3	VEGFC - VEGFR3	VEGF	Secreted Signaling	KEGG: hsa04370; PMID: 16633338
9	8	VEGFC	FLT4	7.21221802704708e-05	0	VEGFC_VEGFR3	VEGFC - VEGFR3	VEGF	Secreted Signaling	KEGG: hsa04370; PMID: 16633338
10	8	VEGFC	FLT4	1.63995416689458e-06	0.01	VEGFC_VEGFR3	VEGFC - VEGFR3	VEGF	Secreted Signaling	KEGG: hsa04370; PMID: 16633338
11	8	VEGFC	FLT4	3.15828408893953e-06	0.01	VEGFC_VEGFR3	VEGFC - VEGFR3	VEGF	Secreted Signaling	KEGG: hsa04370; PMID: 16633338
4	9	VEGFC	FLT4	9.21574830467108e-05	0	VEGFC_VEGFR3	VEGFC - VEGFR3	VEGF	Secreted Signaling	KEGG: hsa04370; PMID: 16633338
6	9	VEGFC	FLT4	5.06715706453329e-05	0	VEGFC_VEGFR3	VEGFC - VEGFR3	VEGF	Secreted Signaling	KEGG: hsa04370; PMID: 16633338
8	9	VEGFC	FLT4	6.60665908250702e-05	0	VEGFC_VEGFR3	VEGFC - VEGFR3	VEGF	Secreted Signaling	KEGG: hsa04370; PMID: 16633338
4	10	VEGFC	FLT4	1.90554187997345e-06	0.01	VEGFC_VEGFR3	VEGFC - VEGFR3	VEGF	Secreted Signaling	KEGG: hsa04370; PMID: 16633338
6	10	VEGFC	FLT4	1.04813408992739e-06	0	VEGFC_VEGFR3	VEGFC - VEGFR3	VEGF	Secreted Signaling	KEGG: hsa04370; PMID: 16633338
8	10	VEGFC	FLT4	1.36603737986296e-06	0.02	VEGFC_VEGFR3	VEGFC - VEGFR3	VEGF	Secreted Signaling	KEGG: hsa04370; PMID: 16633338
4	11	VEGFC	FLT4	3.27290932409744e-06	0.03	VEGFC_VEGFR3	VEGFC - VEGFR3	VEGF	Secreted Signaling	KEGG: hsa04370; PMID: 16633338
6	11	VEGFC	FLT4	1.80111649814246e-06	0	VEGFC_VEGFR3	VEGFC - VEGFR3	VEGF	Secreted Signaling	KEGG: hsa04370; PMID: 16633338
4	1	VEGFC	KDR	6.91585808536356e-05	0	VEGFC_VEGFR2	VEGFC - VEGFR2	VEGF	Secreted Signaling	KEGG: hsa04370; PMID: 16633338
6	1	VEGFC	KDR	3.78398258635305e-05	0	VEGFC_VEGFR2	VEGFC - VEGFR2	VEGF	Secreted Signaling	KEGG: hsa04370; PMID: 16633338
8	1	VEGFC	KDR	4.95896355848016e-05	0	VEGFC_VEGFR2	VEGFC - VEGFR2	VEGF	Secreted Signaling	KEGG: hsa04370; PMID: 16633338
6	2	VEGFC	KDR	0.000120494908387736	0	VEGFC_VEGFR2	VEGFC - VEGFR2	VEGF	Secreted Signaling	KEGG: hsa04370; PMID: 16633338
4	3	VEGFC	KDR	0.000190242149195936	0	VEGFC_VEGFR2	VEGFC - VEGFR2	VEGF	Secreted Signaling	KEGG: hsa04370; PMID: 16633338
6	3	VEGFC	KDR	0.000104129588821467	0	VEGFC_VEGFR2	VEGFC - VEGFR2	VEGF	Secreted Signaling	KEGG: hsa04370; PMID: 16633338
8	3	VEGFC	KDR	0.000136409417458739	0	VEGFC_VEGFR2	VEGFC - VEGFR2	VEGF	Secreted Signaling	KEGG: hsa04370; PMID: 16633338
4	4	VEGFC	KDR	0.000164775324739185	0	VEGFC_VEGFR2	VEGFC - VEGFR2	VEGF	Secreted Signaling	KEGG: hsa04370; PMID: 16633338
6	4	VEGFC	KDR	8.94778271916448e-05	0	VEGFC_VEGFR2	VEGFC - VEGFR2	VEGF	Secreted Signaling	KEGG: hsa04370; PMID: 16633338
8	4	VEGFC	KDR	0.000118190335408984	0	VEGFC_VEGFR2	VEGFC - VEGFR2	VEGF	Secreted Signaling	KEGG: hsa04370; PMID: 16633338
9	4	VEGFC	KDR	0.000161892288511752	0.02	VEGFC_VEGFR2	VEGFC - VEGFR2	VEGF	Secreted Signaling	KEGG: hsa04370; PMID: 16633338
4	5	VEGFC	KDR	4.69013257367719e-05	0.01	VEGFC_VEGFR2	VEGFC - VEGFR2	VEGF	Secreted Signaling	KEGG: hsa04370; PMID: 16633338
6	5	VEGFC	KDR	2.56490541775442e-05	0	VEGFC_VEGFR2	VEGFC - VEGFR2	VEGF	Secreted Signaling	KEGG: hsa04370; PMID: 16633338
8	5	VEGFC	KDR	3.36309789783382e-05	0	VEGFC_VEGFR2	VEGFC - VEGFR2	VEGF	Secreted Signaling	KEGG: hsa04370; PMID: 16633338
1	6	VEGFC	KDR	2.35083558016204e-05	0.01	VEGFC_VEGFR2	VEGFC - VEGFR2	VEGF	Secreted Signaling	KEGG: hsa04370; PMID: 16633338
2	6	VEGFC	KDR	8.86831809004127e-05	0	VEGFC_VEGFR2	VEGFC - VEGFR2	VEGF	Secreted Signaling	KEGG: hsa04370; PMID: 16633338
3	6	VEGFC	KDR	6.44459925098689e-05	0	VEGFC_VEGFR2	VEGFC - VEGFR2	VEGF	Secreted Signaling	KEGG: hsa04370; PMID: 16633338
4	6	VEGFC	KDR	6.78193608898978e-05	0	VEGFC_VEGFR2	VEGFC - VEGFR2	VEGF	Secreted Signaling	KEGG: hsa04370; PMID: 16633338
5	6	VEGFC	KDR	1.33021797539222e-05	0.03	VEGFC_VEGFR2	VEGFC - VEGFR2	VEGF	Secreted Signaling	KEGG: hsa04370; PMID: 16633338
6	6	VEGFC	KDR	3.65704301565727e-05	0	VEGFC_VEGFR2	VEGFC - VEGFR2	VEGF	Secreted Signaling	KEGG: hsa04370; PMID: 16633338
8	6	VEGFC	KDR	4.86607906409342e-05	0	VEGFC_VEGFR2	VEGFC - VEGFR2	VEGF	Secreted Signaling	KEGG: hsa04370; PMID: 16633338
9	6	VEGFC	KDR	6.69107851465849e-05	0	VEGFC_VEGFR2	VEGFC - VEGFR2	VEGF	Secreted Signaling	KEGG: hsa04370; PMID: 16633338
10	6	VEGFC	KDR	1.52127909137804e-06	0.04	VEGFC_VEGFR2	VEGFC - VEGFR2	VEGF	Secreted Signaling	KEGG: hsa04370; PMID: 16633338
11	6	VEGFC	KDR	2.92970130747568e-06	0.02	VEGFC_VEGFR2	VEGFC - VEGFR2	VEGF	Secreted Signaling	KEGG: hsa04370; PMID: 16633338
1	8	VEGFC	KDR	9.47045108434227e-05	0	VEGFC_VEGFR2	VEGFC - VEGFR2	VEGF	Secreted Signaling	KEGG: hsa04370; PMID: 16633338
2	8	VEGFC	KDR	0.000357712643651404	0	VEGFC_VEGFR2	VEGFC - VEGFR2	VEGF	Secreted Signaling	KEGG: hsa04370; PMID: 16633338
3	8	VEGFC	KDR	0.000259705957570534	0	VEGFC_VEGFR2	VEGFC - VEGFR2	VEGF	Secreted Signaling	KEGG: hsa04370; PMID: 16633338
4	8	VEGFC	KDR	0.000270864559259103	0	VEGFC_VEGFR2	VEGFC - VEGFR2	VEGF	Secreted Signaling	KEGG: hsa04370; PMID: 16633338
5	8	VEGFC	KDR	5.36381212407765e-05	0	VEGFC_VEGFR2	VEGFC - VEGFR2	VEGF	Secreted Signaling	KEGG: hsa04370; PMID: 16633338
6	8	VEGFC	KDR	0.00014410043647084	0	VEGFC_VEGFR2	VEGFC - VEGFR2	VEGF	Secreted Signaling	KEGG: hsa04370; PMID: 16633338
8	8	VEGFC	KDR	0.000194465051272706	0	VEGFC_VEGFR2	VEGFC - VEGFR2	VEGF	Secreted Signaling	KEGG: hsa04370; PMID: 16633338
9	8	VEGFC	KDR	0.000269421536809879	0	VEGFC_VEGFR2	VEGFC - VEGFR2	VEGF	Secreted Signaling	KEGG: hsa04370; PMID: 16633338
10	8	VEGFC	KDR	6.12484411761091e-06	0	VEGFC_VEGFR2	VEGFC - VEGFR2	VEGF	Secreted Signaling	KEGG: hsa04370; PMID: 16633338
11	8	VEGFC	KDR	1.17951769756615e-05	0	VEGFC_VEGFR2	VEGFC - VEGFR2	VEGF	Secreted Signaling	KEGG: hsa04370; PMID: 16633338
4	9	VEGFC	KDR	0.000176330707926121	0	VEGFC_VEGFR2	VEGFC - VEGFR2	VEGF	Secreted Signaling	KEGG: hsa04370; PMID: 16633338
6	9	VEGFC	KDR	9.65220100874695e-05	0	VEGFC_VEGFR2	VEGFC - VEGFR2	VEGF	Secreted Signaling	KEGG: hsa04370; PMID: 16633338
8	9	VEGFC	KDR	0.00012643409314759	0	VEGFC_VEGFR2	VEGFC - VEGFR2	VEGF	Secreted Signaling	KEGG: hsa04370; PMID: 16633338
6	11	VEGFC	KDR	3.19868477597803e-06	0	VEGFC_VEGFR2	VEGFC - VEGFR2	VEGF	Secreted Signaling	KEGG: hsa04370; PMID: 16633338
6	2	PGF	FLT1	6.08488784084546e-06	0	PGF_VEGFR1	PGF - VEGFR1	VEGF	Secreted Signaling	KEGG: hsa04370; PMID: 16633338
8	2	PGF	FLT1	3.09295984676205e-05	0	PGF_VEGFR1	PGF - VEGFR1	VEGF	Secreted Signaling	KEGG: hsa04370; PMID: 16633338
8	3	PGF	FLT1	7.50970453090462e-06	0	PGF_VEGFR1	PGF - VEGFR1	VEGF	Secreted Signaling	KEGG: hsa04370; PMID: 16633338
6	4	PGF	FLT1	1.63144675717912e-06	0	PGF_VEGFR1	PGF - VEGFR1	VEGF	Secreted Signaling	KEGG: hsa04370; PMID: 16633338
8	4	PGF	FLT1	8.29325063472981e-06	0	PGF_VEGFR1	PGF - VEGFR1	VEGF	Secreted Signaling	KEGG: hsa04370; PMID: 16633338
8	5	PGF	FLT1	1.74552612088112e-06	0.04	PGF_VEGFR1	PGF - VEGFR1	VEGF	Secreted Signaling	KEGG: hsa04370; PMID: 16633338
2	6	PGF	FLT1	4.78949174601394e-06	0.02	PGF_VEGFR1	PGF - VEGFR1	VEGF	Secreted Signaling	KEGG: hsa04370; PMID: 16633338
4	6	PGF	FLT1	1.5087858339853e-06	0.01	PGF_VEGFR1	PGF - VEGFR1	VEGF	Secreted Signaling	KEGG: hsa04370; PMID: 16633338
6	6	PGF	FLT1	7.50339016785334e-07	0	PGF_VEGFR1	PGF - VEGFR1	VEGF	Secreted Signaling	KEGG: hsa04370; PMID: 16633338
8	6	PGF	FLT1	3.81280579362261e-06	0	PGF_VEGFR1	PGF - VEGFR1	VEGF	Secreted Signaling	KEGG: hsa04370; PMID: 16633338
9	6	PGF	FLT1	2.83604289396404e-06	0.01	PGF_VEGFR1	PGF - VEGFR1	VEGF	Secreted Signaling	KEGG: hsa04370; PMID: 16633338
1	8	PGF	FLT1	4.08092707303519e-06	0	PGF_VEGFR1	PGF - VEGFR1	VEGF	Secreted Signaling	KEGG: hsa04370; PMID: 16633338
2	8	PGF	FLT1	3.92416489720525e-05	0	PGF_VEGFR1	PGF - VEGFR1	VEGF	Secreted Signaling	KEGG: hsa04370; PMID: 16633338
3	8	PGF	FLT1	2.05286542078347e-05	0	PGF_VEGFR1	PGF - VEGFR1	VEGF	Secreted Signaling	KEGG: hsa04370; PMID: 16633338
4	8	PGF	FLT1	1.23609075217829e-05	0	PGF_VEGFR1	PGF - VEGFR1	VEGF	Secreted Signaling	KEGG: hsa04370; PMID: 16633338
5	8	PGF	FLT1	3.43414074372162e-06	0	PGF_VEGFR1	PGF - VEGFR1	VEGF	Secreted Signaling	KEGG: hsa04370; PMID: 16633338
6	8	PGF	FLT1	6.14136973491553e-06	0	PGF_VEGFR1	PGF - VEGFR1	VEGF	Secreted Signaling	KEGG: hsa04370; PMID: 16633338
8	8	PGF	FLT1	3.11356432596399e-05	0	PGF_VEGFR1	PGF - VEGFR1	VEGF	Secreted Signaling	KEGG: hsa04370; PMID: 16633338
9	8	PGF	FLT1	2.32364188125081e-05	0	PGF_VEGFR1	PGF - VEGFR1	VEGF	Secreted Signaling	KEGG: hsa04370; PMID: 16633338
11	8	PGF	FLT1	1.03392785808562e-06	0	PGF_VEGFR1	PGF - VEGFR1	VEGF	Secreted Signaling	KEGG: hsa04370; PMID: 16633338
6	9	PGF	FLT1	3.22463396571085e-06	0	PGF_VEGFR1	PGF - VEGFR1	VEGF	Secreted Signaling	KEGG: hsa04370; PMID: 16633338
8	9	PGF	FLT1	1.63921037830692e-05	0	PGF_VEGFR1	PGF - VEGFR1	VEGF	Secreted Signaling	KEGG: hsa04370; PMID: 16633338
6	11	PGF	FLT1	1.70483196699994e-07	0.01	PGF_VEGFR1	PGF - VEGFR1	VEGF	Secreted Signaling	KEGG: hsa04370; PMID: 16633338
8	11	PGF	FLT1	8.66505705409786e-07	0	PGF_VEGFR1	PGF - VEGFR1	VEGF	Secreted Signaling	KEGG: hsa04370; PMID: 16633338
8	2	VEGFA	FLT1_KDR	4.61930519921241e-05	0	VEGFA_VEGFR1R2	VEGFA - VEGFR1R2	VEGF	Secreted Signaling	PMID: 16633338
8	3	VEGFA	FLT1_KDR	2.1128566515179e-05	0	VEGFA_VEGFR1R2	VEGFA - VEGFR1R2	VEGF	Secreted Signaling	PMID: 16633338
6	4	VEGFA	FLT1_KDR	5.17462019799646e-06	0	VEGFA_VEGFR1R2	VEGFA - VEGFR1R2	VEGF	Secreted Signaling	PMID: 16633338
8	4	VEGFA	FLT1_KDR	2.11215025650784e-05	0	VEGFA_VEGFR1R2	VEGFA - VEGFR1R2	VEGF	Secreted Signaling	PMID: 16633338
9	4	VEGFA	FLT1_KDR	2.38220131523453e-05	0.03	VEGFA_VEGFR1R2	VEGFA - VEGFR1R2	VEGF	Secreted Signaling	PMID: 16633338
8	5	VEGFA	FLT1_KDR	5.11887729152804e-06	0.01	VEGFA_VEGFR1R2	VEGFA - VEGFR1R2	VEGF	Secreted Signaling	PMID: 16633338
1	6	VEGFA	FLT1_KDR	3.01885836500478e-06	0.03	VEGFA_VEGFR1R2	VEGFA - VEGFR1R2	VEGF	Secreted Signaling	PMID: 16633338
2	6	VEGFA	FLT1_KDR	1.52911557232638e-05	0	VEGFA_VEGFR1R2	VEGFA - VEGFR1R2	VEGF	Secreted Signaling	PMID: 16633338
3	6	VEGFA	FLT1_KDR	9.25813931480898e-06	0	VEGFA_VEGFR1R2	VEGFA - VEGFR1R2	VEGF	Secreted Signaling	PMID: 16633338
4	6	VEGFA	FLT1_KDR	5.68084978452094e-06	0	VEGFA_VEGFR1R2	VEGFA - VEGFR1R2	VEGF	Secreted Signaling	PMID: 16633338
5	6	VEGFA	FLT1_KDR	2.32658567810323e-06	0.01	VEGFA_VEGFR1R2	VEGFA - VEGFR1R2	VEGF	Secreted Signaling	PMID: 16633338
6	6	VEGFA	FLT1_KDR	2.31752855073759e-06	0	VEGFA_VEGFR1R2	VEGFA - VEGFR1R2	VEGF	Secreted Signaling	PMID: 16633338
8	6	VEGFA	FLT1_KDR	9.45318266580063e-06	0	VEGFA_VEGFR1R2	VEGFA - VEGFR1R2	VEGF	Secreted Signaling	PMID: 16633338
9	6	VEGFA	FLT1_KDR	1.06729515346284e-05	0	VEGFA_VEGFR1R2	VEGFA - VEGFR1R2	VEGF	Secreted Signaling	PMID: 16633338
11	6	VEGFA	FLT1_KDR	4.26999638381374e-07	0.01	VEGFA_VEGFR1R2	VEGFA - VEGFR1R2	VEGF	Secreted Signaling	PMID: 16633338
1	8	VEGFA	FLT1_KDR	1.80825399197057e-05	0	VEGFA_VEGFR1R2	VEGFA - VEGFR1R2	VEGF	Secreted Signaling	PMID: 16633338
2	8	VEGFA	FLT1_KDR	9.15675524485974e-05	0	VEGFA_VEGFR1R2	VEGFA - VEGFR1R2	VEGF	Secreted Signaling	PMID: 16633338
3	8	VEGFA	FLT1_KDR	5.5446112679755e-05	0	VEGFA_VEGFR1R2	VEGFA - VEGFR1R2	VEGF	Secreted Signaling	PMID: 16633338
4	8	VEGFA	FLT1_KDR	3.39969568041076e-05	0	VEGFA_VEGFR1R2	VEGFA - VEGFR1R2	VEGF	Secreted Signaling	PMID: 16633338
5	8	VEGFA	FLT1_KDR	1.39298858737728e-05	0	VEGFA_VEGFR1R2	VEGFA - VEGFR1R2	VEGF	Secreted Signaling	PMID: 16633338
6	8	VEGFA	FLT1_KDR	1.38520537835916e-05	0	VEGFA_VEGFR1R2	VEGFA - VEGFR1R2	VEGF	Secreted Signaling	PMID: 16633338
8	8	VEGFA	FLT1_KDR	5.63556703487527e-05	0	VEGFA_VEGFR1R2	VEGFA - VEGFR1R2	VEGF	Secreted Signaling	PMID: 16633338
9	8	VEGFA	FLT1_KDR	6.38835602650308e-05	0	VEGFA_VEGFR1R2	VEGFA - VEGFR1R2	VEGF	Secreted Signaling	PMID: 16633338
10	8	VEGFA	FLT1_KDR	8.44161316619599e-07	0	VEGFA_VEGFR1R2	VEGFA - VEGFR1R2	VEGF	Secreted Signaling	PMID: 16633338
11	8	VEGFA	FLT1_KDR	2.55637131419533e-06	0	VEGFA_VEGFR1R2	VEGFA - VEGFR1R2	VEGF	Secreted Signaling	PMID: 16633338
6	9	VEGFA	FLT1_KDR	7.49227142960348e-06	0.01	VEGFA_VEGFR1R2	VEGFA - VEGFR1R2	VEGF	Secreted Signaling	PMID: 16633338
8	9	VEGFA	FLT1_KDR	3.0592178524167e-05	0	VEGFA_VEGFR1R2	VEGFA - VEGFR1R2	VEGF	Secreted Signaling	PMID: 16633338
8	11	VEGFA	FLT1_KDR	1.28304514140608e-06	0	VEGFA_VEGFR1R2	VEGFA - VEGFR1R2	VEGF	Secreted Signaling	PMID: 16633338
4	1	VEGFC	FLT4_KDR	5.10638323441875e-05	0	VEGFC_VEGFR2R3	VEGFC - VEGFR2R3	VEGF	Secreted Signaling	PMID: 16633338
6	1	VEGFC	FLT4_KDR	2.80108903776595e-05	0	VEGFC_VEGFR2R3	VEGFC - VEGFR2R3	VEGF	Secreted Signaling	PMID: 16633338
8	1	VEGFC	FLT4_KDR	3.66108180821674e-05	0	VEGFC_VEGFR2R3	VEGFC - VEGFR2R3	VEGF	Secreted Signaling	PMID: 16633338
4	2	VEGFC	FLT4_KDR	0.00017509170013895	0	VEGFC_VEGFR2R3	VEGFC - VEGFR2R3	VEGF	Secreted Signaling	PMID: 16633338
6	2	VEGFC	FLT4_KDR	9.62143809835446e-05	0	VEGFC_VEGFR2R3	VEGFC - VEGFR2R3	VEGF	Secreted Signaling	PMID: 16633338
8	2	VEGFC	FLT4_KDR	0.00012552441681765	0.02	VEGFC_VEGFR2R3	VEGFC - VEGFR2R3	VEGF	Secreted Signaling	PMID: 16633338
4	3	VEGFC	FLT4_KDR	0.000140161790614061	0	VEGFC_VEGFR2R3	VEGFC - VEGFR2R3	VEGF	Secreted Signaling	PMID: 16633338
6	3	VEGFC	FLT4_KDR	7.69079713464727e-05	0	VEGFC_VEGFR2R3	VEGFC - VEGFR2R3	VEGF	Secreted Signaling	PMID: 16633338
8	3	VEGFC	FLT4_KDR	0.000100489350042982	0	VEGFC_VEGFR2R3	VEGFC - VEGFR2R3	VEGF	Secreted Signaling	PMID: 16633338
1	4	VEGFC	FLT4_KDR	4.02800440146171e-05	0.02	VEGFC_VEGFR2R3	VEGFC - VEGFR2R3	VEGF	Secreted Signaling	PMID: 16633338
3	4	VEGFC	FLT4_KDR	0.000110393812109302	0	VEGFC_VEGFR2R3	VEGFC - VEGFR2R3	VEGF	Secreted Signaling	PMID: 16633338
4	4	VEGFC	FLT4_KDR	0.000117081521821813	0	VEGFC_VEGFR2R3	VEGFC - VEGFR2R3	VEGF	Secreted Signaling	PMID: 16633338
6	4	VEGFC	FLT4_KDR	6.38969957884919e-05	0	VEGFC_VEGFR2R3	VEGFC - VEGFR2R3	VEGF	Secreted Signaling	PMID: 16633338
8	4	VEGFC	FLT4_KDR	8.39618834649906e-05	0	VEGFC_VEGFR2R3	VEGFC - VEGFR2R3	VEGF	Secreted Signaling	PMID: 16633338
9	4	VEGFC	FLT4_KDR	0.00011469574280861	0	VEGFC_VEGFR2R3	VEGFC - VEGFR2R3	VEGF	Secreted Signaling	PMID: 16633338
4	5	VEGFC	FLT4_KDR	3.41118023620475e-05	0	VEGFC_VEGFR2R3	VEGFC - VEGFR2R3	VEGF	Secreted Signaling	PMID: 16633338
6	5	VEGFC	FLT4_KDR	1.87071230502476e-05	0	VEGFC_VEGFR2R3	VEGFC - VEGFR2R3	VEGF	Secreted Signaling	PMID: 16633338
8	5	VEGFC	FLT4_KDR	2.44571347319143e-05	0	VEGFC_VEGFR2R3	VEGFC - VEGFR2R3	VEGF	Secreted Signaling	PMID: 16633338
1	6	VEGFC	FLT4_KDR	1.80242691858414e-05	0	VEGFC_VEGFR2R3	VEGFC - VEGFR2R3	VEGF	Secreted Signaling	PMID: 16633338
2	6	VEGFC	FLT4_KDR	6.79605767865479e-05	0	VEGFC_VEGFR2R3	VEGFC - VEGFR2R3	VEGF	Secreted Signaling	PMID: 16633338
3	6	VEGFC	FLT4_KDR	4.94055579939599e-05	0	VEGFC_VEGFR2R3	VEGFC - VEGFR2R3	VEGF	Secreted Signaling	PMID: 16633338
4	6	VEGFC	FLT4_KDR	5.21809274135748e-05	0	VEGFC_VEGFR2R3	VEGFC - VEGFR2R3	VEGF	Secreted Signaling	PMID: 16633338
5	6	VEGFC	FLT4_KDR	1.01952045655016e-05	0	VEGFC_VEGFR2R3	VEGFC - VEGFR2R3	VEGF	Secreted Signaling	PMID: 16633338
6	6	VEGFC	FLT4_KDR	2.82947889009927e-05	0	VEGFC_VEGFR2R3	VEGFC - VEGFR2R3	VEGF	Secreted Signaling	PMID: 16633338
8	6	VEGFC	FLT4_KDR	3.74308330345029e-05	0	VEGFC_VEGFR2R3	VEGFC - VEGFR2R3	VEGF	Secreted Signaling	PMID: 16633338
9	6	VEGFC	FLT4_KDR	5.13117964896829e-05	0	VEGFC_VEGFR2R3	VEGFC - VEGFR2R3	VEGF	Secreted Signaling	PMID: 16633338
10	6	VEGFC	FLT4_KDR	1.16667583310938e-06	0.01	VEGFC_VEGFR2R3	VEGFC - VEGFR2R3	VEGF	Secreted Signaling	PMID: 16633338
11	6	VEGFC	FLT4_KDR	2.24681172255794e-06	0.01	VEGFC_VEGFR2R3	VEGFC - VEGFR2R3	VEGF	Secreted Signaling	PMID: 16633338
1	8	VEGFC	FLT4_KDR	5.48243543267778e-05	0	VEGFC_VEGFR2R3	VEGFC - VEGFR2R3	VEGF	Secreted Signaling	PMID: 16633338
2	8	VEGFC	FLT4_KDR	0.000206781218873161	0	VEGFC_VEGFR2R3	VEGFC - VEGFR2R3	VEGF	Secreted Signaling	PMID: 16633338
3	8	VEGFC	FLT4_KDR	0.000150288794700399	0	VEGFC_VEGFR2R3	VEGFC - VEGFR2R3	VEGF	Secreted Signaling	PMID: 16633338
4	8	VEGFC	FLT4_KDR	0.00015836854290697	0	VEGFC_VEGFR2R3	VEGFC - VEGFR2R3	VEGF	Secreted Signaling	PMID: 16633338
5	8	VEGFC	FLT4_KDR	3.10180082144083e-05	0	VEGFC_VEGFR2R3	VEGFC - VEGFR2R3	VEGF	Secreted Signaling	PMID: 16633338
6	8	VEGFC	FLT4_KDR	8.55733234297311e-05	0	VEGFC_VEGFR2R3	VEGFC - VEGFR2R3	VEGF	Secreted Signaling	PMID: 16633338
8	8	VEGFC	FLT4_KDR	0.000113619929576242	0	VEGFC_VEGFR2R3	VEGFC - VEGFR2R3	VEGF	Secreted Signaling	PMID: 16633338
9	8	VEGFC	FLT4_KDR	0.000156055530516793	0	VEGFC_VEGFR2R3	VEGFC - VEGFR2R3	VEGF	Secreted Signaling	PMID: 16633338
10	8	VEGFC	FLT4_KDR	3.54812921614706e-06	0	VEGFC_VEGFR2R3	VEGFC - VEGFR2R3	VEGF	Secreted Signaling	PMID: 16633338
11	8	VEGFC	FLT4_KDR	6.83305047806019e-06	0	VEGFC_VEGFR2R3	VEGFC - VEGFR2R3	VEGF	Secreted Signaling	PMID: 16633338
4	9	VEGFC	FLT4_KDR	0.000133477655698194	0	VEGFC_VEGFR2R3	VEGFC - VEGFR2R3	VEGF	Secreted Signaling	PMID: 16633338
6	9	VEGFC	FLT4_KDR	7.32303650134651e-05	0	VEGFC_VEGFR2R3	VEGFC - VEGFR2R3	VEGF	Secreted Signaling	PMID: 16633338
8	9	VEGFC	FLT4_KDR	9.56977141146801e-05	0	VEGFC_VEGFR2R3	VEGFC - VEGFR2R3	VEGF	Secreted Signaling	PMID: 16633338
6	11	VEGFC	FLT4_KDR	2.52333356661421e-06	0	VEGFC_VEGFR2R3	VEGFC - VEGFR2R3	VEGF	Secreted Signaling	PMID: 16633338
2	2	IGF1	IGF1R	0.000671130435316115	0	IGF1_IGF1R	IGF1 - IGF1R	IGF	Secreted Signaling	PMID: 14604834
4	2	IGF1	IGF1R	0.000218094634538338	0	IGF1_IGF1R	IGF1 - IGF1R	IGF	Secreted Signaling	PMID: 14604834
6	2	IGF1	IGF1R	6.3840165707824e-05	0	IGF1_IGF1R	IGF1 - IGF1R	IGF	Secreted Signaling	PMID: 14604834
8	2	IGF1	IGF1R	0.000156146098368812	0	IGF1_IGF1R	IGF1 - IGF1R	IGF	Secreted Signaling	PMID: 14604834
9	2	IGF1	IGF1R	0.000388068887118134	0.03	IGF1_IGF1R	IGF1 - IGF1R	IGF	Secreted Signaling	PMID: 14604834
10	2	IGF1	IGF1R	9.94523649330377e-06	0.01	IGF1_IGF1R	IGF1 - IGF1R	IGF	Secreted Signaling	PMID: 14604834
4	3	IGF1	IGF1R	0.000133984814690045	0	IGF1_IGF1R	IGF1 - IGF1R	IGF	Secreted Signaling	PMID: 14604834
6	3	IGF1	IGF1R	3.92203229880641e-05	0	IGF1_IGF1R	IGF1 - IGF1R	IGF	Secreted Signaling	PMID: 14604834
8	3	IGF1	IGF1R	9.59133485677313e-05	0	IGF1_IGF1R	IGF1 - IGF1R	IGF	Secreted Signaling	PMID: 14604834
4	8	IGF1	IGF1R	4.74507897267387e-05	0	IGF1_IGF1R	IGF1 - IGF1R	IGF	Secreted Signaling	PMID: 14604834
6	8	IGF1	IGF1R	1.38893907121906e-05	0	IGF1_IGF1R	IGF1 - IGF1R	IGF	Secreted Signaling	PMID: 14604834
8	8	IGF1	IGF1R	3.39795959629496e-05	0.03	IGF1_IGF1R	IGF1 - IGF1R	IGF	Secreted Signaling	PMID: 14604834
10	8	IGF1	IGF1R	2.16394893787087e-06	0.03	IGF1_IGF1R	IGF1 - IGF1R	IGF	Secreted Signaling	PMID: 14604834
4	9	IGF1	IGF1R	0.000125323498475553	0	IGF1_IGF1R	IGF1 - IGF1R	IGF	Secreted Signaling	PMID: 14604834
6	9	IGF1	IGF1R	3.66846803483291e-05	0	IGF1_IGF1R	IGF1 - IGF1R	IGF	Secreted Signaling	PMID: 14604834
8	9	IGF1	IGF1R	8.97197485178285e-05	0	IGF1_IGF1R	IGF1 - IGF1R	IGF	Secreted Signaling	PMID: 14604834
10	9	IGF1	IGF1R	5.71466913816621e-06	0.03	IGF1_IGF1R	IGF1 - IGF1R	IGF	Secreted Signaling	PMID: 14604834
2	2	IGF1	ITGA6_ITGB4	0.00016377581935935	0.02	IGF1_ITGA6_ITGB4	IGF1 - (ITGA6+ITGB4)	IGF	Secreted Signaling	PMID: 28190785; PMID: 28873464
4	2	IGF1	ITGA6_ITGB4	5.34196937385115e-05	0	IGF1_ITGA6_ITGB4	IGF1 - (ITGA6+ITGB4)	IGF	Secreted Signaling	PMID: 28190785; PMID: 28873464
6	2	IGF1	ITGA6_ITGB4	1.56400367899019e-05	0	IGF1_ITGA6_ITGB4	IGF1 - (ITGA6+ITGB4)	IGF	Secreted Signaling	PMID: 28190785; PMID: 28873464
8	2	IGF1	ITGA6_ITGB4	3.81727912454969e-05	0	IGF1_ITGA6_ITGB4	IGF1 - (ITGA6+ITGB4)	IGF	Secreted Signaling	PMID: 28190785; PMID: 28873464
10	2	IGF1	ITGA6_ITGB4	2.43420310367278e-06	0	IGF1_ITGA6_ITGB4	IGF1 - (ITGA6+ITGB4)	IGF	Secreted Signaling	PMID: 28190785; PMID: 28873464
1	8	IGF1	ITGA6_ITGB4	8.52998027725881e-06	0.01	IGF1_ITGA6_ITGB4	IGF1 - (ITGA6+ITGB4)	IGF	Secreted Signaling	PMID: 28190785; PMID: 28873464
2	8	IGF1	ITGA6_ITGB4	4.47272349344389e-05	0	IGF1_ITGA6_ITGB4	IGF1 - (ITGA6+ITGB4)	IGF	Secreted Signaling	PMID: 28190785; PMID: 28873464
3	8	IGF1	ITGA6_ITGB4	2.65147887707772e-05	0	IGF1_ITGA6_ITGB4	IGF1 - (ITGA6+ITGB4)	IGF	Secreted Signaling	PMID: 28190785; PMID: 28873464
4	8	IGF1	ITGA6_ITGB4	1.4582701955664e-05	0	IGF1_ITGA6_ITGB4	IGF1 - (ITGA6+ITGB4)	IGF	Secreted Signaling	PMID: 28190785; PMID: 28873464
5	8	IGF1	ITGA6_ITGB4	6.27785051425913e-06	0	IGF1_ITGA6_ITGB4	IGF1 - (ITGA6+ITGB4)	IGF	Secreted Signaling	PMID: 28190785; PMID: 28873464
6	8	IGF1	ITGA6_ITGB4	4.26937504842094e-06	0	IGF1_ITGA6_ITGB4	IGF1 - (ITGA6+ITGB4)	IGF	Secreted Signaling	PMID: 28190785; PMID: 28873464
8	8	IGF1	ITGA6_ITGB4	1.04228507931325e-05	0	IGF1_ITGA6_ITGB4	IGF1 - (ITGA6+ITGB4)	IGF	Secreted Signaling	PMID: 28190785; PMID: 28873464
9	8	IGF1	ITGA6_ITGB4	2.5856983048486e-05	0	IGF1_ITGA6_ITGB4	IGF1 - (ITGA6+ITGB4)	IGF	Secreted Signaling	PMID: 28190785; PMID: 28873464
10	8	IGF1	ITGA6_ITGB4	6.64553084573438e-07	0	IGF1_ITGA6_ITGB4	IGF1 - (ITGA6+ITGB4)	IGF	Secreted Signaling	PMID: 28190785; PMID: 28873464
11	8	IGF1	ITGA6_ITGB4	1.11260589446346e-06	0	IGF1_ITGA6_ITGB4	IGF1 - (ITGA6+ITGB4)	IGF	Secreted Signaling	PMID: 28190785; PMID: 28873464
2	9	IGF1	ITGA6_ITGB4	0.000100024282617142	0	IGF1_ITGA6_ITGB4	IGF1 - (ITGA6+ITGB4)	IGF	Secreted Signaling	PMID: 28190785; PMID: 28873464
4	9	IGF1	ITGA6_ITGB4	3.2624182134289e-05	0	IGF1_ITGA6_ITGB4	IGF1 - (ITGA6+ITGB4)	IGF	Secreted Signaling	PMID: 28190785; PMID: 28873464
6	9	IGF1	ITGA6_ITGB4	9.55157663141117e-06	0	IGF1_ITGA6_ITGB4	IGF1 - (ITGA6+ITGB4)	IGF	Secreted Signaling	PMID: 28190785; PMID: 28873464
8	9	IGF1	ITGA6_ITGB4	2.33131612218779e-05	0	IGF1_ITGA6_ITGB4	IGF1 - (ITGA6+ITGB4)	IGF	Secreted Signaling	PMID: 28190785; PMID: 28873464
10	9	IGF1	ITGA6_ITGB4	1.48661480893714e-06	0.01	IGF1_ITGA6_ITGB4	IGF1 - (ITGA6+ITGB4)	IGF	Secreted Signaling	PMID: 28190785; PMID: 28873464
4	11	IGF1	ITGA6_ITGB4	1.61699219646671e-06	0.01	IGF1_ITGA6_ITGB4	IGF1 - (ITGA6+ITGB4)	IGF	Secreted Signaling	PMID: 28190785; PMID: 28873464
6	11	IGF1	ITGA6_ITGB4	4.7341326467709e-07	0.02	IGF1_ITGA6_ITGB4	IGF1 - (ITGA6+ITGB4)	IGF	Secreted Signaling	PMID: 28190785; PMID: 28873464
8	11	IGF1	ITGA6_ITGB4	1.15557309173395e-06	0.04	IGF1_ITGA6_ITGB4	IGF1 - (ITGA6+ITGB4)	IGF	Secreted Signaling	PMID: 28190785; PMID: 28873464
10	11	IGF1	ITGA6_ITGB4	7.36846980441788e-08	0.03	IGF1_ITGA6_ITGB4	IGF1 - (ITGA6+ITGB4)	IGF	Secreted Signaling	PMID: 28190785; PMID: 28873464
1	2	DHH	PTCH1_SMO	3.48240704224493e-05	0	DHH_PTCH1	DHH - PTCH1	HH	Secreted Signaling	KEGG: hsa04340; PMID: 25701396
4	2	DHH	PTCH1_SMO	4.07429843355247e-05	0	DHH_PTCH1	DHH - PTCH1	HH	Secreted Signaling	KEGG: hsa04340; PMID: 25701396
6	2	DHH	PTCH1_SMO	2.31445313920297e-05	0	DHH_PTCH1	DHH - PTCH1	HH	Secreted Signaling	KEGG: hsa04340; PMID: 25701396
1	3	DHH	PTCH1_SMO	2.03595283777938e-05	0	DHH_PTCH1	DHH - PTCH1	HH	Secreted Signaling	KEGG: hsa04340; PMID: 25701396
4	3	DHH	PTCH1_SMO	2.38195804873655e-05	0	DHH_PTCH1	DHH - PTCH1	HH	Secreted Signaling	KEGG: hsa04340; PMID: 25701396
6	3	DHH	PTCH1_SMO	1.35323841416833e-05	0	DHH_PTCH1	DHH - PTCH1	HH	Secreted Signaling	KEGG: hsa04340; PMID: 25701396
1	4	DHH	PTCH1_SMO	1.32690005508329e-05	0	DHH_PTCH1	DHH - PTCH1	HH	Secreted Signaling	KEGG: hsa04340; PMID: 25701396
3	4	DHH	PTCH1_SMO	1.91044531316943e-05	0	DHH_PTCH1	DHH - PTCH1	HH	Secreted Signaling	KEGG: hsa04340; PMID: 25701396
4	4	DHH	PTCH1_SMO	1.55252168742054e-05	0	DHH_PTCH1	DHH - PTCH1	HH	Secreted Signaling	KEGG: hsa04340; PMID: 25701396
6	4	DHH	PTCH1_SMO	8.8158504111982e-06	0	DHH_PTCH1	DHH - PTCH1	HH	Secreted Signaling	KEGG: hsa04340; PMID: 25701396
8	4	DHH	PTCH1_SMO	6.84297611115063e-06	0	DHH_PTCH1	DHH - PTCH1	HH	Secreted Signaling	KEGG: hsa04340; PMID: 25701396
9	4	DHH	PTCH1_SMO	1.87273620977068e-05	0	DHH_PTCH1	DHH - PTCH1	HH	Secreted Signaling	KEGG: hsa04340; PMID: 25701396
1	6	DHH	PTCH1_SMO	1.07158460829012e-05	0	DHH_PTCH1	DHH - PTCH1	HH	Secreted Signaling	KEGG: hsa04340; PMID: 25701396
2	6	DHH	PTCH1_SMO	1.96018080813858e-05	0	DHH_PTCH1	DHH - PTCH1	HH	Secreted Signaling	KEGG: hsa04340; PMID: 25701396
3	6	DHH	PTCH1_SMO	1.54572790964783e-05	0	DHH_PTCH1	DHH - PTCH1	HH	Secreted Signaling	KEGG: hsa04340; PMID: 25701396
4	6	DHH	PTCH1_SMO	1.25439315197572e-05	0	DHH_PTCH1	DHH - PTCH1	HH	Secreted Signaling	KEGG: hsa04340; PMID: 25701396
5	6	DHH	PTCH1_SMO	1.46544444595267e-06	0.04	DHH_PTCH1	DHH - PTCH1	HH	Secreted Signaling	KEGG: hsa04340; PMID: 25701396
6	6	DHH	PTCH1_SMO	7.10100640862551e-06	0	DHH_PTCH1	DHH - PTCH1	HH	Secreted Signaling	KEGG: hsa04340; PMID: 25701396
8	6	DHH	PTCH1_SMO	5.53634186227203e-06	0	DHH_PTCH1	DHH - PTCH1	HH	Secreted Signaling	KEGG: hsa04340; PMID: 25701396
9	6	DHH	PTCH1_SMO	1.51507578682762e-05	0	DHH_PTCH1	DHH - PTCH1	HH	Secreted Signaling	KEGG: hsa04340; PMID: 25701396
10	6	DHH	PTCH1_SMO	2.26879858325316e-07	0.01	DHH_PTCH1	DHH - PTCH1	HH	Secreted Signaling	KEGG: hsa04340; PMID: 25701396
11	6	DHH	PTCH1_SMO	6.4341448542269e-07	0	DHH_PTCH1	DHH - PTCH1	HH	Secreted Signaling	KEGG: hsa04340; PMID: 25701396
1	8	DHH	PTCH1_SMO	8.03280103095428e-06	0	DHH_PTCH1	DHH - PTCH1	HH	Secreted Signaling	KEGG: hsa04340; PMID: 25701396
4	8	DHH	PTCH1_SMO	9.3981923186211e-06	0	DHH_PTCH1	DHH - PTCH1	HH	Secreted Signaling	KEGG: hsa04340; PMID: 25701396
6	8	DHH	PTCH1_SMO	5.33843485166173e-06	0	DHH_PTCH1	DHH - PTCH1	HH	Secreted Signaling	KEGG: hsa04340; PMID: 25701396
1	9	DHH	PTCH1_SMO	1.85393172961767e-05	0	DHH_PTCH1	DHH - PTCH1	HH	Secreted Signaling	KEGG: hsa04340; PMID: 25701396
4	9	DHH	PTCH1_SMO	2.16899231935464e-05	0	DHH_PTCH1	DHH - PTCH1	HH	Secreted Signaling	KEGG: hsa04340; PMID: 25701396
6	9	DHH	PTCH1_SMO	1.23228712953808e-05	0	DHH_PTCH1	DHH - PTCH1	HH	Secreted Signaling	KEGG: hsa04340; PMID: 25701396
1	11	DHH	PTCH1_SMO	1.11255173496939e-06	0	DHH_PTCH1	DHH - PTCH1	HH	Secreted Signaling	KEGG: hsa04340; PMID: 25701396
4	11	DHH	PTCH1_SMO	1.3017178206044e-06	0	DHH_PTCH1	DHH - PTCH1	HH	Secreted Signaling	KEGG: hsa04340; PMID: 25701396
6	11	DHH	PTCH1_SMO	7.39199491581694e-07	0	DHH_PTCH1	DHH - PTCH1	HH	Secreted Signaling	KEGG: hsa04340; PMID: 25701396
1	2	SHH	PTCH1_SMO	2.64944525295708e-06	0	SHH_PTCH1	SHH - PTCH1	HH	Secreted Signaling	KEGG: hsa04340; PMID: 25701396
4	2	SHH	PTCH1_SMO	3.23439356159583e-06	0	SHH_PTCH1	SHH - PTCH1	HH	Secreted Signaling	KEGG: hsa04340; PMID: 25701396
6	2	SHH	PTCH1_SMO	1.75565303679544e-06	0	SHH_PTCH1	SHH - PTCH1	HH	Secreted Signaling	KEGG: hsa04340; PMID: 25701396
1	3	SHH	PTCH1_SMO	1.54879195134827e-06	0	SHH_PTCH1	SHH - PTCH1	HH	Secreted Signaling	KEGG: hsa04340; PMID: 25701396
4	3	SHH	PTCH1_SMO	1.89073484281834e-06	0	SHH_PTCH1	SHH - PTCH1	HH	Secreted Signaling	KEGG: hsa04340; PMID: 25701396
6	3	SHH	PTCH1_SMO	1.02631263546313e-06	0	SHH_PTCH1	SHH - PTCH1	HH	Secreted Signaling	KEGG: hsa04340; PMID: 25701396
1	4	SHH	PTCH1_SMO	1.00995761524005e-06	0	SHH_PTCH1	SHH - PTCH1	HH	Secreted Signaling	KEGG: hsa04340; PMID: 25701396
3	4	SHH	PTCH1_SMO	1.68221154363979e-06	0	SHH_PTCH1	SHH - PTCH1	HH	Secreted Signaling	KEGG: hsa04340; PMID: 25701396
4	4	SHH	PTCH1_SMO	1.2329414737679e-06	0	SHH_PTCH1	SHH - PTCH1	HH	Secreted Signaling	KEGG: hsa04340; PMID: 25701396
6	4	SHH	PTCH1_SMO	6.69231066706958e-07	0	SHH_PTCH1	SHH - PTCH1	HH	Secreted Signaling	KEGG: hsa04340; PMID: 25701396
8	4	SHH	PTCH1_SMO	5.98639250585332e-07	0	SHH_PTCH1	SHH - PTCH1	HH	Secreted Signaling	KEGG: hsa04340; PMID: 25701396
9	4	SHH	PTCH1_SMO	1.66429556046934e-06	0	SHH_PTCH1	SHH - PTCH1	HH	Secreted Signaling	KEGG: hsa04340; PMID: 25701396
1	6	SHH	PTCH1_SMO	8.18462944753883e-07	0	SHH_PTCH1	SHH - PTCH1	HH	Secreted Signaling	KEGG: hsa04340; PMID: 25701396
2	6	SHH	PTCH1_SMO	1.82578105949468e-06	0	SHH_PTCH1	SHH - PTCH1	HH	Secreted Signaling	KEGG: hsa04340; PMID: 25701396
3	6	SHH	PTCH1_SMO	1.36341632472222e-06	0	SHH_PTCH1	SHH - PTCH1	HH	Secreted Signaling	KEGG: hsa04340; PMID: 25701396
4	6	SHH	PTCH1_SMO	9.99193247392753e-07	0	SHH_PTCH1	SHH - PTCH1	HH	Secreted Signaling	KEGG: hsa04340; PMID: 25701396
5	6	SHH	PTCH1_SMO	1.71344638757978e-07	0	SHH_PTCH1	SHH - PTCH1	HH	Secreted Signaling	KEGG: hsa04340; PMID: 25701396
6	6	SHH	PTCH1_SMO	5.42232966961882e-07	0	SHH_PTCH1	SHH - PTCH1	HH	Secreted Signaling	KEGG: hsa04340; PMID: 25701396
8	6	SHH	PTCH1_SMO	4.85189883582344e-07	0	SHH_PTCH1	SHH - PTCH1	HH	Secreted Signaling	KEGG: hsa04340; PMID: 25701396
9	6	SHH	PTCH1_SMO	1.34888225585961e-06	0	SHH_PTCH1	SHH - PTCH1	HH	Secreted Signaling	KEGG: hsa04340; PMID: 25701396
10	6	SHH	PTCH1_SMO	2.19834753200126e-08	0	SHH_PTCH1	SHH - PTCH1	HH	Secreted Signaling	KEGG: hsa04340; PMID: 25701396
11	6	SHH	PTCH1_SMO	5.60944898500503e-08	0	SHH_PTCH1	SHH - PTCH1	HH	Secreted Signaling	KEGG: hsa04340; PMID: 25701396
1	8	SHH	PTCH1_SMO	6.11183329803517e-07	0	SHH_PTCH1	SHH - PTCH1	HH	Secreted Signaling	KEGG: hsa04340; PMID: 25701396
4	8	SHH	PTCH1_SMO	7.46121627426632e-07	0	SHH_PTCH1	SHH - PTCH1	HH	Secreted Signaling	KEGG: hsa04340; PMID: 25701396
6	8	SHH	PTCH1_SMO	4.04998660093084e-07	0	SHH_PTCH1	SHH - PTCH1	HH	Secreted Signaling	KEGG: hsa04340; PMID: 25701396
1	9	SHH	PTCH1_SMO	1.41027486609562e-06	0	SHH_PTCH1	SHH - PTCH1	HH	Secreted Signaling	KEGG: hsa04340; PMID: 25701396
4	9	SHH	PTCH1_SMO	1.72163545249187e-06	0	SHH_PTCH1	SHH - PTCH1	HH	Secreted Signaling	KEGG: hsa04340; PMID: 25701396
6	9	SHH	PTCH1_SMO	9.34525663745398e-07	0	SHH_PTCH1	SHH - PTCH1	HH	Secreted Signaling	KEGG: hsa04340; PMID: 25701396
1	11	SHH	PTCH1_SMO	8.46768427049965e-08	0.01	SHH_PTCH1	SHH - PTCH1	HH	Secreted Signaling	KEGG: hsa04340; PMID: 25701396
4	11	SHH	PTCH1_SMO	1.03372214114097e-07	0.01	SHH_PTCH1	SHH - PTCH1	HH	Secreted Signaling	KEGG: hsa04340; PMID: 25701396
6	11	SHH	PTCH1_SMO	5.61098062896877e-08	0	SHH_PTCH1	SHH - PTCH1	HH	Secreted Signaling	KEGG: hsa04340; PMID: 25701396
2	2	CXCL12	CXCR4	0.000268581688335817	0	CXCL12_CXCR4	CXCL12 - CXCR4	CXCL	Secreted Signaling	KEGG: hsa04060
3	2	CXCL12	CXCR4	0.000175392319879308	0	CXCL12_CXCR4	CXCL12 - CXCR4	CXCL	Secreted Signaling	KEGG: hsa04060
6	2	CXCL12	CXCR4	2.89763094369512e-05	0	CXCL12_CXCR4	CXCL12 - CXCR4	CXCL	Secreted Signaling	KEGG: hsa04060
8	2	CXCL12	CXCR4	6.43452403983289e-05	0	CXCL12_CXCR4	CXCL12 - CXCR4	CXCL	Secreted Signaling	KEGG: hsa04060
9	2	CXCL12	CXCR4	0.000141866638522173	0.03	CXCL12_CXCR4	CXCL12 - CXCR4	CXCL	Secreted Signaling	KEGG: hsa04060
6	3	CXCL12	CXCR4	1.40793529646159e-05	0.04	CXCL12_CXCR4	CXCL12 - CXCR4	CXCL	Secreted Signaling	KEGG: hsa04060
6	5	CXCL12	CXCR4	3.44783804608045e-06	0.04	CXCL12_CXCR4	CXCL12 - CXCR4	CXCL	Secreted Signaling	KEGG: hsa04060
2	8	CXCL12	CXCR4	5.81415306173283e-05	0.01	CXCL12_CXCR4	CXCL12 - CXCR4	CXCL	Secreted Signaling	KEGG: hsa04060
3	8	CXCL12	CXCR4	3.79683258418644e-05	0.01	CXCL12_CXCR4	CXCL12 - CXCR4	CXCL	Secreted Signaling	KEGG: hsa04060
6	8	CXCL12	CXCR4	6.27276875193503e-06	0	CXCL12_CXCR4	CXCL12 - CXCR4	CXCL	Secreted Signaling	KEGG: hsa04060
8	8	CXCL12	CXCR4	1.3929277413211e-05	0.02	CXCL12_CXCR4	CXCL12 - CXCR4	CXCL	Secreted Signaling	KEGG: hsa04060
2	2	IL2	IL2RB_IL2RG	1.11510237660907e-07	0.03	IL2_IL2RB_IL2RG	IL2 - (IL2RB+IL2RG)	IL2	Secreted Signaling	KEGG: hsa04060
9	2	IL2	IL2RB_IL2RG	6.40915703570177e-08	0.04	IL2_IL2RB_IL2RG	IL2 - (IL2RB+IL2RG)	IL2	Secreted Signaling	KEGG: hsa04060
2	9	IL2	IL2RB_IL2RG	6.43858957403709e-08	0.02	IL2_IL2RB_IL2RG	IL2 - (IL2RB+IL2RG)	IL2	Secreted Signaling	KEGG: hsa04060
2	2	IL4	IL4R_IL13RA1	4.00491688369984e-07	0.02	IL4_IL4R_IL13RA1	IL4 - (IL4R+IL13RA1)	IL4	Secreted Signaling	KEGG: hsa04060
9	2	IL4	IL4R_IL13RA1	3.05088837437435e-07	0	IL4_IL4R_IL13RA1	IL4 - (IL4R+IL13RA1)	IL4	Secreted Signaling	KEGG: hsa04060
9	3	IL4	IL4R_IL13RA1	1.64553280360885e-07	0	IL4_IL4R_IL13RA1	IL4 - (IL4R+IL13RA1)	IL4	Secreted Signaling	KEGG: hsa04060
9	4	IL4	IL4R_IL13RA1	8.37087111876436e-08	0.01	IL4_IL4R_IL13RA1	IL4 - (IL4R+IL13RA1)	IL4	Secreted Signaling	KEGG: hsa04060
9	8	IL4	IL4R_IL13RA1	6.09827330974783e-08	0	IL4_IL4R_IL13RA1	IL4 - (IL4R+IL13RA1)	IL4	Secreted Signaling	KEGG: hsa04060
2	9	IL4	IL4R_IL13RA1	3.08319800394247e-07	0	IL4_IL4R_IL13RA1	IL4 - (IL4R+IL13RA1)	IL4	Secreted Signaling	KEGG: hsa04060
3	9	IL4	IL4R_IL13RA1	1.66471498900656e-07	0	IL4_IL4R_IL13RA1	IL4 - (IL4R+IL13RA1)	IL4	Secreted Signaling	KEGG: hsa04060
4	9	IL4	IL4R_IL13RA1	7.97215864487144e-08	0.02	IL4_IL4R_IL13RA1	IL4 - (IL4R+IL13RA1)	IL4	Secreted Signaling	KEGG: hsa04060
8	9	IL4	IL4R_IL13RA1	5.75241092086094e-08	0.04	IL4_IL4R_IL13RA1	IL4 - (IL4R+IL13RA1)	IL4	Secreted Signaling	KEGG: hsa04060
9	9	IL4	IL4R_IL13RA1	2.34873525520528e-07	0	IL4_IL4R_IL13RA1	IL4 - (IL4R+IL13RA1)	IL4	Secreted Signaling	KEGG: hsa04060
2	2	IL4	IL4R_IL13RA2	1.2128706456339e-07	0.04	IL4_IL4R_IL13RA2	IL4 - (IL4R+IL13RA2)	IL4	Secreted Signaling	KEGG: hsa04060
9	2	IL4	IL4R_IL13RA2	9.2394828493945e-08	0	IL4_IL4R_IL13RA2	IL4 - (IL4R+IL13RA2)	IL4	Secreted Signaling	KEGG: hsa04060
9	3	IL4	IL4R_IL13RA2	4.88744867103677e-08	0.01	IL4_IL4R_IL13RA2	IL4 - (IL4R+IL13RA2)	IL4	Secreted Signaling	KEGG: hsa04060
1	9	IL4	IL4R_IL13RA2	2.40866420171873e-08	0.02	IL4_IL4R_IL13RA2	IL4 - (IL4R+IL13RA2)	IL4	Secreted Signaling	KEGG: hsa04060
2	9	IL4	IL4R_IL13RA2	1.84729748095986e-07	0	IL4_IL4R_IL13RA2	IL4 - (IL4R+IL13RA2)	IL4	Secreted Signaling	KEGG: hsa04060
3	9	IL4	IL4R_IL13RA2	9.97413340662192e-08	0	IL4_IL4R_IL13RA2	IL4 - (IL4R+IL13RA2)	IL4	Secreted Signaling	KEGG: hsa04060
4	9	IL4	IL4R_IL13RA2	4.77651595939039e-08	0	IL4_IL4R_IL13RA2	IL4 - (IL4R+IL13RA2)	IL4	Secreted Signaling	KEGG: hsa04060
5	9	IL4	IL4R_IL13RA2	1.31360989836365e-08	0.04	IL4_IL4R_IL13RA2	IL4 - (IL4R+IL13RA2)	IL4	Secreted Signaling	KEGG: hsa04060
6	9	IL4	IL4R_IL13RA2	1.45423892137615e-08	0.03	IL4_IL4R_IL13RA2	IL4 - (IL4R+IL13RA2)	IL4	Secreted Signaling	KEGG: hsa04060
8	9	IL4	IL4R_IL13RA2	3.44655470274334e-08	0	IL4_IL4R_IL13RA2	IL4 - (IL4R+IL13RA2)	IL4	Secreted Signaling	KEGG: hsa04060
9	9	IL4	IL4R_IL13RA2	1.40724516186528e-07	0	IL4_IL4R_IL13RA2	IL4 - (IL4R+IL13RA2)	IL4	Secreted Signaling	KEGG: hsa04060
11	9	IL4	IL4R_IL13RA2	1.06167885328644e-08	0	IL4_IL4R_IL13RA2	IL4 - (IL4R+IL13RA2)	IL4	Secreted Signaling	KEGG: hsa04060
9	11	IL4	IL4R_IL13RA2	9.44431692189702e-09	0.01	IL4_IL4R_IL13RA2	IL4 - (IL4R+IL13RA2)	IL4	Secreted Signaling	KEGG: hsa04060
2	2	CNTF	CNTFR_LIFR	0.0012468742072948	0	CNTF_CNTFR_LIFR	CNTF - (CNTFR+LIFR)	LIFR	Secreted Signaling	KEGG: hsa04060
4	2	CNTF	CNTFR_LIFR	0.000387649170200272	0	CNTF_CNTFR_LIFR	CNTF - (CNTFR+LIFR)	LIFR	Secreted Signaling	KEGG: hsa04060
6	2	CNTF	CNTFR_LIFR	0.000126780230461985	0	CNTF_CNTFR_LIFR	CNTF - (CNTFR+LIFR)	LIFR	Secreted Signaling	KEGG: hsa04060
8	2	CNTF	CNTFR_LIFR	0.000264398707013558	0	CNTF_CNTFR_LIFR	CNTF - (CNTFR+LIFR)	LIFR	Secreted Signaling	KEGG: hsa04060
4	3	CNTF	CNTFR_LIFR	0.0002147448186901	0.01	CNTF_CNTFR_LIFR	CNTF - (CNTFR+LIFR)	LIFR	Secreted Signaling	KEGG: hsa04060
6	3	CNTF	CNTFR_LIFR	7.0246524098823e-05	0	CNTF_CNTFR_LIFR	CNTF - (CNTFR+LIFR)	LIFR	Secreted Signaling	KEGG: hsa04060
2	4	CNTF	CNTFR_LIFR	0.000359146215230013	0	CNTF_CNTFR_LIFR	CNTF - (CNTFR+LIFR)	LIFR	Secreted Signaling	KEGG: hsa04060
4	4	CNTF	CNTFR_LIFR	0.000111659431695599	0	CNTF_CNTFR_LIFR	CNTF - (CNTFR+LIFR)	LIFR	Secreted Signaling	KEGG: hsa04060
6	4	CNTF	CNTFR_LIFR	3.65197905197174e-05	0	CNTF_CNTFR_LIFR	CNTF - (CNTFR+LIFR)	LIFR	Secreted Signaling	KEGG: hsa04060
8	4	CNTF	CNTFR_LIFR	7.61555367548417e-05	0.01	CNTF_CNTFR_LIFR	CNTF - (CNTFR+LIFR)	LIFR	Secreted Signaling	KEGG: hsa04060
6	5	CNTF	CNTFR_LIFR	1.53424864759636e-05	0.01	CNTF_CNTFR_LIFR	CNTF - (CNTFR+LIFR)	LIFR	Secreted Signaling	KEGG: hsa04060
2	6	CNTF	CNTFR_LIFR	0.000106214748479515	0	CNTF_CNTFR_LIFR	CNTF - (CNTFR+LIFR)	LIFR	Secreted Signaling	KEGG: hsa04060
4	6	CNTF	CNTFR_LIFR	3.30221632289261e-05	0	CNTF_CNTFR_LIFR	CNTF - (CNTFR+LIFR)	LIFR	Secreted Signaling	KEGG: hsa04060
6	6	CNTF	CNTFR_LIFR	1.08001462436459e-05	0	CNTF_CNTFR_LIFR	CNTF - (CNTFR+LIFR)	LIFR	Secreted Signaling	KEGG: hsa04060
8	6	CNTF	CNTFR_LIFR	2.2522563996502e-05	0.04	CNTF_CNTFR_LIFR	CNTF - (CNTFR+LIFR)	LIFR	Secreted Signaling	KEGG: hsa04060
2	8	CNTF	CNTFR_LIFR	0.000265570339506006	0	CNTF_CNTFR_LIFR	CNTF - (CNTFR+LIFR)	LIFR	Secreted Signaling	KEGG: hsa04060
4	8	CNTF	CNTFR_LIFR	8.25669018646102e-05	0	CNTF_CNTFR_LIFR	CNTF - (CNTFR+LIFR)	LIFR	Secreted Signaling	KEGG: hsa04060
6	8	CNTF	CNTFR_LIFR	2.70050342641121e-05	0	CNTF_CNTFR_LIFR	CNTF - (CNTFR+LIFR)	LIFR	Secreted Signaling	KEGG: hsa04060
2	9	CNTF	CNTFR_LIFR	0.00065791489060314	0.03	CNTF_CNTFR_LIFR	CNTF - (CNTFR+LIFR)	LIFR	Secreted Signaling	KEGG: hsa04060
4	9	CNTF	CNTFR_LIFR	0.000204557792248624	0.01	CNTF_CNTFR_LIFR	CNTF - (CNTFR+LIFR)	LIFR	Secreted Signaling	KEGG: hsa04060
6	9	CNTF	CNTFR_LIFR	6.69122441163682e-05	0	CNTF_CNTFR_LIFR	CNTF - (CNTFR+LIFR)	LIFR	Secreted Signaling	KEGG: hsa04060
2	2	LIF	LIFR_IL6ST	0.00274407714418759	0	LIF_LIFR_IL6ST	LIF - (LIFR+IL6ST)	LIFR	Secreted Signaling	KEGG: hsa04060
3	2	LIF	LIFR_IL6ST	0.00152389195379901	0	LIF_LIFR_IL6ST	LIF - (LIFR+IL6ST)	LIFR	Secreted Signaling	KEGG: hsa04060
4	2	LIF	LIFR_IL6ST	0.00074481698822538	0	LIF_LIFR_IL6ST	LIF - (LIFR+IL6ST)	LIFR	Secreted Signaling	KEGG: hsa04060
8	2	LIF	LIFR_IL6ST	0.00057243664578228	0	LIF_LIFR_IL6ST	LIF - (LIFR+IL6ST)	LIFR	Secreted Signaling	KEGG: hsa04060
9	2	LIF	LIFR_IL6ST	0.00144661596238891	0	LIF_LIFR_IL6ST	LIF - (LIFR+IL6ST)	LIFR	Secreted Signaling	KEGG: hsa04060
2	3	LIF	LIFR_IL6ST	0.00153310650994407	0	LIF_LIFR_IL6ST	LIF - (LIFR+IL6ST)	LIFR	Secreted Signaling	KEGG: hsa04060
2	4	LIF	LIFR_IL6ST	0.000757669532478822	0	LIF_LIFR_IL6ST	LIF - (LIFR+IL6ST)	LIFR	Secreted Signaling	KEGG: hsa04060
2	8	LIF	LIFR_IL6ST	0.000584824189534807	0	LIF_LIFR_IL6ST	LIF - (LIFR+IL6ST)	LIFR	Secreted Signaling	KEGG: hsa04060
2	9	LIF	LIFR_IL6ST	0.0014546368606331	0	LIF_LIFR_IL6ST	LIF - (LIFR+IL6ST)	LIFR	Secreted Signaling	KEGG: hsa04060
2	2	OSM	LIFR_IL6ST	0.00261939999078429	0	OSM_LIFR_IL6ST	OSM - (LIFR+IL6ST)	OSM	Secreted Signaling	KEGG: hsa04060
4	2	OSM	LIFR_IL6ST	0.000822305303245282	0	OSM_LIFR_IL6ST	OSM - (LIFR+IL6ST)	OSM	Secreted Signaling	KEGG: hsa04060
6	2	OSM	LIFR_IL6ST	0.000262038393988609	0	OSM_LIFR_IL6ST	OSM - (LIFR+IL6ST)	OSM	Secreted Signaling	KEGG: hsa04060
8	2	OSM	LIFR_IL6ST	0.000566928630870627	0	OSM_LIFR_IL6ST	OSM - (LIFR+IL6ST)	OSM	Secreted Signaling	KEGG: hsa04060
4	3	OSM	LIFR_IL6ST	0.000459436956284579	0.01	OSM_LIFR_IL6ST	OSM - (LIFR+IL6ST)	OSM	Secreted Signaling	KEGG: hsa04060
6	3	OSM	LIFR_IL6ST	0.000146452039859423	0	OSM_LIFR_IL6ST	OSM - (LIFR+IL6ST)	OSM	Secreted Signaling	KEGG: hsa04060
2	4	OSM	LIFR_IL6ST	0.00072317850677164	0	OSM_LIFR_IL6ST	OSM - (LIFR+IL6ST)	OSM	Secreted Signaling	KEGG: hsa04060
4	4	OSM	LIFR_IL6ST	0.000227052585438056	0	OSM_LIFR_IL6ST	OSM - (LIFR+IL6ST)	OSM	Secreted Signaling	KEGG: hsa04060
6	4	OSM	LIFR_IL6ST	7.23667232337749e-05	0	OSM_LIFR_IL6ST	OSM - (LIFR+IL6ST)	OSM	Secreted Signaling	KEGG: hsa04060
4	5	OSM	LIFR_IL6ST	0.000103602641129068	0	OSM_LIFR_IL6ST	OSM - (LIFR+IL6ST)	OSM	Secreted Signaling	KEGG: hsa04060
6	5	OSM	LIFR_IL6ST	3.30247900342704e-05	0	OSM_LIFR_IL6ST	OSM - (LIFR+IL6ST)	OSM	Secreted Signaling	KEGG: hsa04060
6	6	OSM	LIFR_IL6ST	1.98313304621589e-05	0.04	OSM_LIFR_IL6ST	OSM - (LIFR+IL6ST)	OSM	Secreted Signaling	KEGG: hsa04060
2	8	OSM	LIFR_IL6ST	0.000558226039738116	0	OSM_LIFR_IL6ST	OSM - (LIFR+IL6ST)	OSM	Secreted Signaling	KEGG: hsa04060
4	8	OSM	LIFR_IL6ST	0.000175253715736752	0	OSM_LIFR_IL6ST	OSM - (LIFR+IL6ST)	OSM	Secreted Signaling	KEGG: hsa04060
6	8	OSM	LIFR_IL6ST	5.58523001879878e-05	0	OSM_LIFR_IL6ST	OSM - (LIFR+IL6ST)	OSM	Secreted Signaling	KEGG: hsa04060
8	8	OSM	LIFR_IL6ST	0.00012081690364157	0.02	OSM_LIFR_IL6ST	OSM - (LIFR+IL6ST)	OSM	Secreted Signaling	KEGG: hsa04060
2	9	OSM	LIFR_IL6ST	0.0013883542626425	0.03	OSM_LIFR_IL6ST	OSM - (LIFR+IL6ST)	OSM	Secreted Signaling	KEGG: hsa04060
4	9	OSM	LIFR_IL6ST	0.000435919362825782	0	OSM_LIFR_IL6ST	OSM - (LIFR+IL6ST)	OSM	Secreted Signaling	KEGG: hsa04060
6	9	OSM	LIFR_IL6ST	0.000138950166936519	0	OSM_LIFR_IL6ST	OSM - (LIFR+IL6ST)	OSM	Secreted Signaling	KEGG: hsa04060
6	11	OSM	LIFR_IL6ST	5.85350592918558e-06	0.04	OSM_LIFR_IL6ST	OSM - (LIFR+IL6ST)	OSM	Secreted Signaling	KEGG: hsa04060
2	4	IL1A	IL1R1_IL1RAP	2.96924590188582e-07	0.03	IL1A_IL1R1_IL1RAP	IL1A - (IL1R1+IL1RAP)	IL1	Secreted Signaling	KEGG: hsa04060
4	4	IL1A	IL1R1_IL1RAP	1.05463578798536e-07	0	IL1A_IL1R1_IL1RAP	IL1A - (IL1R1+IL1RAP)	IL1	Secreted Signaling	KEGG: hsa04060
6	4	IL1A	IL1R1_IL1RAP	2.92989844613376e-08	0.01	IL1A_IL1R1_IL1RAP	IL1A - (IL1R1+IL1RAP)	IL1	Secreted Signaling	KEGG: hsa04060
8	4	IL1A	IL1R1_IL1RAP	6.44767057883644e-08	0.02	IL1A_IL1R1_IL1RAP	IL1A - (IL1R1+IL1RAP)	IL1	Secreted Signaling	KEGG: hsa04060
9	4	IL1A	IL1R1_IL1RAP	1.62418816409978e-07	0.04	IL1A_IL1R1_IL1RAP	IL1A - (IL1R1+IL1RAP)	IL1	Secreted Signaling	KEGG: hsa04060
2	6	IL1A	IL1R1_IL1RAP	1.52881871226028e-07	0	IL1A_IL1R1_IL1RAP	IL1A - (IL1R1+IL1RAP)	IL1	Secreted Signaling	KEGG: hsa04060
3	6	IL1A	IL1R1_IL1RAP	7.94571882130582e-08	0.02	IL1A_IL1R1_IL1RAP	IL1A - (IL1R1+IL1RAP)	IL1	Secreted Signaling	KEGG: hsa04060
4	6	IL1A	IL1R1_IL1RAP	5.43014765064609e-08	0	IL1A_IL1R1_IL1RAP	IL1A - (IL1R1+IL1RAP)	IL1	Secreted Signaling	KEGG: hsa04060
6	6	IL1A	IL1R1_IL1RAP	1.50855762767375e-08	0	IL1A_IL1R1_IL1RAP	IL1A - (IL1R1+IL1RAP)	IL1	Secreted Signaling	KEGG: hsa04060
8	6	IL1A	IL1R1_IL1RAP	3.31980614724708e-08	0	IL1A_IL1R1_IL1RAP	IL1A - (IL1R1+IL1RAP)	IL1	Secreted Signaling	KEGG: hsa04060
9	6	IL1A	IL1R1_IL1RAP	8.36269816225048e-08	0	IL1A_IL1R1_IL1RAP	IL1A - (IL1R1+IL1RAP)	IL1	Secreted Signaling	KEGG: hsa04060
11	6	IL1A	IL1R1_IL1RAP	3.32096027277946e-09	0.03	IL1A_IL1R1_IL1RAP	IL1A - (IL1R1+IL1RAP)	IL1	Secreted Signaling	KEGG: hsa04060
2	9	IL1A	IL1R1_IL1RAP	6.85577659364393e-07	0	IL1A_IL1R1_IL1RAP	IL1A - (IL1R1+IL1RAP)	IL1	Secreted Signaling	KEGG: hsa04060
3	9	IL1A	IL1R1_IL1RAP	3.56314396062878e-07	0	IL1A_IL1R1_IL1RAP	IL1A - (IL1R1+IL1RAP)	IL1	Secreted Signaling	KEGG: hsa04060
4	9	IL1A	IL1R1_IL1RAP	2.43507786247249e-07	0	IL1A_IL1R1_IL1RAP	IL1A - (IL1R1+IL1RAP)	IL1	Secreted Signaling	KEGG: hsa04060
6	9	IL1A	IL1R1_IL1RAP	6.76492455660354e-08	0	IL1A_IL1R1_IL1RAP	IL1A - (IL1R1+IL1RAP)	IL1	Secreted Signaling	KEGG: hsa04060
8	9	IL1A	IL1R1_IL1RAP	1.48872110197024e-07	0	IL1A_IL1R1_IL1RAP	IL1A - (IL1R1+IL1RAP)	IL1	Secreted Signaling	KEGG: hsa04060
9	9	IL1A	IL1R1_IL1RAP	3.75013486044349e-07	0	IL1A_IL1R1_IL1RAP	IL1A - (IL1R1+IL1RAP)	IL1	Secreted Signaling	KEGG: hsa04060
10	9	IL1A	IL1R1_IL1RAP	6.4212397053692e-09	0.02	IL1A_IL1R1_IL1RAP	IL1A - (IL1R1+IL1RAP)	IL1	Secreted Signaling	KEGG: hsa04060
11	9	IL1A	IL1R1_IL1RAP	1.48923743214429e-08	0	IL1A_IL1R1_IL1RAP	IL1A - (IL1R1+IL1RAP)	IL1	Secreted Signaling	KEGG: hsa04060
2	11	IL1A	IL1R1_IL1RAP	7.94590153337828e-08	0.01	IL1A_IL1R1_IL1RAP	IL1A - (IL1R1+IL1RAP)	IL1	Secreted Signaling	KEGG: hsa04060
3	11	IL1A	IL1R1_IL1RAP	4.12972829051187e-08	0.02	IL1A_IL1R1_IL1RAP	IL1A - (IL1R1+IL1RAP)	IL1	Secreted Signaling	KEGG: hsa04060
4	11	IL1A	IL1R1_IL1RAP	2.82226379578551e-08	0	IL1A_IL1R1_IL1RAP	IL1A - (IL1R1+IL1RAP)	IL1	Secreted Signaling	KEGG: hsa04060
6	11	IL1A	IL1R1_IL1RAP	7.84058075320691e-09	0.01	IL1A_IL1R1_IL1RAP	IL1A - (IL1R1+IL1RAP)	IL1	Secreted Signaling	KEGG: hsa04060
8	11	IL1A	IL1R1_IL1RAP	1.72544063117918e-08	0.01	IL1A_IL1R1_IL1RAP	IL1A - (IL1R1+IL1RAP)	IL1	Secreted Signaling	KEGG: hsa04060
9	11	IL1A	IL1R1_IL1RAP	4.34644377561835e-08	0.01	IL1A_IL1R1_IL1RAP	IL1A - (IL1R1+IL1RAP)	IL1	Secreted Signaling	KEGG: hsa04060
11	11	IL1A	IL1R1_IL1RAP	1.72604364587976e-09	0.02	IL1A_IL1R1_IL1RAP	IL1A - (IL1R1+IL1RAP)	IL1	Secreted Signaling	KEGG: hsa04060
2	4	IL1A	IL1R2	1.89777182319446e-07	0.01	IL1A_IL1R2	IL1A - IL1R2	IL1	Secreted Signaling	KEGG: hsa04060
3	4	IL1A	IL1R2	9.86325554438316e-08	0.04	IL1A_IL1R2	IL1A - IL1R2	IL1	Secreted Signaling	KEGG: hsa04060
4	4	IL1A	IL1R2	6.74063264763193e-08	0.01	IL1A_IL1R2	IL1A - IL1R2	IL1	Secreted Signaling	KEGG: hsa04060
6	4	IL1A	IL1R2	1.87262417642584e-08	0.01	IL1A_IL1R2	IL1A - IL1R2	IL1	Secreted Signaling	KEGG: hsa04060
8	4	IL1A	IL1R2	4.12098126986735e-08	0.01	IL1A_IL1R2	IL1A - IL1R2	IL1	Secreted Signaling	KEGG: hsa04060
9	4	IL1A	IL1R2	1.03808770764419e-07	0.01	IL1A_IL1R2	IL1A - IL1R2	IL1	Secreted Signaling	KEGG: hsa04060
2	6	IL1A	IL1R2	7.55825217992697e-08	0.01	IL1A_IL1R2	IL1A - IL1R2	IL1	Secreted Signaling	KEGG: hsa04060
4	6	IL1A	IL1R2	2.68458916541721e-08	0.01	IL1A_IL1R2	IL1A - IL1R2	IL1	Secreted Signaling	KEGG: hsa04060
6	6	IL1A	IL1R2	7.45809415187838e-09	0.01	IL1A_IL1R2	IL1A - IL1R2	IL1	Secreted Signaling	KEGG: hsa04060
8	6	IL1A	IL1R2	1.64126248481503e-08	0.01	IL1A_IL1R2	IL1A - IL1R2	IL1	Secreted Signaling	KEGG: hsa04060
9	6	IL1A	IL1R2	4.13439065512524e-08	0.02	IL1A_IL1R2	IL1A - IL1R2	IL1	Secreted Signaling	KEGG: hsa04060
2	9	IL1A	IL1R2	3.74141403901281e-07	0	IL1A_IL1R2	IL1A - IL1R2	IL1	Secreted Signaling	KEGG: hsa04060
3	9	IL1A	IL1R2	1.94451839965432e-07	0	IL1A_IL1R2	IL1A - IL1R2	IL1	Secreted Signaling	KEGG: hsa04060
4	9	IL1A	IL1R2	1.32890043345212e-07	0	IL1A_IL1R2	IL1A - IL1R2	IL1	Secreted Signaling	KEGG: hsa04060
6	9	IL1A	IL1R2	3.69183606229965e-08	0	IL1A_IL1R2	IL1A - IL1R2	IL1	Secreted Signaling	KEGG: hsa04060
8	9	IL1A	IL1R2	8.12442094971361e-08	0	IL1A_IL1R2	IL1A - IL1R2	IL1	Secreted Signaling	KEGG: hsa04060
9	9	IL1A	IL1R2	2.04656632306831e-07	0	IL1A_IL1R2	IL1A - IL1R2	IL1	Secreted Signaling	KEGG: hsa04060
10	9	IL1A	IL1R2	3.50426786382686e-09	0.03	IL1A_IL1R2	IL1A - IL1R2	IL1	Secreted Signaling	KEGG: hsa04060
11	9	IL1A	IL1R2	8.12723292143856e-09	0	IL1A_IL1R2	IL1A - IL1R2	IL1	Secreted Signaling	KEGG: hsa04060
1	11	IL1A	IL1R2	9.37063315833053e-09	0.02	IL1A_IL1R2	IL1A - IL1R2	IL1	Secreted Signaling	KEGG: hsa04060
2	11	IL1A	IL1R2	6.30314093341988e-08	0	IL1A_IL1R2	IL1A - IL1R2	IL1	Secreted Signaling	KEGG: hsa04060
3	11	IL1A	IL1R2	3.27593137208978e-08	0	IL1A_IL1R2	IL1A - IL1R2	IL1	Secreted Signaling	KEGG: hsa04060
4	11	IL1A	IL1R2	2.23878313151705e-08	0	IL1A_IL1R2	IL1A - IL1R2	IL1	Secreted Signaling	KEGG: hsa04060
5	11	IL1A	IL1R2	5.44455044785503e-09	0.03	IL1A_IL1R2	IL1A - IL1R2	IL1	Secreted Signaling	KEGG: hsa04060
6	11	IL1A	IL1R2	6.21960038195605e-09	0	IL1A_IL1R2	IL1A - IL1R2	IL1	Secreted Signaling	KEGG: hsa04060
8	11	IL1A	IL1R2	1.36871746422221e-08	0	IL1A_IL1R2	IL1A - IL1R2	IL1	Secreted Signaling	KEGG: hsa04060
9	11	IL1A	IL1R2	3.4478446396528e-08	0	IL1A_IL1R2	IL1A - IL1R2	IL1	Secreted Signaling	KEGG: hsa04060
10	11	IL1A	IL1R2	5.90365529499568e-10	0.02	IL1A_IL1R2	IL1A - IL1R2	IL1	Secreted Signaling	KEGG: hsa04060
11	11	IL1A	IL1R2	1.36919461292144e-09	0	IL1A_IL1R2	IL1A - IL1R2	IL1	Secreted Signaling	KEGG: hsa04060
4	2	IL34	CSF1R	2.00137269580357e-07	0	IL34_CSF1R	IL34 - CSF1R	CSF	Secreted Signaling	KEGG: hsa04060
6	2	IL34	CSF1R	6.45761590175952e-08	0	IL34_CSF1R	IL34 - CSF1R	CSF	Secreted Signaling	KEGG: hsa04060
8	2	IL34	CSF1R	1.50100238813209e-07	0	IL34_CSF1R	IL34 - CSF1R	CSF	Secreted Signaling	KEGG: hsa04060
9	2	IL34	CSF1R	3.76840156049027e-07	0	IL34_CSF1R	IL34 - CSF1R	CSF	Secreted Signaling	KEGG: hsa04060
6	3	IL34	CSF1R	3.77580459990525e-08	0	IL34_CSF1R	IL34 - CSF1R	CSF	Secreted Signaling	KEGG: hsa04060
2	4	IL34	CSF1R	2.00137269580357e-07	0	IL34_CSF1R	IL34 - CSF1R	CSF	Secreted Signaling	KEGG: hsa04060
[truncated: 5,647 more rows]

## Sheet: LR_E30_1
source	target	ligand	receptor	prob	pval	interaction_name	interaction_name_2	pathway_name	annotation	evidence
10	9	TGFB1	ACVR1B_TGFbR2	5.34524296641703e-06	0.04	TGFB1_ACVR1B_TGFBR2	TGFB1 - (ACVR1B+TGFBR2)	TGFb	Secreted Signaling	PMID: 27449815
2	2	BMP2	BMPR1A_ACVR2A	0.000582372252429996	0.04	BMP2_BMPR1A_ACVR2A	BMP2 - (BMPR1A+ACVR2A)	BMP	Secreted Signaling	KEGG: hsa04350; PMID:26893264
3	2	BMP2	BMPR1A_ACVR2A	0.000425116797377947	0.03	BMP2_BMPR1A_ACVR2A	BMP2 - (BMPR1A+ACVR2A)	BMP	Secreted Signaling	KEGG: hsa04350; PMID:26893264
9	2	BMP2	BMPR1A_ACVR2A	0.000346259508844768	0	BMP2_BMPR1A_ACVR2A	BMP2 - (BMPR1A+ACVR2A)	BMP	Secreted Signaling	KEGG: hsa04350; PMID:26893264
2	3	BMP2	BMPR1A_ACVR2A	0.000406040145415193	0.03	BMP2_BMPR1A_ACVR2A	BMP2 - (BMPR1A+ACVR2A)	BMP	Secreted Signaling	KEGG: hsa04350; PMID:26893264
9	3	BMP2	BMPR1A_ACVR2A	0.000241416965402448	0.02	BMP2_BMPR1A_ACVR2A	BMP2 - (BMPR1A+ACVR2A)	BMP	Secreted Signaling	KEGG: hsa04350; PMID:26893264
9	4	BMP2	BMPR1A_ACVR2A	0.000228983955431297	0.04	BMP2_BMPR1A_ACVR2A	BMP2 - (BMPR1A+ACVR2A)	BMP	Secreted Signaling	KEGG: hsa04350; PMID:26893264
9	3	BMP2	BMPR1A_ACVR2B	8.22040194028243e-05	0.04	BMP2_BMPR1A_ACVR2B	BMP2 - (BMPR1A+ACVR2B)	BMP	Secreted Signaling	KEGG: hsa04350; PMID:26893264
2	9	BMP2	BMPR1A_ACVR2B	0.000162423490027038	0.03	BMP2_BMPR1A_ACVR2B	BMP2 - (BMPR1A+ACVR2B)	BMP	Secreted Signaling	KEGG: hsa04350; PMID:26893264
3	9	BMP2	BMPR1A_ACVR2B	0.000118596303687395	0.01	BMP2_BMPR1A_ACVR2B	BMP2 - (BMPR1A+ACVR2B)	BMP	Secreted Signaling	KEGG: hsa04350; PMID:26893264
4	9	BMP2	BMPR1A_ACVR2B	9.822282771547e-05	0.04	BMP2_BMPR1A_ACVR2B	BMP2 - (BMPR1A+ACVR2B)	BMP	Secreted Signaling	KEGG: hsa04350; PMID:26893264
9	9	BMP2	BMPR1A_ACVR2B	9.66213537485554e-05	0.03	BMP2_BMPR1A_ACVR2B	BMP2 - (BMPR1A+ACVR2B)	BMP	Secreted Signaling	KEGG: hsa04350; PMID:26893264
10	9	BMP2	BMPR1A_ACVR2B	0.000107047447268563	0.04	BMP2_BMPR1A_ACVR2B	BMP2 - (BMPR1A+ACVR2B)	BMP	Secreted Signaling	KEGG: hsa04350; PMID:26893264
2	2	BMP2	BMPR1B_ACVR2A	0.000379142982200305	0.01	BMP2_BMPR1B_ACVR2A	BMP2 - (BMPR1B+ACVR2A)	BMP	Secreted Signaling	KEGG: hsa04350; PMID:26893264
3	2	BMP2	BMPR1B_ACVR2A	0.000276817423889104	0	BMP2_BMPR1B_ACVR2A	BMP2 - (BMPR1B+ACVR2A)	BMP	Secreted Signaling	KEGG: hsa04350; PMID:26893264
4	2	BMP2	BMPR1B_ACVR2A	0.000229313120695167	0.03	BMP2_BMPR1B_ACVR2A	BMP2 - (BMPR1B+ACVR2A)	BMP	Secreted Signaling	KEGG: hsa04350; PMID:26893264
9	2	BMP2	BMPR1B_ACVR2A	0.000225509682138518	0	BMP2_BMPR1B_ACVR2A	BMP2 - (BMPR1B+ACVR2A)	BMP	Secreted Signaling	KEGG: hsa04350; PMID:26893264
10	2	BMP2	BMPR1B_ACVR2A	0.000249897043305193	0.01	BMP2_BMPR1B_ACVR2A	BMP2 - (BMPR1B+ACVR2A)	BMP	Secreted Signaling	KEGG: hsa04350; PMID:26893264
3	2	BMP2	BMPR1B_ACVR2B	8.00420818266409e-05	0	BMP2_BMPR1B_ACVR2B	BMP2 - (BMPR1B+ACVR2B)	BMP	Secreted Signaling	KEGG: hsa04350; PMID:26893264
9	2	BMP2	BMPR1B_ACVR2B	6.52219978537884e-05	0.01	BMP2_BMPR1B_ACVR2B	BMP2 - (BMPR1B+ACVR2B)	BMP	Secreted Signaling	KEGG: hsa04350; PMID:26893264
2	9	BMP2	BMPR1B_ACVR2B	9.52391023227277e-05	0	BMP2_BMPR1B_ACVR2B	BMP2 - (BMPR1B+ACVR2B)	BMP	Secreted Signaling	KEGG: hsa04350; PMID:26893264
3	9	BMP2	BMPR1B_ACVR2B	6.95485890534075e-05	0.01	BMP2_BMPR1B_ACVR2B	BMP2 - (BMPR1B+ACVR2B)	BMP	Secreted Signaling	KEGG: hsa04350; PMID:26893264
4	9	BMP2	BMPR1B_ACVR2B	5.75810969961517e-05	0.01	BMP2_BMPR1B_ACVR2B	BMP2 - (BMPR1B+ACVR2B)	BMP	Secreted Signaling	KEGG: hsa04350; PMID:26893264
5	9	BMP2	BMPR1B_ACVR2B	2.74221742812839e-05	0.04	BMP2_BMPR1B_ACVR2B	BMP2 - (BMPR1B+ACVR2B)	BMP	Secreted Signaling	KEGG: hsa04350; PMID:26893264
9	9	BMP2	BMPR1B_ACVR2B	5.66680513571476e-05	0.01	BMP2_BMPR1B_ACVR2B	BMP2 - (BMPR1B+ACVR2B)	BMP	Secreted Signaling	KEGG: hsa04350; PMID:26893264
10	9	BMP2	BMPR1B_ACVR2B	6.27616169122306e-05	0.01	BMP2_BMPR1B_ACVR2B	BMP2 - (BMPR1B+ACVR2B)	BMP	Secreted Signaling	KEGG: hsa04350; PMID:26893264
3	2	BMP2	BMPR1B_BMPR2	0.000387682310331912	0.01	BMP2_BMPR1B_BMPR2	BMP2 - (BMPR1B+BMPR2)	BMP	Secreted Signaling	KEGG: hsa04350; PMID:26893264
9	2	BMP2	BMPR1B_BMPR2	0.000315783328849523	0	BMP2_BMPR1B_BMPR2	BMP2 - (BMPR1B+BMPR2)	BMP	Secreted Signaling	KEGG: hsa04350; PMID:26893264
9	1	BMP7	ACVR1_ACVR2A	1.54995339729908e-06	0.02	BMP7_ACVR1_ACVR2A	BMP7 - (ACVR1+ACVR2A)	BMP	Secreted Signaling	KEGG: hsa04350; PMID:26893264
9	2	BMP7	ACVR1_ACVR2A	0.00012232682038721	0	BMP7_ACVR1_ACVR2A	BMP7 - (ACVR1+ACVR2A)	BMP	Secreted Signaling	KEGG: hsa04350; PMID:26893264
9	3	BMP7	ACVR1_ACVR2A	7.6264266814481e-05	0	BMP7_ACVR1_ACVR2A	BMP7 - (ACVR1+ACVR2A)	BMP	Secreted Signaling	KEGG: hsa04350; PMID:26893264
9	4	BMP7	ACVR1_ACVR2A	8.10448493270498e-05	0	BMP7_ACVR1_ACVR2A	BMP7 - (ACVR1+ACVR2A)	BMP	Secreted Signaling	KEGG: hsa04350; PMID:26893264
9	5	BMP7	ACVR1_ACVR2A	4.57736684693138e-06	0.03	BMP7_ACVR1_ACVR2A	BMP7 - (ACVR1+ACVR2A)	BMP	Secreted Signaling	KEGG: hsa04350; PMID:26893264
9	9	BMP7	ACVR1_ACVR2A	5.30848851511865e-05	0.01	BMP7_ACVR1_ACVR2A	BMP7 - (ACVR1+ACVR2A)	BMP	Secreted Signaling	KEGG: hsa04350; PMID:26893264
9	10	BMP7	ACVR1_ACVR2A	5.4093887938469e-05	0.01	BMP7_ACVR1_ACVR2A	BMP7 - (ACVR1+ACVR2A)	BMP	Secreted Signaling	KEGG: hsa04350; PMID:26893264
9	1	BMP7	ACVR1_ACVR2B	8.36775470882141e-07	0.03	BMP7_ACVR1_ACVR2B	BMP7 - (ACVR1+ACVR2B)	BMP	Secreted Signaling	KEGG: hsa04350; PMID:26893264
9	2	BMP7	ACVR1_ACVR2B	3.52932111793252e-05	0.01	BMP7_ACVR1_ACVR2B	BMP7 - (ACVR1+ACVR2B)	BMP	Secreted Signaling	KEGG: hsa04350; PMID:26893264
9	3	BMP7	ACVR1_ACVR2B	2.58328793066443e-05	0	BMP7_ACVR1_ACVR2B	BMP7 - (ACVR1+ACVR2B)	BMP	Secreted Signaling	KEGG: hsa04350; PMID:26893264
9	4	BMP7	ACVR1_ACVR2B	2.3943727270546e-05	0	BMP7_ACVR1_ACVR2B	BMP7 - (ACVR1+ACVR2B)	BMP	Secreted Signaling	KEGG: hsa04350; PMID:26893264
9	5	BMP7	ACVR1_ACVR2B	7.85888626147182e-06	0.02	BMP7_ACVR1_ACVR2B	BMP7 - (ACVR1+ACVR2B)	BMP	Secreted Signaling	KEGG: hsa04350; PMID:26893264
9	9	BMP7	ACVR1_ACVR2B	3.46929407075628e-05	0	BMP7_ACVR1_ACVR2B	BMP7 - (ACVR1+ACVR2B)	BMP	Secreted Signaling	KEGG: hsa04350; PMID:26893264
9	10	BMP7	ACVR1_ACVR2B	2.49741824296579e-05	0.01	BMP7_ACVR1_ACVR2B	BMP7 - (ACVR1+ACVR2B)	BMP	Secreted Signaling	KEGG: hsa04350; PMID:26893264
9	1	BMP7	BMPR1A_ACVR2A	1.61551240593119e-05	0.02	BMP7_BMPR1A_ACVR2A	BMP7 - (BMPR1A+ACVR2A)	BMP	Secreted Signaling	KEGG: hsa04350; PMID:26893264
9	2	BMP7	BMPR1A_ACVR2A	0.000181614976884408	0	BMP7_BMPR1A_ACVR2A	BMP7 - (BMPR1A+ACVR2A)	BMP	Secreted Signaling	KEGG: hsa04350; PMID:26893264
9	3	BMP7	BMPR1A_ACVR2A	0.000126627850227149	0	BMP7_BMPR1A_ACVR2A	BMP7 - (BMPR1A+ACVR2A)	BMP	Secreted Signaling	KEGG: hsa04350; PMID:26893264
9	4	BMP7	BMPR1A_ACVR2A	0.00012009137862745	0	BMP7_BMPR1A_ACVR2A	BMP7 - (BMPR1A+ACVR2A)	BMP	Secreted Signaling	KEGG: hsa04350; PMID:26893264
9	5	BMP7	BMPR1A_ACVR2A	5.6085223093384e-06	0.03	BMP7_BMPR1A_ACVR2A	BMP7 - (BMPR1A+ACVR2A)	BMP	Secreted Signaling	KEGG: hsa04350; PMID:26893264
9	9	BMP7	BMPR1A_ACVR2A	7.72992600620707e-05	0.01	BMP7_BMPR1A_ACVR2A	BMP7 - (BMPR1A+ACVR2A)	BMP	Secreted Signaling	KEGG: hsa04350; PMID:26893264
9	10	BMP7	BMPR1A_ACVR2A	8.24928470388022e-05	0.01	BMP7_BMPR1A_ACVR2A	BMP7 - (BMPR1A+ACVR2A)	BMP	Secreted Signaling	KEGG: hsa04350; PMID:26893264
9	1	BMP7	BMPR1A_ACVR2B	8.73119476039931e-06	0.01	BMP7_BMPR1A_ACVR2B	BMP7 - (BMPR1A+ACVR2B)	BMP	Secreted Signaling	KEGG: hsa04350; PMID:26893264
9	2	BMP7	BMPR1A_ACVR2B	5.24722352855786e-05	0.01	BMP7_BMPR1A_ACVR2B	BMP7 - (BMPR1A+ACVR2B)	BMP	Secreted Signaling	KEGG: hsa04350; PMID:26893264
9	3	BMP7	BMPR1A_ACVR2B	4.29608644858354e-05	0	BMP7_BMPR1A_ACVR2B	BMP7 - (BMPR1A+ACVR2B)	BMP	Secreted Signaling	KEGG: hsa04350; PMID:26893264
9	4	BMP7	BMPR1A_ACVR2B	3.55277171636885e-05	0	BMP7_BMPR1A_ACVR2B	BMP7 - (BMPR1A+ACVR2B)	BMP	Secreted Signaling	KEGG: hsa04350; PMID:26893264
9	5	BMP7	BMPR1A_ACVR2B	9.62867123729501e-06	0.02	BMP7_BMPR1A_ACVR2B	BMP7 - (BMPR1A+ACVR2B)	BMP	Secreted Signaling	KEGG: hsa04350; PMID:26893264
9	9	BMP7	BMPR1A_ACVR2B	5.05439764363106e-05	0	BMP7_BMPR1A_ACVR2B	BMP7 - (BMPR1A+ACVR2B)	BMP	Secreted Signaling	KEGG: hsa04350; PMID:26893264
9	10	BMP7	BMPR1A_ACVR2B	3.81133025319669e-05	0.01	BMP7_BMPR1A_ACVR2B	BMP7 - (BMPR1A+ACVR2B)	BMP	Secreted Signaling	KEGG: hsa04350; PMID:26893264
9	1	BMP7	BMPR1B_ACVR2A	5.82121151473576e-06	0.02	BMP7_BMPR1B_ACVR2A	BMP7 - (BMPR1B+ACVR2A)	BMP	Secreted Signaling	KEGG: hsa04350; PMID:26893264
9	2	BMP7	BMPR1B_ACVR2A	0.000118054403720084	0	BMP7_BMPR1B_ACVR2A	BMP7 - (BMPR1B+ACVR2A)	BMP	Secreted Signaling	KEGG: hsa04350; PMID:26893264
9	3	BMP7	BMPR1B_ACVR2A	4.79291438637656e-05	0.01	BMP7_BMPR1B_ACVR2A	BMP7 - (BMPR1B+ACVR2A)	BMP	Secreted Signaling	KEGG: hsa04350; PMID:26893264
9	4	BMP7	BMPR1B_ACVR2A	4.91258770408245e-05	0	BMP7_BMPR1B_ACVR2A	BMP7 - (BMPR1B+ACVR2A)	BMP	Secreted Signaling	KEGG: hsa04350; PMID:26893264
9	5	BMP7	BMPR1B_ACVR2A	4.34858554173733e-06	0.03	BMP7_BMPR1B_ACVR2A	BMP7 - (BMPR1B+ACVR2A)	BMP	Secreted Signaling	KEGG: hsa04350; PMID:26893264
9	9	BMP7	BMPR1B_ACVR2A	4.53134217549819e-05	0	BMP7_BMPR1B_ACVR2A	BMP7 - (BMPR1B+ACVR2A)	BMP	Secreted Signaling	KEGG: hsa04350; PMID:26893264
9	10	BMP7	BMPR1B_ACVR2A	2.70945278357618e-05	0.01	BMP7_BMPR1B_ACVR2A	BMP7 - (BMPR1B+ACVR2A)	BMP	Secreted Signaling	KEGG: hsa04350; PMID:26893264
9	1	BMP7	BMPR1B_ACVR2B	3.14370638957242e-06	0.02	BMP7_BMPR1B_ACVR2B	BMP7 - (BMPR1B+ACVR2B)	BMP	Secreted Signaling	KEGG: hsa04350; PMID:26893264
9	2	BMP7	BMPR1B_ACVR2B	3.40571159959207e-05	0	BMP7_BMPR1B_ACVR2B	BMP7 - (BMPR1B+ACVR2B)	BMP	Secreted Signaling	KEGG: hsa04350; PMID:26893264
9	3	BMP7	BMPR1B_ACVR2B	1.62204354466777e-05	0	BMP7_BMPR1B_ACVR2B	BMP7 - (BMPR1B+ACVR2B)	BMP	Secreted Signaling	KEGG: hsa04350; PMID:26893264
9	4	BMP7	BMPR1B_ACVR2B	1.44975846741902e-05	0.01	BMP7_BMPR1B_ACVR2B	BMP7 - (BMPR1B+ACVR2B)	BMP	Secreted Signaling	KEGG: hsa04350; PMID:26893264
9	5	BMP7	BMPR1B_ACVR2B	7.46619580938018e-06	0.02	BMP7_BMPR1B_ACVR2B	BMP7 - (BMPR1B+ACVR2B)	BMP	Secreted Signaling	KEGG: hsa04350; PMID:26893264
9	9	BMP7	BMPR1B_ACVR2B	2.96091046643512e-05	0	BMP7_BMPR1B_ACVR2B	BMP7 - (BMPR1B+ACVR2B)	BMP	Secreted Signaling	KEGG: hsa04350; PMID:26893264
9	10	BMP7	BMPR1B_ACVR2B	1.25003827466953e-05	0.01	BMP7_BMPR1B_ACVR2B	BMP7 - (BMPR1B+ACVR2B)	BMP	Secreted Signaling	KEGG: hsa04350; PMID:26893264
9	1	BMP7	BMPR1B_BMPR2	1.8504668968619e-05	0.01	BMP7_BMPR1B_BMPR2	BMP7 - (BMPR1B+BMPR2)	BMP	Secreted Signaling	KEGG: hsa04350; PMID:26893264
9	2	BMP7	BMPR1B_BMPR2	0.000165549841487663	0	BMP7_BMPR1B_BMPR2	BMP7 - (BMPR1B+BMPR2)	BMP	Secreted Signaling	KEGG: hsa04350; PMID:26893264
9	3	BMP7	BMPR1B_BMPR2	7.72612670554862e-05	0.01	BMP7_BMPR1B_BMPR2	BMP7 - (BMPR1B+BMPR2)	BMP	Secreted Signaling	KEGG: hsa04350; PMID:26893264
9	4	BMP7	BMPR1B_BMPR2	7.71967614085196e-05	0.01	BMP7_BMPR1B_BMPR2	BMP7 - (BMPR1B+BMPR2)	BMP	Secreted Signaling	KEGG: hsa04350; PMID:26893264
9	5	BMP7	BMPR1B_BMPR2	3.73598841067787e-05	0.01	BMP7_BMPR1B_BMPR2	BMP7 - (BMPR1B+BMPR2)	BMP	Secreted Signaling	KEGG: hsa04350; PMID:26893264
9	9	BMP7	BMPR1B_BMPR2	8.18149405641124e-05	0	BMP7_BMPR1B_BMPR2	BMP7 - (BMPR1B+BMPR2)	BMP	Secreted Signaling	KEGG: hsa04350; PMID:26893264
9	10	BMP7	BMPR1B_BMPR2	6.39061437730352e-05	0.01	BMP7_BMPR1B_BMPR2	BMP7 - (BMPR1B+BMPR2)	BMP	Secreted Signaling	KEGG: hsa04350; PMID:26893264
9	4	GDNF	GFRA1_RET	1.60046860700141e-05	0.02	GDNF_GFRA1	GDNF - GFRA1	GDNF	Secreted Signaling	PMID: 11544105
4	9	GDNF	GFRA1_RET	1.49102960637575e-05	0.01	GDNF_GFRA1	GDNF - GFRA1	GDNF	Secreted Signaling	PMID: 11544105
9	9	GDNF	GFRA1_RET	1.8523208158285e-05	0.03	GDNF_GFRA1	GDNF - GFRA1	GDNF	Secreted Signaling	PMID: 11544105
10	9	GDNF	GFRA1_RET	1.70557503676074e-05	0.03	GDNF_GFRA1	GDNF - GFRA1	GDNF	Secreted Signaling	PMID: 11544105
9	10	GDNF	GFRA1_RET	1.39365139163213e-05	0.04	GDNF_GFRA1	GDNF - GFRA1	GDNF	Secreted Signaling	PMID: 11544105
2	2	WNT2B	FZD8_LRP5	6.94479706928561e-05	0.02	WNT2B_FZD8_LRP5	WNT2B - (FZD8+LRP5)	WNT	Secreted Signaling	KEGG: hsa04310; PMID: 23209147
1	4	WNT2B	FZD8_LRP5	1.68073744627874e-05	0.03	WNT2B_FZD8_LRP5	WNT2B - (FZD8+LRP5)	WNT	Secreted Signaling	KEGG: hsa04310; PMID: 23209147
2	4	WNT2B	FZD8_LRP5	5.91821659487134e-05	0.01	WNT2B_FZD8_LRP5	WNT2B - (FZD8+LRP5)	WNT	Secreted Signaling	KEGG: hsa04310; PMID: 23209147
2	3	WNT2B	FZD3_LRP6	0.000119177007430922	0.01	WNT2B_FZD3_LRP6	WNT2B - (FZD3+LRP6)	WNT	Secreted Signaling	KEGG: hsa04310; PMID: 23209147
1	4	WNT2B	FZD3_LRP6	2.7828763529688e-05	0.04	WNT2B_FZD3_LRP6	WNT2B - (FZD3+LRP6)	WNT	Secreted Signaling	KEGG: hsa04310; PMID: 23209147
2	9	WNT2B	FZD3_LRP6	9.36748786674827e-05	0.03	WNT2B_FZD3_LRP6	WNT2B - (FZD3+LRP6)	WNT	Secreted Signaling	KEGG: hsa04310; PMID: 23209147
1	3	WNT2B	FZD8_LRP6	4.60826754002909e-05	0.04	WNT2B_FZD8_LRP6	WNT2B - (FZD8+LRP6)	WNT	Secreted Signaling	KEGG: hsa04310; PMID: 23209147
2	3	WNT2B	FZD8_LRP6	0.000162443462043471	0.01	WNT2B_FZD8_LRP6	WNT2B - (FZD8+LRP6)	WNT	Secreted Signaling	KEGG: hsa04310; PMID: 23209147
2	4	WNT2B	FZD8_LRP6	0.000170615455073267	0.02	WNT2B_FZD8_LRP6	WNT2B - (FZD8+LRP6)	WNT	Secreted Signaling	KEGG: hsa04310; PMID: 23209147
9	2	TGFA	EGFR_ERBB2	0.000137049344309013	0.02	TGFA_EGFR_ERBB2	TGFA - (EGFR+ERBB2)	EGF	Secreted Signaling	KEGG: hsa04012
9	3	TGFA	EGFR_ERBB2	9.21697643273512e-05	0.04	TGFA_EGFR_ERBB2	TGFA - (EGFR+ERBB2)	EGF	Secreted Signaling	KEGG: hsa04012
9	4	TGFA	EGFR_ERBB2	9.14573396418616e-05	0.04	TGFA_EGFR_ERBB2	TGFA - (EGFR+ERBB2)	EGF	Secreted Signaling	KEGG: hsa04012
2	9	TGFA	EGFR_ERBB2	0.000147185771379104	0.01	TGFA_EGFR_ERBB2	TGFA - (EGFR+ERBB2)	EGF	Secreted Signaling	KEGG: hsa04012
4	9	TGFA	EGFR_ERBB2	9.27419427582327e-05	0.04	TGFA_EGFR_ERBB2	TGFA - (EGFR+ERBB2)	EGF	Secreted Signaling	KEGG: hsa04012
9	9	TGFA	EGFR_ERBB2	9.00955344043515e-05	0.02	TGFA_EGFR_ERBB2	TGFA - (EGFR+ERBB2)	EGF	Secreted Signaling	KEGG: hsa04012
9	10	TGFA	EGFR_ERBB2	9.9306478790814e-05	0.04	TGFA_EGFR_ERBB2	TGFA - (EGFR+ERBB2)	EGF	Secreted Signaling	KEGG: hsa04012
4	2	NRG1	ERBB3	0.000513495408992187	0	NRG1_ERBB3	NRG1 - ERBB3	NRG	Secreted Signaling	KEGG: hsa04012
3	3	NRG1	ERBB3	0.00039186890334964	0	NRG1_ERBB3	NRG1 - ERBB3	NRG	Secreted Signaling	KEGG: hsa04012
4	3	NRG1	ERBB3	0.000420030242787748	0	NRG1_ERBB3	NRG1 - ERBB3	NRG	Secreted Signaling	KEGG: hsa04012
3	4	NRG1	ERBB3	0.000384219178829912	0	NRG1_ERBB3	NRG1 - ERBB3	NRG	Secreted Signaling	KEGG: hsa04012
4	4	NRG1	ERBB3	0.00041182432272825	0	NRG1_ERBB3	NRG1 - ERBB3	NRG	Secreted Signaling	KEGG: hsa04012
3	9	NRG1	ERBB3	0.000306752692501324	0	NRG1_ERBB3	NRG1 - ERBB3	NRG	Secreted Signaling	KEGG: hsa04012
4	9	NRG1	ERBB3	0.000328804435578944	0	NRG1_ERBB3	NRG1 - ERBB3	NRG	Secreted Signaling	KEGG: hsa04012
4	10	NRG1	ERBB3	0.000358308118405993	0.03	NRG1_ERBB3	NRG1 - ERBB3	NRG	Secreted Signaling	KEGG: hsa04012
4	2	NRG1	ERBB2_ERBB3	0.000337180943998766	0	NRG1_ERBB2_ERBB3	NRG1 - (ERBB2+ERBB3)	NRG	Secreted Signaling	KEGG: hsa04012
3	3	NRG1	ERBB2_ERBB3	0.000249085419314526	0.01	NRG1_ERBB2_ERBB3	NRG1 - (ERBB2+ERBB3)	NRG	Secreted Signaling	KEGG: hsa04012
4	3	NRG1	ERBB2_ERBB3	0.000267135438752973	0.01	NRG1_ERBB2_ERBB3	NRG1 - (ERBB2+ERBB3)	NRG	Secreted Signaling	KEGG: hsa04012
3	4	NRG1	ERBB2_ERBB3	0.000233392728258771	0	NRG1_ERBB2_ERBB3	NRG1 - (ERBB2+ERBB3)	NRG	Secreted Signaling	KEGG: hsa04012
4	4	NRG1	ERBB2_ERBB3	0.000250314047359557	0	NRG1_ERBB2_ERBB3	NRG1 - (ERBB2+ERBB3)	NRG	Secreted Signaling	KEGG: hsa04012
3	9	NRG1	ERBB2_ERBB3	0.000248046120506098	0.01	NRG1_ERBB2_ERBB3	NRG1 - (ERBB2+ERBB3)	NRG	Secreted Signaling	KEGG: hsa04012
4	9	NRG1	ERBB2_ERBB3	0.000265954749941364	0.01	NRG1_ERBB2_ERBB3	NRG1 - (ERBB2+ERBB3)	NRG	Secreted Signaling	KEGG: hsa04012
9	9	NRG1	ERBB2_ERBB3	0.000173903297894445	0.04	NRG1_ERBB2_ERBB3	NRG1 - (ERBB2+ERBB3)	NRG	Secreted Signaling	KEGG: hsa04012
4	10	NRG1	ERBB2_ERBB3	0.00024389965680559	0.03	NRG1_ERBB2_ERBB3	NRG1 - (ERBB2+ERBB3)	NRG	Secreted Signaling	KEGG: hsa04012
2	1	NRG1	ERBB4	0.000657399845497643	0	NRG1_ERBB4	NRG1 - ERBB4	NRG	Secreted Signaling	KEGG: hsa04012
3	1	NRG1	ERBB4	0.000626534522315383	0	NRG1_ERBB4	NRG1 - ERBB4	NRG	Secreted Signaling	KEGG: hsa04012
4	1	NRG1	ERBB4	0.000667009224337011	0	NRG1_ERBB4	NRG1 - ERBB4	NRG	Secreted Signaling	KEGG: hsa04012
5	1	NRG1	ERBB4	0.000252003847967904	0.01	NRG1_ERBB4	NRG1 - ERBB4	NRG	Secreted Signaling	KEGG: hsa04012
9	1	NRG1	ERBB4	0.00044279476905208	0	NRG1_ERBB4	NRG1 - ERBB4	NRG	Secreted Signaling	KEGG: hsa04012
10	1	NRG1	ERBB4	0.000489635830001048	0	NRG1_ERBB4	NRG1 - ERBB4	NRG	Secreted Signaling	KEGG: hsa04012
4	2	NRG1	ERBB4	0.000975510111697174	0.02	NRG1_ERBB4	NRG1 - ERBB4	NRG	Secreted Signaling	KEGG: hsa04012
3	9	NRG1	ERBB4	0.000778894050384972	0.03	NRG1_ERBB4	NRG1 - ERBB4	NRG	Secreted Signaling	KEGG: hsa04012
4	9	NRG1	ERBB4	0.000832943283675888	0.02	NRG1_ERBB4	NRG1 - ERBB4	NRG	Secreted Signaling	KEGG: hsa04012
2	1	NRG1	ERBB2_ERBB4	0.000189027932274813	0.04	NRG1_ERBB2_ERBB4	NRG1 - (ERBB2+ERBB4)	NRG	Secreted Signaling	KEGG: hsa04012
3	1	NRG1	ERBB2_ERBB4	0.000183125318058179	0	NRG1_ERBB2_ERBB4	NRG1 - (ERBB2+ERBB4)	NRG	Secreted Signaling	KEGG: hsa04012
4	1	NRG1	ERBB2_ERBB4	0.000196107863314747	0	NRG1_ERBB2_ERBB4	NRG1 - (ERBB2+ERBB4)	NRG	Secreted Signaling	KEGG: hsa04012
5	1	NRG1	ERBB2_ERBB4	7.24249893101583e-05	0.04	NRG1_ERBB2_ERBB4	NRG1 - (ERBB2+ERBB4)	NRG	Secreted Signaling	KEGG: hsa04012
9	1	NRG1	ERBB2_ERBB4	0.000128563036296884	0.01	NRG1_ERBB2_ERBB4	NRG1 - (ERBB2+ERBB4)	NRG	Secreted Signaling	KEGG: hsa04012
10	1	NRG1	ERBB2_ERBB4	0.000141239770571446	0.02	NRG1_ERBB2_ERBB4	NRG1 - (ERBB2+ERBB4)	NRG	Secreted Signaling	KEGG: hsa04012
4	2	NRG1	ERBB2_ERBB4	0.000466040618809907	0.02	NRG1_ERBB2_ERBB4	NRG1 - (ERBB2+ERBB4)	NRG	Secreted Signaling	KEGG: hsa04012
4	3	NRG1	ERBB2_ERBB4	0.000372036711673922	0.01	NRG1_ERBB2_ERBB4	NRG1 - (ERBB2+ERBB4)	NRG	Secreted Signaling	KEGG: hsa04012
3	9	NRG1	ERBB2_ERBB4	0.000396938417023538	0.01	NRG1_ERBB2_ERBB4	NRG1 - (ERBB2+ERBB4)	NRG	Secreted Signaling	KEGG: hsa04012
4	9	NRG1	ERBB2_ERBB4	0.000425283842240133	0	NRG1_ERBB2_ERBB4	NRG1 - (ERBB2+ERBB4)	NRG	Secreted Signaling	KEGG: hsa04012
9	9	NRG1	ERBB2_ERBB4	0.000278519987270455	0.03	NRG1_ERBB2_ERBB4	NRG1 - (ERBB2+ERBB4)	NRG	Secreted Signaling	KEGG: hsa04012
2	1	NRG3	ERBB4	0.000710042619285019	0.01	NRG3_ERBB4	NRG3 - ERBB4	NRG	Secreted Signaling	KEGG: hsa04012
3	1	NRG3	ERBB4	0.000449650490612007	0.03	NRG3_ERBB4	NRG3 - ERBB4	NRG	Secreted Signaling	KEGG: hsa04012
4	1	NRG3	ERBB4	0.000537220314552334	0	NRG3_ERBB4	NRG3 - ERBB4	NRG	Secreted Signaling	KEGG: hsa04012
5	1	NRG3	ERBB4	0.000301374628203292	0	NRG3_ERBB4	NRG3 - ERBB4	NRG	Secreted Signaling	KEGG: hsa04012
9	1	NRG3	ERBB4	0.000665953826664094	0	NRG3_ERBB4	NRG3 - ERBB4	NRG	Secreted Signaling	KEGG: hsa04012
10	1	NRG3	ERBB4	0.00089337008408982	0	NRG3_ERBB4	NRG3 - ERBB4	NRG	Secreted Signaling	KEGG: hsa04012
9	2	NRG3	ERBB4	0.000988450722242956	0.03	NRG3_ERBB4	NRG3 - ERBB4	NRG	Secreted Signaling	KEGG: hsa04012
10	2	NRG3	ERBB4	0.00133316797682755	0.02	NRG3_ERBB4	NRG3 - ERBB4	NRG	Secreted Signaling	KEGG: hsa04012
10	3	NRG3	ERBB4	0.00110363780825284	0.03	NRG3_ERBB4	NRG3 - ERBB4	NRG	Secreted Signaling	KEGG: hsa04012
9	9	NRG3	ERBB4	0.000841068017109787	0.01	NRG3_ERBB4	NRG3 - ERBB4	NRG	Secreted Signaling	KEGG: hsa04012
10	9	NRG3	ERBB4	0.00113293723842081	0	NRG3_ERBB4	NRG3 - ERBB4	NRG	Secreted Signaling	KEGG: hsa04012
4	1	NRG3	ERBB2_ERBB4	0.000155917576979723	0.04	NRG3_ERBB2_ERBB4	NRG3 - (ERBB2+ERBB4)	NRG	Secreted Signaling	KEGG: hsa04012
5	1	NRG3	ERBB2_ERBB4	8.73487784499743e-05	0.03	NRG3_ERBB2_ERBB4	NRG3 - (ERBB2+ERBB4)	NRG	Secreted Signaling	KEGG: hsa04012
9	1	NRG3	ERBB2_ERBB4	0.000198728123283729	0	NRG3_ERBB2_ERBB4	NRG3 - (ERBB2+ERBB4)	NRG	Secreted Signaling	KEGG: hsa04012
10	1	NRG3	ERBB2_ERBB4	0.000268042921793388	0	NRG3_ERBB2_ERBB4	NRG3 - (ERBB2+ERBB4)	NRG	Secreted Signaling	KEGG: hsa04012
9	2	NRG3	ERBB2_ERBB4	0.000473788463762596	0.02	NRG3_ERBB2_ERBB4	NRG3 - (ERBB2+ERBB4)	NRG	Secreted Signaling	KEGG: hsa04012
10	2	NRG3	ERBB2_ERBB4	0.000639802747640699	0.02	NRG3_ERBB2_ERBB4	NRG3 - (ERBB2+ERBB4)	NRG	Secreted Signaling	KEGG: hsa04012
9	3	NRG3	ERBB2_ERBB4	0.000378049227634838	0.04	NRG3_ERBB2_ERBB4	NRG3 - (ERBB2+ERBB4)	NRG	Secreted Signaling	KEGG: hsa04012
10	3	NRG3	ERBB2_ERBB4	0.000510430393655688	0.01	NRG3_ERBB2_ERBB4	NRG3 - (ERBB2+ERBB4)	NRG	Secreted Signaling	KEGG: hsa04012
9	4	NRG3	ERBB2_ERBB4	0.000313545770695326	0.03	NRG3_ERBB2_ERBB4	NRG3 - (ERBB2+ERBB4)	NRG	Secreted Signaling	KEGG: hsa04012
10	4	NRG3	ERBB2_ERBB4	0.00042341970481793	0.02	NRG3_ERBB2_ERBB4	NRG3 - (ERBB2+ERBB4)	NRG	Secreted Signaling	KEGG: hsa04012
9	9	NRG3	ERBB2_ERBB4	0.00043149552300096	0	NRG3_ERBB2_ERBB4	NRG3 - (ERBB2+ERBB4)	NRG	Secreted Signaling	KEGG: hsa04012
10	9	NRG3	ERBB2_ERBB4	0.000582261746066412	0	NRG3_ERBB2_ERBB4	NRG3 - (ERBB2+ERBB4)	NRG	Secreted Signaling	KEGG: hsa04012
10	10	NRG3	ERBB2_ERBB4	0.000443842102870727	0.02	NRG3_ERBB2_ERBB4	NRG3 - (ERBB2+ERBB4)	NRG	Secreted Signaling	KEGG: hsa04012
1	1	NRG4	ERBB4	0.000134670747408431	0.02	NRG4_ERBB4	NRG4 - ERBB4	NRG	Secreted Signaling	KEGG: hsa04012
2	1	NRG4	ERBB4	0.000558768301719869	0	NRG4_ERBB4	NRG4 - ERBB4	NRG	Secreted Signaling	KEGG: hsa04012
3	1	NRG4	ERBB4	0.000529932133724518	0	NRG4_ERBB4	NRG4 - ERBB4	NRG	Secreted Signaling	KEGG: hsa04012
9	1	NRG4	ERBB4	0.00027397470641305	0.01	NRG4_ERBB4	NRG4 - ERBB4	NRG	Secreted Signaling	KEGG: hsa04012
10	1	NRG4	ERBB4	0.000365919702903657	0	NRG4_ERBB4	NRG4 - ERBB4	NRG	Secreted Signaling	KEGG: hsa04012
3	2	NRG4	ERBB4	0.000763410286523366	0.03	NRG4_ERBB4	NRG4 - ERBB4	NRG	Secreted Signaling	KEGG: hsa04012
3	3	NRG4	ERBB4	0.00063383146765701	0.04	NRG4_ERBB4	NRG4 - ERBB4	NRG	Secreted Signaling	KEGG: hsa04012
3	9	NRG4	ERBB4	0.000654134752840154	0.01	NRG4_ERBB4	NRG4 - ERBB4	NRG	Secreted Signaling	KEGG: hsa04012
1	1	NRG4	ERBB2_ERBB4	3.87294254156916e-05	0.04	NRG4_ERBB2_ERBB4	NRG4 - (ERBB2+ERBB4)	NRG	Secreted Signaling	KEGG: hsa04012
2	1	NRG4	ERBB2_ERBB4	0.000159626805429611	0.01	NRG4_ERBB2_ERBB4	NRG4 - (ERBB2+ERBB4)	NRG	Secreted Signaling	KEGG: hsa04012
3	1	NRG4	ERBB2_ERBB4	0.000153454568580452	0	NRG4_ERBB2_ERBB4	NRG4 - (ERBB2+ERBB4)	NRG	Secreted Signaling	KEGG: hsa04012
10	1	NRG4	ERBB2_ERBB4	0.000104319333371603	0.01	NRG4_ERBB2_ERBB4	NRG4 - (ERBB2+ERBB4)	NRG	Secreted Signaling	KEGG: hsa04012
3	2	NRG4	ERBB2_ERBB4	0.000363500696639395	0.02	NRG4_ERBB2_ERBB4	NRG4 - (ERBB2+ERBB4)	NRG	Secreted Signaling	KEGG: hsa04012
3	3	NRG4	ERBB2_ERBB4	0.000290312585775691	0.03	NRG4_ERBB2_ERBB4	NRG4 - (ERBB2+ERBB4)	NRG	Secreted Signaling	KEGG: hsa04012
3	4	NRG4	ERBB2_ERBB4	0.00024053364413873	0.04	NRG4_ERBB2_ERBB4	NRG4 - (ERBB2+ERBB4)	NRG	Secreted Signaling	KEGG: hsa04012
1	9	NRG4	ERBB2_ERBB4	8.38393313636028e-05	0.03	NRG4_ERBB2_ERBB4	NRG4 - (ERBB2+ERBB4)	NRG	Secreted Signaling	KEGG: hsa04012
2	9	NRG4	ERBB2_ERBB4	0.000345367790275023	0.01	NRG4_ERBB2_ERBB4	NRG4 - (ERBB2+ERBB4)	NRG	Secreted Signaling	KEGG: hsa04012
3	9	NRG4	ERBB2_ERBB4	0.000332373881579417	0	NRG4_ERBB2_ERBB4	NRG4 - (ERBB2+ERBB4)	NRG	Secreted Signaling	KEGG: hsa04012
10	9	NRG4	ERBB2_ERBB4	0.000225667894832793	0.02	NRG4_ERBB2_ERBB4	NRG4 - (ERBB2+ERBB4)	NRG	Secreted Signaling	KEGG: hsa04012
3	10	NRG4	ERBB2_ERBB4	0.000252166225638619	0.04	NRG4_ERBB2_ERBB4	NRG4 - (ERBB2+ERBB4)	NRG	Secreted Signaling	KEGG: hsa04012
2	2	FGF1	FGFR2	0.000957987345367427	0	FGF1_FGFR2	FGF1 - FGFR2	FGF	Secreted Signaling	PMC: 4393358
3	2	FGF1	FGFR2	0.000548250493274428	0	FGF1_FGFR2	FGF1 - FGFR2	FGF	Secreted Signaling	PMC: 4393358
4	2	FGF1	FGFR2	0.000494609015070918	0.01	FGF1_FGFR2	FGF1 - FGFR2	FGF	Secreted Signaling	PMC: 4393358
9	2	FGF1	FGFR2	0.000409124754802762	0	FGF1_FGFR2	FGF1 - FGFR2	FGF	Secreted Signaling	PMC: 4393358
10	2	FGF1	FGFR2	0.000521323327965678	0.02	FGF1_FGFR2	FGF1 - FGFR2	FGF	Secreted Signaling	PMC: 4393358
2	4	FGF1	FGFR2	0.000508595450580072	0.01	FGF1_FGFR2	FGF1 - FGFR2	FGF	Secreted Signaling	PMC: 4393358
2	10	FGF1	FGFR2	0.000516668133771919	0.02	FGF1_FGFR2	FGF1 - FGFR2	FGF	Secreted Signaling	PMC: 4393358
2	2	FGF4	FGFR2	0.00133178849304762	0	FGF4_FGFR2	FGF4 - FGFR2	FGF	Secreted Signaling	PMC: 4393358
3	2	FGF4	FGFR2	0.000715743368494425	0.01	FGF4_FGFR2	FGF4 - FGFR2	FGF	Secreted Signaling	PMC: 4393358
4	2	FGF4	FGFR2	0.000711747526395435	0	FGF4_FGFR2	FGF4 - FGFR2	FGF	Secreted Signaling	PMC: 4393358
9	2	FGF4	FGFR2	0.000572846575977318	0	FGF4_FGFR2	FGF4 - FGFR2	FGF	Secreted Signaling	PMC: 4393358
10	2	FGF4	FGFR2	0.000749405639722215	0	FGF4_FGFR2	FGF4 - FGFR2	FGF	Secreted Signaling	PMC: 4393358
2	3	FGF4	FGFR2	0.000682693413373727	0.04	FGF4_FGFR2	FGF4 - FGFR2	FGF	Secreted Signaling	PMC: 4393358
2	4	FGF4	FGFR2	0.000708063791567019	0	FGF4_FGFR2	FGF4 - FGFR2	FGF	Secreted Signaling	PMC: 4393358
2	10	FGF4	FGFR2	0.000719356519988079	0.01	FGF4_FGFR2	FGF4 - FGFR2	FGF	Secreted Signaling	PMC: 4393358
2	2	FGF10	FGFR2	0.00330409252294544	0	FGF10_FGFR2	FGF10 - FGFR2	FGF	Secreted Signaling	PMC: 4393358
3	2	FGF10	FGFR2	0.0017553343776881	0	FGF10_FGFR2	FGF10 - FGFR2	FGF	Secreted Signaling	PMC: 4393358
4	2	FGF10	FGFR2	0.00177010480972128	0	FGF10_FGFR2	FGF10 - FGFR2	FGF	Secreted Signaling	PMC: 4393358
9	2	FGF10	FGFR2	0.00138795754083113	0	FGF10_FGFR2	FGF10 - FGFR2	FGF	Secreted Signaling	PMC: 4393358
10	2	FGF10	FGFR2	0.00179905464322043	0	FGF10_FGFR2	FGF10 - FGFR2	FGF	Secreted Signaling	PMC: 4393358
2	3	FGF10	FGFR2	0.00170982863145967	0.01	FGF10_FGFR2	FGF10 - FGFR2	FGF	Secreted Signaling	PMC: 4393358
2	4	FGF10	FGFR2	0.00177010480972128	0	FGF10_FGFR2	FGF10 - FGFR2	FGF	Secreted Signaling	PMC: 4393358
2	9	FGF10	FGFR2	0.00131436389833141	0.02	FGF10_FGFR2	FGF10 - FGFR2	FGF	Secreted Signaling	PMC: 4393358
2	10	FGF10	FGFR2	0.00179905464322043	0	FGF10_FGFR2	FGF10 - FGFR2	FGF	Secreted Signaling	PMC: 4393358
1	3	PDGFA	PDGFRA	8.09142513915754e-05	0.04	PDGFA_PDGFRA	PDGFA - PDGFRA	PDGF	Secreted Signaling	PMID: 15207812
4	3	PDGFA	PDGFRA	0.000258960094581188	0	PDGFA_PDGFRA	PDGFA - PDGFRA	PDGF	Secreted Signaling	PMID: 15207812
9	3	PDGFA	PDGFRA	0.000162492983097464	0.01	PDGFA_PDGFRA	PDGFA - PDGFRA	PDGF	Secreted Signaling	PMID: 15207812
1	4	PDGFA	PDGFRA	0.000134951082806572	0	PDGFA_PDGFRA	PDGFA - PDGFRA	PDGF	Secreted Signaling	PMID: 15207812
2	4	PDGFA	PDGFRA	0.000290643351737145	0.04	PDGFA_PDGFRA	PDGFA - PDGFRA	PDGF	Secreted Signaling	PMID: 15207812
3	4	PDGFA	PDGFRA	0.000282758411040546	0	PDGFA_PDGFRA	PDGFA - PDGFRA	PDGF	Secreted Signaling	PMID: 15207812
4	4	PDGFA	PDGFRA	0.000431605797447645	0	PDGFA_PDGFRA	PDGFA - PDGFRA	PDGF	Secreted Signaling	PMID: 15207812
9	4	PDGFA	PDGFRA	0.000271756433749376	0	PDGFA_PDGFRA	PDGFA - PDGFRA	PDGF	Secreted Signaling	PMID: 15207812
10	4	PDGFA	PDGFRA	0.000207359452506488	0.02	PDGFA_PDGFRA	PDGFA - PDGFRA	PDGF	Secreted Signaling	PMID: 15207812
1	9	PDGFA	PDGFRA	6.07562954358094e-05	0.03	PDGFA_PDGFRA	PDGFA - PDGFRA	PDGF	Secreted Signaling	PMID: 15207812
4	9	PDGFA	PDGFRA	0.000194462151519973	0	PDGFA_PDGFRA	PDGFA - PDGFRA	PDGF	Secreted Signaling	PMID: 15207812
1	2	PDGFA	PDGFRB	3.22440127090504e-05	0	PDGFA_PDGFRB	PDGFA - PDGFRB	PDGF	Secreted Signaling	PMID: 15207812
4	2	PDGFA	PDGFRB	0.000103261525106697	0	PDGFA_PDGFRB	PDGFA - PDGFRB	PDGF	Secreted Signaling	PMID: 15207812
9	2	PDGFA	PDGFRB	6.45847681249569e-05	0.01	PDGFA_PDGFRB	PDGFA - PDGFRB	PDGF	Secreted Signaling	PMID: 15207812
1	9	DHH	PTCH1_SMO	4.60662318330109e-05	0	DHH_PTCH1	DHH - PTCH1	HH	Secreted Signaling	KEGG: hsa04340; PMID: 25701396
2	9	DHH	PTCH1_SMO	0.00016036406982355	0	DHH_PTCH1	DHH - PTCH1	HH	Secreted Signaling	KEGG: hsa04340; PMID: 25701396
3	9	DHH	PTCH1_SMO	0.000153767314027697	0	DHH_PTCH1	DHH - PTCH1	HH	Secreted Signaling	KEGG: hsa04340; PMID: 25701396
4	9	DHH	PTCH1_SMO	0.000155616216976902	0	DHH_PTCH1	DHH - PTCH1	HH	Secreted Signaling	KEGG: hsa04340; PMID: 25701396
5	9	DHH	PTCH1_SMO	5.78575202781293e-05	0.01	DHH_PTCH1	DHH - PTCH1	HH	Secreted Signaling	KEGG: hsa04340; PMID: 25701396
9	9	DHH	PTCH1_SMO	0.000102996117782733	0	DHH_PTCH1	DHH - PTCH1	HH	Secreted Signaling	KEGG: hsa04340; PMID: 25701396
10	9	DHH	PTCH1_SMO	0.000118489352171239	0	DHH_PTCH1	DHH - PTCH1	HH	Secreted Signaling	KEGG: hsa04340; PMID: 25701396
4	2	CNTF	CNTFR_LIFR	0.000611168615155389	0	CNTF_CNTFR_LIFR	CNTF - (CNTFR+LIFR)	LIFR	Secreted Signaling	KEGG: hsa04060
2	4	CNTF	CNTFR_LIFR	0.000562332295148263	0.02	CNTF_CNTFR_LIFR	CNTF - (CNTFR+LIFR)	LIFR	Secreted Signaling	KEGG: hsa04060
4	4	CNTF	CNTFR_LIFR	0.000468635203203305	0	CNTF_CNTFR_LIFR	CNTF - (CNTFR+LIFR)	LIFR	Secreted Signaling	KEGG: hsa04060
4	5	CNTF	CNTFR_LIFR	0.000224776631026499	0.03	CNTF_CNTFR_LIFR	CNTF - (CNTFR+LIFR)	LIFR	Secreted Signaling	KEGG: hsa04060
4	4	PRL	PRLR	1.89446657382571e-06	0.01	PRL_PRLR	PRL - PRLR	PRL	Secreted Signaling	KEGG: hsa04060; PMID: 23192981
2	2	NGF	NGFR	0.000146777411976677	0	NGF_NGFR	NGF - NGFR	NGF	Secreted Signaling	KEGG: hsa04060
4	2	NGF	NGFR	4.05898895799816e-05	0.01	NGF_NGFR	NGF - NGFR	NGF	Secreted Signaling	KEGG: hsa04060
9	2	NGF	NGFR	2.88886279106757e-05	0.03	NGF_NGFR	NGF - NGFR	NGF	Secreted Signaling	KEGG: hsa04060
10	2	NGF	NGFR	3.49680959376941e-05	0	NGF_NGFR	NGF - NGFR	NGF	Secreted Signaling	KEGG: hsa04060
2	9	NGF	NGFR	2.61812941046745e-05	0.02	NGF_NGFR	NGF - NGFR	NGF	Secreted Signaling	KEGG: hsa04060
2	10	NGF	NGFR	3.12162008045192e-05	0	NGF_NGFR	NGF - NGFR	NGF	Secreted Signaling	KEGG: hsa04060
2	2	TNFSF13B	TNFRSF13B	6.84249961143006e-12	0.02	TNFSF13B_TNFRSF13B	TNFSF13B - TNFRSF13B	BAFF	Secreted Signaling	KEGG: hsa04060
10	2	TNFSF13B	TNFRSF13B	4.25920810680623e-12	0.01	TNFSF13B_TNFRSF13B	TNFSF13B - TNFRSF13B	BAFF	Secreted Signaling	KEGG: hsa04060
2	10	TNFSF13B	TNFRSF13B	4.25920810680623e-12	0.01	TNFSF13B_TNFRSF13B	TNFSF13B - TNFRSF13B	BAFF	Secreted Signaling	KEGG: hsa04060
2	1	NAMPT	ITGA5_ITGB1	0.00102999066506678	0	NAMPT_ITGA5_ITGB1	NAMPT - (ITGA5+ITGB1)	VISFATIN	Secreted Signaling	PMID: 28490838
2	2	NAMPT	ITGA5_ITGB1	0.00553464209160976	0	NAMPT_ITGA5_ITGB1	NAMPT - (ITGA5+ITGB1)	VISFATIN	Secreted Signaling	PMID: 28490838
2	3	NAMPT	ITGA5_ITGB1	0.00352960151982168	0	NAMPT_ITGA5_ITGB1	NAMPT - (ITGA5+ITGB1)	VISFATIN	Secreted Signaling	PMID: 28490838
2	4	NAMPT	ITGA5_ITGB1	0.00347517465018605	0	NAMPT_ITGA5_ITGB1	NAMPT - (ITGA5+ITGB1)	VISFATIN	Secreted Signaling	PMID: 28490838
2	5	NAMPT	ITGA5_ITGB1	0.00193838986061311	0	NAMPT_ITGA5_ITGB1	NAMPT - (ITGA5+ITGB1)	VISFATIN	Secreted Signaling	PMID: 28490838
2	9	NAMPT	ITGA5_ITGB1	0.00288199933427668	0	NAMPT_ITGA5_ITGB1	NAMPT - (ITGA5+ITGB1)	VISFATIN	Secreted Signaling	PMID: 28490838
2	10	NAMPT	ITGA5_ITGB1	0.00347926241951784	0	NAMPT_ITGA5_ITGB1	NAMPT - (ITGA5+ITGB1)	VISFATIN	Secreted Signaling	PMID: 28490838
2	1	PTN	NCL	0.00134387736340038	0.02	PTN_NCL	PTN - NCL	PTN	Secreted Signaling	PMID: 28356350; PMID: 25620911
3	1	PTN	NCL	0.0011791527018682	0	PTN_NCL	PTN - NCL	PTN	Secreted Signaling	PMID: 28356350; PMID: 25620911
4	1	PTN	NCL	0.000980766352786005	0.01	PTN_NCL	PTN - NCL	PTN	Secreted Signaling	PMID: 28356350; PMID: 25620911
9	1	PTN	NCL	0.000777888193313301	0.01	PTN_NCL	PTN - NCL	PTN	Secreted Signaling	PMID: 28356350; PMID: 25620911
10	1	PTN	NCL	0.00114132621744418	0	PTN_NCL	PTN - NCL	PTN	Secreted Signaling	PMID: 28356350; PMID: 25620911
4	1	POSTN	ITGAV_ITGB5	0.000147448569309624	0.01	POSTN_ITGAV_ITGB5	POSTN - (ITGAV+ITGB5)	PERIOSTIN	Secreted Signaling	PMID: 26721738
4	2	POSTN	ITGAV_ITGB5	0.00175296970449339	0	POSTN_ITGAV_ITGB5	POSTN - (ITGAV+ITGB5)	PERIOSTIN	Secreted Signaling	PMID: 26721738
4	3	POSTN	ITGAV_ITGB5	0.00117573737988059	0	POSTN_ITGAV_ITGB5	POSTN - (ITGAV+ITGB5)	PERIOSTIN	Secreted Signaling	PMID: 26721738
4	4	POSTN	ITGAV_ITGB5	0.00124278322248849	0	POSTN_ITGAV_ITGB5	POSTN - (ITGAV+ITGB5)	PERIOSTIN	Secreted Signaling	PMID: 26721738
4	5	POSTN	ITGAV_ITGB5	0.000469952455597518	0	POSTN_ITGAV_ITGB5	POSTN - (ITGAV+ITGB5)	PERIOSTIN	Secreted Signaling	PMID: 26721738
4	9	POSTN	ITGAV_ITGB5	0.000802215850102737	0	POSTN_ITGAV_ITGB5	POSTN - (ITGAV+ITGB5)	PERIOSTIN	Secreted Signaling	PMID: 26721738
4	10	POSTN	ITGAV_ITGB5	0.000919523994852796	0	POSTN_ITGAV_ITGB5	POSTN - (ITGAV+ITGB5)	PERIOSTIN	Secreted Signaling	PMID: 26721738
2	2	NPY	NPY1R	0.000643798495119714	0	NPY_NPY1R	NPY - NPY1R	NPY	Secreted Signaling	KEGG: hsa04080
3	2	NPY	NPY1R	0.000119935238541377	0	NPY_NPY1R	NPY - NPY1R	NPY	Secreted Signaling	KEGG: hsa04080
4	2	NPY	NPY1R	0.00012491659020537	0	NPY_NPY1R	NPY - NPY1R	NPY	Secreted Signaling	KEGG: hsa04080
9	2	NPY	NPY1R	8.58613303691887e-05	0.01	NPY_NPY1R	NPY - NPY1R	NPY	Secreted Signaling	KEGG: hsa04080
2	3	NPY	NPY1R	0.000116763844785226	0	NPY_NPY1R	NPY - NPY1R	NPY	Secreted Signaling	KEGG: hsa04080
2	4	NPY	NPY1R	0.00012491659020537	0	NPY_NPY1R	NPY - NPY1R	NPY	Secreted Signaling	KEGG: hsa04080
2	9	NPY	NPY1R	8.58613303691887e-05	0.01	NPY_NPY1R	NPY - NPY1R	NPY	Secreted Signaling	KEGG: hsa04080
3	2	CGA	LHCGR	0.000110155830903913	0	CGA_LHCGR	CGA - LHCGR	LHB	Secreted Signaling	KEGG: hsa04080
10	2	CGA	LHCGR	9.43965896980559e-05	0	CGA_LHCGR	CGA - LHCGR	LHB	Secreted Signaling	KEGG: hsa04080
3	9	CGA	LHCGR	4.65502594230375e-05	0.02	CGA_LHCGR	CGA - LHCGR	LHB	Secreted Signaling	KEGG: hsa04080
9	2	BDNF	NTRK2	7.49602774001941e-05	0.01	BDNF_NTRK2	BDNF - NTRK2	NT	Secreted Signaling	PMID: 27908981
10	2	BDNF	NTRK2	0.000100961691379392	0.02	BDNF_NTRK2	BDNF - NTRK2	NT	Secreted Signaling	PMID: 27908981
9	3	BDNF	NTRK2	4.60503483470609e-05	0.03	BDNF_NTRK2	BDNF - NTRK2	NT	Secreted Signaling	PMID: 27908981
10	3	BDNF	NTRK2	6.2025001362548e-05	0.01	BDNF_NTRK2	BDNF - NTRK2	NT	Secreted Signaling	PMID: 27908981
2	9	BDNF	NTRK2	8.17700433665726e-05	0.03	BDNF_NTRK2	BDNF - NTRK2	NT	Secreted Signaling	PMID: 27908981
9	9	BDNF	NTRK2	8.4379336057889e-05	0	BDNF_NTRK2	BDNF - NTRK2	NT	Secreted Signaling	PMID: 27908981
10	9	BDNF	NTRK2	0.000113627867845628	0	BDNF_NTRK2	BDNF - NTRK2	NT	Secreted Signaling	PMID: 27908981
9	2	NTF3	NTRK2	0.000157781144653277	0.01	NTF3_NTRK2	NTF3 - NTRK2	NT	Secreted Signaling	PMID: 27908981
9	3	NTF3	NTRK2	9.69595819443897e-05	0.01	NTF3_NTRK2	NTF3 - NTRK2	NT	Secreted Signaling	PMID: 27908981
5	9	NTF3	NTRK2	5.83406564911274e-05	0.03	NTF3_NTRK2	NTF3 - NTRK2	NT	Secreted Signaling	PMID: 27908981
9	9	NTF3	NTRK2	0.000177110334447208	0	NTF3_NTRK2	NTF3 - NTRK2	NT	Secreted Signaling	PMID: 27908981
10	9	NTF3	NTRK2	0.000100759356414103	0.01	NTF3_NTRK2	NTF3 - NTRK2	NT	Secreted Signaling	PMID: 27908981
9	10	NTF3	NTRK2	9.41861742015904e-05	0.03	NTF3_NTRK2	NTF3 - NTRK2	NT	Secreted Signaling	PMID: 27908981
5	2	NTF3	NTRK3	0.000113393148332303	0.03	NTF3_NTRK3	NTF3 - NTRK3	NT	Secreted Signaling	PMID: 27908981
9	2	NTF3	NTRK3	0.000344102558669549	0	NTF3_NTRK3	NTF3 - NTRK3	NT	Secreted Signaling	PMID: 27908981
10	2	NTF3	NTRK3	0.00019584214158654	0.04	NTF3_NTRK3	NTF3 - NTRK3	NT	Secreted Signaling	PMID: 27908981
9	5	NTF3	NTRK3	8.01227094493261e-05	0.03	NTF3_NTRK3	NTF3 - NTRK3	NT	Secreted Signaling	PMID: 27908981
9	9	NTF3	NTRK3	0.000178445623610865	0	NTF3_NTRK3	NTF3 - NTRK3	NT	Secreted Signaling	PMID: 27908981
1	9	SEMA3D	NRP1_PLXNA2	0.000194335053044049	0.01	SEMA3D_NRP1_PLXNA2	SEMA3D - (NRP1+PLXNA2)	SEMA3	Secreted Signaling	PMID: 27533782
2	9	SEMA3D	NRP1_PLXNA2	0.000862725498767454	0	SEMA3D_NRP1_PLXNA2	SEMA3D - (NRP1+PLXNA2)	SEMA3	Secreted Signaling	PMID: 27533782
3	9	SEMA3D	NRP1_PLXNA2	0.000502217379690851	0.03	SEMA3D_NRP1_PLXNA2	SEMA3D - (NRP1+PLXNA2)	SEMA3	Secreted Signaling	PMID: 27533782
4	9	SEMA3D	NRP1_PLXNA2	0.000503379068211198	0.02	SEMA3D_NRP1_PLXNA2	SEMA3D - (NRP1+PLXNA2)	SEMA3	Secreted Signaling	PMID: 27533782
9	9	SEMA3D	NRP1_PLXNA2	0.000375215435705384	0.04	SEMA3D_NRP1_PLXNA2	SEMA3D - (NRP1+PLXNA2)	SEMA3	Secreted Signaling	PMID: 27533782
2	9	SEMA3D	NRP1_PLXNA4	0.00291304554400135	0.04	SEMA3D_NRP1_PLXNA4	SEMA3D - (NRP1+PLXNA4)	SEMA3	Secreted Signaling	PMID: 27533782
1	10	SEMA3D	NRP1_PLXNA4	0.000840496712423431	0.04	SEMA3D_NRP1_PLXNA4	SEMA3D - (NRP1+PLXNA4)	SEMA3	Secreted Signaling	PMID: 27533782
2	10	SEMA3D	NRP1_PLXNA4	0.00375865116468735	0.02	SEMA3D_NRP1_PLXNA4	SEMA3D - (NRP1+PLXNA4)	SEMA3	Secreted Signaling	PMID: 27533782
1	9	SEMA3D	NRP2_PLXNA2	0.000164178975563275	0.02	SEMA3D_NRP2_PLXNA2	SEMA3D - (NRP2+PLXNA2)	SEMA3	Secreted Signaling	PMID: 27533782
2	9	SEMA3D	NRP2_PLXNA2	0.000728513286628984	0.01	SEMA3D_NRP2_PLXNA2	SEMA3D - (NRP2+PLXNA2)	SEMA3	Secreted Signaling	PMID: 27533782
3	9	SEMA3D	NRP2_PLXNA2	0.000423783382714811	0	SEMA3D_NRP2_PLXNA2	SEMA3D - (NRP2+PLXNA2)	SEMA3	Secreted Signaling	PMID: 27533782
4	9	SEMA3D	NRP2_PLXNA2	0.000424815699950491	0.01	SEMA3D_NRP2_PLXNA2	SEMA3D - (NRP2+PLXNA2)	SEMA3	Secreted Signaling	PMID: 27533782
9	9	SEMA3D	NRP2_PLXNA2	0.000316545782209067	0.04	SEMA3D_NRP2_PLXNA2	SEMA3D - (NRP2+PLXNA2)	SEMA3	Secreted Signaling	PMID: 27533782
1	2	SEMA3D	NRP2_PLXNA4	0.00095040898374272	0.02	SEMA3D_NRP2_PLXNA4	SEMA3D - (NRP2+PLXNA4)	SEMA3	Secreted Signaling	PMID: 27533782
2	2	SEMA3D	NRP2_PLXNA4	0.00424071896939231	0.01	SEMA3D_NRP2_PLXNA4	SEMA3D - (NRP2+PLXNA4)	SEMA3	Secreted Signaling	PMID: 27533782
2	4	SEMA3D	NRP2_PLXNA4	0.0026966997672945	0.02	SEMA3D_NRP2_PLXNA4	SEMA3D - (NRP2+PLXNA4)	SEMA3	Secreted Signaling	PMID: 27533782
1	9	SEMA3D	NRP2_PLXNA4	0.000556929130795157	0.02	SEMA3D_NRP2_PLXNA4	SEMA3D - (NRP2+PLXNA4)	SEMA3	Secreted Signaling	PMID: 27533782
2	9	SEMA3D	NRP2_PLXNA4	0.0024862927655134	0.03	SEMA3D_NRP2_PLXNA4	SEMA3D - (NRP2+PLXNA4)	SEMA3	Secreted Signaling	PMID: 27533782
3	2	GAS6	AXL	2.32274608976392e-06	0.02	GAS6_AXL	GAS6 - AXL	GAS	Secreted Signaling	PMID: 27801848
2	3	GAS6	AXL	6.04841978100538e-06	0	GAS6_AXL	GAS6 - AXL	GAS	Secreted Signaling	PMID: 27801848
2	3	GAS6	MERTK	1.23053232104323e-05	0.01	GAS6_MERTK	GAS6 - MERTK	GAS	Secreted Signaling	PMID: 27801848
3	3	GAS6	MERTK	5.3353137091411e-06	0.04	GAS6_MERTK	GAS6 - MERTK	GAS	Secreted Signaling	PMID: 27801848
2	1	FN1	ITGA4_ITGB1	0.000851991809508083	0	FN1_ITGA4_ITGB1	FN1 - (ITGA4+ITGB1)	FN1	ECM-Receptor	KEGG: hsa04512
5	1	FN1	ITGA4_ITGB1	0.000294143807591913	0.01	FN1_ITGA4_ITGB1	FN1 - (ITGA4+ITGB1)	FN1	ECM-Receptor	KEGG: hsa04512
2	2	FN1	ITGA4_ITGB1	0.00322572729078294	0.02	FN1_ITGA4_ITGB1	FN1 - (ITGA4+ITGB1)	FN1	ECM-Receptor	KEGG: hsa04512
2	3	FN1	ITGA4_ITGB1	0.00256225239939282	0	FN1_ITGA4_ITGB1	FN1 - (ITGA4+ITGB1)	FN1	ECM-Receptor	KEGG: hsa04512
5	3	FN1	ITGA4_ITGB1	0.00088369780748436	0.04	FN1_ITGA4_ITGB1	FN1 - (ITGA4+ITGB1)	FN1	ECM-Receptor	KEGG: hsa04512
2	4	FN1	ITGA4_ITGB1	0.00228181933595962	0.01	FN1_ITGA4_ITGB1	FN1 - (ITGA4+ITGB1)	FN1	ECM-Receptor	KEGG: hsa04512
2	9	FN1	ITGA4_ITGB1	0.00191150995036617	0	FN1_ITGA4_ITGB1	FN1 - (ITGA4+ITGB1)	FN1	ECM-Receptor	KEGG: hsa04512
2	10	FN1	ITGA4_ITGB1	0.00233560071237299	0.01	FN1_ITGA4_ITGB1	FN1 - (ITGA4+ITGB1)	FN1	ECM-Receptor	KEGG: hsa04512
2	1	FN1	ITGA5_ITGB1	0.00126308733061781	0.04	FN1_ITGA5_ITGB1	FN1 - (ITGA5+ITGB1)	FN1	ECM-Receptor	KEGG: hsa04512
2	2	FN1	ITGA5_ITGB1	0.00677252408501222	0	FN1_ITGA5_ITGB1	FN1 - (ITGA5+ITGB1)	FN1	ECM-Receptor	KEGG: hsa04512
5	2	FN1	ITGA5_ITGB1	0.00235107554614414	0	FN1_ITGA5_ITGB1	FN1 - (ITGA5+ITGB1)	FN1	ECM-Receptor	KEGG: hsa04512
2	3	FN1	ITGA5_ITGB1	0.00432761888679557	0.01	FN1_ITGA5_ITGB1	FN1 - (ITGA5+ITGB1)	FN1	ECM-Receptor	KEGG: hsa04512
2	4	FN1	ITGA5_ITGB1	0.00425950037305139	0	FN1_ITGA5_ITGB1	FN1 - (ITGA5+ITGB1)	FN1	ECM-Receptor	KEGG: hsa04512
2	5	FN1	ITGA5_ITGB1	0.00237757189279455	0.02	FN1_ITGA5_ITGB1	FN1 - (ITGA5+ITGB1)	FN1	ECM-Receptor	KEGG: hsa04512
2	9	FN1	ITGA5_ITGB1	0.00353134943313415	0	FN1_ITGA5_ITGB1	FN1 - (ITGA5+ITGB1)	FN1	ECM-Receptor	KEGG: hsa04512
2	10	FN1	ITGA5_ITGB1	0.00426727233008041	0	FN1_ITGA5_ITGB1	FN1 - (ITGA5+ITGB1)	FN1	ECM-Receptor	KEGG: hsa04512
2	1	TNN	ITGA9_ITGB1	0.00112996939244835	0.01	TNN_ITGA9_ITGB1	TNN - (ITGA9+ITGB1)	TENASCIN	ECM-Receptor	KEGG: hsa04512
2	2	TNN	ITGA9_ITGB1	0.00633970467579204	0	TNN_ITGA9_ITGB1	TNN - (ITGA9+ITGB1)	TENASCIN	ECM-Receptor	KEGG: hsa04512
2	3	TNN	ITGA9_ITGB1	0.00526638720961212	0	TNN_ITGA9_ITGB1	TNN - (ITGA9+ITGB1)	TENASCIN	ECM-Receptor	KEGG: hsa04512
2	4	TNN	ITGA9_ITGB1	0.005861499977923	0	TNN_ITGA9_ITGB1	TNN - (ITGA9+ITGB1)	TENASCIN	ECM-Receptor	KEGG: hsa04512
2	9	TNN	ITGA9_ITGB1	0.00394241405931183	0	TNN_ITGA9_ITGB1	TNN - (ITGA9+ITGB1)	TENASCIN	ECM-Receptor	KEGG: hsa04512
2	10	TNN	ITGA9_ITGB1	0.00423396530716225	0	TNN_ITGA9_ITGB1	TNN - (ITGA9+ITGB1)	TENASCIN	ECM-Receptor	KEGG: hsa04512
2	3	COL1A1	ITGA9_ITGB1	0.00639250672064456	0	COL1A1_ITGA9_ITGB1	COL1A1 - (ITGA9+ITGB1)	COLLAGEN	ECM-Receptor	KEGG: hsa04512
4	3	COL1A1	ITGA9_ITGB1	0.00407234678461164	0.03	COL1A1_ITGA9_ITGB1	COL1A1 - (ITGA9+ITGB1)	COLLAGEN	ECM-Receptor	KEGG: hsa04512
5	3	COL1A1	ITGA9_ITGB1	0.00248721784010619	0.01	COL1A1_ITGA9_ITGB1	COL1A1 - (ITGA9+ITGB1)	COLLAGEN	ECM-Receptor	KEGG: hsa04512
2	4	COL1A1	ITGA9_ITGB1	0.00708007050081758	0	COL1A1_ITGA9_ITGB1	COL1A1 - (ITGA9+ITGB1)	COLLAGEN	ECM-Receptor	KEGG: hsa04512
4	4	COL1A1	ITGA9_ITGB1	0.00451714218056845	0	COL1A1_ITGA9_ITGB1	COL1A1 - (ITGA9+ITGB1)	COLLAGEN	ECM-Receptor	KEGG: hsa04512
5	4	COL1A1	ITGA9_ITGB1	0.00275447545603503	0	COL1A1_ITGA9_ITGB1	COL1A1 - (ITGA9+ITGB1)	COLLAGEN	ECM-Receptor	KEGG: hsa04512
9	4	COL1A1	ITGA9_ITGB1	0.00340518897542218	0.01	COL1A1_ITGA9_ITGB1	COL1A1 - (ITGA9+ITGB1)	COLLAGEN	ECM-Receptor	KEGG: hsa04512
4	3	COL1A2	ITGA9_ITGB1	0.00516002534280293	0	COL1A2_ITGA9_ITGB1	COL1A2 - (ITGA9+ITGB1)	COLLAGEN	ECM-Receptor	KEGG: hsa04512
5	3	COL1A2	ITGA9_ITGB1	0.00277937519862649	0.03	COL1A2_ITGA9_ITGB1	COL1A2 - (ITGA9+ITGB1)	COLLAGEN	ECM-Receptor	KEGG: hsa04512
2	4	COL1A2	ITGA9_ITGB1	0.00672486183017992	0.02	COL1A2_ITGA9_ITGB1	COL1A2 - (ITGA9+ITGB1)	COLLAGEN	ECM-Receptor	KEGG: hsa04512
3	4	COL1A2	ITGA9_ITGB1	0.00514389503452834	0	COL1A2_ITGA9_ITGB1	COL1A2 - (ITGA9+ITGB1)	COLLAGEN	ECM-Receptor	KEGG: hsa04512
4	4	COL1A2	ITGA9_ITGB1	0.00568368794445609	0	COL1A2_ITGA9_ITGB1	COL1A2 - (ITGA9+ITGB1)	COLLAGEN	ECM-Receptor	KEGG: hsa04512
5	4	COL1A2	ITGA9_ITGB1	0.00306798581677289	0	COL1A2_ITGA9_ITGB1	COL1A2 - (ITGA9+ITGB1)	COLLAGEN	ECM-Receptor	KEGG: hsa04512
10	4	COL1A2	ITGA9_ITGB1	0.00493308131945532	0	COL1A2_ITGA9_ITGB1	COL1A2 - (ITGA9+ITGB1)	COLLAGEN	ECM-Receptor	KEGG: hsa04512
4	9	COL1A2	ITGA9_ITGB1	0.00387863494797459	0.03	COL1A2_ITGA9_ITGB1	COL1A2 - (ITGA9+ITGB1)	COLLAGEN	ECM-Receptor	KEGG: hsa04512
2	3	COL6A1	ITGA9_ITGB1	0.00104428965608493	0	COL6A1_ITGA9_ITGB1	COL6A1 - (ITGA9+ITGB1)	COLLAGEN	ECM-Receptor	KEGG: hsa04512
2	4	COL6A1	ITGA9_ITGB1	0.00118411967808927	0	COL6A1_ITGA9_ITGB1	COL6A1 - (ITGA9+ITGB1)	COLLAGEN	ECM-Receptor	KEGG: hsa04512
4	4	COL6A1	ITGA9_ITGB1	0.000645713720093744	0.03	COL6A1_ITGA9_ITGB1	COL6A1 - (ITGA9+ITGB1)	COLLAGEN	ECM-Receptor	KEGG: hsa04512
2	9	COL6A1	ITGA9_ITGB1	0.000776166517533044	0.01	COL6A1_ITGA9_ITGB1	COL6A1 - (ITGA9+ITGB1)	COLLAGEN	ECM-Receptor	KEGG: hsa04512
4	2	COL6A3	ITGA9_ITGB1	0.000670390121100385	0.03	COL6A3_ITGA9_ITGB1	COL6A3 - (ITGA9+ITGB1)	COLLAGEN	ECM-Receptor	KEGG: hsa04512
3	3	COL6A3	ITGA9_ITGB1	0.000427404444672591	0.04	COL6A3_ITGA9_ITGB1	COL6A3 - (ITGA9+ITGB1)	COLLAGEN	ECM-Receptor	KEGG: hsa04512
4	3	COL6A3	ITGA9_ITGB1	0.000568957690946802	0	COL6A3_ITGA9_ITGB1	COL6A3 - (ITGA9+ITGB1)	COLLAGEN	ECM-Receptor	KEGG: hsa04512
3	4	COL6A3	ITGA9_ITGB1	0.000485558632321653	0.01	COL6A3_ITGA9_ITGB1	COL6A3 - (ITGA9+ITGB1)	COLLAGEN	ECM-Receptor	KEGG: hsa04512
4	4	COL6A3	ITGA9_ITGB1	0.000645713720093744	0	COL6A3_ITGA9_ITGB1	COL6A3 - (ITGA9+ITGB1)	COLLAGEN	ECM-Receptor	KEGG: hsa04512
4	9	COL6A3	ITGA9_ITGB1	0.000422734077356981	0.01	COL6A3_ITGA9_ITGB1	COL6A3 - (ITGA9+ITGB1)	COLLAGEN	ECM-Receptor	KEGG: hsa04512
4	10	COL6A3	ITGA9_ITGB1	0.000445920457376417	0.02	COL6A3_ITGA9_ITGB1	COL6A3 - (ITGA9+ITGB1)	COLLAGEN	ECM-Receptor	KEGG: hsa04512
2	3	LAMA1	ITGA9_ITGB1	0.0054466485303128	0	LAMA1_ITGA9_ITGB1	LAMA1 - (ITGA9+ITGB1)	LAMININ	ECM-Receptor	KEGG: hsa04512
5	3	LAMA1	ITGA9_ITGB1	0.00208971315264608	0	LAMA1_ITGA9_ITGB1	LAMA1 - (ITGA9+ITGB1)	LAMININ	ECM-Receptor	KEGG: hsa04512
2	4	LAMA1	ITGA9_ITGB1	0.00605736493083221	0	LAMA1_ITGA9_ITGB1	LAMA1 - (ITGA9+ITGB1)	LAMININ	ECM-Receptor	KEGG: hsa04512
4	4	LAMA1	ITGA9_ITGB1	0.00351135398667133	0	LAMA1_ITGA9_ITGB1	LAMA1 - (ITGA9+ITGB1)	LAMININ	ECM-Receptor	KEGG: hsa04512
5	4	LAMA1	ITGA9_ITGB1	0.00232460830262388	0	LAMA1_ITGA9_ITGB1	LAMA1 - (ITGA9+ITGB1)	LAMININ	ECM-Receptor	KEGG: hsa04512
9	4	LAMA1	ITGA9_ITGB1	0.00287944124873668	0.02	LAMA1_ITGA9_ITGB1	LAMA1 - (ITGA9+ITGB1)	LAMININ	ECM-Receptor	KEGG: hsa04512
2	9	LAMA1	ITGA9_ITGB1	0.00407861126123455	0.01	LAMA1_ITGA9_ITGB1	LAMA1 - (ITGA9+ITGB1)	LAMININ	ECM-Receptor	KEGG: hsa04512
5	9	LAMA1	ITGA9_ITGB1	0.00156468575340659	0.03	LAMA1_ITGA9_ITGB1	LAMA1 - (ITGA9+ITGB1)	LAMININ	ECM-Receptor	KEGG: hsa04512
1	1	LAMA5	ITGA9_ITGB1	4.18491285189233e-05	0.04	LAMA5_ITGA9_ITGB1	LAMA5 - (ITGA9+ITGB1)	LAMININ	ECM-Receptor	KEGG: hsa04512
1	2	LAMA5	ITGA9_ITGB1	0.000237890808845868	0.02	LAMA5_ITGA9_ITGB1	LAMA5 - (ITGA9+ITGB1)	LAMININ	ECM-Receptor	KEGG: hsa04512
1	3	LAMA5	ITGA9_ITGB1	0.000201757837731262	0	LAMA5_ITGA9_ITGB1	LAMA5 - (ITGA9+ITGB1)	LAMININ	ECM-Receptor	KEGG: hsa04512
1	4	LAMA5	ITGA9_ITGB1	0.000228829799127801	0	LAMA5_ITGA9_ITGB1	LAMA5 - (ITGA9+ITGB1)	LAMININ	ECM-Receptor	KEGG: hsa04512
1	9	LAMA5	ITGA9_ITGB1	0.000149942037397766	0	LAMA5_ITGA9_ITGB1	LAMA5 - (ITGA9+ITGB1)	LAMININ	ECM-Receptor	KEGG: hsa04512
1	10	LAMA5	ITGA9_ITGB1	0.00015825704113727	0.02	LAMA5_ITGA9_ITGB1	LAMA5 - (ITGA9+ITGB1)	LAMININ	ECM-Receptor	KEGG: hsa04512
2	2	COL1A1	ITGA11_ITGB1	0.00406162584262825	0	COL1A1_ITGA11_ITGB1	COL1A1 - (ITGA11+ITGB1)	COLLAGEN	ECM-Receptor	KEGG: hsa04512
4	2	COL1A1	ITGA11_ITGB1	0.00257215625818417	0.02	COL1A1_ITGA11_ITGB1	COL1A1 - (ITGA11+ITGB1)	COLLAGEN	ECM-Receptor	KEGG: hsa04512
5	2	COL1A1	ITGA11_ITGB1	0.00158090670509521	0.01	COL1A1_ITGA11_ITGB1	COL1A1 - (ITGA11+ITGB1)	COLLAGEN	ECM-Receptor	KEGG: hsa04512
3	2	COL1A2	ITGA11_ITGB1	0.00297071222528683	0.02	COL1A2_ITGA11_ITGB1	COL1A2 - (ITGA11+ITGB1)	COLLAGEN	ECM-Receptor	KEGG: hsa04512
4	2	COL1A2	ITGA11_ITGB1	0.00335176232461304	0	COL1A2_ITGA11_ITGB1	COL1A2 - (ITGA11+ITGB1)	COLLAGEN	ECM-Receptor	KEGG: hsa04512
5	2	COL1A2	ITGA11_ITGB1	0.00178982327553079	0.01	COL1A2_ITGA11_ITGB1	COL1A2 - (ITGA11+ITGB1)	COLLAGEN	ECM-Receptor	KEGG: hsa04512
2	2	COL6A1	ITGA11_ITGB1	0.000607588554975154	0	COL6A1_ITGA11_ITGB1	COL6A1 - (ITGA11+ITGB1)	COLLAGEN	ECM-Receptor	KEGG: hsa04512
2	9	COL6A1	ITGA11_ITGB1	0.000295043120746058	0.03	COL6A1_ITGA11_ITGB1	COL6A1 - (ITGA11+ITGB1)	COLLAGEN	ECM-Receptor	KEGG: hsa04512
3	2	COL6A3	ITGA11_ITGB1	0.000247005090015428	0.01	COL6A3_ITGA11_ITGB1	COL6A3 - (ITGA11+ITGB1)	COLLAGEN	ECM-Receptor	KEGG: hsa04512
4	2	COL6A3	ITGA11_ITGB1	0.000329993556780671	0	COL6A3_ITGA11_ITGB1	COL6A3 - (ITGA11+ITGB1)	COLLAGEN	ECM-Receptor	KEGG: hsa04512
4	9	COL6A3	ITGA11_ITGB1	0.000160203491985429	0.01	COL6A3_ITGA11_ITGB1	COL6A3 - (ITGA11+ITGB1)	COLLAGEN	ECM-Receptor	KEGG: hsa04512
2	1	FN1	ITGA4_ITGB7	0.000178791873174146	0	FN1_ITGA4_ITGB7	FN1 - (ITGA4+ITGB7)	FN1	ECM-Receptor	KEGG: hsa04512
5	1	FN1	ITGA4_ITGB7	6.12990666816073e-05	0.01	FN1_ITGA4_ITGB7	FN1 - (ITGA4+ITGB7)	FN1	ECM-Receptor	KEGG: hsa04512
2	2	FN1	ITGA4_ITGB7	0.000694247701133729	0.02	FN1_ITGA4_ITGB7	FN1 - (ITGA4+ITGB7)	FN1	ECM-Receptor	KEGG: hsa04512
2	3	FN1	ITGA4_ITGB7	0.000538730291155261	0.01	FN1_ITGA4_ITGB7	FN1 - (ITGA4+ITGB7)	FN1	ECM-Receptor	KEGG: hsa04512
2	4	FN1	ITGA4_ITGB7	0.000478090767228226	0.02	FN1_ITGA4_ITGB7	FN1 - (ITGA4+ITGB7)	FN1	ECM-Receptor	KEGG: hsa04512
2	9	FN1	ITGA4_ITGB7	0.000435341020553102	0	FN1_ITGA4_ITGB7	FN1 - (ITGA4+ITGB7)	FN1	ECM-Receptor	KEGG: hsa04512
5	9	FN1	ITGA4_ITGB7	0.000149230383681587	0.04	FN1_ITGA4_ITGB7	FN1 - (ITGA4+ITGB7)	FN1	ECM-Receptor	KEGG: hsa04512
2	10	FN1	ITGA4_ITGB7	0.000492334110644965	0.01	FN1_ITGA4_ITGB7	FN1 - (ITGA4+ITGB7)	FN1	ECM-Receptor	KEGG: hsa04512
2	3	FN1	ITGAV_ITGB8	0.00269770038260342	0.01	FN1_ITGAV_ITGB8	FN1 - (ITGAV+ITGB8)	FN1	ECM-Receptor	KEGG: hsa04512
5	3	FN1	ITGAV_ITGB8	0.000930796337572319	0.04	FN1_ITGAV_ITGB8	FN1 - (ITGAV+ITGB8)	FN1	ECM-Receptor	KEGG: hsa04512
2	9	FN1	ITGAV_ITGB8	0.00326614263156031	0	FN1_ITGAV_ITGB8	FN1 - (ITGAV+ITGB8)	FN1	ECM-Receptor	KEGG: hsa04512
3	9	FN1	ITGAV_ITGB8	0.0013574557603779	0.03	FN1_ITGAV_ITGB8	FN1 - (ITGAV+ITGB8)	FN1	ECM-Receptor	KEGG: hsa04512
4	9	FN1	ITGAV_ITGB8	0.00161309504522896	0	FN1_ITGAV_ITGB8	FN1 - (ITGAV+ITGB8)	FN1	ECM-Receptor	KEGG: hsa04512
5	9	FN1	ITGAV_ITGB8	0.00113180515895123	0	FN1_ITGAV_ITGB8	FN1 - (ITGAV+ITGB8)	FN1	ECM-Receptor	KEGG: hsa04512
9	9	FN1	ITGAV_ITGB8	0.00134999671740279	0	FN1_ITGAV_ITGB8	FN1 - (ITGAV+ITGB8)	FN1	ECM-Receptor	KEGG: hsa04512
10	9	FN1	ITGAV_ITGB8	0.00156314700555477	0.01	FN1_ITGAV_ITGB8	FN1 - (ITGAV+ITGB8)	FN1	ECM-Receptor	KEGG: hsa04512
2	3	LAMA1	ITGAV_ITGB8	0.00207498332052762	0.01	LAMA1_ITGAV_ITGB8	LAMA1 - (ITGAV+ITGB8)	LAMININ	ECM-Receptor	KEGG: hsa04512
5	3	LAMA1	ITGAV_ITGB8	0.00079526289624681	0.03	LAMA1_ITGAV_ITGB8	LAMA1 - (ITGAV+ITGB8)	LAMININ	ECM-Receptor	KEGG: hsa04512
2	9	LAMA1	ITGAV_ITGB8	0.00253509876470342	0	LAMA1_ITGAV_ITGB8	LAMA1 - (ITGAV+ITGB8)	LAMININ	ECM-Receptor	KEGG: hsa04512
4	9	LAMA1	ITGAV_ITGB8	0.00145068597159266	0	LAMA1_ITGAV_ITGB8	LAMA1 - (ITGAV+ITGB8)	LAMININ	ECM-Receptor	KEGG: hsa04512
5	9	LAMA1	ITGAV_ITGB8	0.000971949689540845	0	LAMA1_ITGAV_ITGB8	LAMA1 - (ITGAV+ITGB8)	LAMININ	ECM-Receptor	KEGG: hsa04512
9	9	LAMA1	ITGAV_ITGB8	0.00118983075217221	0	LAMA1_ITGAV_ITGB8	LAMA1 - (ITGAV+ITGB8)	LAMININ	ECM-Receptor	KEGG: hsa04512
10	9	LAMA1	ITGAV_ITGB8	0.00118291750528994	0.01	LAMA1_ITGAV_ITGB8	LAMA1 - (ITGAV+ITGB8)	LAMININ	ECM-Receptor	KEGG: hsa04512
1	1	LAMA5	ITGAV_ITGB8	1.2620068288507e-05	0.02	LAMA5_ITGAV_ITGB8	LAMA5 - (ITGAV+ITGB8)	LAMININ	ECM-Receptor	KEGG: hsa04512
1	3	LAMA5	ITGAV_ITGB8	7.1002125849612e-05	0	LAMA5_ITGAV_ITGB8	LAMA5 - (ITGAV+ITGB8)	LAMININ	ECM-Receptor	KEGG: hsa04512
1	9	LAMA5	ITGAV_ITGB8	8.89951843202445e-05	0	LAMA5_ITGAV_ITGB8	LAMA5 - (ITGAV+ITGB8)	LAMININ	ECM-Receptor	KEGG: hsa04512
2	9	COL1A1	ITGAV_ITGB8	0.0030105918482553	0	COL1A1_ITGAV_ITGB8	COL1A1 - (ITGAV+ITGB8)	COLLAGEN	ECM-Receptor	KEGG: hsa04512
3	9	COL1A1	ITGAV_ITGB8	0.00166289120063779	0	COL1A1_ITGAV_ITGB8	COL1A1 - (ITGAV+ITGB8)	COLLAGEN	ECM-Receptor	KEGG: hsa04512
4	9	COL1A1	ITGAV_ITGB8	0.00190962890792207	0	COL1A1_ITGAV_ITGB8	COL1A1 - (ITGAV+ITGB8)	COLLAGEN	ECM-Receptor	KEGG: hsa04512
5	9	COL1A1	ITGAV_ITGB8	0.00117169249340329	0	COL1A1_ITGAV_ITGB8	COL1A1 - (ITGAV+ITGB8)	COLLAGEN	ECM-Receptor	KEGG: hsa04512
9	9	COL1A1	ITGAV_ITGB8	0.00142781830084529	0	COL1A1_ITGAV_ITGB8	COL1A1 - (ITGAV+ITGB8)	COLLAGEN	ECM-Receptor	KEGG: hsa04512
10	9	COL1A1	ITGAV_ITGB8	0.00163170955615901	0.01	COL1A1_ITGAV_ITGB8	COL1A1 - (ITGAV+ITGB8)	COLLAGEN	ECM-Receptor	KEGG: hsa04512
4	3	COL1A2	ITGAV_ITGB8	0.00204986457890448	0.01	COL1A2_ITGAV_ITGB8	COL1A2 - (ITGAV+ITGB8)	COLLAGEN	ECM-Receptor	KEGG: hsa04512
2	9	COL1A2	ITGAV_ITGB8	0.00284372494062018	0	COL1A2_ITGAV_ITGB8	COL1A2 - (ITGAV+ITGB8)	COLLAGEN	ECM-Receptor	KEGG: hsa04512
3	9	COL1A2	ITGAV_ITGB8	0.00219876745704339	0	COL1A2_ITGAV_ITGB8	COL1A2 - (ITGAV+ITGB8)	COLLAGEN	ECM-Receptor	KEGG: hsa04512
4	9	COL1A2	ITGAV_ITGB8	0.00246940981952849	0	COL1A2_ITGAV_ITGB8	COL1A2 - (ITGAV+ITGB8)	COLLAGEN	ECM-Receptor	KEGG: hsa04512
5	9	COL1A2	ITGAV_ITGB8	0.00132180185848919	0	COL1A2_ITGAV_ITGB8	COL1A2 - (ITGAV+ITGB8)	COLLAGEN	ECM-Receptor	KEGG: hsa04512
9	9	COL1A2	ITGAV_ITGB8	0.00148285986767973	0.01	COL1A2_ITGAV_ITGB8	COL1A2 - (ITGAV+ITGB8)	COLLAGEN	ECM-Receptor	KEGG: hsa04512
10	9	COL1A2	ITGAV_ITGB8	0.00209861343875966	0	COL1A2_ITGAV_ITGB8	COL1A2 - (ITGAV+ITGB8)	COLLAGEN	ECM-Receptor	KEGG: hsa04512
2	3	COL6A1	ITGAV_ITGB8	0.000367854156628719	0	COL6A1_ITGAV_ITGB8	COL6A1 - (ITGAV+ITGB8)	COLLAGEN	ECM-Receptor	KEGG: hsa04512
2	9	COL6A1	ITGAV_ITGB8	0.000460936218060434	0	COL6A1_ITGAV_ITGB8	COL6A1 - (ITGAV+ITGB8)	COLLAGEN	ECM-Receptor	KEGG: hsa04512
3	9	COL6A1	ITGAV_ITGB8	0.00020069805286402	0.02	COL6A1_ITGAV_ITGB8	COL6A1 - (ITGAV+ITGB8)	COLLAGEN	ECM-Receptor	KEGG: hsa04512
4	9	COL6A1	ITGAV_ITGB8	0.000250544011556428	0	COL6A1_ITGAV_ITGB8	COL6A1 - (ITGAV+ITGB8)	COLLAGEN	ECM-Receptor	KEGG: hsa04512
3	3	COL6A3	ITGAV_ITGB8	0.000149458549495371	0.02	COL6A3_ITGAV_ITGB8	COL6A3 - (ITGAV+ITGB8)	COLLAGEN	ECM-Receptor	KEGG: hsa04512
4	3	COL6A3	ITGAV_ITGB8	0.000199734969892831	0	COL6A3_ITGAV_ITGB8	COL6A3 - (ITGAV+ITGB8)	COLLAGEN	ECM-Receptor	KEGG: hsa04512
3	9	COL6A3	ITGAV_ITGB8	0.000187707058427601	0	COL6A3_ITGAV_ITGB8	COL6A3 - (ITGAV+ITGB8)	COLLAGEN	ECM-Receptor	KEGG: hsa04512
4	9	COL6A3	ITGAV_ITGB8	0.000250544011556428	0	COL6A3_ITGAV_ITGB8	COL6A3 - (ITGAV+ITGB8)	COLLAGEN	ECM-Receptor	KEGG: hsa04512
2	2	FN1	CD44	8.35154907735267e-05	0	FN1_CD44	FN1 - CD44	FN1	ECM-Receptor	KEGG: hsa04512
5	2	FN1	CD44	2.85858469865617e-05	0	FN1_CD44	FN1 - CD44	FN1	ECM-Receptor	KEGG: hsa04512
2	3	FN1	CD44	5.5292240186884e-05	0	FN1_CD44	FN1 - CD44	FN1	ECM-Receptor	KEGG: hsa04512
2	4	FN1	CD44	5.60204538537795e-05	0	FN1_CD44	FN1 - CD44	FN1	ECM-Receptor	KEGG: hsa04512
5	4	FN1	CD44	1.91747780848094e-05	0.03	FN1_CD44	FN1 - CD44	FN1	ECM-Receptor	KEGG: hsa04512
2	9	FN1	CD44	4.44153813943564e-05	0	FN1_CD44	FN1 - CD44	FN1	ECM-Receptor	KEGG: hsa04512
2	10	FN1	CD44	5.69218493560826e-05	0	FN1_CD44	FN1 - CD44	FN1	ECM-Receptor	KEGG: hsa04512
2	2	COL1A1	CD44	7.62849083514673e-05	0	COL1A1_CD44	COL1A1 - CD44	COLLAGEN	ECM-Receptor	KEGG: hsa04512
5	2	COL1A1	CD44	2.97010394804618e-05	0	COL1A1_CD44	COL1A1 - CD44	COLLAGEN	ECM-Receptor	KEGG: hsa04512
2	4	COL1A1	CD44	5.11703031663825e-05	0	COL1A1_CD44	COL1A1 - CD44	COLLAGEN	ECM-Receptor	KEGG: hsa04512
5	4	COL1A1	CD44	1.99228295782779e-05	0.02	COL1A1_CD44	COL1A1 - CD44	COLLAGEN	ECM-Receptor	KEGG: hsa04512
2	10	COL1A1	CD44	5.19935651401375e-05	0	COL1A1_CD44	COL1A1 - CD44	COLLAGEN	ECM-Receptor	KEGG: hsa04512
4	2	COL1A2	CD44	6.40592436014328e-05	0	COL1A2_CD44	COL1A2 - CD44	COLLAGEN	ECM-Receptor	KEGG: hsa04512
4	3	COL1A2	CD44	4.24114464573528e-05	0.01	COL1A2_CD44	COL1A2 - CD44	COLLAGEN	ECM-Receptor	KEGG: hsa04512
4	4	COL1A2	CD44	4.29696435900994e-05	0	COL1A2_CD44	COL1A2 - CD44	COLLAGEN	ECM-Receptor	KEGG: hsa04512
5	4	COL1A2	CD44	2.27875094307378e-05	0.04	COL1A2_CD44	COL1A2 - CD44	COLLAGEN	ECM-Receptor	KEGG: hsa04512
4	9	COL1A2	CD44	3.40683658522234e-05	0.01	COL1A2_CD44	COL1A2 - CD44	COLLAGEN	ECM-Receptor	KEGG: hsa04512
4	10	COL1A2	CD44	4.36611698058143e-05	0	COL1A2_CD44	COL1A2 - CD44	COLLAGEN	ECM-Receptor	KEGG: hsa04512
2	2	COL6A1	CD44	1.07130392855026e-05	0	COL6A1_CD44	COL6A1 - CD44	COLLAGEN	ECM-Receptor	KEGG: hsa04512
2	3	COL6A1	CD44	7.0922483315628e-06	0.02	COL6A1_CD44	COL6A1 - CD44	COLLAGEN	ECM-Receptor	KEGG: hsa04512
2	4	COL6A1	CD44	7.18604654077209e-06	0.01	COL6A1_CD44	COL6A1 - CD44	COLLAGEN	ECM-Receptor	KEGG: hsa04512
2	9	COL6A1	CD44	5.69717247223288e-06	0.02	COL6A1_CD44	COL6A1 - CD44	COLLAGEN	ECM-Receptor	KEGG: hsa04512
2	10	COL6A1	CD44	7.30154288203492e-06	0.01	COL6A1_CD44	COL6A1 - CD44	COLLAGEN	ECM-Receptor	KEGG: hsa04512
4	2	COL6A3	CD44	5.80636482572659e-06	0.01	COL6A3_CD44	COL6A3 - CD44	COLLAGEN	ECM-Receptor	KEGG: hsa04512
4	3	COL6A3	CD44	3.84392417200642e-06	0.02	COL6A3_CD44	COL6A3 - CD44	COLLAGEN	ECM-Receptor	KEGG: hsa04512
4	4	COL6A3	CD44	3.89476791115664e-06	0.01	COL6A3_CD44	COL6A3 - CD44	COLLAGEN	ECM-Receptor	KEGG: hsa04512
4	9	COL6A3	CD44	3.08780896683014e-06	0.01	COL6A3_CD44	COL6A3 - CD44	COLLAGEN	ECM-Receptor	KEGG: hsa04512
4	10	COL6A3	CD44	3.9573637816822e-06	0	COL6A3_CD44	COL6A3 - CD44	COLLAGEN	ECM-Receptor	KEGG: hsa04512
2	2	LAMA1	CD44	6.31735227756988e-05	0	LAMA1_CD44	LAMA1 - CD44	LAMININ	ECM-Receptor	KEGG: hsa04512
5	2	LAMA1	CD44	2.41965584096513e-05	0	LAMA1_CD44	LAMA1 - CD44	LAMININ	ECM-Receptor	KEGG: hsa04512
2	3	LAMA1	CD44	4.18239458258584e-05	0	LAMA1_CD44	LAMA1 - CD44	LAMININ	ECM-Receptor	KEGG: hsa04512
5	3	LAMA1	CD44	1.60192888326404e-05	0.02	LAMA1_CD44	LAMA1 - CD44	LAMININ	ECM-Receptor	KEGG: hsa04512
2	4	LAMA1	CD44	4.23754233494233e-05	0	LAMA1_CD44	LAMA1 - CD44	LAMININ	ECM-Receptor	KEGG: hsa04512
5	4	LAMA1	CD44	1.62305235588214e-05	0.02	LAMA1_CD44	LAMA1 - CD44	LAMININ	ECM-Receptor	KEGG: hsa04512
2	9	LAMA1	CD44	3.35966482338152e-05	0.01	LAMA1_CD44	LAMA1 - CD44	LAMININ	ECM-Receptor	KEGG: hsa04512
5	9	LAMA1	CD44	1.2868094652726e-05	0.04	LAMA1_CD44	LAMA1 - CD44	LAMININ	ECM-Receptor	KEGG: hsa04512
2	10	LAMA1	CD44	4.305704879971e-05	0	LAMA1_CD44	LAMA1 - CD44	LAMININ	ECM-Receptor	KEGG: hsa04512
5	10	LAMA1	CD44	1.6491594825961e-05	0.04	LAMA1_CD44	LAMA1 - CD44	LAMININ	ECM-Receptor	KEGG: hsa04512
1	1	LAMA5	CD44	2.78015071326844e-07	0.04	LAMA5_CD44	LAMA5 - CD44	LAMININ	ECM-Receptor	KEGG: hsa04512
1	2	LAMA5	CD44	2.06675065786277e-06	0	LAMA5_CD44	LAMA5 - CD44	LAMININ	ECM-Receptor	KEGG: hsa04512
1	3	LAMA5	CD44	1.36823001162819e-06	0.01	LAMA5_CD44	LAMA5 - CD44	LAMININ	ECM-Receptor	KEGG: hsa04512
1	4	LAMA5	CD44	1.38632608342663e-06	0.01	LAMA5_CD44	LAMA5 - CD44	LAMININ	ECM-Receptor	KEGG: hsa04512
1	5	LAMA5	CD44	6.02782355028249e-07	0.03	LAMA5_CD44	LAMA5 - CD44	LAMININ	ECM-Receptor	KEGG: hsa04512
1	9	LAMA5	CD44	1.09909338936512e-06	0	LAMA5_CD44	LAMA5 - CD44	LAMININ	ECM-Receptor	KEGG: hsa04512
1	10	LAMA5	CD44	1.40860733822422e-06	0.01	LAMA5_CD44	LAMA5 - CD44	LAMININ	ECM-Receptor	KEGG: hsa04512
2	3	THBS1	CD47	8.11798349595274e-05	0.02	THBS1_CD47	THBS1 - CD47	THBS	ECM-Receptor	KEGG: hsa04512
3	3	THBS1	CD47	5.59461744945154e-05	0.02	THBS1_CD47	THBS1 - CD47	THBS	ECM-Receptor	KEGG: hsa04512
4	3	THBS1	CD47	6.36960061073967e-05	0	THBS1_CD47	THBS1 - CD47	THBS	ECM-Receptor	KEGG: hsa04512
5	3	THBS1	CD47	3.51372851219466e-05	0.01	THBS1_CD47	THBS1 - CD47	THBS	ECM-Receptor	KEGG: hsa04512
9	3	THBS1	CD47	4.25465430639266e-05	0.04	THBS1_CD47	THBS1 - CD47	THBS	ECM-Receptor	KEGG: hsa04512
10	3	THBS1	CD47	5.51206107007979e-05	0.03	THBS1_CD47	THBS1 - CD47	THBS	ECM-Receptor	KEGG: hsa04512
2	2	HSPG2	DAG1	0.00187391654096626	0	HSPG2_DAG1	HSPG2 - DAG1	HSPG	ECM-Receptor	KEGG: hsa04512
4	2	HSPG2	DAG1	0.00124254804322828	0	HSPG2_DAG1	HSPG2 - DAG1	HSPG	ECM-Receptor	KEGG: hsa04512
10	2	HSPG2	DAG1	0.00100597240566404	0.02	HSPG2_DAG1	HSPG2 - DAG1	HSPG	ECM-Receptor	KEGG: hsa04512
2	3	HSPG2	DAG1	0.00108224676378529	0	HSPG2_DAG1	HSPG2 - DAG1	HSPG	ECM-Receptor	KEGG: hsa04512
4	3	HSPG2	DAG1	0.000717547007173794	0.03	HSPG2_DAG1	HSPG2 - DAG1	HSPG	ECM-Receptor	KEGG: hsa04512
2	9	HSPG2	DAG1	0.000779121558777705	0.03	HSPG2_DAG1	HSPG2 - DAG1	HSPG	ECM-Receptor	KEGG: hsa04512
4	9	HSPG2	DAG1	0.00051654867051209	0.04	HSPG2_DAG1	HSPG2 - DAG1	HSPG	ECM-Receptor	KEGG: hsa04512
2	10	HSPG2	DAG1	0.001040776928764	0.02	HSPG2_DAG1	HSPG2 - DAG1	HSPG	ECM-Receptor	KEGG: hsa04512
4	10	HSPG2	DAG1	0.00069004008888836	0.03	HSPG2_DAG1	HSPG2 - DAG1	HSPG	ECM-Receptor	KEGG: hsa04512
2	2	LAMA1	DAG1	0.00356245254889789	0	LAMA1_DAG1	LAMA1 - DAG1	LAMININ	ECM-Receptor	KEGG: hsa04512
4	2	LAMA1	DAG1	0.00203241238019532	0	LAMA1_DAG1	LAMA1 - DAG1	LAMININ	ECM-Receptor	KEGG: hsa04512
5	2	LAMA1	DAG1	0.00136552441298905	0	LAMA1_DAG1	LAMA1 - DAG1	LAMININ	ECM-Receptor	KEGG: hsa04512
9	2	LAMA1	DAG1	0.00166702377070748	0	LAMA1_DAG1	LAMA1 - DAG1	LAMININ	ECM-Receptor	KEGG: hsa04512
2	3	LAMA1	DAG1	0.00206824217534335	0.01	LAMA1_DAG1	LAMA1 - DAG1	LAMININ	ECM-Receptor	KEGG: hsa04512
5	10	LAMA1	DAG1	0.000763047712615496	0.04	LAMA1_DAG1	LAMA1 - DAG1	LAMININ	ECM-Receptor	KEGG: hsa04512
1	1	LAMA5	DAG1	2.35241614891284e-05	0	LAMA5_DAG1	LAMA5 - DAG1	LAMININ	ECM-Receptor	KEGG: hsa04512
1	2	LAMA5	DAG1	0.00012300469526212	0.01	LAMA5_DAG1	LAMA5 - DAG1	LAMININ	ECM-Receptor	KEGG: hsa04512
1	3	LAMA5	DAG1	7.07606690818335e-05	0.01	LAMA5_DAG1	LAMA5 - DAG1	LAMININ	ECM-Receptor	KEGG: hsa04512
1	9	LAMA5	DAG1	5.08489366840316e-05	0.01	LAMA5_DAG1	LAMA5 - DAG1	LAMININ	ECM-Receptor	KEGG: hsa04512
1	10	LAMA5	DAG1	6.79985398688504e-05	0	LAMA5_DAG1	LAMA5 - DAG1	LAMININ	ECM-Receptor	KEGG: hsa04512
2	2	CADM1	CADM1	0.00419333340127604	0	CADM1_CADM1	CADM1 - CADM1	CADM	Cell-Cell Contact	PMID: 24503895
4	2	CADM1	CADM1	0.00193438923864508	0	CADM1_CADM1	CADM1 - CADM1	CADM	Cell-Cell Contact	PMID: 24503895
5	2	CADM1	CADM1	0.00117469223191187	0.02	CADM1_CADM1	CADM1 - CADM1	CADM	Cell-Cell Contact	PMID: 24503895
9	2	CADM1	CADM1	0.00155936626639479	0	CADM1_CADM1	CADM1 - CADM1	CADM	Cell-Cell Contact	PMID: 24503895
2	4	CADM1	CADM1	0.00193438923864508	0	CADM1_CADM1	CADM1 - CADM1	CADM	Cell-Cell Contact	PMID: 24503895
2	5	CADM1	CADM1	0.00117469223191187	0.02	CADM1_CADM1	CADM1 - CADM1	CADM	Cell-Cell Contact	PMID: 24503895
2	9	CADM1	CADM1	0.00155936626639479	0	CADM1_CADM1	CADM1 - CADM1	CADM	Cell-Cell Contact	PMID: 24503895
2	9	ENTPD1	ADORA1	0.000157455593732221	0	ENTPD1_ADORA1	ENTPD1 - ADORA1	CD39	Cell-Cell Contact	PMID: 21677139
3	9	ENTPD1	ADORA1	4.91661425599402e-05	0	ENTPD1_ADORA1	ENTPD1 - ADORA1	CD39	Cell-Cell Contact	PMID: 21677139
4	9	ENTPD1	ADORA1	9.7741962720237e-05	0	ENTPD1_ADORA1	ENTPD1 - ADORA1	CD39	Cell-Cell Contact	PMID: 21677139
5	9	ENTPD1	ADORA1	2.58921764234538e-05	0.01	ENTPD1_ADORA1	ENTPD1 - ADORA1	CD39	Cell-Cell Contact	PMID: 21677139
9	9	ENTPD1	ADORA1	6.08080665452455e-05	0.01	ENTPD1_ADORA1	ENTPD1 - ADORA1	CD39	Cell-Cell Contact	PMID: 21677139
10	9	ENTPD1	ADORA1	1.60688958774397e-05	0.01	ENTPD1_ADORA1	ENTPD1 - ADORA1	CD39	Cell-Cell Contact	PMID: 21677139
2	3	CD80	CD274	5.08803452094583e-06	0	CD80_CD274	CD80 - CD274	CD80	Cell-Cell Contact	PMID: 17629517; PMID: 18585785
9	3	CD80	CD274	2.37774504032718e-06	0.04	CD80_CD274	CD80 - CD274	CD80	Cell-Cell Contact	PMID: 17629517; PMID: 18585785
9	2	CDH4	CDH4	0.000244628539764522	0	CDH4_CDH4	CDH4 - CDH4	CDH	Cell-Cell Contact	KEGG: hsa04514
9	3	CDH4	CDH4	0.000224430701628999	0	CDH4_CDH4	CDH4 - CDH4	CDH	Cell-Cell Contact	KEGG: hsa04514
9	4	CDH4	CDH4	0.000136867539011071	0.03	CDH4_CDH4	CDH4 - CDH4	CDH	Cell-Cell Contact	KEGG: hsa04514
2	9	CDH4	CDH4	0.000244628539764522	0	CDH4_CDH4	CDH4 - CDH4	CDH	Cell-Cell Contact	KEGG: hsa04514
3	9	CDH4	CDH4	0.000224430701628999	0	CDH4_CDH4	CDH4 - CDH4	CDH	Cell-Cell Contact	KEGG: hsa04514
4	9	CDH4	CDH4	0.000136867539011071	0.03	CDH4_CDH4	CDH4 - CDH4	CDH	Cell-Cell Contact	KEGG: hsa04514
9	9	CDH4	CDH4	0.000445511526838706	0	CDH4_CDH4	CDH4 - CDH4	CDH	Cell-Cell Contact	KEGG: hsa04514
10	9	CDH4	CDH4	0.000171620157027951	0.04	CDH4_CDH4	CDH4 - CDH4	CDH	Cell-Cell Contact	KEGG: hsa04514
9	10	CDH4	CDH4	0.000171620157027951	0.04	CDH4_CDH4	CDH4 - CDH4	CDH	Cell-Cell Contact	KEGG: hsa04514
9	2	CDH1	CDH1	1.73881279706365e-05	0	CDH1_CDH1	CDH1 - CDH1	CDH	Cell-Cell Contact	KEGG: hsa04514
10	2	CDH1	CDH1	1.40840933997215e-05	0.01	CDH1_CDH1	CDH1 - CDH1	CDH	Cell-Cell Contact	KEGG: hsa04514
9	3	CDH1	CDH1	1.0434054238238e-05	0	CDH1_CDH1	CDH1 - CDH1	CDH	Cell-Cell Contact	KEGG: hsa04514
9	4	CDH1	CDH1	1.02783344909391e-05	0	CDH1_CDH1	CDH1 - CDH1	CDH	Cell-Cell Contact	KEGG: hsa04514
9	5	CDH1	CDH1	5.45927892467443e-06	0.03	CDH1_CDH1	CDH1 - CDH1	CDH	Cell-Cell Contact	KEGG: hsa04514
2	9	CDH1	CDH1	1.73881279706365e-05	0	CDH1_CDH1	CDH1 - CDH1	CDH	Cell-Cell Contact	KEGG: hsa04514
3	9	CDH1	CDH1	1.0434054238238e-05	0	CDH1_CDH1	CDH1 - CDH1	CDH	Cell-Cell Contact	KEGG: hsa04514
4	9	CDH1	CDH1	1.02783344909391e-05	0	CDH1_CDH1	CDH1 - CDH1	CDH	Cell-Cell Contact	KEGG: hsa04514
5	9	CDH1	CDH1	5.45927892467443e-06	0.03	CDH1_CDH1	CDH1 - CDH1	CDH	Cell-Cell Contact	KEGG: hsa04514
9	9	CDH1	CDH1	1.57646803592707e-05	0	CDH1_CDH1	CDH1 - CDH1	CDH	Cell-Cell Contact	KEGG: hsa04514
10	9	CDH1	CDH1	1.27707848693736e-05	0	CDH1_CDH1	CDH1 - CDH1	CDH	Cell-Cell Contact	KEGG: hsa04514
2	10	CDH1	CDH1	1.40840933997215e-05	0.01	CDH1_CDH1	CDH1 - CDH1	CDH	Cell-Cell Contact	KEGG: hsa04514
9	10	CDH1	CDH1	1.27707848693736e-05	0	CDH1_CDH1	CDH1 - CDH1	CDH	Cell-Cell Contact	KEGG: hsa04514
10	10	CDH1	CDH1	1.03442441740505e-05	0.03	CDH1_CDH1	CDH1 - CDH1	CDH	Cell-Cell Contact	KEGG: hsa04514
2	2	EFNB2	EPHA4	0.00560245606436317	0	EFNB2_EPHA4	EFNB2 - EPHA4	EPHB	Cell-Cell Contact	PMID: 15114347
2	3	EFNB2	EPHA4	0.00345344903807162	0	EFNB2_EPHA4	EFNB2 - EPHA4	EPHB	Cell-Cell Contact	PMID: 15114347
2	4	EFNB2	EPHA4	0.00345192051459525	0	EFNB2_EPHA4	EFNB2 - EPHA4	EPHB	Cell-Cell Contact	PMID: 15114347
2	5	EFNB2	EPHA4	0.00211576817984994	0	EFNB2_EPHA4	EFNB2 - EPHA4	EPHB	Cell-Cell Contact	PMID: 15114347
2	9	EFNB2	EPHA4	0.00262216106179105	0	EFNB2_EPHA4	EFNB2 - EPHA4	EPHB	Cell-Cell Contact	PMID: 15114347
2	10	EFNB2	EPHA4	0.00345569274468963	0	EFNB2_EPHA4	EFNB2 - EPHA4	EPHB	Cell-Cell Contact	PMID: 15114347
2	2	EFNB2	EPHB1	0.000714185341736188	0.02	EFNB2_EPHB1	EFNB2 - EPHB1	EPHB	Cell-Cell Contact	PMID: 15114347
2	9	EFNB2	EPHB1	0.000525987533394925	0.02	EFNB2_EPHB1	EFNB2 - EPHB1	EPHB	Cell-Cell Contact	PMID: 15114347
2	10	EFNB2	EPHB1	0.000540849228063837	0.03	EFNB2_EPHB1	EFNB2 - EPHB1	EPHB	Cell-Cell Contact	PMID: 15114347
2	2	EFNB2	EPHB2	0.00148777211253442	0.04	EFNB2_EPHB2	EFNB2 - EPHB2	EPHB	Cell-Cell Contact	PMID: 15114347
2	4	EFNB2	EPHB2	0.00177526269841786	0	EFNB2_EPHB2	EFNB2 - EPHB2	EPHB	Cell-Cell Contact	PMID: 15114347
4	4	EFNB2	EPHB2	0.000878958230967009	0	EFNB2_EPHB2	EFNB2 - EPHB2	EPHB	Cell-Cell Contact	PMID: 15114347
9	4	EFNB2	EPHB2	0.00068350593823599	0.01	EFNB2_EPHB2	EFNB2 - EPHB2	EPHB	Cell-Cell Contact	PMID: 15114347
10	4	EFNB2	EPHB2	0.000873034810384971	0.01	EFNB2_EPHB2	EFNB2 - EPHB2	EPHB	Cell-Cell Contact	PMID: 15114347
9	2	JAM3	ITGAM_ITGB2	5.85031241324494e-07	0	JAM3_ITGAM_ITGB2	JAM3 - (ITGAM+ITGB2)	JAM	Cell-Cell Contact	KEGG: hsa04514; PMID: 16118203, PMC2194005
9	3	JAM3	ITGAM_ITGB2	4.33208851363499e-07	0	JAM3_ITGAM_ITGB2	JAM3 - (ITGAM+ITGB2)	JAM	Cell-Cell Contact	KEGG: hsa04514; PMID: 16118203, PMC2194005
9	4	JAM3	ITGAM_ITGB2	3.99360860799753e-07	0.01	JAM3_ITGAM_ITGB2	JAM3 - (ITGAM+ITGB2)	JAM	Cell-Cell Contact	KEGG: hsa04514; PMID: 16118203, PMC2194005
1	9	JAM3	ITGAM_ITGB2	7.01098910099766e-06	0	JAM3_ITGAM_ITGB2	JAM3 - (ITGAM+ITGB2)	JAM	Cell-Cell Contact	KEGG: hsa04514; PMID: 16118203, PMC2194005
9	9	JAM3	ITGAM_ITGB2	2.8639554965497e-05	0	JAM3_ITGAM_ITGB2	JAM3 - (ITGAM+ITGB2)	JAM	Cell-Cell Contact	KEGG: hsa04514; PMID: 16118203, PMC2194005
10	9	JAM3	ITGAM_ITGB2	9.12935485898364e-06	0.03	JAM3_ITGAM_ITGB2	JAM3 - (ITGAM+ITGB2)	JAM	Cell-Cell Contact	KEGG: hsa04514; PMID: 16118203, PMC2194005
9	10	JAM3	ITGAM_ITGB2	4.16119562258459e-07	0.03	JAM3_ITGAM_ITGB2	JAM3 - (ITGAM+ITGB2)	JAM	Cell-Cell Contact	KEGG: hsa04514; PMID: 16118203, PMC2194005
9	1	JAM3	JAM3	0.000190829439455207	0	JAM3_JAM3	JAM3 - JAM3	JAM	Cell-Cell Contact	KEGG: hsa04514
9	2	JAM3	JAM3	0.000256746786565989	0.02	JAM3_JAM3	JAM3 - JAM3	JAM	Cell-Cell Contact	KEGG: hsa04514
1	9	JAM3	JAM3	0.000190829439455207	0	JAM3_JAM3	JAM3 - JAM3	JAM	Cell-Cell Contact	KEGG: hsa04514
2	9	JAM3	JAM3	0.000256746786565989	0.02	JAM3_JAM3	JAM3 - JAM3	JAM	Cell-Cell Contact	KEGG: hsa04514
9	9	JAM3	JAM3	0.000768023899478865	0	JAM3_JAM3	JAM3 - JAM3	JAM	Cell-Cell Contact	KEGG: hsa04514
10	9	JAM3	JAM3	0.000253048257969738	0	JAM3_JAM3	JAM3 - JAM3	JAM	Cell-Cell Contact	KEGG: hsa04514
9	10	JAM3	JAM3	0.000253048257969738	0	JAM3_JAM3	JAM3 - JAM3	JAM	Cell-Cell Contact	KEGG: hsa04514
10	1	L1CAM	ITGA4_ITGB7	1.60141450499561e-07	0.04	L1CAM_ITGA4_ITGB7	L1CAM - (ITGA4+ITGB7)	L1CAM	Cell-Cell Contact	PMID: 8557754
10	3	L1CAM	L1CAM	2.09445734944969e-08	0.04	L1CAM_L1CAM	L1CAM - L1CAM	L1CAM	Cell-Cell Contact	PMID: 18701456
3	10	L1CAM	L1CAM	2.09445734944969e-08	0.04	L1CAM_L1CAM	L1CAM - L1CAM	L1CAM	Cell-Cell Contact	PMID: 18701456
3	2	NCAM2	L1CAM	2.89899828793418e-05	0.01	NCAM2_L1CAM	NCAM2 - L1CAM	NCAM	Cell-Cell Contact	KEGG: hsa04514
4	2	NCAM2	L1CAM	2.8079603967974e-05	0.03	NCAM2_L1CAM	NCAM2 - L1CAM	NCAM	Cell-Cell Contact	KEGG: hsa04514
3	3	NCAM2	L1CAM	2.07471169444111e-05	0.01	NCAM2_L1CAM	NCAM2 - L1CAM	NCAM	Cell-Cell Contact	KEGG: hsa04514
4	3	NCAM2	L1CAM	2.00955915602546e-05	0.01	NCAM2_L1CAM	NCAM2 - L1CAM	NCAM	Cell-Cell Contact	KEGG: hsa04514
3	4	NCAM2	L1CAM	1.95185618297279e-05	0.02	NCAM2_L1CAM	NCAM2 - L1CAM	NCAM	Cell-Cell Contact	KEGG: hsa04514
3	9	NCAM2	L1CAM	1.65571171011869e-05	0.02	NCAM2_L1CAM	NCAM2 - L1CAM	NCAM	Cell-Cell Contact	KEGG: hsa04514
4	9	NCAM2	L1CAM	1.60371711486524e-05	0.01	NCAM2_L1CAM	NCAM2 - L1CAM	NCAM	Cell-Cell Contact	KEGG: hsa04514
3	10	NCAM2	L1CAM	2.13216752464424e-05	0	NCAM2_L1CAM	NCAM2 - L1CAM	NCAM	Cell-Cell Contact	KEGG: hsa04514
4	10	NCAM2	L1CAM	2.06521078093836e-05	0	NCAM2_L1CAM	NCAM2 - L1CAM	NCAM	Cell-Cell Contact	KEGG: hsa04514
3	3	PTPRM	PTPRM	0.00724770959600242	0.02	PTPRM_PTPRM	PTPRM - PTPRM	PTPRM	Cell-Cell Contact	KEGG: hsa04514
4	3	PTPRM	PTPRM	0.0065798020894968	0.02	PTPRM_PTPRM	PTPRM - PTPRM	PTPRM	Cell-Cell Contact	KEGG: hsa04514
10	3	PTPRM	PTPRM	0.00689551267295717	0.01	PTPRM_PTPRM	PTPRM - PTPRM	PTPRM	Cell-Cell Contact	KEGG: hsa04514
3	4	PTPRM	PTPRM	0.0065798020894968	0.02	PTPRM_PTPRM	PTPRM - PTPRM	PTPRM	Cell-Cell Contact	KEGG: hsa04514
3	10	PTPRM	PTPRM	0.00689551267295717	0.01	PTPRM_PTPRM	PTPRM - PTPRM	PTPRM	Cell-Cell Contact	KEGG: hsa04514
9	3	SEMA4D	PLXNB2	2.58443576270203e-05	0	SEMA4D_PLXNB2	SEMA4D - PLXNB2	SEMA4	Cell-Cell Contact	PMID: 27533782
10	3	SEMA4D	PLXNB2	3.85337346659335e-05	0.01	SEMA4D_PLXNB2	SEMA4D - PLXNB2	SEMA4	Cell-Cell Contact	PMID: 27533782
1	9	SEMA6A	PLXNA2	0.000242272540438796	0.03	SEMA6A_PLXNA2	SEMA6A - PLXNA2	SEMA6	Cell-Cell Contact	PMID: 27533782
2	9	SEMA6A	PLXNA2	0.0015338175973915	0.01	SEMA6A_PLXNA2	SEMA6A - PLXNA2	SEMA6	Cell-Cell Contact	PMID: 27533782
3	9	SEMA6A	PLXNA2	0.00101916835799039	0.01	SEMA6A_PLXNA2	SEMA6A - PLXNA2	SEMA6	Cell-Cell Contact	PMID: 27533782
4	9	SEMA6A	PLXNA2	0.00099539003734449	0.01	SEMA6A_PLXNA2	SEMA6A - PLXNA2	SEMA6	Cell-Cell Contact	PMID: 27533782
5	9	SEMA6A	PLXNA2	0.000545776053262924	0.01	SEMA6A_PLXNA2	SEMA6A - PLXNA2	SEMA6	Cell-Cell Contact	PMID: 27533782
9	9	SEMA6A	PLXNA2	0.000739509014263525	0.02	SEMA6A_PLXNA2	SEMA6A - PLXNA2	SEMA6	Cell-Cell Contact	PMID: 27533782
10	9	SEMA6A	PLXNA2	0.000871052265601026	0.03	SEMA6A_PLXNA2	SEMA6A - PLXNA2	SEMA6	Cell-Cell Contact	PMID: 27533782
2	2	SEMA6A	PLXNA4	0.0246974384230998	0	SEMA6A_PLXNA4	SEMA6A - PLXNA4	SEMA6	Cell-Cell Contact	PMID: 27533782
3	2	SEMA6A	PLXNA4	0.0167019340734421	0	SEMA6A_PLXNA4	SEMA6A - PLXNA4	SEMA6	Cell-Cell Contact	PMID: 27533782
4	2	SEMA6A	PLXNA4	0.0162713741774204	0	SEMA6A_PLXNA4	SEMA6A - PLXNA4	SEMA6	Cell-Cell Contact	PMID: 27533782
5	2	SEMA6A	PLXNA4	0.0090962681757356	0	SEMA6A_PLXNA4	SEMA6A - PLXNA4	SEMA6	Cell-Cell Contact	PMID: 27533782
2	4	SEMA6A	PLXNA4	0.0157805649732605	0	SEMA6A_PLXNA4	SEMA6A - PLXNA4	SEMA6	Cell-Cell Contact	PMID: 27533782

## Sheet: LR_E30_2
source	target	ligand	receptor	prob	pval	interaction_name	interaction_name_2	pathway_name	annotation	evidence
1	3	TGFB1	TGFbR1_R2	9.31443692614759e-06	0	TGFB1_TGFBR1_TGFBR2	TGFB1 - (TGFBR1+TGFBR2)	TGFb	Secreted Signaling	KEGG: hsa04350
2	3	TGFB1	TGFbR1_R2	2.18734047842028e-05	0.01	TGFB1_TGFBR1_TGFBR2	TGFB1 - (TGFBR1+TGFBR2)	TGFb	Secreted Signaling	KEGG: hsa04350
3	3	TGFB1	TGFbR1_R2	2.1607817108803e-05	0	TGFB1_TGFBR1_TGFBR2	TGFB1 - (TGFBR1+TGFBR2)	TGFb	Secreted Signaling	KEGG: hsa04350
5	3	TGFB1	TGFbR1_R2	7.53293362934085e-06	0.03	TGFB1_TGFBR1_TGFBR2	TGFB1 - (TGFBR1+TGFBR2)	TGFb	Secreted Signaling	KEGG: hsa04350
8	3	TGFB1	TGFbR1_R2	7.08507982644088e-06	0	TGFB1_TGFBR1_TGFBR2	TGFB1 - (TGFBR1+TGFBR2)	TGFb	Secreted Signaling	KEGG: hsa04350
10	3	TGFB1	TGFbR1_R2	2.80121589412177e-05	0	TGFB1_TGFBR1_TGFBR2	TGFB1 - (TGFBR1+TGFBR2)	TGFb	Secreted Signaling	KEGG: hsa04350
1	8	TGFB1	TGFbR1_R2	3.5053918538776e-06	0.02	TGFB1_TGFBR1_TGFBR2	TGFB1 - (TGFBR1+TGFBR2)	TGFb	Secreted Signaling	KEGG: hsa04350
2	8	TGFB1	TGFbR1_R2	8.22819962863026e-06	0.02	TGFB1_TGFBR1_TGFBR2	TGFB1 - (TGFBR1+TGFBR2)	TGFb	Secreted Signaling	KEGG: hsa04350
3	8	TGFB1	TGFbR1_R2	8.12882071654372e-06	0.01	TGFB1_TGFBR1_TGFBR2	TGFB1 - (TGFBR1+TGFBR2)	TGFb	Secreted Signaling	KEGG: hsa04350
5	8	TGFB1	TGFbR1_R2	2.83279872299542e-06	0.02	TGFB1_TGFBR1_TGFBR2	TGFB1 - (TGFBR1+TGFBR2)	TGFb	Secreted Signaling	KEGG: hsa04350
8	8	TGFB1	TGFbR1_R2	2.6626341015347e-06	0.02	TGFB1_TGFBR1_TGFBR2	TGFB1 - (TGFBR1+TGFBR2)	TGFb	Secreted Signaling	KEGG: hsa04350
9	8	TGFB1	TGFbR1_R2	1.96394729152763e-07	0.04	TGFB1_TGFBR1_TGFBR2	TGFB1 - (TGFBR1+TGFBR2)	TGFb	Secreted Signaling	KEGG: hsa04350
10	8	TGFB1	TGFbR1_R2	1.05376937691267e-05	0.02	TGFB1_TGFBR1_TGFBR2	TGFB1 - (TGFBR1+TGFBR2)	TGFb	Secreted Signaling	KEGG: hsa04350
11	8	TGFB1	TGFbR1_R2	4.94357255759365e-07	0.03	TGFB1_TGFBR1_TGFBR2	TGFB1 - (TGFBR1+TGFBR2)	TGFb	Secreted Signaling	KEGG: hsa04350
1	10	TGFB1	TGFbR1_R2	1.13117544512552e-05	0.02	TGFB1_TGFBR1_TGFBR2	TGFB1 - (TGFBR1+TGFBR2)	TGFb	Secreted Signaling	KEGG: hsa04350
3	10	TGFB1	TGFbR1_R2	2.62418803937496e-05	0	TGFB1_TGFBR1_TGFBR2	TGFB1 - (TGFBR1+TGFBR2)	TGFb	Secreted Signaling	KEGG: hsa04350
8	10	TGFB1	TGFbR1_R2	8.60514682441307e-06	0.01	TGFB1_TGFBR1_TGFBR2	TGFB1 - (TGFBR1+TGFBR2)	TGFb	Secreted Signaling	KEGG: hsa04350
10	10	TGFB1	TGFbR1_R2	3.4019803029511e-05	0.02	TGFB1_TGFBR1_TGFBR2	TGFB1 - (TGFBR1+TGFBR2)	TGFb	Secreted Signaling	KEGG: hsa04350
1	1	TGFB2	TGFbR1_R2	3.78785640507978e-06	0	TGFB2_TGFBR1_TGFBR2	TGFB2 - (TGFBR1+TGFBR2)	TGFb	Secreted Signaling	KEGG: hsa04350
6	1	TGFB2	TGFbR1_R2	6.21453128304943e-07	0.02	TGFB2_TGFBR1_TGFBR2	TGFB2 - (TGFBR1+TGFBR2)	TGFb	Secreted Signaling	KEGG: hsa04350
1	2	TGFB2	TGFbR1_R2	1.04046787608325e-05	0	TGFB2_TGFBR1_TGFBR2	TGFB2 - (TGFBR1+TGFBR2)	TGFb	Secreted Signaling	KEGG: hsa04350
6	2	TGFB2	TGFbR1_R2	1.70446899589844e-06	0	TGFB2_TGFBR1_TGFBR2	TGFB2 - (TGFBR1+TGFBR2)	TGFb	Secreted Signaling	KEGG: hsa04350
1	3	TGFB2	TGFbR1_R2	1.13386033433531e-05	0	TGFB2_TGFBR1_TGFBR2	TGFB2 - (TGFBR1+TGFBR2)	TGFb	Secreted Signaling	KEGG: hsa04350
6	3	TGFB2	TGFbR1_R2	1.85683003047376e-06	0	TGFB2_TGFBR1_TGFBR2	TGFB2 - (TGFBR1+TGFBR2)	TGFb	Secreted Signaling	KEGG: hsa04350
9	3	TGFB2	TGFbR1_R2	5.9659898966753e-07	0	TGFB2_TGFBR1_TGFBR2	TGFB2 - (TGFBR1+TGFBR2)	TGFb	Secreted Signaling	KEGG: hsa04350
10	3	TGFB2	TGFbR1_R2	1.9362277918898e-05	0	TGFB2_TGFBR1_TGFBR2	TGFB2 - (TGFBR1+TGFBR2)	TGFb	Secreted Signaling	KEGG: hsa04350
1	4	TGFB2	TGFbR1_R2	8.51818437593831e-06	0	TGFB2_TGFBR1_TGFBR2	TGFB2 - (TGFBR1+TGFBR2)	TGFb	Secreted Signaling	KEGG: hsa04350
6	4	TGFB2	TGFbR1_R2	1.39157299955123e-06	0	TGFB2_TGFBR1_TGFBR2	TGFB2 - (TGFBR1+TGFBR2)	TGFb	Secreted Signaling	KEGG: hsa04350
9	4	TGFB2	TGFbR1_R2	4.48024429976251e-07	0.04	TGFB2_TGFBR1_TGFBR2	TGFB2 - (TGFBR1+TGFBR2)	TGFb	Secreted Signaling	KEGG: hsa04350
1	5	TGFB2	TGFbR1_R2	3.45509730276494e-06	0	TGFB2_TGFBR1_TGFBR2	TGFB2 - (TGFBR1+TGFBR2)	TGFb	Secreted Signaling	KEGG: hsa04350
6	5	TGFB2	TGFbR1_R2	5.65733051819631e-07	0.01	TGFB2_TGFBR1_TGFBR2	TGFB2 - (TGFBR1+TGFBR2)	TGFb	Secreted Signaling	KEGG: hsa04350
1	6	TGFB2	TGFbR1_R2	8.13292351059946e-07	0.01	TGFB2_TGFBR1_TGFBR2	TGFB2 - (TGFBR1+TGFBR2)	TGFb	Secreted Signaling	KEGG: hsa04350
6	6	TGFB2	TGFbR1_R2	1.32359135777242e-07	0.01	TGFB2_TGFBR1_TGFBR2	TGFB2 - (TGFBR1+TGFBR2)	TGFb	Secreted Signaling	KEGG: hsa04350
9	6	TGFB2	TGFbR1_R2	4.27500705055478e-08	0.02	TGFB2_TGFBR1_TGFBR2	TGFB2 - (TGFBR1+TGFBR2)	TGFb	Secreted Signaling	KEGG: hsa04350
1	8	TGFB2	TGFbR1_R2	4.26550632620694e-06	0	TGFB2_TGFBR1_TGFBR2	TGFB2 - (TGFBR1+TGFBR2)	TGFb	Secreted Signaling	KEGG: hsa04350
3	8	TGFB2	TGFbR1_R2	4.45656767178266e-06	0.02	TGFB2_TGFBR1_TGFBR2	TGFB2 - (TGFBR1+TGFBR2)	TGFb	Secreted Signaling	KEGG: hsa04350
6	8	TGFB2	TGFbR1_R2	6.96038955792862e-07	0	TGFB2_TGFBR1_TGFBR2	TGFB2 - (TGFBR1+TGFBR2)	TGFb	Secreted Signaling	KEGG: hsa04350
9	8	TGFB2	TGFbR1_R2	2.24308591188139e-07	0	TGFB2_TGFBR1_TGFBR2	TGFB2 - (TGFBR1+TGFBR2)	TGFb	Secreted Signaling	KEGG: hsa04350
10	8	TGFB2	TGFbR1_R2	7.28872243459422e-06	0	TGFB2_TGFBR1_TGFBR2	TGFB2 - (TGFBR1+TGFBR2)	TGFb	Secreted Signaling	KEGG: hsa04350
11	8	TGFB2	TGFbR1_R2	3.520301329017e-07	0	TGFB2_TGFBR1_TGFBR2	TGFB2 - (TGFBR1+TGFBR2)	TGFb	Secreted Signaling	KEGG: hsa04350
1	9	TGFB2	TGFbR1_R2	3.66974904828247e-07	0	TGFB2_TGFBR1_TGFBR2	TGFB2 - (TGFBR1+TGFBR2)	TGFb	Secreted Signaling	KEGG: hsa04350
6	9	TGFB2	TGFbR1_R2	5.9946331215463e-08	0.01	TGFB2_TGFBR1_TGFBR2	TGFB2 - (TGFBR1+TGFBR2)	TGFb	Secreted Signaling	KEGG: hsa04350
9	9	TGFB2	TGFbR1_R2	1.93012659752133e-08	0.04	TGFB2_TGFBR1_TGFBR2	TGFB2 - (TGFBR1+TGFBR2)	TGFb	Secreted Signaling	KEGG: hsa04350
10	9	TGFB2	TGFbR1_R2	6.26948944905559e-07	0.03	TGFB2_TGFBR1_TGFBR2	TGFB2 - (TGFBR1+TGFBR2)	TGFb	Secreted Signaling	KEGG: hsa04350
1	10	TGFB2	TGFbR1_R2	1.37703185626406e-05	0	TGFB2_TGFBR1_TGFBR2	TGFB2 - (TGFBR1+TGFBR2)	TGFb	Secreted Signaling	KEGG: hsa04350
6	10	TGFB2	TGFbR1_R2	2.25558010717503e-06	0	TGFB2_TGFBR1_TGFBR2	TGFB2 - (TGFBR1+TGFBR2)	TGFb	Secreted Signaling	KEGG: hsa04350
9	10	TGFB2	TGFbR1_R2	7.24574691893427e-07	0.03	TGFB2_TGFBR1_TGFBR2	TGFB2 - (TGFBR1+TGFBR2)	TGFb	Secreted Signaling	KEGG: hsa04350
10	10	TGFB2	TGFbR1_R2	2.35137710679026e-05	0	TGFB2_TGFBR1_TGFBR2	TGFB2 - (TGFBR1+TGFBR2)	TGFb	Secreted Signaling	KEGG: hsa04350
1	11	TGFB2	TGFbR1_R2	9.43421044880204e-07	0	TGFB2_TGFBR1_TGFBR2	TGFB2 - (TGFBR1+TGFBR2)	TGFb	Secreted Signaling	KEGG: hsa04350
6	11	TGFB2	TGFbR1_R2	1.54042581695361e-07	0	TGFB2_TGFBR1_TGFBR2	TGFB2 - (TGFBR1+TGFBR2)	TGFb	Secreted Signaling	KEGG: hsa04350
9	11	TGFB2	TGFbR1_R2	4.96163074965702e-08	0.01	TGFB2_TGFBR1_TGFBR2	TGFB2 - (TGFBR1+TGFBR2)	TGFb	Secreted Signaling	KEGG: hsa04350
10	11	TGFB2	TGFbR1_R2	1.61189373323146e-06	0.02	TGFB2_TGFBR1_TGFBR2	TGFB2 - (TGFBR1+TGFBR2)	TGFb	Secreted Signaling	KEGG: hsa04350
8	2	TGFB3	TGFbR1_R2	6.15164944368021e-06	0.03	TGFB3_TGFBR1_TGFBR2	TGFB3 - (TGFBR1+TGFBR2)	TGFb	Secreted Signaling	KEGG: hsa04350
1	3	TGFB3	TGFbR1_R2	6.93612101765158e-06	0.02	TGFB3_TGFBR1_TGFBR2	TGFB3 - (TGFBR1+TGFBR2)	TGFb	Secreted Signaling	KEGG: hsa04350
3	3	TGFB3	TGFbR1_R2	1.80665477244101e-05	0	TGFB3_TGFBR1_TGFBR2	TGFB3 - (TGFBR1+TGFBR2)	TGFb	Secreted Signaling	KEGG: hsa04350
8	3	TGFB3	TGFbR1_R2	6.70327866752728e-06	0	TGFB3_TGFBR1_TGFBR2	TGFB3 - (TGFBR1+TGFBR2)	TGFb	Secreted Signaling	KEGG: hsa04350
10	3	TGFB3	TGFbR1_R2	2.23932523446685e-05	0	TGFB3_TGFBR1_TGFBR2	TGFB3 - (TGFBR1+TGFBR2)	TGFb	Secreted Signaling	KEGG: hsa04350
8	4	TGFB3	TGFbR1_R2	5.032962360887e-06	0.03	TGFB3_TGFBR1_TGFBR2	TGFB3 - (TGFBR1+TGFBR2)	TGFb	Secreted Signaling	KEGG: hsa04350
1	8	TGFB3	TGFbR1_R2	2.61153114574286e-06	0.02	TGFB3_TGFBR1_TGFBR2	TGFB3 - (TGFBR1+TGFBR2)	TGFb	Secreted Signaling	KEGG: hsa04350
2	8	TGFB3	TGFbR1_R2	6.36121433353664e-06	0.03	TGFB3_TGFBR1_TGFBR2	TGFB3 - (TGFBR1+TGFBR2)	TGFb	Secreted Signaling	KEGG: hsa04350
3	8	TGFB3	TGFbR1_R2	6.79901490413151e-06	0	TGFB3_TGFBR1_TGFBR2	TGFB3 - (TGFBR1+TGFBR2)	TGFb	Secreted Signaling	KEGG: hsa04350
5	8	TGFB3	TGFbR1_R2	2.16979066680744e-06	0.02	TGFB3_TGFBR1_TGFBR2	TGFB3 - (TGFBR1+TGFBR2)	TGFb	Secreted Signaling	KEGG: hsa04350
8	8	TGFB3	TGFbR1_R2	2.51958425767052e-06	0	TGFB3_TGFBR1_TGFBR2	TGFB3 - (TGFBR1+TGFBR2)	TGFb	Secreted Signaling	KEGG: hsa04350
10	8	TGFB3	TGFbR1_R2	8.42768711162317e-06	0.02	TGFB3_TGFBR1_TGFBR2	TGFB3 - (TGFBR1+TGFBR2)	TGFb	Secreted Signaling	KEGG: hsa04350
11	8	TGFB3	TGFbR1_R2	4.63154854206192e-07	0.01	TGFB3_TGFBR1_TGFBR2	TGFB3 - (TGFBR1+TGFBR2)	TGFb	Secreted Signaling	KEGG: hsa04350
3	10	TGFB3	TGFbR1_R2	2.19406320550232e-05	0	TGFB3_TGFBR1_TGFBR2	TGFB3 - (TGFBR1+TGFBR2)	TGFb	Secreted Signaling	KEGG: hsa04350
8	10	TGFB3	TGFbR1_R2	8.14134020428991e-06	0	TGFB3_TGFBR1_TGFBR2	TGFB3 - (TGFBR1+TGFBR2)	TGFb	Secreted Signaling	KEGG: hsa04350
10	10	TGFB3	TGFbR1_R2	2.71950461282187e-05	0.04	TGFB3_TGFBR1_TGFBR2	TGFB3 - (TGFBR1+TGFBR2)	TGFb	Secreted Signaling	KEGG: hsa04350
8	11	TGFB3	TGFbR1_R2	5.57351064791567e-07	0.03	TGFB3_TGFBR1_TGFBR2	TGFB3 - (TGFBR1+TGFBR2)	TGFb	Secreted Signaling	KEGG: hsa04350
3	2	TGFB1	ACVR1B_TGFbR2	6.87627318598992e-06	0.03	TGFB1_ACVR1B_TGFBR2	TGFB1 - (ACVR1B+TGFBR2)	TGFb	Secreted Signaling	PMID: 27449815
1	3	TGFB1	ACVR1B_TGFbR2	2.91392075986748e-06	0.01	TGFB1_ACVR1B_TGFBR2	TGFB1 - (ACVR1B+TGFBR2)	TGFb	Secreted Signaling	PMID: 27449815
2	3	TGFB1	ACVR1B_TGFbR2	6.84583491077421e-06	0.03	TGFB1_ACVR1B_TGFBR2	TGFB1 - (ACVR1B+TGFBR2)	TGFb	Secreted Signaling	PMID: 27449815
3	3	TGFB1	ACVR1B_TGFbR2	6.76227900051111e-06	0	TGFB1_ACVR1B_TGFBR2	TGFB1 - (ACVR1B+TGFBR2)	TGFb	Secreted Signaling	PMID: 27449815
8	3	TGFB1	ACVR1B_TGFbR2	2.2195822658879e-06	0	TGFB1_ACVR1B_TGFBR2	TGFB1 - (ACVR1B+TGFBR2)	TGFb	Secreted Signaling	PMID: 27449815
10	3	TGFB1	ACVR1B_TGFbR2	8.76690282752967e-06	0	TGFB1_ACVR1B_TGFBR2	TGFB1 - (ACVR1B+TGFBR2)	TGFb	Secreted Signaling	PMID: 27449815
1	8	TGFB1	ACVR1B_TGFbR2	1.02057142587143e-06	0.01	TGFB1_ACVR1B_TGFBR2	TGFB1 - (ACVR1B+TGFBR2)	TGFb	Secreted Signaling	PMID: 27449815
3	8	TGFB1	ACVR1B_TGFbR2	2.36818848540499e-06	0	TGFB1_ACVR1B_TGFBR2	TGFB1 - (ACVR1B+TGFBR2)	TGFb	Secreted Signaling	PMID: 27449815
8	8	TGFB1	ACVR1B_TGFbR2	7.77100445366629e-07	0	TGFB1_ACVR1B_TGFBR2	TGFB1 - (ACVR1B+TGFBR2)	TGFb	Secreted Signaling	PMID: 27449815
10	8	TGFB1	ACVR1B_TGFbR2	3.07018663317462e-06	0	TGFB1_ACVR1B_TGFBR2	TGFB1 - (ACVR1B+TGFBR2)	TGFb	Secreted Signaling	PMID: 27449815
1	10	TGFB1	ACVR1B_TGFbR2	3.64333337572674e-06	0.02	TGFB1_ACVR1B_TGFBR2	TGFB1 - (ACVR1B+TGFBR2)	TGFb	Secreted Signaling	PMID: 27449815
3	10	TGFB1	ACVR1B_TGFbR2	8.45503749846442e-06	0	TGFB1_ACVR1B_TGFBR2	TGFB1 - (ACVR1B+TGFBR2)	TGFb	Secreted Signaling	PMID: 27449815
8	10	TGFB1	ACVR1B_TGFbR2	2.77521879397843e-06	0.01	TGFB1_ACVR1B_TGFBR2	TGFB1 - (ACVR1B+TGFBR2)	TGFb	Secreted Signaling	PMID: 27449815
1	11	TGFB1	ACVR1B_TGFbR2	2.09234181446591e-07	0.04	TGFB1_ACVR1B_TGFBR2	TGFB1 - (ACVR1B+TGFBR2)	TGFb	Secreted Signaling	PMID: 27449815
1	1	TGFB2	ACVR1B_TGFbR2	1.24845940710116e-06	0	TGFB2_ACVR1B_TGFBR2	TGFB2 - (ACVR1B+TGFBR2)	TGFb	Secreted Signaling	PMID: 27449815
6	1	TGFB2	ACVR1B_TGFbR2	2.0528122350897e-07	0.01	TGFB2_ACVR1B_TGFBR2	TGFB2 - (ACVR1B+TGFBR2)	TGFb	Secreted Signaling	PMID: 27449815
1	2	TGFB2	ACVR1B_TGFbR2	3.60833830611523e-06	0	TGFB2_ACVR1B_TGFBR2	TGFB2 - (ACVR1B+TGFBR2)	TGFb	Secreted Signaling	PMID: 27449815
6	2	TGFB2	ACVR1B_TGFbR2	5.92966049028429e-07	0	TGFB2_ACVR1B_TGFBR2	TGFB2 - (ACVR1B+TGFBR2)	TGFb	Secreted Signaling	PMID: 27449815
9	2	TGFB2	ACVR1B_TGFbR2	1.89963772260357e-07	0.04	TGFB2_ACVR1B_TGFBR2	TGFB2 - (ACVR1B+TGFBR2)	TGFb	Secreted Signaling	PMID: 27449815
10	2	TGFB2	ACVR1B_TGFbR2	6.15784303939277e-06	0	TGFB2_ACVR1B_TGFBR2	TGFB2 - (ACVR1B+TGFBR2)	TGFb	Secreted Signaling	PMID: 27449815
1	3	TGFB2	ACVR1B_TGFbR2	3.54852034132422e-06	0	TGFB2_ACVR1B_TGFBR2	TGFB2 - (ACVR1B+TGFBR2)	TGFb	Secreted Signaling	PMID: 27449815
6	3	TGFB2	ACVR1B_TGFbR2	5.83168607158399e-07	0	TGFB2_ACVR1B_TGFBR2	TGFB2 - (ACVR1B+TGFBR2)	TGFb	Secreted Signaling	PMID: 27449815
9	3	TGFB2	ACVR1B_TGFbR2	1.86816269210205e-07	0	TGFB2_ACVR1B_TGFBR2	TGFB2 - (ACVR1B+TGFBR2)	TGFb	Secreted Signaling	PMID: 27449815
10	3	TGFB2	ACVR1B_TGFbR2	6.05569854718425e-06	0	TGFB2_ACVR1B_TGFBR2	TGFB2 - (ACVR1B+TGFBR2)	TGFb	Secreted Signaling	PMID: 27449815
1	4	TGFB2	ACVR1B_TGFbR2	2.73421943262102e-06	0	TGFB2_ACVR1B_TGFBR2	TGFB2 - (ACVR1B+TGFBR2)	TGFb	Secreted Signaling	PMID: 27449815
6	4	TGFB2	ACVR1B_TGFbR2	4.48975439336054e-07	0	TGFB2_ACVR1B_TGFBR2	TGFB2 - (ACVR1B+TGFBR2)	TGFb	Secreted Signaling	PMID: 27449815
9	4	TGFB2	ACVR1B_TGFbR2	1.43927522030506e-07	0.04	TGFB2_ACVR1B_TGFBR2	TGFB2 - (ACVR1B+TGFBR2)	TGFb	Secreted Signaling	PMID: 27449815
10	4	TGFB2	ACVR1B_TGFbR2	4.66675993686468e-06	0.03	TGFB2_ACVR1B_TGFBR2	TGFB2 - (ACVR1B+TGFBR2)	TGFb	Secreted Signaling	PMID: 27449815
1	5	TGFB2	ACVR1B_TGFbR2	9.84263909798053e-07	0	TGFB2_ACVR1B_TGFBR2	TGFB2 - (ACVR1B+TGFBR2)	TGFb	Secreted Signaling	PMID: 27449815
6	5	TGFB2	ACVR1B_TGFbR2	1.61772129118213e-07	0.02	TGFB2_ACVR1B_TGFBR2	TGFB2 - (ACVR1B+TGFBR2)	TGFb	Secreted Signaling	PMID: 27449815
1	6	TGFB2	ACVR1B_TGFbR2	1.83572214736593e-07	0.01	TGFB2_ACVR1B_TGFBR2	TGFB2 - (ACVR1B+TGFBR2)	TGFb	Secreted Signaling	PMID: 27449815
6	6	TGFB2	ACVR1B_TGFbR2	3.01393892888925e-08	0.03	TGFB2_ACVR1B_TGFBR2	TGFB2 - (ACVR1B+TGFBR2)	TGFb	Secreted Signaling	PMID: 27449815
1	8	TGFB2	ACVR1B_TGFbR2	1.24270777579826e-06	0	TGFB2_ACVR1B_TGFBR2	TGFB2 - (ACVR1B+TGFBR2)	TGFb	Secreted Signaling	PMID: 27449815
3	8	TGFB2	ACVR1B_TGFbR2	1.29614854810366e-06	0.03	TGFB2_ACVR1B_TGFBR2	TGFB2 - (ACVR1B+TGFBR2)	TGFb	Secreted Signaling	PMID: 27449815
6	8	TGFB2	ACVR1B_TGFbR2	2.04037754041637e-07	0	TGFB2_ACVR1B_TGFBR2	TGFB2 - (ACVR1B+TGFBR2)	TGFb	Secreted Signaling	PMID: 27449815
9	8	TGFB2	ACVR1B_TGFbR2	6.54141804068968e-08	0.01	TGFB2_ACVR1B_TGFBR2	TGFB2 - (ACVR1B+TGFBR2)	TGFb	Secreted Signaling	PMID: 27449815
10	8	TGFB2	ACVR1B_TGFbR2	2.12109346164509e-06	0	TGFB2_ACVR1B_TGFBR2	TGFB2 - (ACVR1B+TGFBR2)	TGFb	Secreted Signaling	PMID: 27449815
1	9	TGFB2	ACVR1B_TGFbR2	1.00997648431783e-07	0	TGFB2_ACVR1B_TGFBR2	TGFB2 - (ACVR1B+TGFBR2)	TGFb	Secreted Signaling	PMID: 27449815
6	9	TGFB2	ACVR1B_TGFbR2	1.65898390335943e-08	0.01	TGFB2_ACVR1B_TGFBR2	TGFB2 - (ACVR1B+TGFBR2)	TGFb	Secreted Signaling	PMID: 27449815
9	9	TGFB2	ACVR1B_TGFbR2	5.31672623906365e-09	0.04	TGFB2_ACVR1B_TGFBR2	TGFB2 - (ACVR1B+TGFBR2)	TGFb	Secreted Signaling	PMID: 27449815
1	10	TGFB2	ACVR1B_TGFbR2	4.43679942655371e-06	0	TGFB2_ACVR1B_TGFBR2	TGFB2 - (ACVR1B+TGFBR2)	TGFb	Secreted Signaling	PMID: 27449815
6	10	TGFB2	ACVR1B_TGFbR2	7.29170071519225e-07	0	TGFB2_ACVR1B_TGFBR2	TGFB2 - (ACVR1B+TGFBR2)	TGFb	Secreted Signaling	PMID: 27449815
9	10	TGFB2	ACVR1B_TGFbR2	2.33581870976068e-07	0.02	TGFB2_ACVR1B_TGFBR2	TGFB2 - (ACVR1B+TGFBR2)	TGFb	Secreted Signaling	PMID: 27449815
10	10	TGFB2	ACVR1B_TGFbR2	7.57154527133241e-06	0	TGFB2_ACVR1B_TGFBR2	TGFB2 - (ACVR1B+TGFBR2)	TGFb	Secreted Signaling	PMID: 27449815
1	11	TGFB2	ACVR1B_TGFbR2	2.54785682624187e-07	0	TGFB2_ACVR1B_TGFBR2	TGFB2 - (ACVR1B+TGFBR2)	TGFb	Secreted Signaling	PMID: 27449815
6	11	TGFB2	ACVR1B_TGFbR2	4.18476605879509e-08	0	TGFB2_ACVR1B_TGFBR2	TGFB2 - (ACVR1B+TGFBR2)	TGFb	Secreted Signaling	PMID: 27449815
9	11	TGFB2	ACVR1B_TGFbR2	1.34122773767301e-08	0.01	TGFB2_ACVR1B_TGFBR2	TGFB2 - (ACVR1B+TGFBR2)	TGFb	Secreted Signaling	PMID: 27449815
10	11	TGFB2	ACVR1B_TGFbR2	4.3484814944165e-07	0.01	TGFB2_ACVR1B_TGFBR2	TGFB2 - (ACVR1B+TGFBR2)	TGFb	Secreted Signaling	PMID: 27449815
3	2	TGFB3	ACVR1B_TGFbR2	5.74735148077697e-06	0.01	TGFB3_ACVR1B_TGFBR2	TGFB3 - (ACVR1B+TGFBR2)	TGFb	Secreted Signaling	PMID: 27449815
8	2	TGFB3	ACVR1B_TGFbR2	2.13498073731925e-06	0	TGFB3_ACVR1B_TGFBR2	TGFB3 - (ACVR1B+TGFBR2)	TGFb	Secreted Signaling	PMID: 27449815
1	3	TGFB3	ACVR1B_TGFbR2	2.16891294353038e-06	0.03	TGFB3_ACVR1B_TGFBR2	TGFB3 - (ACVR1B+TGFBR2)	TGFb	Secreted Signaling	PMID: 27449815
3	3	TGFB3	ACVR1B_TGFbR2	5.65204122248453e-06	0	TGFB3_ACVR1B_TGFBR2	TGFB3 - (ACVR1B+TGFBR2)	TGFb	Secreted Signaling	PMID: 27449815
8	3	TGFB3	ACVR1B_TGFbR2	2.09961550417852e-06	0	TGFB3_ACVR1B_TGFBR2	TGFB3 - (ACVR1B+TGFBR2)	TGFb	Secreted Signaling	PMID: 27449815
10	3	TGFB3	ACVR1B_TGFbR2	7.00530749388862e-06	0	TGFB3_ACVR1B_TGFBR2	TGFB3 - (ACVR1B+TGFBR2)	TGFb	Secreted Signaling	PMID: 27449815
8	4	TGFB3	ACVR1B_TGFbR2	1.617487387793e-06	0.04	TGFB3_ACVR1B_TGFBR2	TGFB3 - (ACVR1B+TGFBR2)	TGFb	Secreted Signaling	PMID: 27449815
3	8	TGFB3	ACVR1B_TGFbR2	1.97955972606283e-06	0	TGFB3_ACVR1B_TGFBR2	TGFB3 - (ACVR1B+TGFBR2)	TGFb	Secreted Signaling	PMID: 27449815
8	8	TGFB3	ACVR1B_TGFbR2	7.35131818204471e-07	0	TGFB3_ACVR1B_TGFBR2	TGFB3 - (ACVR1B+TGFBR2)	TGFb	Secreted Signaling	PMID: 27449815
10	8	TGFB3	ACVR1B_TGFbR2	2.45355500511966e-06	0	TGFB3_ACVR1B_TGFBR2	TGFB3 - (ACVR1B+TGFBR2)	TGFb	Secreted Signaling	PMID: 27449815
3	10	TGFB3	ACVR1B_TGFbR2	7.06686128976291e-06	0	TGFB3_ACVR1B_TGFBR2	TGFB3 - (ACVR1B+TGFBR2)	TGFb	Secreted Signaling	PMID: 27449815
8	10	TGFB3	ACVR1B_TGFbR2	2.62521673921777e-06	0	TGFB3_ACVR1B_TGFBR2	TGFB3 - (ACVR1B+TGFBR2)	TGFb	Secreted Signaling	PMID: 27449815
3	11	TGFB3	ACVR1B_TGFbR2	4.05843642220988e-07	0.03	TGFB3_ACVR1B_TGFBR2	TGFB3 - (ACVR1B+TGFBR2)	TGFb	Secreted Signaling	PMID: 27449815
8	11	TGFB3	ACVR1B_TGFbR2	1.50732867951749e-07	0.01	TGFB3_ACVR1B_TGFBR2	TGFB3 - (ACVR1B+TGFBR2)	TGFb	Secreted Signaling	PMID: 27449815
4	2	TGFB1	ACVR1_TGFbR	0.000189404315641216	0	TGFB1_ACVR1_TGFBR1	TGFB1 - (ACVR1+TGFBR1)	TGFb	Secreted Signaling	PMID: 29376829
6	2	TGFB1	ACVR1_TGFbR	1.69371644342189e-05	0	TGFB1_ACVR1_TGFBR1	TGFB1 - (ACVR1+TGFBR1)	TGFb	Secreted Signaling	PMID: 29376829
8	2	TGFB1	ACVR1_TGFbR	7.00084442530298e-05	0	TGFB1_ACVR1_TGFBR1	TGFB1 - (ACVR1+TGFBR1)	TGFb	Secreted Signaling	PMID: 29376829
4	3	TGFB1	ACVR1_TGFbR	0.000160596734543784	0	TGFB1_ACVR1_TGFBR1	TGFB1 - (ACVR1+TGFBR1)	TGFb	Secreted Signaling	PMID: 29376829
6	3	TGFB1	ACVR1_TGFbR	1.43616174839585e-05	0	TGFB1_ACVR1_TGFBR1	TGFB1 - (ACVR1+TGFBR1)	TGFb	Secreted Signaling	PMID: 29376829
8	3	TGFB1	ACVR1_TGFbR	5.93610879231618e-05	0	TGFB1_ACVR1_TGFBR1	TGFB1 - (ACVR1+TGFBR1)	TGFb	Secreted Signaling	PMID: 29376829
2	4	TGFB1	ACVR1_TGFbR	0.000182186389918768	0	TGFB1_ACVR1_TGFBR1	TGFB1 - (ACVR1+TGFBR1)	TGFb	Secreted Signaling	PMID: 29376829
3	4	TGFB1	ACVR1_TGFbR	0.000154810680305762	0	TGFB1_ACVR1_TGFBR1	TGFB1 - (ACVR1+TGFBR1)	TGFb	Secreted Signaling	PMID: 29376829
4	4	TGFB1	ACVR1_TGFbR	0.000206873885644418	0	TGFB1_ACVR1_TGFBR1	TGFB1 - (ACVR1+TGFBR1)	TGFb	Secreted Signaling	PMID: 29376829
5	4	TGFB1	ACVR1_TGFbR	7.17847149789991e-05	0	TGFB1_ACVR1_TGFBR1	TGFB1 - (ACVR1+TGFBR1)	TGFb	Secreted Signaling	PMID: 29376829
6	4	TGFB1	ACVR1_TGFbR	1.84927870174268e-05	0	TGFB1_ACVR1_TGFBR1	TGFB1 - (ACVR1+TGFBR1)	TGFb	Secreted Signaling	PMID: 29376829
8	4	TGFB1	ACVR1_TGFbR	7.64577521382461e-05	0	TGFB1_ACVR1_TGFBR1	TGFB1 - (ACVR1+TGFBR1)	TGFb	Secreted Signaling	PMID: 29376829
10	4	TGFB1	ACVR1_TGFbR	0.000212196657918538	0	TGFB1_ACVR1_TGFBR1	TGFB1 - (ACVR1+TGFBR1)	TGFb	Secreted Signaling	PMID: 29376829
11	4	TGFB1	ACVR1_TGFbR	1.21356468137047e-05	0	TGFB1_ACVR1_TGFBR1	TGFB1 - (ACVR1+TGFBR1)	TGFb	Secreted Signaling	PMID: 29376829
4	5	TGFB1	ACVR1_TGFbR	6.44469993652631e-05	0.01	TGFB1_ACVR1_TGFBR1	TGFB1 - (ACVR1+TGFBR1)	TGFb	Secreted Signaling	PMID: 29376829
6	5	TGFB1	ACVR1_TGFbR	5.76316451659732e-06	0	TGFB1_ACVR1_TGFBR1	TGFB1 - (ACVR1+TGFBR1)	TGFb	Secreted Signaling	PMID: 29376829
8	5	TGFB1	ACVR1_TGFbR	2.38212983031043e-05	0.01	TGFB1_ACVR1_TGFBR1	TGFB1 - (ACVR1+TGFBR1)	TGFb	Secreted Signaling	PMID: 29376829
2	6	TGFB1	ACVR1_TGFbR	1.97383920356946e-05	0	TGFB1_ACVR1_TGFBR1	TGFB1 - (ACVR1+TGFBR1)	TGFb	Secreted Signaling	PMID: 29376829
3	6	TGFB1	ACVR1_TGFbR	1.67737021417231e-05	0.01	TGFB1_ACVR1_TGFBR1	TGFB1 - (ACVR1+TGFBR1)	TGFb	Secreted Signaling	PMID: 29376829
4	6	TGFB1	ACVR1_TGFbR	2.23927935274689e-05	0	TGFB1_ACVR1_TGFBR1	TGFB1 - (ACVR1+TGFBR1)	TGFb	Secreted Signaling	PMID: 29376829
5	6	TGFB1	ACVR1_TGFbR	7.77448970974851e-06	0	TGFB1_ACVR1_TGFBR1	TGFB1 - (ACVR1+TGFBR1)	TGFb	Secreted Signaling	PMID: 29376829
6	6	TGFB1	ACVR1_TGFbR	2.00034801845279e-06	0	TGFB1_ACVR1_TGFBR1	TGFB1 - (ACVR1+TGFBR1)	TGFb	Secreted Signaling	PMID: 29376829
8	6	TGFB1	ACVR1_TGFbR	8.27441430965104e-06	0	TGFB1_ACVR1_TGFBR1	TGFB1 - (ACVR1+TGFBR1)	TGFb	Secreted Signaling	PMID: 29376829
9	6	TGFB1	ACVR1_TGFbR	4.72284128598074e-07	0.01	TGFB1_ACVR1_TGFBR1	TGFB1 - (ACVR1+TGFBR1)	TGFb	Secreted Signaling	PMID: 29376829
10	6	TGFB1	ACVR1_TGFbR	2.2990394232174e-05	0	TGFB1_ACVR1_TGFBR1	TGFB1 - (ACVR1+TGFBR1)	TGFb	Secreted Signaling	PMID: 29376829
11	6	TGFB1	ACVR1_TGFbR	1.31440562503017e-06	0	TGFB1_ACVR1_TGFBR1	TGFB1 - (ACVR1+TGFBR1)	TGFb	Secreted Signaling	PMID: 29376829
2	8	TGFB1	ACVR1_TGFbR	6.78106387355085e-05	0.01	TGFB1_ACVR1_TGFBR1	TGFB1 - (ACVR1+TGFBR1)	TGFb	Secreted Signaling	PMID: 29376829
3	8	TGFB1	ACVR1_TGFbR	5.76218848103848e-05	0.01	TGFB1_ACVR1_TGFBR1	TGFB1 - (ACVR1+TGFBR1)	TGFb	Secreted Signaling	PMID: 29376829
4	8	TGFB1	ACVR1_TGFbR	7.69893903983264e-05	0	TGFB1_ACVR1_TGFBR1	TGFB1 - (ACVR1+TGFBR1)	TGFb	Secreted Signaling	PMID: 29376829
5	8	TGFB1	ACVR1_TGFbR	2.67172287792953e-05	0	TGFB1_ACVR1_TGFBR1	TGFB1 - (ACVR1+TGFBR1)	TGFb	Secreted Signaling	PMID: 29376829
6	8	TGFB1	ACVR1_TGFbR	6.88152004434005e-06	0	TGFB1_ACVR1_TGFBR1	TGFB1 - (ACVR1+TGFBR1)	TGFb	Secreted Signaling	PMID: 29376829
8	8	TGFB1	ACVR1_TGFbR	2.84534023154636e-05	0	TGFB1_ACVR1_TGFBR1	TGFB1 - (ACVR1+TGFBR1)	TGFb	Secreted Signaling	PMID: 29376829
9	8	TGFB1	ACVR1_TGFbR	1.62279516245699e-06	0.03	TGFB1_ACVR1_TGFBR1	TGFB1 - (ACVR1+TGFBR1)	TGFb	Secreted Signaling	PMID: 29376829
10	8	TGFB1	ACVR1_TGFbR	7.89809184028579e-05	0.01	TGFB1_ACVR1_TGFBR1	TGFB1 - (ACVR1+TGFBR1)	TGFb	Secreted Signaling	PMID: 29376829
11	8	TGFB1	ACVR1_TGFbR	4.5167513977562e-06	0	TGFB1_ACVR1_TGFBR1	TGFB1 - (ACVR1+TGFBR1)	TGFb	Secreted Signaling	PMID: 29376829
4	9	TGFB1	ACVR1_TGFbR	5.74806333932213e-06	0.03	TGFB1_ACVR1_TGFBR1	TGFB1 - (ACVR1+TGFBR1)	TGFb	Secreted Signaling	PMID: 29376829
6	9	TGFB1	ACVR1_TGFbR	5.13790303171517e-07	0	TGFB1_ACVR1_TGFBR1	TGFB1 - (ACVR1+TGFBR1)	TGFb	Secreted Signaling	PMID: 29376829
8	9	TGFB1	ACVR1_TGFbR	2.12435952841532e-06	0.02	TGFB1_ACVR1_TGFBR1	TGFB1 - (ACVR1+TGFBR1)	TGFb	Secreted Signaling	PMID: 29376829
4	10	TGFB1	ACVR1_TGFbR	0.000214123847335316	0	TGFB1_ACVR1_TGFBR1	TGFB1 - (ACVR1+TGFBR1)	TGFb	Secreted Signaling	PMID: 29376829
6	10	TGFB1	ACVR1_TGFbR	1.91485606351139e-05	0	TGFB1_ACVR1_TGFBR1	TGFB1 - (ACVR1+TGFBR1)	TGFb	Secreted Signaling	PMID: 29376829
8	10	TGFB1	ACVR1_TGFbR	7.91464555106025e-05	0	TGFB1_ACVR1_TGFBR1	TGFB1 - (ACVR1+TGFBR1)	TGFb	Secreted Signaling	PMID: 29376829
4	11	TGFB1	ACVR1_TGFbR	1.52803941960122e-05	0	TGFB1_ACVR1_TGFBR1	TGFB1 - (ACVR1+TGFBR1)	TGFb	Secreted Signaling	PMID: 29376829
6	11	TGFB1	ACVR1_TGFbR	1.36586079362338e-06	0	TGFB1_ACVR1_TGFBR1	TGFB1 - (ACVR1+TGFBR1)	TGFb	Secreted Signaling	PMID: 29376829
8	11	TGFB1	ACVR1_TGFbR	5.64733062014165e-06	0	TGFB1_ACVR1_TGFBR1	TGFB1 - (ACVR1+TGFBR1)	TGFb	Secreted Signaling	PMID: 29376829
6	1	TGFB2	ACVR1_TGFbR	6.72363450808905e-06	0	TGFB2_ACVR1_TGFBR1	TGFB2 - (ACVR1+TGFBR1)	TGFb	Secreted Signaling	PMID: 29376829
1	2	TGFB2	ACVR1_TGFbR	6.32383704488983e-05	0	TGFB2_ACVR1_TGFBR1	TGFB2 - (ACVR1+TGFBR1)	TGFb	Secreted Signaling	PMID: 29376829
6	2	TGFB2	ACVR1_TGFbR	2.67921265018572e-05	0	TGFB2_ACVR1_TGFBR1	TGFB2 - (ACVR1+TGFBR1)	TGFb	Secreted Signaling	PMID: 29376829
9	2	TGFB2	ACVR1_TGFbR	4.55840858082014e-06	0.02	TGFB2_ACVR1_TGFBR1	TGFB2 - (ACVR1+TGFBR1)	TGFb	Secreted Signaling	PMID: 29376829
1	3	TGFB2	ACVR1_TGFbR	5.36173594749123e-05	0	TGFB2_ACVR1_TGFBR1	TGFB2 - (ACVR1+TGFBR1)	TGFb	Secreted Signaling	PMID: 29376829
6	3	TGFB2	ACVR1_TGFbR	2.27208712435068e-05	0	TGFB2_ACVR1_TGFBR1	TGFB2 - (ACVR1+TGFBR1)	TGFb	Secreted Signaling	PMID: 29376829
9	3	TGFB2	ACVR1_TGFbR	3.86502998864476e-06	0.04	TGFB2_ACVR1_TGFBR1	TGFB2 - (ACVR1+TGFBR1)	TGFb	Secreted Signaling	PMID: 29376829
1	4	TGFB2	ACVR1_TGFbR	6.91053865651846e-05	0	TGFB2_ACVR1_TGFBR1	TGFB2 - (ACVR1+TGFBR1)	TGFb	Secreted Signaling	PMID: 29376829
4	4	TGFB2	ACVR1_TGFbR	0.000114395796297278	0	TGFB2_ACVR1_TGFBR1	TGFB2 - (ACVR1+TGFBR1)	TGFb	Secreted Signaling	PMID: 29376829
6	4	TGFB2	ACVR1_TGFbR	2.92167393025432e-05	0	TGFB2_ACVR1_TGFBR1	TGFB2 - (ACVR1+TGFBR1)	TGFb	Secreted Signaling	PMID: 29376829
9	4	TGFB2	ACVR1_TGFbR	4.97965747164114e-06	0	TGFB2_ACVR1_TGFBR1	TGFB2 - (ACVR1+TGFBR1)	TGFb	Secreted Signaling	PMID: 29376829
10	4	TGFB2	ACVR1_TGFbR	0.000146779736510106	0	TGFB2_ACVR1_TGFBR1	TGFB2 - (ACVR1+TGFBR1)	TGFb	Secreted Signaling	PMID: 29376829
11	4	TGFB2	ACVR1_TGFbR	8.64220897125527e-06	0	TGFB2_ACVR1_TGFBR1	TGFB2 - (ACVR1+TGFBR1)	TGFb	Secreted Signaling	PMID: 29376829
1	5	TGFB2	ACVR1_TGFbR	2.15170658444306e-05	0	TGFB2_ACVR1_TGFBR1	TGFB2 - (ACVR1+TGFBR1)	TGFb	Secreted Signaling	PMID: 29376829
6	5	TGFB2	ACVR1_TGFbR	9.11703437529639e-06	0	TGFB2_ACVR1_TGFBR1	TGFB2 - (ACVR1+TGFBR1)	TGFb	Secreted Signaling	PMID: 29376829
9	5	TGFB2	ACVR1_TGFbR	1.551038804252e-06	0.02	TGFB2_ACVR1_TGFBR1	TGFB2 - (ACVR1+TGFBR1)	TGFb	Secreted Signaling	PMID: 29376829
1	6	TGFB2	ACVR1_TGFbR	7.48744248491198e-06	0	TGFB2_ACVR1_TGFBR1	TGFB2 - (ACVR1+TGFBR1)	TGFb	Secreted Signaling	PMID: 29376829
3	6	TGFB2	ACVR1_TGFbR	9.20701513395983e-06	0.01	TGFB2_ACVR1_TGFBR1	TGFB2 - (ACVR1+TGFBR1)	TGFb	Secreted Signaling	PMID: 29376829
4	6	TGFB2	ACVR1_TGFbR	1.24017564601189e-05	0	TGFB2_ACVR1_TGFBR1	TGFB2 - (ACVR1+TGFBR1)	TGFb	Secreted Signaling	PMID: 29376829
6	6	TGFB2	ACVR1_TGFbR	3.15278280143198e-06	0	TGFB2_ACVR1_TGFBR1	TGFB2 - (ACVR1+TGFBR1)	TGFb	Secreted Signaling	PMID: 29376829
9	6	TGFB2	ACVR1_TGFbR	5.39186449144821e-07	0	TGFB2_ACVR1_TGFBR1	TGFB2 - (ACVR1+TGFBR1)	TGFb	Secreted Signaling	PMID: 29376829
10	6	TGFB2	ACVR1_TGFbR	1.591518200254e-05	0	TGFB2_ACVR1_TGFBR1	TGFB2 - (ACVR1+TGFBR1)	TGFb	Secreted Signaling	PMID: 29376829
11	6	TGFB2	ACVR1_TGFbR	9.36800527222833e-07	0	TGFB2_ACVR1_TGFBR1	TGFB2 - (ACVR1+TGFBR1)	TGFb	Secreted Signaling	PMID: 29376829
1	8	TGFB2	ACVR1_TGFbR	2.57215726203804e-05	0	TGFB2_ACVR1_TGFBR1	TGFB2 - (ACVR1+TGFBR1)	TGFb	Secreted Signaling	PMID: 29376829
4	8	TGFB2	ACVR1_TGFbR	4.25825753521067e-05	0	TGFB2_ACVR1_TGFBR1	TGFB2 - (ACVR1+TGFBR1)	TGFb	Secreted Signaling	PMID: 29376829
6	8	TGFB2	ACVR1_TGFbR	1.08683441927822e-05	0	TGFB2_ACVR1_TGFBR1	TGFB2 - (ACVR1+TGFBR1)	TGFb	Secreted Signaling	PMID: 29376829
9	8	TGFB2	ACVR1_TGFbR	1.85329443574888e-06	0	TGFB2_ACVR1_TGFBR1	TGFB2 - (ACVR1+TGFBR1)	TGFb	Secreted Signaling	PMID: 29376829
10	8	TGFB2	ACVR1_TGFbR	5.46384518878828e-05	0	TGFB2_ACVR1_TGFBR1	TGFB2 - (ACVR1+TGFBR1)	TGFb	Secreted Signaling	PMID: 29376829
11	8	TGFB2	ACVR1_TGFbR	3.21691294210872e-06	0	TGFB2_ACVR1_TGFBR1	TGFB2 - (ACVR1+TGFBR1)	TGFb	Secreted Signaling	PMID: 29376829
1	9	TGFB2	ACVR1_TGFbR	1.92031729749839e-06	0	TGFB2_ACVR1_TGFBR1	TGFB2 - (ACVR1+TGFBR1)	TGFb	Secreted Signaling	PMID: 29376829
6	9	TGFB2	ACVR1_TGFbR	8.11526500100441e-07	0	TGFB2_ACVR1_TGFBR1	TGFB2 - (ACVR1+TGFBR1)	TGFb	Secreted Signaling	PMID: 29376829
9	9	TGFB2	ACVR1_TGFbR	1.38366234599705e-07	0.01	TGFB2_ACVR1_TGFBR1	TGFB2 - (ACVR1+TGFBR1)	TGFb	Secreted Signaling	PMID: 29376829
1	10	TGFB2	ACVR1_TGFbR	7.14870756789481e-05	0	TGFB2_ACVR1_TGFBR1	TGFB2 - (ACVR1+TGFBR1)	TGFb	Secreted Signaling	PMID: 29376829
6	10	TGFB2	ACVR1_TGFbR	3.0295162481187e-05	0	TGFB2_ACVR1_TGFBR1	TGFB2 - (ACVR1+TGFBR1)	TGFb	Secreted Signaling	PMID: 29376829
9	10	TGFB2	ACVR1_TGFbR	5.15322568325907e-06	0.04	TGFB2_ACVR1_TGFBR1	TGFB2 - (ACVR1+TGFBR1)	TGFb	Secreted Signaling	PMID: 29376829
1	11	TGFB2	ACVR1_TGFbR	5.10476186280037e-06	0	TGFB2_ACVR1_TGFBR1	TGFB2 - (ACVR1+TGFBR1)	TGFb	Secreted Signaling	PMID: 29376829
4	11	TGFB2	ACVR1_TGFbR	8.45073471796445e-06	0.02	TGFB2_ACVR1_TGFBR1	TGFB2 - (ACVR1+TGFBR1)	TGFb	Secreted Signaling	PMID: 29376829
6	11	TGFB2	ACVR1_TGFbR	2.15749315067077e-06	0	TGFB2_ACVR1_TGFBR1	TGFB2 - (ACVR1+TGFBR1)	TGFb	Secreted Signaling	PMID: 29376829
9	11	TGFB2	ACVR1_TGFbR	3.67823690557405e-07	0.01	TGFB2_ACVR1_TGFBR1	TGFB2 - (ACVR1+TGFBR1)	TGFb	Secreted Signaling	PMID: 29376829
10	11	TGFB2	ACVR1_TGFbR	1.08431756786513e-05	0.02	TGFB2_ACVR1_TGFBR1	TGFB2 - (ACVR1+TGFBR1)	TGFb	Secreted Signaling	PMID: 29376829
11	11	TGFB2	ACVR1_TGFbR	6.38417768322169e-07	0.03	TGFB2_ACVR1_TGFBR1	TGFB2 - (ACVR1+TGFBR1)	TGFb	Secreted Signaling	PMID: 29376829
4	2	TGFB3	ACVR1_TGFbR	0.000158156994897549	0	TGFB3_ACVR1_TGFBR1	TGFB3 - (ACVR1+TGFBR1)	TGFb	Secreted Signaling	PMID: 29376829
6	2	TGFB3	ACVR1_TGFbR	1.41600022457025e-05	0.01	TGFB3_ACVR1_TGFBR1	TGFB3 - (ACVR1+TGFBR1)	TGFb	Secreted Signaling	PMID: 29376829
8	2	TGFB3	ACVR1_TGFbR	6.62413973614246e-05	0	TGFB3_ACVR1_TGFBR1	TGFB3 - (ACVR1+TGFBR1)	TGFb	Secreted Signaling	PMID: 29376829
4	3	TGFB3	ACVR1_TGFbR	0.000134097974916846	0	TGFB3_ACVR1_TGFBR1	TGFB3 - (ACVR1+TGFBR1)	TGFb	Secreted Signaling	PMID: 29376829
6	3	TGFB3	ACVR1_TGFbR	1.20063343984849e-05	0.01	TGFB3_ACVR1_TGFBR1	TGFB3 - (ACVR1+TGFBR1)	TGFb	Secreted Signaling	PMID: 29376829
8	3	TGFB3	ACVR1_TGFbR	5.61663775895273e-05	0	TGFB3_ACVR1_TGFBR1	TGFB3 - (ACVR1+TGFBR1)	TGFb	Secreted Signaling	PMID: 29376829
2	4	TGFB3	ACVR1_TGFbR	0.000140853389952925	0	TGFB3_ACVR1_TGFBR1	TGFB3 - (ACVR1+TGFBR1)	TGFb	Secreted Signaling	PMID: 29376829
3	4	TGFB3	ACVR1_TGFbR	0.00012948834573676	0	TGFB3_ACVR1_TGFBR1	TGFB3 - (ACVR1+TGFBR1)	TGFb	Secreted Signaling	PMID: 29376829
4	4	TGFB3	ACVR1_TGFbR	0.00017279502226433	0	TGFB3_ACVR1_TGFBR1	TGFB3 - (ACVR1+TGFBR1)	TGFb	Secreted Signaling	PMID: 29376829
5	4	TGFB3	ACVR1_TGFbR	5.49861259119412e-05	0	TGFB3_ACVR1_TGFBR1	TGFB3 - (ACVR1+TGFBR1)	TGFb	Secreted Signaling	PMID: 29376829
6	4	TGFB3	ACVR1_TGFbR	1.54659450906472e-05	0	TGFB3_ACVR1_TGFBR1	TGFB3 - (ACVR1+TGFBR1)	TGFb	Secreted Signaling	PMID: 29376829
8	4	TGFB3	ACVR1_TGFbR	7.23509787243275e-05	0	TGFB3_ACVR1_TGFBR1	TGFB3 - (ACVR1+TGFBR1)	TGFb	Secreted Signaling	PMID: 29376829
9	4	TGFB3	ACVR1_TGFbR	3.98744828920851e-06	0.03	TGFB3_ACVR1_TGFBR1	TGFB3 - (ACVR1+TGFBR1)	TGFb	Secreted Signaling	PMID: 29376829
10	4	TGFB3	ACVR1_TGFbR	0.000169713143965935	0	TGFB3_ACVR1_TGFBR1	TGFB3 - (ACVR1+TGFBR1)	TGFb	Secreted Signaling	PMID: 29376829
11	4	TGFB3	ACVR1_TGFbR	1.13698113281402e-05	0	TGFB3_ACVR1_TGFBR1	TGFB3 - (ACVR1+TGFBR1)	TGFb	Secreted Signaling	PMID: 29376829
4	5	TGFB3	ACVR1_TGFbR	5.38139749045271e-05	0.01	TGFB3_ACVR1_TGFBR1	TGFB3 - (ACVR1+TGFBR1)	TGFb	Secreted Signaling	PMID: 29376829
6	5	TGFB3	ACVR1_TGFbR	4.81810524691398e-06	0.01	TGFB3_ACVR1_TGFBR1	TGFB3 - (ACVR1+TGFBR1)	TGFb	Secreted Signaling	PMID: 29376829
8	5	TGFB3	ACVR1_TGFbR	2.25394004214013e-05	0	TGFB3_ACVR1_TGFBR1	TGFB3 - (ACVR1+TGFBR1)	TGFb	Secreted Signaling	PMID: 29376829
2	6	TGFB3	ACVR1_TGFbR	1.52691306089907e-05	0.01	TGFB3_ACVR1_TGFBR1	TGFB3 - (ACVR1+TGFBR1)	TGFb	Secreted Signaling	PMID: 29376829
3	6	TGFB3	ACVR1_TGFbR	1.40357140004646e-05	0	TGFB3_ACVR1_TGFBR1	TGFB3 - (ACVR1+TGFBR1)	TGFb	Secreted Signaling	PMID: 29376829
4	6	TGFB3	ACVR1_TGFbR	1.87146110692475e-05	0	TGFB3_ACVR1_TGFBR1	TGFB3 - (ACVR1+TGFBR1)	TGFb	Secreted Signaling	PMID: 29376829
5	6	TGFB3	ACVR1_TGFbR	5.9592076979591e-06	0	TGFB3_ACVR1_TGFBR1	TGFB3 - (ACVR1+TGFBR1)	TGFb	Secreted Signaling	PMID: 29376829
6	6	TGFB3	ACVR1_TGFbR	1.6740710989398e-06	0	TGFB3_ACVR1_TGFBR1	TGFB3 - (ACVR1+TGFBR1)	TGFb	Secreted Signaling	PMID: 29376829
8	6	TGFB3	ACVR1_TGFbR	7.83150647278507e-06	0	TGFB3_ACVR1_TGFBR1	TGFB3 - (ACVR1+TGFBR1)	TGFb	Secreted Signaling	PMID: 29376829
9	6	TGFB3	ACVR1_TGFbR	4.32022239541496e-07	0	TGFB3_ACVR1_TGFBR1	TGFB3 - (ACVR1+TGFBR1)	TGFb	Secreted Signaling	PMID: 29376829
10	6	TGFB3	ACVR1_TGFbR	1.83968129186193e-05	0	TGFB3_ACVR1_TGFBR1	TGFB3 - (ACVR1+TGFBR1)	TGFb	Secreted Signaling	PMID: 29376829
11	6	TGFB3	ACVR1_TGFbR	1.23167954921406e-06	0	TGFB3_ACVR1_TGFBR1	TGFB3 - (ACVR1+TGFBR1)	TGFb	Secreted Signaling	PMID: 29376829
2	8	TGFB3	ACVR1_TGFbR	5.24306688693338e-05	0.02	TGFB3_ACVR1_TGFBR1	TGFB3 - (ACVR1+TGFBR1)	TGFb	Secreted Signaling	PMID: 29376829
3	8	TGFB3	ACVR1_TGFbR	4.81995026409281e-05	0.01	TGFB3_ACVR1_TGFBR1	TGFB3 - (ACVR1+TGFBR1)	TGFb	Secreted Signaling	PMID: 29376829
4	8	TGFB3	ACVR1_TGFbR	6.43120050794015e-05	0	TGFB3_ACVR1_TGFBR1	TGFB3 - (ACVR1+TGFBR1)	TGFb	Secreted Signaling	PMID: 29376829
5	8	TGFB3	ACVR1_TGFbR	2.04670446957897e-05	0	TGFB3_ACVR1_TGFBR1	TGFB3 - (ACVR1+TGFBR1)	TGFb	Secreted Signaling	PMID: 29376829
6	8	TGFB3	ACVR1_TGFbR	5.75573681831473e-06	0	TGFB3_ACVR1_TGFBR1	TGFB3 - (ACVR1+TGFBR1)	TGFb	Secreted Signaling	PMID: 29376829
8	8	TGFB3	ACVR1_TGFbR	2.69258470136782e-05	0	TGFB3_ACVR1_TGFBR1	TGFB3 - (ACVR1+TGFBR1)	TGFb	Secreted Signaling	PMID: 29376829
9	8	TGFB3	ACVR1_TGFbR	1.48415465822291e-06	0.03	TGFB3_ACVR1_TGFBR1	TGFB3 - (ACVR1+TGFBR1)	TGFb	Secreted Signaling	PMID: 29376829
10	8	TGFB3	ACVR1_TGFbR	6.31728845350044e-05	0	TGFB3_ACVR1_TGFBR1	TGFB3 - (ACVR1+TGFBR1)	TGFb	Secreted Signaling	PMID: 29376829
11	8	TGFB3	ACVR1_TGFbR	4.23182557978445e-06	0	TGFB3_ACVR1_TGFBR1	TGFB3 - (ACVR1+TGFBR1)	TGFb	Secreted Signaling	PMID: 29376829
4	9	TGFB3	ACVR1_TGFbR	4.80146492004624e-06	0	TGFB3_ACVR1_TGFBR1	TGFB3 - (ACVR1+TGFBR1)	TGFb	Secreted Signaling	PMID: 29376829
6	9	TGFB3	ACVR1_TGFbR	4.29726146736773e-07	0.01	TGFB3_ACVR1_TGFBR1	TGFB3 - (ACVR1+TGFBR1)	TGFb	Secreted Signaling	PMID: 29376829
8	9	TGFB3	ACVR1_TGFbR	2.01029642277284e-06	0	TGFB3_ACVR1_TGFBR1	TGFB3 - (ACVR1+TGFBR1)	TGFb	Secreted Signaling	PMID: 29376829
4	10	TGFB3	ACVR1_TGFbR	0.000178791505055848	0	TGFB3_ACVR1_TGFBR1	TGFB3 - (ACVR1+TGFBR1)	TGFb	Secreted Signaling	PMID: 29376829
6	10	TGFB3	ACVR1_TGFbR	1.60080650187928e-05	0.02	TGFB3_ACVR1_TGFBR1	TGFB3 - (ACVR1+TGFBR1)	TGFb	Secreted Signaling	PMID: 29376829
8	10	TGFB3	ACVR1_TGFbR	7.48867129533852e-05	0	TGFB3_ACVR1_TGFBR1	TGFB3 - (ACVR1+TGFBR1)	TGFb	Secreted Signaling	PMID: 29376829
4	11	TGFB3	ACVR1_TGFbR	1.2763817071823e-05	0	TGFB3_ACVR1_TGFBR1	TGFB3 - (ACVR1+TGFBR1)	TGFb	Secreted Signaling	PMID: 29376829
6	11	TGFB3	ACVR1_TGFbR	1.14236508783594e-06	0	TGFB3_ACVR1_TGFBR1	TGFB3 - (ACVR1+TGFBR1)	TGFb	Secreted Signaling	PMID: 29376829
8	11	TGFB3	ACVR1_TGFbR	5.34408252018092e-06	0	TGFB3_ACVR1_TGFBR1	TGFB3 - (ACVR1+TGFBR1)	TGFb	Secreted Signaling	PMID: 29376829
6	1	BMP4	BMPR1A_ACVR2A	8.57607001521441e-06	0.04	BMP4_BMPR1A_ACVR2A	BMP4 - (BMPR1A+ACVR2A)	BMP	Secreted Signaling	KEGG: hsa04350; PMID:26893264
1	2	BMP4	BMPR1A_ACVR2A	0.000130609579382182	0	BMP4_BMPR1A_ACVR2A	BMP4 - (BMPR1A+ACVR2A)	BMP	Secreted Signaling	KEGG: hsa04350; PMID:26893264
2	2	BMP4	BMPR1A_ACVR2A	0.000392622479846034	0	BMP4_BMPR1A_ACVR2A	BMP4 - (BMPR1A+ACVR2A)	BMP	Secreted Signaling	KEGG: hsa04350; PMID:26893264
3	2	BMP4	BMPR1A_ACVR2A	0.000355416488971039	0	BMP4_BMPR1A_ACVR2A	BMP4 - (BMPR1A+ACVR2A)	BMP	Secreted Signaling	KEGG: hsa04350; PMID:26893264
4	2	BMP4	BMPR1A_ACVR2A	0.00035425916861946	0	BMP4_BMPR1A_ACVR2A	BMP4 - (BMPR1A+ACVR2A)	BMP	Secreted Signaling	KEGG: hsa04350; PMID:26893264
5	2	BMP4	BMPR1A_ACVR2A	0.000113816318983392	0.02	BMP4_BMPR1A_ACVR2A	BMP4 - (BMPR1A+ACVR2A)	BMP	Secreted Signaling	KEGG: hsa04350; PMID:26893264
6	2	BMP4	BMPR1A_ACVR2A	2.99250440189096e-05	0	BMP4_BMPR1A_ACVR2A	BMP4 - (BMPR1A+ACVR2A)	BMP	Secreted Signaling	KEGG: hsa04350; PMID:26893264
8	2	BMP4	BMPR1A_ACVR2A	0.00012912659117079	0	BMP4_BMPR1A_ACVR2A	BMP4 - (BMPR1A+ACVR2A)	BMP	Secreted Signaling	KEGG: hsa04350; PMID:26893264
9	2	BMP4	BMPR1A_ACVR2A	1.00568223429957e-05	0	BMP4_BMPR1A_ACVR2A	BMP4 - (BMPR1A+ACVR2A)	BMP	Secreted Signaling	KEGG: hsa04350; PMID:26893264
10	2	BMP4	BMPR1A_ACVR2A	0.000495360690215467	0	BMP4_BMPR1A_ACVR2A	BMP4 - (BMPR1A+ACVR2A)	BMP	Secreted Signaling	KEGG: hsa04350; PMID:26893264
11	2	BMP4	BMPR1A_ACVR2A	2.50467614330685e-05	0	BMP4_BMPR1A_ACVR2A	BMP4 - (BMPR1A+ACVR2A)	BMP	Secreted Signaling	KEGG: hsa04350; PMID:26893264
6	3	BMP4	BMPR1A_ACVR2A	1.8998701049344e-05	0.02	BMP4_BMPR1A_ACVR2A	BMP4 - (BMPR1A+ACVR2A)	BMP	Secreted Signaling	KEGG: hsa04350; PMID:26893264
8	3	BMP4	BMPR1A_ACVR2A	8.19570637952665e-05	0.04	BMP4_BMPR1A_ACVR2A	BMP4 - (BMPR1A+ACVR2A)	BMP	Secreted Signaling	KEGG: hsa04350; PMID:26893264
2	4	BMP4	BMPR1A_ACVR2A	0.000270851228714634	0.01	BMP4_BMPR1A_ACVR2A	BMP4 - (BMPR1A+ACVR2A)	BMP	Secreted Signaling	KEGG: hsa04350; PMID:26893264
3	4	BMP4	BMPR1A_ACVR2A	0.00024519974747178	0	BMP4_BMPR1A_ACVR2A	BMP4 - (BMPR1A+ACVR2A)	BMP	Secreted Signaling	KEGG: hsa04350; PMID:26893264
4	4	BMP4	BMPR1A_ACVR2A	0.000244420074810597	0	BMP4_BMPR1A_ACVR2A	BMP4 - (BMPR1A+ACVR2A)	BMP	Secreted Signaling	KEGG: hsa04350; PMID:26893264
6	4	BMP4	BMPR1A_ACVR2A	2.06520431462188e-05	0	BMP4_BMPR1A_ACVR2A	BMP4 - (BMPR1A+ACVR2A)	BMP	Secreted Signaling	KEGG: hsa04350; PMID:26893264
8	4	BMP4	BMPR1A_ACVR2A	8.90979942384359e-05	0	BMP4_BMPR1A_ACVR2A	BMP4 - (BMPR1A+ACVR2A)	BMP	Secreted Signaling	KEGG: hsa04350; PMID:26893264
9	4	BMP4	BMPR1A_ACVR2A	6.93972039406572e-06	0.04	BMP4_BMPR1A_ACVR2A	BMP4 - (BMPR1A+ACVR2A)	BMP	Secreted Signaling	KEGG: hsa04350; PMID:26893264
10	4	BMP4	BMPR1A_ACVR2A	0.000341769208055952	0	BMP4_BMPR1A_ACVR2A	BMP4 - (BMPR1A+ACVR2A)	BMP	Secreted Signaling	KEGG: hsa04350; PMID:26893264
11	4	BMP4	BMPR1A_ACVR2A	1.728103336641e-05	0.01	BMP4_BMPR1A_ACVR2A	BMP4 - (BMPR1A+ACVR2A)	BMP	Secreted Signaling	KEGG: hsa04350; PMID:26893264
6	6	BMP4	BMPR1A_ACVR2A	1.9900410887792e-06	0.03	BMP4_BMPR1A_ACVR2A	BMP4 - (BMPR1A+ACVR2A)	BMP	Secreted Signaling	KEGG: hsa04350; PMID:26893264
6	10	BMP4	BMPR1A_ACVR2A	2.56061269126537e-05	0.02	BMP4_BMPR1A_ACVR2A	BMP4 - (BMPR1A+ACVR2A)	BMP	Secreted Signaling	KEGG: hsa04350; PMID:26893264
8	10	BMP4	BMPR1A_ACVR2A	0.000110460475949078	0.02	BMP4_BMPR1A_ACVR2A	BMP4 - (BMPR1A+ACVR2A)	BMP	Secreted Signaling	KEGG: hsa04350; PMID:26893264
4	11	BMP4	BMPR1A_ACVR2A	2.39804766756518e-05	0.03	BMP4_BMPR1A_ACVR2A	BMP4 - (BMPR1A+ACVR2A)	BMP	Secreted Signaling	KEGG: hsa04350; PMID:26893264
6	11	BMP4	BMPR1A_ACVR2A	2.02524888501506e-06	0.02	BMP4_BMPR1A_ACVR2A	BMP4 - (BMPR1A+ACVR2A)	BMP	Secreted Signaling	KEGG: hsa04350; PMID:26893264
8	11	BMP4	BMPR1A_ACVR2A	8.74021667686294e-06	0.01	BMP4_BMPR1A_ACVR2A	BMP4 - (BMPR1A+ACVR2A)	BMP	Secreted Signaling	KEGG: hsa04350; PMID:26893264
9	11	BMP4	BMPR1A_ACVR2A	6.80680513571349e-07	0.01	BMP4_BMPR1A_ACVR2A	BMP4 - (BMPR1A+ACVR2A)	BMP	Secreted Signaling	KEGG: hsa04350; PMID:26893264
11	11	BMP4	BMPR1A_ACVR2A	1.69545528562512e-06	0.03	BMP4_BMPR1A_ACVR2A	BMP4 - (BMPR1A+ACVR2A)	BMP	Secreted Signaling	KEGG: hsa04350; PMID:26893264
2	2	BMP4	BMPR1A_ACVR2B	0.000136441272239556	0.04	BMP4_BMPR1A_ACVR2B	BMP4 - (BMPR1A+ACVR2B)	BMP	Secreted Signaling	KEGG: hsa04350; PMID:26893264
3	2	BMP4	BMPR1A_ACVR2B	0.000123539897237487	0.01	BMP4_BMPR1A_ACVR2B	BMP4 - (BMPR1A+ACVR2B)	BMP	Secreted Signaling	KEGG: hsa04350; PMID:26893264
4	2	BMP4	BMPR1A_ACVR2B	0.000123172565719107	0	BMP4_BMPR1A_ACVR2B	BMP4 - (BMPR1A+ACVR2B)	BMP	Secreted Signaling	KEGG: hsa04350; PMID:26893264
6	2	BMP4	BMPR1A_ACVR2B	1.04146255301031e-05	0	BMP4_BMPR1A_ACVR2B	BMP4 - (BMPR1A+ACVR2B)	BMP	Secreted Signaling	KEGG: hsa04350; PMID:26893264
8	2	BMP4	BMPR1A_ACVR2B	4.49100398663303e-05	0	BMP4_BMPR1A_ACVR2B	BMP4 - (BMPR1A+ACVR2B)	BMP	Secreted Signaling	KEGG: hsa04350; PMID:26893264
9	2	BMP4	BMPR1A_ACVR2B	3.49861078499663e-06	0.04	BMP4_BMPR1A_ACVR2B	BMP4 - (BMPR1A+ACVR2B)	BMP	Secreted Signaling	KEGG: hsa04350; PMID:26893264
10	2	BMP4	BMPR1A_ACVR2B	0.000172225806684109	0	BMP4_BMPR1A_ACVR2B	BMP4 - (BMPR1A+ACVR2B)	BMP	Secreted Signaling	KEGG: hsa04350; PMID:26893264
4	3	BMP4	BMPR1A_ACVR2B	0.000100561086009033	0.04	BMP4_BMPR1A_ACVR2B	BMP4 - (BMPR1A+ACVR2B)	BMP	Secreted Signaling	KEGG: hsa04350; PMID:26893264
6	3	BMP4	BMPR1A_ACVR2B	8.50304577252857e-06	0	BMP4_BMPR1A_ACVR2B	BMP4 - (BMPR1A+ACVR2B)	BMP	Secreted Signaling	KEGG: hsa04350; PMID:26893264
8	3	BMP4	BMPR1A_ACVR2B	3.66660590708873e-05	0.01	BMP4_BMPR1A_ACVR2B	BMP4 - (BMPR1A+ACVR2B)	BMP	Secreted Signaling	KEGG: hsa04350; PMID:26893264
10	3	BMP4	BMPR1A_ACVR2B	0.000140609160336693	0.03	BMP4_BMPR1A_ACVR2B	BMP4 - (BMPR1A+ACVR2B)	BMP	Secreted Signaling	KEGG: hsa04350; PMID:26893264
2	4	BMP4	BMPR1A_ACVR2B	0.000121295043959952	0	BMP4_BMPR1A_ACVR2B	BMP4 - (BMPR1A+ACVR2B)	BMP	Secreted Signaling	KEGG: hsa04350; PMID:26893264
3	4	BMP4	BMPR1A_ACVR2B	0.000109825022902865	0	BMP4_BMPR1A_ACVR2B	BMP4 - (BMPR1A+ACVR2B)	BMP	Secreted Signaling	KEGG: hsa04350; PMID:26893264
4	4	BMP4	BMPR1A_ACVR2B	0.000109497457991567	0	BMP4_BMPR1A_ACVR2B	BMP4 - (BMPR1A+ACVR2B)	BMP	Secreted Signaling	KEGG: hsa04350; PMID:26893264
6	4	BMP4	BMPR1A_ACVR2B	9.2580631188576e-06	0	BMP4_BMPR1A_ACVR2B	BMP4 - (BMPR1A+ACVR2B)	BMP	Secreted Signaling	KEGG: hsa04350; PMID:26893264
8	4	BMP4	BMPR1A_ACVR2B	3.9923544427187e-05	0	BMP4_BMPR1A_ACVR2B	BMP4 - (BMPR1A+ACVR2B)	BMP	Secreted Signaling	KEGG: hsa04350; PMID:26893264
9	4	BMP4	BMPR1A_ACVR2B	3.11012459248765e-06	0.01	BMP4_BMPR1A_ACVR2B	BMP4 - (BMPR1A+ACVR2B)	BMP	Secreted Signaling	KEGG: hsa04350; PMID:26893264
10	4	BMP4	BMPR1A_ACVR2B	0.000153104799451573	0	BMP4_BMPR1A_ACVR2B	BMP4 - (BMPR1A+ACVR2B)	BMP	Secreted Signaling	KEGG: hsa04350; PMID:26893264
11	4	BMP4	BMPR1A_ACVR2B	7.74181777791689e-06	0	BMP4_BMPR1A_ACVR2B	BMP4 - (BMPR1A+ACVR2B)	BMP	Secreted Signaling	KEGG: hsa04350; PMID:26893264
4	6	BMP4	BMPR1A_ACVR2B	8.45627674151864e-06	0.04	BMP4_BMPR1A_ACVR2B	BMP4 - (BMPR1A+ACVR2B)	BMP	Secreted Signaling	KEGG: hsa04350; PMID:26893264
6	6	BMP4	BMPR1A_ACVR2B	7.14968122811824e-07	0.02	BMP4_BMPR1A_ACVR2B	BMP4 - (BMPR1A+ACVR2B)	BMP	Secreted Signaling	KEGG: hsa04350; PMID:26893264
8	6	BMP4	BMPR1A_ACVR2B	3.08319825270432e-06	0.02	BMP4_BMPR1A_ACVR2B	BMP4 - (BMPR1A+ACVR2B)	BMP	Secreted Signaling	KEGG: hsa04350; PMID:26893264
10	6	BMP4	BMPR1A_ACVR2B	1.18239964419647e-05	0.03	BMP4_BMPR1A_ACVR2B	BMP4 - (BMPR1A+ACVR2B)	BMP	Secreted Signaling	KEGG: hsa04350; PMID:26893264
2	9	BMP4	BMPR1A_ACVR2B	5.76160087382035e-06	0.02	BMP4_BMPR1A_ACVR2B	BMP4 - (BMPR1A+ACVR2B)	BMP	Secreted Signaling	KEGG: hsa04350; PMID:26893264
3	9	BMP4	BMPR1A_ACVR2B	5.21622630654135e-06	0.02	BMP4_BMPR1A_ACVR2B	BMP4 - (BMPR1A+ACVR2B)	BMP	Secreted Signaling	KEGG: hsa04350; PMID:26893264
4	9	BMP4	BMPR1A_ACVR2B	5.19999814668996e-06	0.02	BMP4_BMPR1A_ACVR2B	BMP4 - (BMPR1A+ACVR2B)	BMP	Secreted Signaling	KEGG: hsa04350; PMID:26893264
6	9	BMP4	BMPR1A_ACVR2B	4.39471071298907e-07	0.01	BMP4_BMPR1A_ACVR2B	BMP4 - (BMPR1A+ACVR2B)	BMP	Secreted Signaling	KEGG: hsa04350; PMID:26893264
8	9	BMP4	BMPR1A_ACVR2B	1.89568850403681e-06	0.01	BMP4_BMPR1A_ACVR2B	BMP4 - (BMPR1A+ACVR2B)	BMP	Secreted Signaling	KEGG: hsa04350; PMID:26893264
9	9	BMP4	BMPR1A_ACVR2B	1.47661410893193e-07	0.01	BMP4_BMPR1A_ACVR2B	BMP4 - (BMPR1A+ACVR2B)	BMP	Secreted Signaling	KEGG: hsa04350; PMID:26893264
10	9	BMP4	BMPR1A_ACVR2B	7.27101961023753e-06	0.02	BMP4_BMPR1A_ACVR2B	BMP4 - (BMPR1A+ACVR2B)	BMP	Secreted Signaling	KEGG: hsa04350; PMID:26893264
11	9	BMP4	BMPR1A_ACVR2B	3.67653021416084e-07	0.01	BMP4_BMPR1A_ACVR2B	BMP4 - (BMPR1A+ACVR2B)	BMP	Secreted Signaling	KEGG: hsa04350; PMID:26893264
4	10	BMP4	BMPR1A_ACVR2B	0.00013343564782802	0.02	BMP4_BMPR1A_ACVR2B	BMP4 - (BMPR1A+ACVR2B)	BMP	Secreted Signaling	KEGG: hsa04350; PMID:26893264
6	10	BMP4	BMPR1A_ACVR2B	1.12828622765977e-05	0.01	BMP4_BMPR1A_ACVR2B	BMP4 - (BMPR1A+ACVR2B)	BMP	Secreted Signaling	KEGG: hsa04350; PMID:26893264
8	10	BMP4	BMPR1A_ACVR2B	4.86527141778559e-05	0	BMP4_BMPR1A_ACVR2B	BMP4 - (BMPR1A+ACVR2B)	BMP	Secreted Signaling	KEGG: hsa04350; PMID:26893264
1	11	BMP4	BMPR1A_ACVR2B	4.5972189867218e-06	0.02	BMP4_BMPR1A_ACVR2B	BMP4 - (BMPR1A+ACVR2B)	BMP	Secreted Signaling	KEGG: hsa04350; PMID:26893264
2	11	BMP4	BMPR1A_ACVR2B	1.38277362562148e-05	0.01	BMP4_BMPR1A_ACVR2B	BMP4 - (BMPR1A+ACVR2B)	BMP	Secreted Signaling	KEGG: hsa04350; PMID:26893264
3	11	BMP4	BMPR1A_ACVR2B	1.25191484351883e-05	0.01	BMP4_BMPR1A_ACVR2B	BMP4 - (BMPR1A+ACVR2B)	BMP	Secreted Signaling	KEGG: hsa04350; PMID:26893264
4	11	BMP4	BMPR1A_ACVR2B	1.24805736316667e-05	0.01	BMP4_BMPR1A_ACVR2B	BMP4 - (BMPR1A+ACVR2B)	BMP	Secreted Signaling	KEGG: hsa04350; PMID:26893264
5	11	BMP4	BMPR1A_ACVR2B	4.00584388707488e-06	0.02	BMP4_BMPR1A_ACVR2B	BMP4 - (BMPR1A+ACVR2B)	BMP	Secreted Signaling	KEGG: hsa04350; PMID:26893264
6	11	BMP4	BMPR1A_ACVR2B	1.05488597615977e-06	0	BMP4_BMPR1A_ACVR2B	BMP4 - (BMPR1A+ACVR2B)	BMP	Secreted Signaling	KEGG: hsa04350; PMID:26893264
8	11	BMP4	BMPR1A_ACVR2B	4.55001215345152e-06	0.01	BMP4_BMPR1A_ACVR2B	BMP4 - (BMPR1A+ACVR2B)	BMP	Secreted Signaling	KEGG: hsa04350; PMID:26893264
9	11	BMP4	BMPR1A_ACVR2B	3.54424624987451e-07	0.01	BMP4_BMPR1A_ACVR2B	BMP4 - (BMPR1A+ACVR2B)	BMP	Secreted Signaling	KEGG: hsa04350; PMID:26893264
10	11	BMP4	BMPR1A_ACVR2B	1.74511867272953e-05	0.01	BMP4_BMPR1A_ACVR2B	BMP4 - (BMPR1A+ACVR2B)	BMP	Secreted Signaling	KEGG: hsa04350; PMID:26893264
11	11	BMP4	BMPR1A_ACVR2B	8.82409989718731e-07	0.01	BMP4_BMPR1A_ACVR2B	BMP4 - (BMPR1A+ACVR2B)	BMP	Secreted Signaling	KEGG: hsa04350; PMID:26893264
3	2	BMP4	BMPR1A_BMPR2	0.000630840864530014	0.03	BMP4_BMPR1A_BMPR2	BMP4 - (BMPR1A+BMPR2)	BMP	Secreted Signaling	KEGG: hsa04350; PMID:26893264
4	2	BMP4	BMPR1A_BMPR2	0.000628574881926799	0.01	BMP4_BMPR1A_BMPR2	BMP4 - (BMPR1A+BMPR2)	BMP	Secreted Signaling	KEGG: hsa04350; PMID:26893264
6	2	BMP4	BMPR1A_BMPR2	5.30368167885037e-05	0	BMP4_BMPR1A_BMPR2	BMP4 - (BMPR1A+BMPR2)	BMP	Secreted Signaling	KEGG: hsa04350; PMID:26893264
8	2	BMP4	BMPR1A_BMPR2	0.000229029576104613	0	BMP4_BMPR1A_BMPR2	BMP4 - (BMPR1A+BMPR2)	BMP	Secreted Signaling	KEGG: hsa04350; PMID:26893264
10	2	BMP4	BMPR1A_BMPR2	0.000878975349781	0	BMP4_BMPR1A_BMPR2	BMP4 - (BMPR1A+BMPR2)	BMP	Secreted Signaling	KEGG: hsa04350; PMID:26893264
6	3	BMP4	BMPR1A_BMPR2	4.35293229950368e-05	0.01	BMP4_BMPR1A_BMPR2	BMP4 - (BMPR1A+BMPR2)	BMP	Secreted Signaling	KEGG: hsa04350; PMID:26893264
8	3	BMP4	BMPR1A_BMPR2	0.000187952649474073	0.03	BMP4_BMPR1A_BMPR2	BMP4 - (BMPR1A+BMPR2)	BMP	Secreted Signaling	KEGG: hsa04350; PMID:26893264
2	4	BMP4	BMPR1A_BMPR2	0.000631896204338456	0.01	BMP4_BMPR1A_BMPR2	BMP4 - (BMPR1A+BMPR2)	BMP	Secreted Signaling	KEGG: hsa04350; PMID:26893264
3	4	BMP4	BMPR1A_BMPR2	0.00057183184264952	0	BMP4_BMPR1A_BMPR2	BMP4 - (BMPR1A+BMPR2)	BMP	Secreted Signaling	KEGG: hsa04350; PMID:26893264
4	4	BMP4	BMPR1A_BMPR2	0.000569741752713823	0	BMP4_BMPR1A_BMPR2	BMP4 - (BMPR1A+BMPR2)	BMP	Secreted Signaling	KEGG: hsa04350; PMID:26893264
6	4	BMP4	BMPR1A_BMPR2	4.80624467133667e-05	0	BMP4_BMPR1A_BMPR2	BMP4 - (BMPR1A+BMPR2)	BMP	Secreted Signaling	KEGG: hsa04350; PMID:26893264
8	4	BMP4	BMPR1A_BMPR2	0.00020757858003399	0	BMP4_BMPR1A_BMPR2	BMP4 - (BMPR1A+BMPR2)	BMP	Secreted Signaling	KEGG: hsa04350; PMID:26893264
9	4	BMP4	BMPR1A_BMPR2	1.61613178535514e-05	0.01	BMP4_BMPR1A_BMPR2	BMP4 - (BMPR1A+BMPR2)	BMP	Secreted Signaling	KEGG: hsa04350; PMID:26893264
10	4	BMP4	BMPR1A_BMPR2	0.000796711954215296	0	BMP4_BMPR1A_BMPR2	BMP4 - (BMPR1A+BMPR2)	BMP	Secreted Signaling	KEGG: hsa04350; PMID:26893264
11	4	BMP4	BMPR1A_BMPR2	4.02806289774635e-05	0	BMP4_BMPR1A_BMPR2	BMP4 - (BMPR1A+BMPR2)	BMP	Secreted Signaling	KEGG: hsa04350; PMID:26893264
2	6	BMP4	BMPR1A_BMPR2	5.05512002524004e-05	0.04	BMP4_BMPR1A_BMPR2	BMP4 - (BMPR1A+BMPR2)	BMP	Secreted Signaling	KEGG: hsa04350; PMID:26893264
3	6	BMP4	BMPR1A_BMPR2	4.57438331039006e-05	0.01	BMP4_BMPR1A_BMPR2	BMP4 - (BMPR1A+BMPR2)	BMP	Secreted Signaling	KEGG: hsa04350; PMID:26893264
4	6	BMP4	BMPR1A_BMPR2	4.55738313235189e-05	0	BMP4_BMPR1A_BMPR2	BMP4 - (BMPR1A+BMPR2)	BMP	Secreted Signaling	KEGG: hsa04350; PMID:26893264
6	6	BMP4	BMPR1A_BMPR2	3.84373448629848e-06	0	BMP4_BMPR1A_BMPR2	BMP4 - (BMPR1A+BMPR2)	BMP	Secreted Signaling	KEGG: hsa04350; PMID:26893264
8	6	BMP4	BMPR1A_BMPR2	1.66031624083088e-05	0	BMP4_BMPR1A_BMPR2	BMP4 - (BMPR1A+BMPR2)	BMP	Secreted Signaling	KEGG: hsa04350; PMID:26893264
9	6	BMP4	BMPR1A_BMPR2	1.29259323341517e-06	0.03	BMP4_BMPR1A_BMPR2	BMP4 - (BMPR1A+BMPR2)	BMP	Secreted Signaling	KEGG: hsa04350; PMID:26893264
10	6	BMP4	BMPR1A_BMPR2	6.37297681869696e-05	0	BMP4_BMPR1A_BMPR2	BMP4 - (BMPR1A+BMPR2)	BMP	Secreted Signaling	KEGG: hsa04350; PMID:26893264
11	6	BMP4	BMPR1A_BMPR2	3.22204683157227e-06	0.01	BMP4_BMPR1A_BMPR2	BMP4 - (BMPR1A+BMPR2)	BMP	Secreted Signaling	KEGG: hsa04350; PMID:26893264
6	9	BMP4	BMPR1A_BMPR2	1.25599642787868e-06	0.02	BMP4_BMPR1A_BMPR2	BMP4 - (BMPR1A+BMPR2)	BMP	Secreted Signaling	KEGG: hsa04350; PMID:26893264
4	10	BMP4	BMPR1A_BMPR2	0.000720368755559249	0	BMP4_BMPR1A_BMPR2	BMP4 - (BMPR1A+BMPR2)	BMP	Secreted Signaling	KEGG: hsa04350; PMID:26893264
6	10	BMP4	BMPR1A_BMPR2	6.07862724842087e-05	0	BMP4_BMPR1A_BMPR2	BMP4 - (BMPR1A+BMPR2)	BMP	Secreted Signaling	KEGG: hsa04350; PMID:26893264
8	10	BMP4	BMPR1A_BMPR2	0.000262481815972938	0	BMP4_BMPR1A_BMPR2	BMP4 - (BMPR1A+BMPR2)	BMP	Secreted Signaling	KEGG: hsa04350; PMID:26893264
10	10	BMP4	BMPR1A_BMPR2	0.00100733369793497	0	BMP4_BMPR1A_BMPR2	BMP4 - (BMPR1A+BMPR2)	BMP	Secreted Signaling	KEGG: hsa04350; PMID:26893264
4	11	BMP4	BMPR1A_BMPR2	4.11610481121329e-05	0.01	BMP4_BMPR1A_BMPR2	BMP4 - (BMPR1A+BMPR2)	BMP	Secreted Signaling	KEGG: hsa04350; PMID:26893264
6	11	BMP4	BMPR1A_BMPR2	3.47203487970189e-06	0	BMP4_BMPR1A_BMPR2	BMP4 - (BMPR1A+BMPR2)	BMP	Secreted Signaling	KEGG: hsa04350; PMID:26893264
8	11	BMP4	BMPR1A_BMPR2	1.49961963878081e-05	0.01	BMP4_BMPR1A_BMPR2	BMP4 - (BMPR1A+BMPR2)	BMP	Secreted Signaling	KEGG: hsa04350; PMID:26893264
9	11	BMP4	BMPR1A_BMPR2	1.16752875141562e-06	0.03	BMP4_BMPR1A_BMPR2	BMP4 - (BMPR1A+BMPR2)	BMP	Secreted Signaling	KEGG: hsa04350; PMID:26893264
10	11	BMP4	BMPR1A_BMPR2	5.75586883600626e-05	0.01	BMP4_BMPR1A_BMPR2	BMP4 - (BMPR1A+BMPR2)	BMP	Secreted Signaling	KEGG: hsa04350; PMID:26893264
6	1	BMP4	BMPR1B_ACVR2A	3.77646155048773e-06	0.04	BMP4_BMPR1B_ACVR2A	BMP4 - (BMPR1B+ACVR2A)	BMP	Secreted Signaling	KEGG: hsa04350; PMID:26893264
1	2	BMP4	BMPR1B_ACVR2A	6.90893359723293e-05	0	BMP4_BMPR1B_ACVR2A	BMP4 - (BMPR1B+ACVR2A)	BMP	Secreted Signaling	KEGG: hsa04350; PMID:26893264
2	2	BMP4	BMPR1B_ACVR2A	0.000207830516846908	0	BMP4_BMPR1B_ACVR2A	BMP4 - (BMPR1B+ACVR2A)	BMP	Secreted Signaling	KEGG: hsa04350; PMID:26893264
3	2	BMP4	BMPR1B_ACVR2A	0.000188166880335929	0	BMP4_BMPR1B_ACVR2A	BMP4 - (BMPR1B+ACVR2A)	BMP	Secreted Signaling	KEGG: hsa04350; PMID:26893264
4	2	BMP4	BMPR1B_ACVR2A	0.000187592550851724	0	BMP4_BMPR1B_ACVR2A	BMP4 - (BMPR1B+ACVR2A)	BMP	Secreted Signaling	KEGG: hsa04350; PMID:26893264
5	2	BMP4	BMPR1B_ACVR2A	6.02011466524253e-05	0	BMP4_BMPR1B_ACVR2A	BMP4 - (BMPR1B+ACVR2A)	BMP	Secreted Signaling	KEGG: hsa04350; PMID:26893264
6	2	BMP4	BMPR1B_ACVR2A	1.58573006122512e-05	0	BMP4_BMPR1B_ACVR2A	BMP4 - (BMPR1B+ACVR2A)	BMP	Secreted Signaling	KEGG: hsa04350; PMID:26893264
8	2	BMP4	BMPR1B_ACVR2A	6.83923364960781e-05	0	BMP4_BMPR1B_ACVR2A	BMP4 - (BMPR1B+ACVR2A)	BMP	Secreted Signaling	KEGG: hsa04350; PMID:26893264
9	2	BMP4	BMPR1B_ACVR2A	5.32757737402923e-06	0	BMP4_BMPR1B_ACVR2A	BMP4 - (BMPR1B+ACVR2A)	BMP	Secreted Signaling	KEGG: hsa04350; PMID:26893264
10	2	BMP4	BMPR1B_ACVR2A	0.00026230365659593	0	BMP4_BMPR1B_ACVR2A	BMP4 - (BMPR1B+ACVR2A)	BMP	Secreted Signaling	KEGG: hsa04350; PMID:26893264
11	2	BMP4	BMPR1B_ACVR2A	1.32633231891854e-05	0	BMP4_BMPR1B_ACVR2A	BMP4 - (BMPR1B+ACVR2A)	BMP	Secreted Signaling	KEGG: hsa04350; PMID:26893264
4	3	BMP4	BMPR1B_ACVR2A	0.000103234184737419	0.01	BMP4_BMPR1B_ACVR2A	BMP4 - (BMPR1B+ACVR2A)	BMP	Secreted Signaling	KEGG: hsa04350; PMID:26893264
6	3	BMP4	BMPR1B_ACVR2A	8.72896181383694e-06	0	BMP4_BMPR1B_ACVR2A	BMP4 - (BMPR1B+ACVR2A)	BMP	Secreted Signaling	KEGG: hsa04350; PMID:26893264
8	3	BMP4	BMPR1B_ACVR2A	3.7640555875203e-05	0	BMP4_BMPR1B_ACVR2A	BMP4 - (BMPR1B+ACVR2A)	BMP	Secreted Signaling	KEGG: hsa04350; PMID:26893264
10	3	BMP4	BMPR1B_ACVR2A	0.000144346881752354	0	BMP4_BMPR1B_ACVR2A	BMP4 - (BMPR1B+ACVR2A)	BMP	Secreted Signaling	KEGG: hsa04350; PMID:26893264
6	9	BMP4	BMPR1B_ACVR2A	4.29125590165208e-07	0.02	BMP4_BMPR1B_ACVR2A	BMP4 - (BMPR1B+ACVR2A)	BMP	Secreted Signaling	KEGG: hsa04350; PMID:26893264
8	9	BMP4	BMPR1B_ACVR2A	1.85103377034791e-06	0.04	BMP4_BMPR1B_ACVR2A	BMP4 - (BMPR1B+ACVR2A)	BMP	Secreted Signaling	KEGG: hsa04350; PMID:26893264
9	9	BMP4	BMPR1B_ACVR2A	1.44183961332861e-07	0.02	BMP4_BMPR1B_ACVR2A	BMP4 - (BMPR1B+ACVR2A)	BMP	Secreted Signaling	KEGG: hsa04350; PMID:26893264
6	10	BMP4	BMPR1B_ACVR2A	1.08208400254545e-05	0.03	BMP4_BMPR1B_ACVR2A	BMP4 - (BMPR1B+ACVR2A)	BMP	Secreted Signaling	KEGG: hsa04350; PMID:26893264
1	2	BMP4	BMPR1B_ACVR2B	2.39225541304882e-05	0	BMP4_BMPR1B_ACVR2B	BMP4 - (BMPR1B+ACVR2B)	BMP	Secreted Signaling	KEGG: hsa04350; PMID:26893264
2	2	BMP4	BMPR1B_ACVR2B	7.19987379188073e-05	0	BMP4_BMPR1B_ACVR2B	BMP4 - (BMPR1B+ACVR2B)	BMP	Secreted Signaling	KEGG: hsa04350; PMID:26893264
3	2	BMP4	BMPR1B_ACVR2B	6.51945485729362e-05	0	BMP4_BMPR1B_ACVR2B	BMP4 - (BMPR1B+ACVR2B)	BMP	Secreted Signaling	KEGG: hsa04350; PMID:26893264
4	2	BMP4	BMPR1B_ACVR2B	6.50053418548417e-05	0	BMP4_BMPR1B_ACVR2B	BMP4 - (BMPR1B+ACVR2B)	BMP	Secreted Signaling	KEGG: hsa04350; PMID:26893264
5	2	BMP4	BMPR1B_ACVR2B	2.08437107730989e-05	0	BMP4_BMPR1B_ACVR2B	BMP4 - (BMPR1B+ACVR2B)	BMP	Secreted Signaling	KEGG: hsa04350; PMID:26893264
6	2	BMP4	BMPR1B_ACVR2B	5.49773098899122e-06	0	BMP4_BMPR1B_ACVR2B	BMP4 - (BMPR1B+ACVR2B)	BMP	Secreted Signaling	KEGG: hsa04350; PMID:26893264
8	2	BMP4	BMPR1B_ACVR2B	2.37034986553816e-05	0	BMP4_BMPR1B_ACVR2B	BMP4 - (BMPR1B+ACVR2B)	BMP	Secreted Signaling	KEGG: hsa04350; PMID:26893264
9	2	BMP4	BMPR1B_ACVR2B	1.84667987123715e-06	0	BMP4_BMPR1B_ACVR2B	BMP4 - (BMPR1B+ACVR2B)	BMP	Secreted Signaling	KEGG: hsa04350; PMID:26893264
10	2	BMP4	BMPR1B_ACVR2B	9.08927426423457e-05	0	BMP4_BMPR1B_ACVR2B	BMP4 - (BMPR1B+ACVR2B)	BMP	Secreted Signaling	KEGG: hsa04350; PMID:26893264
11	2	BMP4	BMPR1B_ACVR2B	4.59611018201558e-06	0	BMP4_BMPR1B_ACVR2B	BMP4 - (BMPR1B+ACVR2B)	BMP	Secreted Signaling	KEGG: hsa04350; PMID:26893264
3	3	BMP4	BMPR1B_ACVR2B	4.62004242927564e-05	0.03	BMP4_BMPR1B_ACVR2B	BMP4 - (BMPR1B+ACVR2B)	BMP	Secreted Signaling	KEGG: hsa04350; PMID:26893264
4	3	BMP4	BMPR1B_ACVR2B	4.60670414544129e-05	0	BMP4_BMPR1B_ACVR2B	BMP4 - (BMPR1B+ACVR2B)	BMP	Secreted Signaling	KEGG: hsa04350; PMID:26893264
6	3	BMP4	BMPR1B_ACVR2B	3.89625201531086e-06	0	BMP4_BMPR1B_ACVR2B	BMP4 - (BMPR1B+ACVR2B)	BMP	Secreted Signaling	KEGG: hsa04350; PMID:26893264
8	3	BMP4	BMPR1B_ACVR2B	1.6798130381063e-05	0	BMP4_BMPR1B_ACVR2B	BMP4 - (BMPR1B+ACVR2B)	BMP	Secreted Signaling	KEGG: hsa04350; PMID:26893264
10	3	BMP4	BMPR1B_ACVR2B	6.44124200290675e-05	0	BMP4_BMPR1B_ACVR2B	BMP4 - (BMPR1B+ACVR2B)	BMP	Secreted Signaling	KEGG: hsa04350; PMID:26893264
6	4	BMP4	BMPR1B_ACVR2B	3.43121673491994e-06	0.02	BMP4_BMPR1B_ACVR2B	BMP4 - (BMPR1B+ACVR2B)	BMP	Secreted Signaling	KEGG: hsa04350; PMID:26893264
8	4	BMP4	BMPR1B_ACVR2B	1.47930229560824e-05	0.02	BMP4_BMPR1B_ACVR2B	BMP4 - (BMPR1B+ACVR2B)	BMP	Secreted Signaling	KEGG: hsa04350; PMID:26893264
1	9	BMP4	BMPR1B_ACVR2B	1.08062992517009e-06	0.02	BMP4_BMPR1B_ACVR2B	BMP4 - (BMPR1B+ACVR2B)	BMP	Secreted Signaling	KEGG: hsa04350; PMID:26893264
2	9	BMP4	BMPR1B_ACVR2B	3.25141803876479e-06	0	BMP4_BMPR1B_ACVR2B	BMP4 - (BMPR1B+ACVR2B)	BMP	Secreted Signaling	KEGG: hsa04350; PMID:26893264
3	9	BMP4	BMPR1B_ACVR2B	2.94394751028393e-06	0	BMP4_BMPR1B_ACVR2B	BMP4 - (BMPR1B+ACVR2B)	BMP	Secreted Signaling	KEGG: hsa04350; PMID:26893264
4	9	BMP4	BMPR1B_ACVR2B	2.93515850652016e-06	0	BMP4_BMPR1B_ACVR2B	BMP4 - (BMPR1B+ACVR2B)	BMP	Secreted Signaling	KEGG: hsa04350; PMID:26893264
5	9	BMP4	BMPR1B_ACVR2B	9.41583944790371e-07	0.02	BMP4_BMPR1B_ACVR2B	BMP4 - (BMPR1B+ACVR2B)	BMP	Secreted Signaling	KEGG: hsa04350; PMID:26893264
6	9	BMP4	BMPR1B_ACVR2B	2.48166684918916e-07	0	BMP4_BMPR1B_ACVR2B	BMP4 - (BMPR1B+ACVR2B)	BMP	Secreted Signaling	KEGG: hsa04350; PMID:26893264
8	9	BMP4	BMPR1B_ACVR2B	1.07017612645806e-06	0	BMP4_BMPR1B_ACVR2B	BMP4 - (BMPR1B+ACVR2B)	BMP	Secreted Signaling	KEGG: hsa04350; PMID:26893264
9	9	BMP4	BMPR1B_ACVR2B	8.33686710148314e-08	0	BMP4_BMPR1B_ACVR2B	BMP4 - (BMPR1B+ACVR2B)	BMP	Secreted Signaling	KEGG: hsa04350; PMID:26893264
10	9	BMP4	BMPR1B_ACVR2B	4.10408635172666e-06	0	BMP4_BMPR1B_ACVR2B	BMP4 - (BMPR1B+ACVR2B)	BMP	Secreted Signaling	KEGG: hsa04350; PMID:26893264
11	9	BMP4	BMPR1B_ACVR2B	2.07524979526787e-07	0	BMP4_BMPR1B_ACVR2B	BMP4 - (BMPR1B+ACVR2B)	BMP	Secreted Signaling	KEGG: hsa04350; PMID:26893264
6	10	BMP4	BMPR1B_ACVR2B	4.75415160509557e-06	0.01	BMP4_BMPR1B_ACVR2B	BMP4 - (BMPR1B+ACVR2B)	BMP	Secreted Signaling	KEGG: hsa04350; PMID:26893264
8	10	BMP4	BMPR1B_ACVR2B	2.04965593499338e-05	0.02	BMP4_BMPR1B_ACVR2B	BMP4 - (BMPR1B+ACVR2B)	BMP	Secreted Signaling	KEGG: hsa04350; PMID:26893264
6	11	BMP4	BMPR1B_ACVR2B	3.76704114393285e-07	0.01	BMP4_BMPR1B_ACVR2B	BMP4 - (BMPR1B+ACVR2B)	BMP	Secreted Signaling	KEGG: hsa04350; PMID:26893264
8	11	BMP4	BMPR1B_ACVR2B	1.62420935661894e-06	0.03	BMP4_BMPR1B_ACVR2B	BMP4 - (BMPR1B+ACVR2B)	BMP	Secreted Signaling	KEGG: hsa04350; PMID:26893264
1	2	BMP4	BMPR1B_BMPR2	0.000123193852678847	0.02	BMP4_BMPR1B_BMPR2	BMP4 - (BMPR1B+BMPR2)	BMP	Secreted Signaling	KEGG: hsa04350; PMID:26893264
2	2	BMP4	BMPR1B_BMPR2	0.000370360872799009	0	BMP4_BMPR1B_BMPR2	BMP4 - (BMPR1B+BMPR2)	BMP	Secreted Signaling	KEGG: hsa04350; PMID:26893264
3	2	BMP4	BMPR1B_BMPR2	0.000335271098252635	0	BMP4_BMPR1B_BMPR2	BMP4 - (BMPR1B+BMPR2)	BMP	Secreted Signaling	KEGG: hsa04350; PMID:26893264
4	2	BMP4	BMPR1B_BMPR2	0.000334187612968386	0	BMP4_BMPR1B_BMPR2	BMP4 - (BMPR1B+BMPR2)	BMP	Secreted Signaling	KEGG: hsa04350; PMID:26893264
6	2	BMP4	BMPR1B_BMPR2	2.82319035400118e-05	0	BMP4_BMPR1B_BMPR2	BMP4 - (BMPR1B+BMPR2)	BMP	Secreted Signaling	KEGG: hsa04350; PMID:26893264
8	2	BMP4	BMPR1B_BMPR2	0.000121813843882276	0	BMP4_BMPR1B_BMPR2	BMP4 - (BMPR1B+BMPR2)	BMP	Secreted Signaling	KEGG: hsa04350; PMID:26893264
9	2	BMP4	BMPR1B_BMPR2	9.48748360364752e-06	0	BMP4_BMPR1B_BMPR2	BMP4 - (BMPR1B+BMPR2)	BMP	Secreted Signaling	KEGG: hsa04350; PMID:26893264
10	2	BMP4	BMPR1B_BMPR2	0.000467293114449064	0	BMP4_BMPR1B_BMPR2	BMP4 - (BMPR1B+BMPR2)	BMP	Secreted Signaling	KEGG: hsa04350; PMID:26893264
11	2	BMP4	BMPR1B_BMPR2	2.36277074560204e-05	0	BMP4_BMPR1B_BMPR2	BMP4 - (BMPR1B+BMPR2)	BMP	Secreted Signaling	KEGG: hsa04350; PMID:26893264
4	3	BMP4	BMPR1B_BMPR2	0.000238175443418534	0	BMP4_BMPR1B_BMPR2	BMP4 - (BMPR1B+BMPR2)	BMP	Secreted Signaling	KEGG: hsa04350; PMID:26893264
6	3	BMP4	BMPR1B_BMPR2	2.0126045216541e-05	0	BMP4_BMPR1B_BMPR2	BMP4 - (BMPR1B+BMPR2)	BMP	Secreted Signaling	KEGG: hsa04350; PMID:26893264
8	3	BMP4	BMPR1B_BMPR2	8.68239393887538e-05	0	BMP4_BMPR1B_BMPR2	BMP4 - (BMPR1B+BMPR2)	BMP	Secreted Signaling	KEGG: hsa04350; PMID:26893264
10	3	BMP4	BMPR1B_BMPR2	0.000333036371590111	0	BMP4_BMPR1B_BMPR2	BMP4 - (BMPR1B+BMPR2)	BMP	Secreted Signaling	KEGG: hsa04350; PMID:26893264
6	4	BMP4	BMPR1B_BMPR2	1.80299286243996e-05	0.04	BMP4_BMPR1B_BMPR2	BMP4 - (BMPR1B+BMPR2)	BMP	Secreted Signaling	KEGG: hsa04350; PMID:26893264
8	4	BMP4	BMPR1B_BMPR2	7.77774694714947e-05	0.04	BMP4_BMPR1B_BMPR2	BMP4 - (BMPR1B+BMPR2)	BMP	Secreted Signaling	KEGG: hsa04350; PMID:26893264
6	9	BMP4	BMPR1B_BMPR2	7.14021000829338e-07	0.01	BMP4_BMPR1B_BMPR2	BMP4 - (BMPR1B+BMPR2)	BMP	Secreted Signaling	KEGG: hsa04350; PMID:26893264
8	9	BMP4	BMPR1B_BMPR2	3.08125037213364e-06	0.02	BMP4_BMPR1B_BMPR2	BMP4 - (BMPR1B+BMPR2)	BMP	Secreted Signaling	KEGG: hsa04350; PMID:26893264
9	9	BMP4	BMPR1B_BMPR2	2.39970965932523e-07	0.04	BMP4_BMPR1B_BMPR2	BMP4 - (BMPR1B+BMPR2)	BMP	Secreted Signaling	KEGG: hsa04350; PMID:26893264
10	9	BMP4	BMPR1B_BMPR2	1.18209321404544e-05	0.04	BMP4_BMPR1B_BMPR2	BMP4 - (BMPR1B+BMPR2)	BMP	Secreted Signaling	KEGG: hsa04350; PMID:26893264
4	10	BMP4	BMPR1B_BMPR2	0.000306166689301275	0.03	BMP4_BMPR1B_BMPR2	BMP4 - (BMPR1B+BMPR2)	BMP	Secreted Signaling	KEGG: hsa04350; PMID:26893264
6	10	BMP4	BMPR1B_BMPR2	2.58726699743303e-05	0.01	BMP4_BMPR1B_BMPR2	BMP4 - (BMPR1B+BMPR2)	BMP	Secreted Signaling	KEGG: hsa04350; PMID:26893264
8	10	BMP4	BMPR1B_BMPR2	0.000111611135574453	0	BMP4_BMPR1B_BMPR2	BMP4 - (BMPR1B+BMPR2)	BMP	Secreted Signaling	KEGG: hsa04350; PMID:26893264
4	1	BMP6	ACVR1_ACVR2A	4.65885909841093e-05	0	BMP6_ACVR1_ACVR2A	BMP6 - (ACVR1+ACVR2A)	BMP	Secreted Signaling	KEGG: hsa04350; PMID:26893264
4	2	BMP6	ACVR1_ACVR2A	0.000191247769363296	0	BMP6_ACVR1_ACVR2A	BMP6 - (ACVR1+ACVR2A)	BMP	Secreted Signaling	KEGG: hsa04350; PMID:26893264
6	2	BMP6	ACVR1_ACVR2A	1.57270984560366e-05	0	BMP6_ACVR1_ACVR2A	BMP6 - (ACVR1+ACVR2A)	BMP	Secreted Signaling	KEGG: hsa04350; PMID:26893264
4	3	BMP6	ACVR1_ACVR2A	0.000117509562279545	0	BMP6_ACVR1_ACVR2A	BMP6 - (ACVR1+ACVR2A)	BMP	Secreted Signaling	KEGG: hsa04350; PMID:26893264
6	3	BMP6	ACVR1_ACVR2A	9.66505976284201e-06	0.04	BMP6_ACVR1_ACVR2A	BMP6 - (ACVR1+ACVR2A)	BMP	Secreted Signaling	KEGG: hsa04350; PMID:26893264
4	4	BMP6	ACVR1_ACVR2A	0.000119700150262049	0	BMP6_ACVR1_ACVR2A	BMP6 - (ACVR1+ACVR2A)	BMP	Secreted Signaling	KEGG: hsa04350; PMID:26893264
6	4	BMP6	ACVR1_ACVR2A	9.84496249388315e-06	0.01	BMP6_ACVR1_ACVR2A	BMP6 - (ACVR1+ACVR2A)	BMP	Secreted Signaling	KEGG: hsa04350; PMID:26893264
4	5	BMP6	ACVR1_ACVR2A	3.71146051671721e-05	0	BMP6_ACVR1_ACVR2A	BMP6 - (ACVR1+ACVR2A)	BMP	Secreted Signaling	KEGG: hsa04350; PMID:26893264
4	6	BMP6	ACVR1_ACVR2A	1.32971726160674e-05	0	BMP6_ACVR1_ACVR2A	BMP6 - (ACVR1+ACVR2A)	BMP	Secreted Signaling	KEGG: hsa04350; PMID:26893264
6	6	BMP6	ACVR1_ACVR2A	1.09340553214259e-06	0	BMP6_ACVR1_ACVR2A	BMP6 - (ACVR1+ACVR2A)	BMP	Secreted Signaling	KEGG: hsa04350; PMID:26893264
4	8	BMP6	ACVR1_ACVR2A	4.03735592852887e-05	0	BMP6_ACVR1_ACVR2A	BMP6 - (ACVR1+ACVR2A)	BMP	Secreted Signaling	KEGG: hsa04350; PMID:26893264
6	8	BMP6	ACVR1_ACVR2A	3.32065113318095e-06	0.02	BMP6_ACVR1_ACVR2A	BMP6 - (ACVR1+ACVR2A)	BMP	Secreted Signaling	KEGG: hsa04350; PMID:26893264
4	9	BMP6	ACVR1_ACVR2A	4.96686154696409e-06	0	BMP6_ACVR1_ACVR2A	BMP6 - (ACVR1+ACVR2A)	BMP	Secreted Signaling	KEGG: hsa04350; PMID:26893264
6	9	BMP6	ACVR1_ACVR2A	4.08401446285847e-07	0.01	BMP6_ACVR1_ACVR2A	BMP6 - (ACVR1+ACVR2A)	BMP	Secreted Signaling	KEGG: hsa04350; PMID:26893264
4	10	BMP6	ACVR1_ACVR2A	0.000161834921660672	0	BMP6_ACVR1_ACVR2A	BMP6 - (ACVR1+ACVR2A)	BMP	Secreted Signaling	KEGG: hsa04350; PMID:26893264
6	10	BMP6	ACVR1_ACVR2A	1.33106474727488e-05	0.03	BMP6_ACVR1_ACVR2A	BMP6 - (ACVR1+ACVR2A)	BMP	Secreted Signaling	KEGG: hsa04350; PMID:26893264
4	11	BMP6	ACVR1_ACVR2A	1.15654040505529e-05	0	BMP6_ACVR1_ACVR2A	BMP6 - (ACVR1+ACVR2A)	BMP	Secreted Signaling	KEGG: hsa04350; PMID:26893264
6	11	BMP6	ACVR1_ACVR2A	9.51057330763731e-07	0	BMP6_ACVR1_ACVR2A	BMP6 - (ACVR1+ACVR2A)	BMP	Secreted Signaling	KEGG: hsa04350; PMID:26893264
4	1	BMP6	ACVR1_ACVR2B	1.81073429298542e-05	0	BMP6_ACVR1_ACVR2B	BMP6 - (ACVR1+ACVR2B)	BMP	Secreted Signaling	KEGG: hsa04350; PMID:26893264
4	2	BMP6	ACVR1_ACVR2B	6.62768395654357e-05	0	BMP6_ACVR1_ACVR2B	BMP6 - (ACVR1+ACVR2B)	BMP	Secreted Signaling	KEGG: hsa04350; PMID:26893264
6	2	BMP6	ACVR1_ACVR2B	5.45239796273224e-06	0	BMP6_ACVR1_ACVR2B	BMP6 - (ACVR1+ACVR2B)	BMP	Secreted Signaling	KEGG: hsa04350; PMID:26893264
4	3	BMP6	ACVR1_ACVR2B	5.2451823454628e-05	0	BMP6_ACVR1_ACVR2B	BMP6 - (ACVR1+ACVR2B)	BMP	Secreted Signaling	KEGG: hsa04350; PMID:26893264
6	3	BMP6	ACVR1_ACVR2B	4.31514265189209e-06	0.03	BMP6_ACVR1_ACVR2B	BMP6 - (ACVR1+ACVR2B)	BMP	Secreted Signaling	KEGG: hsa04350; PMID:26893264
4	4	BMP6	ACVR1_ACVR2B	5.34884869721207e-05	0	BMP6_ACVR1_ACVR2B	BMP6 - (ACVR1+ACVR2B)	BMP	Secreted Signaling	KEGG: hsa04350; PMID:26893264
6	4	BMP6	ACVR1_ACVR2B	4.40037248305101e-06	0	BMP6_ACVR1_ACVR2B	BMP6 - (ACVR1+ACVR2B)	BMP	Secreted Signaling	KEGG: hsa04350; PMID:26893264
4	5	BMP6	ACVR1_ACVR2B	1.83612669279216e-05	0	BMP6_ACVR1_ACVR2B	BMP6 - (ACVR1+ACVR2B)	BMP	Secreted Signaling	KEGG: hsa04350; PMID:26893264
4	6	BMP6	ACVR1_ACVR2B	4.75698781011752e-06	0	BMP6_ACVR1_ACVR2B	BMP6 - (ACVR1+ACVR2B)	BMP	Secreted Signaling	KEGG: hsa04350; PMID:26893264
6	6	BMP6	ACVR1_ACVR2B	3.9133076232352e-07	0.01	BMP6_ACVR1_ACVR2B	BMP6 - (ACVR1+ACVR2B)	BMP	Secreted Signaling	KEGG: hsa04350; PMID:26893264
4	8	BMP6	ACVR1_ACVR2B	1.79819575833888e-05	0	BMP6_ACVR1_ACVR2B	BMP6 - (ACVR1+ACVR2B)	BMP	Secreted Signaling	KEGG: hsa04350; PMID:26893264
6	8	BMP6	ACVR1_ACVR2B	1.47934488700247e-06	0.01	BMP6_ACVR1_ACVR2B	BMP6 - (ACVR1+ACVR2B)	BMP	Secreted Signaling	KEGG: hsa04350; PMID:26893264
4	9	BMP6	ACVR1_ACVR2B	2.87103157253237e-06	0	BMP6_ACVR1_ACVR2B	BMP6 - (ACVR1+ACVR2B)	BMP	Secreted Signaling	KEGG: hsa04350; PMID:26893264
6	9	BMP6	ACVR1_ACVR2B	2.36142992296042e-07	0.01	BMP6_ACVR1_ACVR2B	BMP6 - (ACVR1+ACVR2B)	BMP	Secreted Signaling	KEGG: hsa04350; PMID:26893264
4	10	BMP6	ACVR1_ACVR2B	7.11196804653709e-05	0	BMP6_ACVR1_ACVR2B	BMP6 - (ACVR1+ACVR2B)	BMP	Secreted Signaling	KEGG: hsa04350; PMID:26893264
6	10	BMP6	ACVR1_ACVR2B	5.85091405333694e-06	0.03	BMP6_ACVR1_ACVR2B	BMP6 - (ACVR1+ACVR2B)	BMP	Secreted Signaling	KEGG: hsa04350; PMID:26893264
4	11	BMP6	ACVR1_ACVR2B	6.00042547383661e-06	0	BMP6_ACVR1_ACVR2B	BMP6 - (ACVR1+ACVR2B)	BMP	Secreted Signaling	KEGG: hsa04350; PMID:26893264
6	11	BMP6	ACVR1_ACVR2B	4.93581366632021e-07	0.01	BMP6_ACVR1_ACVR2B	BMP6 - (ACVR1+ACVR2B)	BMP	Secreted Signaling	KEGG: hsa04350; PMID:26893264
4	1	BMP6	ACVR1_BMPR2	9.15145866288322e-05	0	BMP6_ACVR1_BMPR2	BMP6 - (ACVR1+BMPR2)	BMP	Secreted Signaling	KEGG: hsa04350; PMID:26893264
4	2	BMP6	ACVR1_BMPR2	0.000340669245016084	0	BMP6_ACVR1_BMPR2	BMP6 - (ACVR1+BMPR2)	BMP	Secreted Signaling	KEGG: hsa04350; PMID:26893264
6	2	BMP6	ACVR1_BMPR2	2.8001272392926e-05	0	BMP6_ACVR1_BMPR2	BMP6 - (ACVR1+BMPR2)	BMP	Secreted Signaling	KEGG: hsa04350; PMID:26893264
4	3	BMP6	ACVR1_BMPR2	0.000270933143062618	0	BMP6_ACVR1_BMPR2	BMP6 - (ACVR1+BMPR2)	BMP	Secreted Signaling	KEGG: hsa04350; PMID:26893264
6	3	BMP6	ACVR1_BMPR2	2.22715334530548e-05	0.04	BMP6_ACVR1_BMPR2	BMP6 - (ACVR1+BMPR2)	BMP	Secreted Signaling	KEGG: hsa04350; PMID:26893264
4	4	BMP6	ACVR1_BMPR2	0.000280739444459236	0	BMP6_ACVR1_BMPR2	BMP6 - (ACVR1+BMPR2)	BMP	Secreted Signaling	KEGG: hsa04350; PMID:26893264
6	4	BMP6	ACVR1_BMPR2	2.30757578662818e-05	0.01	BMP6_ACVR1_BMPR2	BMP6 - (ACVR1+BMPR2)	BMP	Secreted Signaling	KEGG: hsa04350; PMID:26893264
4	5	BMP6	ACVR1_BMPR2	9.69275966107339e-05	0	BMP6_ACVR1_BMPR2	BMP6 - (ACVR1+BMPR2)	BMP	Secreted Signaling	KEGG: hsa04350; PMID:26893264
4	6	BMP6	ACVR1_BMPR2	2.58438429671982e-05	0	BMP6_ACVR1_BMPR2	BMP6 - (ACVR1+BMPR2)	BMP	Secreted Signaling	KEGG: hsa04350; PMID:26893264
6	6	BMP6	ACVR1_BMPR2	2.12373382324227e-06	0	BMP6_ACVR1_BMPR2	BMP6 - (ACVR1+BMPR2)	BMP	Secreted Signaling	KEGG: hsa04350; PMID:26893264
4	8	BMP6	ACVR1_BMPR2	9.61857580507407e-05	0	BMP6_ACVR1_BMPR2	BMP6 - (ACVR1+BMPR2)	BMP	Secreted Signaling	KEGG: hsa04350; PMID:26893264
6	8	BMP6	ACVR1_BMPR2	7.90628121177832e-06	0.01	BMP6_ACVR1_BMPR2	BMP6 - (ACVR1+BMPR2)	BMP	Secreted Signaling	KEGG: hsa04350; PMID:26893264
4	9	BMP6	ACVR1_BMPR2	8.27044071285324e-06	0	BMP6_ACVR1_BMPR2	BMP6 - (ACVR1+BMPR2)	BMP	Secreted Signaling	KEGG: hsa04350; PMID:26893264
6	9	BMP6	ACVR1_BMPR2	6.79713787810199e-07	0	BMP6_ACVR1_BMPR2	BMP6 - (ACVR1+BMPR2)	BMP	Secreted Signaling	KEGG: hsa04350; PMID:26893264
4	10	BMP6	ACVR1_BMPR2	0.000386714860886965	0	BMP6_ACVR1_BMPR2	BMP6 - (ACVR1+BMPR2)	BMP	Secreted Signaling	KEGG: hsa04350; PMID:26893264
6	10	BMP6	ACVR1_BMPR2	3.17872318281713e-05	0.02	BMP6_ACVR1_BMPR2	BMP6 - (ACVR1+BMPR2)	BMP	Secreted Signaling	KEGG: hsa04350; PMID:26893264
4	11	BMP6	ACVR1_BMPR2	1.99444663285816e-05	0	BMP6_ACVR1_BMPR2	BMP6 - (ACVR1+BMPR2)	BMP	Secreted Signaling	KEGG: hsa04350; PMID:26893264
6	11	BMP6	ACVR1_BMPR2	1.63934894443247e-06	0	BMP6_ACVR1_BMPR2	BMP6 - (ACVR1+BMPR2)	BMP	Secreted Signaling	KEGG: hsa04350; PMID:26893264
4	1	BMP6	BMPR1A_ACVR2A	7.89226589439571e-05	0	BMP6_BMPR1A_ACVR2A	BMP6 - (BMPR1A+ACVR2A)	BMP	Secreted Signaling	KEGG: hsa04350; PMID:26893264
6	1	BMP6	BMPR1A_ACVR2A	6.48988956995447e-06	0.02	BMP6_BMPR1A_ACVR2A	BMP6 - (BMPR1A+ACVR2A)	BMP	Secreted Signaling	KEGG: hsa04350; PMID:26893264
4	2	BMP6	BMPR1A_ACVR2A	0.00027567192897612	0	BMP6_BMPR1A_ACVR2A	BMP6 - (BMPR1A+ACVR2A)	BMP	Secreted Signaling	KEGG: hsa04350; PMID:26893264
6	2	BMP6	BMPR1A_ACVR2A	2.2663531509158e-05	0	BMP6_BMPR1A_ACVR2A	BMP6 - (BMPR1A+ACVR2A)	BMP	Secreted Signaling	KEGG: hsa04350; PMID:26893264
4	3	BMP6	BMPR1A_ACVR2A	0.000174830044403724	0	BMP6_BMPR1A_ACVR2A	BMP6 - (BMPR1A+ACVR2A)	BMP	Secreted Signaling	KEGG: hsa04350; PMID:26893264
6	3	BMP6	BMPR1A_ACVR2A	1.43766092610055e-05	0.02	BMP6_BMPR1A_ACVR2A	BMP6 - (BMPR1A+ACVR2A)	BMP	Secreted Signaling	KEGG: hsa04350; PMID:26893264
4	4	BMP6	BMPR1A_ACVR2A	0.000190117435487828	0	BMP6_BMPR1A_ACVR2A	BMP6 - (BMPR1A+ACVR2A)	BMP	Secreted Signaling	KEGG: hsa04350; PMID:26893264
6	4	BMP6	BMPR1A_ACVR2A	1.56323625958484e-05	0	BMP6_BMPR1A_ACVR2A	BMP6 - (BMPR1A+ACVR2A)	BMP	Secreted Signaling	KEGG: hsa04350; PMID:26893264
4	5	BMP6	BMPR1A_ACVR2A	4.90564554067598e-05	0	BMP6_BMPR1A_ACVR2A	BMP6 - (BMPR1A+ACVR2A)	BMP	Secreted Signaling	KEGG: hsa04350; PMID:26893264
4	6	BMP6	BMPR1A_ACVR2A	1.83371111787008e-05	0	BMP6_BMPR1A_ACVR2A	BMP6 - (BMPR1A+ACVR2A)	BMP	Secreted Signaling	KEGG: hsa04350; PMID:26893264
6	6	BMP6	BMPR1A_ACVR2A	1.50744264102998e-06	0.02	BMP6_BMPR1A_ACVR2A	BMP6 - (BMPR1A+ACVR2A)	BMP	Secreted Signaling	KEGG: hsa04350; PMID:26893264
4	8	BMP6	BMPR1A_ACVR2A	5.5992357723568e-05	0	BMP6_BMPR1A_ACVR2A	BMP6 - (BMPR1A+ACVR2A)	BMP	Secreted Signaling	KEGG: hsa04350; PMID:26893264
4	9	BMP6	BMPR1A_ACVR2A	6.98630575174983e-06	0	BMP6_BMPR1A_ACVR2A	BMP6 - (BMPR1A+ACVR2A)	BMP	Secreted Signaling	KEGG: hsa04350; PMID:26893264
6	9	BMP6	BMPR1A_ACVR2A	5.74282753063742e-07	0.01	BMP6_BMPR1A_ACVR2A	BMP6 - (BMPR1A+ACVR2A)	BMP	Secreted Signaling	KEGG: hsa04350; PMID:26893264
4	10	BMP6	BMPR1A_ACVR2A	0.000235634107530215	0	BMP6_BMPR1A_ACVR2A	BMP6 - (BMPR1A+ACVR2A)	BMP	Secreted Signaling	KEGG: hsa04350; PMID:26893264
6	10	BMP6	BMPR1A_ACVR2A	1.93766225725368e-05	0.03	BMP6_BMPR1A_ACVR2A	BMP6 - (BMPR1A+ACVR2A)	BMP	Secreted Signaling	KEGG: hsa04350; PMID:26893264
4	11	BMP6	BMPR1A_ACVR2A	1.86673928596952e-05	0	BMP6_BMPR1A_ACVR2A	BMP6 - (BMPR1A+ACVR2A)	BMP	Secreted Signaling	KEGG: hsa04350; PMID:26893264
6	11	BMP6	BMPR1A_ACVR2A	1.53448503499438e-06	0	BMP6_BMPR1A_ACVR2A	BMP6 - (BMPR1A+ACVR2A)	BMP	Secreted Signaling	KEGG: hsa04350; PMID:26893264
4	1	BMP6	BMPR1A_ACVR2B	3.07225239112921e-05	0	BMP6_BMPR1A_ACVR2B	BMP6 - (BMPR1A+ACVR2B)	BMP	Secreted Signaling	KEGG: hsa04350; PMID:26893264
4	2	BMP6	BMPR1A_ACVR2B	9.56966349704649e-05	0	BMP6_BMPR1A_ACVR2B	BMP6 - (BMPR1A+ACVR2B)	BMP	Secreted Signaling	KEGG: hsa04350; PMID:26893264
6	2	BMP6	BMPR1A_ACVR2B	7.87193620016098e-06	0	BMP6_BMPR1A_ACVR2B	BMP6 - (BMPR1A+ACVR2B)	BMP	Secreted Signaling	KEGG: hsa04350; PMID:26893264
4	3	BMP6	BMPR1A_ACVR2B	7.81246364597776e-05	0	BMP6_BMPR1A_ACVR2B	BMP6 - (BMPR1A+ACVR2B)	BMP	Secreted Signaling	KEGG: hsa04350; PMID:26893264
6	3	BMP6	BMPR1A_ACVR2B	6.42660838595542e-06	0.01	BMP6_BMPR1A_ACVR2B	BMP6 - (BMPR1A+ACVR2B)	BMP	Secreted Signaling	KEGG: hsa04350; PMID:26893264
4	4	BMP6	BMPR1A_ACVR2B	8.50764105890864e-05	0	BMP6_BMPR1A_ACVR2B	BMP6 - (BMPR1A+ACVR2B)	BMP	Secreted Signaling	KEGG: hsa04350; PMID:26893264
6	4	BMP6	BMPR1A_ACVR2B	6.99819307169013e-06	0	BMP6_BMPR1A_ACVR2B	BMP6 - (BMPR1A+ACVR2B)	BMP	Secreted Signaling	KEGG: hsa04350; PMID:26893264
4	5	BMP6	BMPR1A_ACVR2B	2.42821525378942e-05	0	BMP6_BMPR1A_ACVR2B	BMP6 - (BMPR1A+ACVR2B)	BMP	Secreted Signaling	KEGG: hsa04350; PMID:26893264
4	6	BMP6	BMPR1A_ACVR2B	6.57050191828516e-06	0	BMP6_BMPR1A_ACVR2B	BMP6 - (BMPR1A+ACVR2B)	BMP	Secreted Signaling	KEGG: hsa04350; PMID:26893264
6	6	BMP6	BMPR1A_ACVR2B	5.40468199095971e-07	0.01	BMP6_BMPR1A_ACVR2B	BMP6 - (BMPR1A+ACVR2B)	BMP	Secreted Signaling	KEGG: hsa04350; PMID:26893264
4	8	BMP6	BMPR1A_ACVR2B	2.49611295139102e-05	0	BMP6_BMPR1A_ACVR2B	BMP6 - (BMPR1A+ACVR2B)	BMP	Secreted Signaling	KEGG: hsa04350; PMID:26893264
4	9	BMP6	BMPR1A_ACVR2B	4.04316123080102e-06	0	BMP6_BMPR1A_ACVR2B	BMP6 - (BMPR1A+ACVR2B)	BMP	Secreted Signaling	KEGG: hsa04350; PMID:26893264
6	9	BMP6	BMPR1A_ACVR2B	3.32494445685904e-07	0	BMP6_BMPR1A_ACVR2B	BMP6 - (BMPR1A+ACVR2B)	BMP	Secreted Signaling	KEGG: hsa04350; PMID:26893264
4	10	BMP6	BMPR1A_ACVR2B	0.000103663340527203	0	BMP6_BMPR1A_ACVR2B	BMP6 - (BMPR1A+ACVR2B)	BMP	Secreted Signaling	KEGG: hsa04350; PMID:26893264
6	10	BMP6	BMPR1A_ACVR2B	8.52748058356992e-06	0.02	BMP6_BMPR1A_ACVR2B	BMP6 - (BMPR1A+ACVR2B)	BMP	Secreted Signaling	KEGG: hsa04350; PMID:26893264
4	11	BMP6	BMPR1A_ACVR2B	9.70241380095179e-06	0	BMP6_BMPR1A_ACVR2B	BMP6 - (BMPR1A+ACVR2B)	BMP	Secreted Signaling	KEGG: hsa04350; PMID:26893264
6	11	BMP6	BMPR1A_ACVR2B	7.97938594934376e-07	0	BMP6_BMPR1A_ACVR2B	BMP6 - (BMPR1A+ACVR2B)	BMP	Secreted Signaling	KEGG: hsa04350; PMID:26893264
4	1	BMP6	BMPR1A_BMPR2	0.000154647156963913	0	BMP6_BMPR1A_BMPR2	BMP6 - (BMPR1A+BMPR2)	BMP	Secreted Signaling	KEGG: hsa04350; PMID:26893264
4	2	BMP6	BMPR1A_BMPR2	0.00049005802265484	0	BMP6_BMPR1A_BMPR2	BMP6 - (BMPR1A+BMPR2)	BMP	Secreted Signaling	KEGG: hsa04350; PMID:26893264
6	2	BMP6	BMPR1A_BMPR2	4.02610500132039e-05	0	BMP6_BMPR1A_BMPR2	BMP6 - (BMPR1A+BMPR2)	BMP	Secreted Signaling	KEGG: hsa04350; PMID:26893264
4	3	BMP6	BMPR1A_BMPR2	0.000402035506356061	0	BMP6_BMPR1A_BMPR2	BMP6 - (BMPR1A+BMPR2)	BMP	Secreted Signaling	KEGG: hsa04350; PMID:26893264
6	3	BMP6	BMPR1A_BMPR2	3.30327368447612e-05	0.02	BMP6_BMPR1A_BMPR2	BMP6 - (BMPR1A+BMPR2)	BMP	Secreted Signaling	KEGG: hsa04350; PMID:26893264
4	4	BMP6	BMPR1A_BMPR2	0.00044434731264711	0	BMP6_BMPR1A_BMPR2	BMP6 - (BMPR1A+BMPR2)	BMP	Secreted Signaling	KEGG: hsa04350; PMID:26893264
6	4	BMP6	BMPR1A_BMPR2	3.65009504787045e-05	0	BMP6_BMPR1A_BMPR2	BMP6 - (BMPR1A+BMPR2)	BMP	Secreted Signaling	KEGG: hsa04350; PMID:26893264
4	5	BMP6	BMPR1A_BMPR2	0.000127895645668203	0	BMP6_BMPR1A_BMPR2	BMP6 - (BMPR1A+BMPR2)	BMP	Secreted Signaling	KEGG: hsa04350; PMID:26893264
4	6	BMP6	BMPR1A_BMPR2	3.55557482212142e-05	0	BMP6_BMPR1A_BMPR2	BMP6 - (BMPR1A+BMPR2)	BMP	Secreted Signaling	KEGG: hsa04350; PMID:26893264
6	6	BMP6	BMPR1A_BMPR2	2.92036406123155e-06	0	BMP6_BMPR1A_BMPR2	BMP6 - (BMPR1A+BMPR2)	BMP	Secreted Signaling	KEGG: hsa04350; PMID:26893264
4	8	BMP6	BMPR1A_BMPR2	0.000133093894106114	0	BMP6_BMPR1A_BMPR2	BMP6 - (BMPR1A+BMPR2)	BMP	Secreted Signaling	KEGG: hsa04350; PMID:26893264
4	9	BMP6	BMPR1A_BMPR2	1.16112675058735e-05	0	BMP6_BMPR1A_BMPR2	BMP6 - (BMPR1A+BMPR2)	BMP	Secreted Signaling	KEGG: hsa04350; PMID:26893264
6	9	BMP6	BMPR1A_BMPR2	9.53821319033187e-07	0.01	BMP6_BMPR1A_BMPR2	BMP6 - (BMPR1A+BMPR2)	BMP	Secreted Signaling	KEGG: hsa04350; PMID:26893264
4	10	BMP6	BMPR1A_BMPR2	0.000561558629302877	0	BMP6_BMPR1A_BMPR2	BMP6 - (BMPR1A+BMPR2)	BMP	Secreted Signaling	KEGG: hsa04350; PMID:26893264
6	10	BMP6	BMPR1A_BMPR2	4.61371704489205e-05	0	BMP6_BMPR1A_BMPR2	BMP6 - (BMPR1A+BMPR2)	BMP	Secreted Signaling	KEGG: hsa04350; PMID:26893264
4	11	BMP6	BMPR1A_BMPR2	3.2105626263187e-05	0	BMP6_BMPR1A_BMPR2	BMP6 - (BMPR1A+BMPR2)	BMP	Secreted Signaling	KEGG: hsa04350; PMID:26893264
6	11	BMP6	BMPR1A_BMPR2	2.63720876865338e-06	0	BMP6_BMPR1A_BMPR2	BMP6 - (BMPR1A+BMPR2)	BMP	Secreted Signaling	KEGG: hsa04350; PMID:26893264
4	1	BMP6	BMPR1B_ACVR2A	3.46975686069519e-05	0	BMP6_BMPR1B_ACVR2A	BMP6 - (BMPR1B+ACVR2A)	BMP	Secreted Signaling	KEGG: hsa04350; PMID:26893264
6	1	BMP6	BMPR1B_ACVR2A	2.8542549370049e-06	0.03	BMP6_BMPR1B_ACVR2A	BMP6 - (BMPR1B+ACVR2A)	BMP	Secreted Signaling	KEGG: hsa04350; PMID:26893264
4	2	BMP6	BMPR1B_ACVR2A	0.000145810958702338	0	BMP6_BMPR1B_ACVR2A	BMP6 - (BMPR1B+ACVR2A)	BMP	Secreted Signaling	KEGG: hsa04350; PMID:26893264
6	2	BMP6	BMPR1B_ACVR2A	1.19923826129125e-05	0	BMP6_BMPR1B_ACVR2A	BMP6 - (BMPR1B+ACVR2A)	BMP	Secreted Signaling	KEGG: hsa04350; PMID:26893264
4	3	BMP6	BMPR1B_ACVR2A	8.02030128636974e-05	0	BMP6_BMPR1B_ACVR2A	BMP6 - (BMPR1B+ACVR2A)	BMP	Secreted Signaling	KEGG: hsa04350; PMID:26893264
6	3	BMP6	BMPR1B_ACVR2A	6.59752754442479e-06	0.01	BMP6_BMPR1B_ACVR2A	BMP6 - (BMPR1B+ACVR2A)	BMP	Secreted Signaling	KEGG: hsa04350; PMID:26893264
4	4	BMP6	BMPR1B_ACVR2A	7.05686042748361e-05	0	BMP6_BMPR1B_ACVR2A	BMP6 - (BMPR1B+ACVR2A)	BMP	Secreted Signaling	KEGG: hsa04350; PMID:26893264
6	4	BMP6	BMPR1B_ACVR2A	5.80513520576404e-06	0.03	BMP6_BMPR1B_ACVR2A	BMP6 - (BMPR1B+ACVR2A)	BMP	Secreted Signaling	KEGG: hsa04350; PMID:26893264
4	5	BMP6	BMPR1B_ACVR2A	2.4235401603904e-05	0	BMP6_BMPR1B_ACVR2A	BMP6 - (BMPR1B+ACVR2A)	BMP	Secreted Signaling	KEGG: hsa04350; PMID:26893264
4	6	BMP6	BMPR1B_ACVR2A	5.33757821497673e-06	0	BMP6_BMPR1B_ACVR2A	BMP6 - (BMPR1B+ACVR2A)	BMP	Secreted Signaling	KEGG: hsa04350; PMID:26893264
4	8	BMP6	BMPR1B_ACVR2A	2.39011257879639e-05	0	BMP6_BMPR1B_ACVR2A	BMP6 - (BMPR1B+ACVR2A)	BMP	Secreted Signaling	KEGG: hsa04350; PMID:26893264
4	9	BMP6	BMPR1B_ACVR2A	3.94774083086553e-06	0	BMP6_BMPR1B_ACVR2A	BMP6 - (BMPR1B+ACVR2A)	BMP	Secreted Signaling	KEGG: hsa04350; PMID:26893264
6	9	BMP6	BMPR1B_ACVR2A	3.24651917421893e-07	0	BMP6_BMPR1B_ACVR2A	BMP6 - (BMPR1B+ACVR2A)	BMP	Secreted Signaling	KEGG: hsa04350; PMID:26893264
4	10	BMP6	BMPR1B_ACVR2A	9.94133488116585e-05	0	BMP6_BMPR1B_ACVR2A	BMP6 - (BMPR1B+ACVR2A)	BMP	Secreted Signaling	KEGG: hsa04350; PMID:26893264
6	10	BMP6	BMPR1B_ACVR2A	8.1779651469359e-06	0.04	BMP6_BMPR1B_ACVR2A	BMP6 - (BMPR1B+ACVR2A)	BMP	Secreted Signaling	KEGG: hsa04350; PMID:26893264
4	11	BMP6	BMPR1B_ACVR2A	6.67631101285977e-06	0	BMP6_BMPR1B_ACVR2A	BMP6 - (BMPR1B+ACVR2A)	BMP	Secreted Signaling	KEGG: hsa04350; PMID:26893264
6	11	BMP6	BMPR1B_ACVR2A	5.49158081281871e-07	0.03	BMP6_BMPR1B_ACVR2A	BMP6 - (BMPR1B+ACVR2A)	BMP	Secreted Signaling	KEGG: hsa04350; PMID:26893264
4	1	BMP6	BMPR1B_ACVR2B	1.34779666123515e-05	0	BMP6_BMPR1B_ACVR2B	BMP6 - (BMPR1B+ACVR2B)	BMP	Secreted Signaling	KEGG: hsa04350; PMID:26893264
4	2	BMP6	BMPR1B_ACVR2B	5.04845542854834e-05	0	BMP6_BMPR1B_ACVR2B	BMP6 - (BMPR1B+ACVR2B)	BMP	Secreted Signaling	KEGG: hsa04350; PMID:26893264
6	2	BMP6	BMPR1B_ACVR2B	4.15342350017045e-06	0	BMP6_BMPR1B_ACVR2B	BMP6 - (BMPR1B+ACVR2B)	BMP	Secreted Signaling	KEGG: hsa04350; PMID:26893264
4	3	BMP6	BMPR1B_ACVR2B	3.57736278016917e-05	0	BMP6_BMPR1B_ACVR2B	BMP6 - (BMPR1B+ACVR2B)	BMP	Secreted Signaling	KEGG: hsa04350; PMID:26893264
6	3	BMP6	BMPR1B_ACVR2B	2.94322876360369e-06	0	BMP6_BMPR1B_ACVR2B	BMP6 - (BMPR1B+ACVR2B)	BMP	Secreted Signaling	KEGG: hsa04350; PMID:26893264
4	4	BMP6	BMPR1B_ACVR2B	3.15024240826537e-05	0	BMP6_BMPR1B_ACVR2B	BMP6 - (BMPR1B+ACVR2B)	BMP	Secreted Signaling	KEGG: hsa04350; PMID:26893264
6	4	BMP6	BMPR1B_ACVR2B	2.59184814174958e-06	0.02	BMP6_BMPR1B_ACVR2B	BMP6 - (BMPR1B+ACVR2B)	BMP	Secreted Signaling	KEGG: hsa04350; PMID:26893264
4	5	BMP6	BMPR1B_ACVR2B	1.19827537858727e-05	0	BMP6_BMPR1B_ACVR2B	BMP6 - (BMPR1B+ACVR2B)	BMP	Secreted Signaling	KEGG: hsa04350; PMID:26893264
6	5	BMP6	BMPR1B_ACVR2B	9.85884986705536e-07	0.04	BMP6_BMPR1B_ACVR2B	BMP6 - (BMPR1B+ACVR2B)	BMP	Secreted Signaling	KEGG: hsa04350; PMID:26893264
4	6	BMP6	BMPR1B_ACVR2B	1.90467899008993e-06	0	BMP6_BMPR1B_ACVR2B	BMP6 - (BMPR1B+ACVR2B)	BMP	Secreted Signaling	KEGG: hsa04350; PMID:26893264
4	8	BMP6	BMPR1B_ACVR2B	1.06350983962554e-05	0	BMP6_BMPR1B_ACVR2B	BMP6 - (BMPR1B+ACVR2B)	BMP	Secreted Signaling	KEGG: hsa04350; PMID:26893264
6	8	BMP6	BMPR1B_ACVR2B	8.75001598853659e-07	0.04	BMP6_BMPR1B_ACVR2B	BMP6 - (BMPR1B+ACVR2B)	BMP	Secreted Signaling	KEGG: hsa04350; PMID:26893264
4	9	BMP6	BMPR1B_ACVR2B	2.28057098376025e-06	0	BMP6_BMPR1B_ACVR2B	BMP6 - (BMPR1B+ACVR2B)	BMP	Secreted Signaling	KEGG: hsa04350; PMID:26893264
6	9	BMP6	BMPR1B_ACVR2B	1.87593527092602e-07	0	BMP6_BMPR1B_ACVR2B	BMP6 - (BMPR1B+ACVR2B)	BMP	Secreted Signaling	KEGG: hsa04350; PMID:26893264
4	10	BMP6	BMPR1B_ACVR2B	4.36481201843684e-05	0	BMP6_BMPR1B_ACVR2B	BMP6 - (BMPR1B+ACVR2B)	BMP	Secreted Signaling	KEGG: hsa04350; PMID:26893264
6	10	BMP6	BMPR1B_ACVR2B	3.59113613826218e-06	0.03	BMP6_BMPR1B_ACVR2B	BMP6 - (BMPR1B+ACVR2B)	BMP	Secreted Signaling	KEGG: hsa04350; PMID:26893264
4	11	BMP6	BMPR1B_ACVR2B	3.45959416040599e-06	0	BMP6_BMPR1B_ACVR2B	BMP6 - (BMPR1B+ACVR2B)	BMP	Secreted Signaling	KEGG: hsa04350; PMID:26893264
6	11	BMP6	BMPR1B_ACVR2B	2.84617506019412e-07	0.01	BMP6_BMPR1B_ACVR2B	BMP6 - (BMPR1B+ACVR2B)	BMP	Secreted Signaling	KEGG: hsa04350; PMID:26893264
4	1	BMP6	BMPR1B_BMPR2	6.82188103310839e-05	0	BMP6_BMPR1B_BMPR2	BMP6 - (BMPR1B+BMPR2)	BMP	Secreted Signaling	KEGG: hsa04350; PMID:26893264
4	2	BMP6	BMPR1B_BMPR2	0.000260017109753198	0	BMP6_BMPR1B_BMPR2	BMP6 - (BMPR1B+BMPR2)	BMP	Secreted Signaling	KEGG: hsa04350; PMID:26893264
6	2	BMP6	BMPR1B_BMPR2	2.13775875302407e-05	0	BMP6_BMPR1B_BMPR2	BMP6 - (BMPR1B+BMPR2)	BMP	Secreted Signaling	KEGG: hsa04350; PMID:26893264
4	3	BMP6	BMPR1B_BMPR2	0.000185235218490415	0	BMP6_BMPR1B_BMPR2	BMP6 - (BMPR1B+BMPR2)	BMP	Secreted Signaling	KEGG: hsa04350; PMID:26893264
6	3	BMP6	BMPR1B_BMPR2	1.52316677745435e-05	0.01	BMP6_BMPR1B_BMPR2	BMP6 - (BMPR1B+BMPR2)	BMP	Secreted Signaling	KEGG: hsa04350; PMID:26893264
4	4	BMP6	BMPR1B_BMPR2	0.000165911172063951	0	BMP6_BMPR1B_BMPR2	BMP6 - (BMPR1B+BMPR2)	BMP	Secreted Signaling	KEGG: hsa04350; PMID:26893264
6	4	BMP6	BMPR1B_BMPR2	1.36432681760302e-05	0.02	BMP6_BMPR1B_BMPR2	BMP6 - (BMPR1B+BMPR2)	BMP	Secreted Signaling	KEGG: hsa04350; PMID:26893264
4	5	BMP6	BMPR1B_BMPR2	6.34096818155441e-05	0	BMP6_BMPR1B_BMPR2	BMP6 - (BMPR1B+BMPR2)	BMP	Secreted Signaling	KEGG: hsa04350; PMID:26893264
6	5	BMP6	BMPR1B_BMPR2	5.2145688672416e-06	0.04	BMP6_BMPR1B_BMPR2	BMP6 - (BMPR1B+BMPR2)	BMP	Secreted Signaling	KEGG: hsa04350; PMID:26893264
4	6	BMP6	BMPR1B_BMPR2	1.04125248099607e-05	0	BMP6_BMPR1B_BMPR2	BMP6 - (BMPR1B+BMPR2)	BMP	Secreted Signaling	KEGG: hsa04350; PMID:26893264
4	8	BMP6	BMPR1B_BMPR2	5.70785157373721e-05	0	BMP6_BMPR1B_BMPR2	BMP6 - (BMPR1B+BMPR2)	BMP	Secreted Signaling	KEGG: hsa04350; PMID:26893264
6	8	BMP6	BMPR1B_BMPR2	4.69374652347447e-06	0.03	BMP6_BMPR1B_BMPR2	BMP6 - (BMPR1B+BMPR2)	BMP	Secreted Signaling	KEGG: hsa04350; PMID:26893264
4	9	BMP6	BMPR1B_BMPR2	6.57971196333929e-06	0	BMP6_BMPR1B_BMPR2	BMP6 - (BMPR1B+BMPR2)	BMP	Secreted Signaling	KEGG: hsa04350; PMID:26893264
6	9	BMP6	BMPR1B_BMPR2	5.40892103278473e-07	0	BMP6_BMPR1B_BMPR2	BMP6 - (BMPR1B+BMPR2)	BMP	Secreted Signaling	KEGG: hsa04350; PMID:26893264
4	10	BMP6	BMPR1B_BMPR2	0.00023809393288691	0	BMP6_BMPR1B_BMPR2	BMP6 - (BMPR1B+BMPR2)	BMP	Secreted Signaling	KEGG: hsa04350; PMID:26893264
6	10	BMP6	BMPR1B_BMPR2	1.95787677630772e-05	0.02	BMP6_BMPR1B_BMPR2	BMP6 - (BMPR1B+BMPR2)	BMP	Secreted Signaling	KEGG: hsa04350; PMID:26893264
4	11	BMP6	BMPR1B_BMPR2	1.15345694765352e-05	0	BMP6_BMPR1B_BMPR2	BMP6 - (BMPR1B+BMPR2)	BMP	Secreted Signaling	KEGG: hsa04350; PMID:26893264
9	1	BMP7	ACVR1_ACVR2A	1.87918442438395e-07	0.03	BMP7_ACVR1_ACVR2A	BMP7 - (ACVR1+ACVR2A)	BMP	Secreted Signaling	KEGG: hsa04350; PMID:26893264
11	1	BMP7	ACVR1_ACVR2A	8.49679369500739e-07	0	BMP7_ACVR1_ACVR2A	BMP7 - (ACVR1+ACVR2A)	BMP	Secreted Signaling	KEGG: hsa04350; PMID:26893264
9	2	BMP7	ACVR1_ACVR2A	7.7284574148838e-07	0.01	BMP7_ACVR1_ACVR2A	BMP7 - (ACVR1+ACVR2A)	BMP	Secreted Signaling	KEGG: hsa04350; PMID:26893264
11	2	BMP7	ACVR1_ACVR2A	3.49363788527741e-06	0	BMP7_ACVR1_ACVR2A	BMP7 - (ACVR1+ACVR2A)	BMP	Secreted Signaling	KEGG: hsa04350; PMID:26893264
9	3	BMP7	ACVR1_ACVR2A	4.74159855592825e-07	0.03	BMP7_ACVR1_ACVR2A	BMP7 - (ACVR1+ACVR2A)	BMP	Secreted Signaling	KEGG: hsa04350; PMID:26893264
11	3	BMP7	ACVR1_ACVR2A	2.14382974294307e-06	0	BMP7_ACVR1_ACVR2A	BMP7 - (ACVR1+ACVR2A)	BMP	Secreted Signaling	KEGG: hsa04350; PMID:26893264
9	4	BMP7	ACVR1_ACVR2A	4.83107449490289e-07	0.03	BMP7_ACVR1_ACVR2A	BMP7 - (ACVR1+ACVR2A)	BMP	Secreted Signaling	KEGG: hsa04350; PMID:26893264
11	4	BMP7	ACVR1_ACVR2A	2.18422359028203e-06	0	BMP7_ACVR1_ACVR2A	BMP7 - (ACVR1+ACVR2A)	BMP	Secreted Signaling	KEGG: hsa04350; PMID:26893264
9	5	BMP7	ACVR1_ACVR2A	1.49655751332295e-07	0.04	BMP7_ACVR1_ACVR2A	BMP7 - (ACVR1+ACVR2A)	BMP	Secreted Signaling	KEGG: hsa04350; PMID:26893264
11	5	BMP7	ACVR1_ACVR2A	6.76700787824941e-07	0	BMP7_ACVR1_ACVR2A	BMP7 - (ACVR1+ACVR2A)	BMP	Secreted Signaling	KEGG: hsa04350; PMID:26893264
9	6	BMP7	ACVR1_ACVR2A	5.37653846893433e-08	0.01	BMP7_ACVR1_ACVR2A	BMP7 - (ACVR1+ACVR2A)	BMP	Secreted Signaling	KEGG: hsa04350; PMID:26893264
11	6	BMP7	ACVR1_ACVR2A	2.43028377915646e-07	0	BMP7_ACVR1_ACVR2A	BMP7 - (ACVR1+ACVR2A)	BMP	Secreted Signaling	KEGG: hsa04350; PMID:26893264
9	8	BMP7	ACVR1_ACVR2A	1.62925976613413e-07	0.02	BMP7_ACVR1_ACVR2A	BMP7 - (ACVR1+ACVR2A)	BMP	Secreted Signaling	KEGG: hsa04350; PMID:26893264
11	8	BMP7	ACVR1_ACVR2A	7.36632102898965e-07	0	BMP7_ACVR1_ACVR2A	BMP7 - (ACVR1+ACVR2A)	BMP	Secreted Signaling	KEGG: hsa04350; PMID:26893264
9	9	BMP7	ACVR1_ACVR2A	2.00891801986034e-08	0.01	BMP7_ACVR1_ACVR2A	BMP7 - (ACVR1+ACVR2A)	BMP	Secreted Signaling	KEGG: hsa04350; PMID:26893264
11	9	BMP7	ACVR1_ACVR2A	9.08028270889552e-08	0	BMP7_ACVR1_ACVR2A	BMP7 - (ACVR1+ACVR2A)	BMP	Secreted Signaling	KEGG: hsa04350; PMID:26893264
9	10	BMP7	ACVR1_ACVR2A	6.53069827995985e-07	0.03	BMP7_ACVR1_ACVR2A	BMP7 - (ACVR1+ACVR2A)	BMP	Secreted Signaling	KEGG: hsa04350; PMID:26893264
11	10	BMP7	ACVR1_ACVR2A	2.95270912514388e-06	0	BMP7_ACVR1_ACVR2A	BMP7 - (ACVR1+ACVR2A)	BMP	Secreted Signaling	KEGG: hsa04350; PMID:26893264
9	11	BMP7	ACVR1_ACVR2A	4.67421812779332e-08	0.01	BMP7_ACVR1_ACVR2A	BMP7 - (ACVR1+ACVR2A)	BMP	Secreted Signaling	KEGG: hsa04350; PMID:26893264
11	11	BMP7	ACVR1_ACVR2A	2.11294206332496e-07	0	BMP7_ACVR1_ACVR2A	BMP7 - (ACVR1+ACVR2A)	BMP	Secreted Signaling	KEGG: hsa04350; PMID:26893264
9	1	BMP7	ACVR1_ACVR2B	7.28981029375896e-08	0.04	BMP7_ACVR1_ACVR2B	BMP7 - (ACVR1+ACVR2B)	BMP	Secreted Signaling	KEGG: hsa04350; PMID:26893264
11	1	BMP7	ACVR1_ACVR2B	3.29689437546529e-07	0	BMP7_ACVR1_ACVR2B	BMP7 - (ACVR1+ACVR2B)	BMP	Secreted Signaling	KEGG: hsa04350; PMID:26893264
9	2	BMP7	ACVR1_ACVR2B	2.66959313731134e-07	0.02	BMP7_ACVR1_ACVR2B	BMP7 - (ACVR1+ACVR2B)	BMP	Secreted Signaling	KEGG: hsa04350; PMID:26893264
11	2	BMP7	ACVR1_ACVR2B	1.20727521785743e-06	0	BMP7_ACVR1_ACVR2B	BMP7 - (ACVR1+ACVR2B)	BMP	Secreted Signaling	KEGG: hsa04350; PMID:26893264
9	3	BMP7	ACVR1_ACVR2B	2.11238106175703e-07	0.03	BMP7_ACVR1_ACVR2B	BMP7 - (ACVR1+ACVR2B)	BMP	Secreted Signaling	KEGG: hsa04350; PMID:26893264
11	3	BMP7	ACVR1_ACVR2B	9.5530573806e-07	0	BMP7_ACVR1_ACVR2B	BMP7 - (ACVR1+ACVR2B)	BMP	Secreted Signaling	KEGG: hsa04350; PMID:26893264
9	4	BMP7	ACVR1_ACVR2B	2.15434969224165e-07	0.03	BMP7_ACVR1_ACVR2B	BMP7 - (ACVR1+ACVR2B)	BMP	Secreted Signaling	KEGG: hsa04350; PMID:26893264
11	4	BMP7	ACVR1_ACVR2B	9.74273338285921e-07	0	BMP7_ACVR1_ACVR2B	BMP7 - (ACVR1+ACVR2B)	BMP	Secreted Signaling	KEGG: hsa04350; PMID:26893264
9	5	BMP7	ACVR1_ACVR2B	7.39329350770823e-08	0.03	BMP7_ACVR1_ACVR2B	BMP7 - (ACVR1+ACVR2B)	BMP	Secreted Signaling	KEGG: hsa04350; PMID:26893264
11	5	BMP7	ACVR1_ACVR2B	3.3436250648983e-07	0	BMP7_ACVR1_ACVR2B	BMP7 - (ACVR1+ACVR2B)	BMP	Secreted Signaling	KEGG: hsa04350; PMID:26893264
9	6	BMP7	ACVR1_ACVR2B	1.91658270384836e-08	0.01	BMP7_ACVR1_ACVR2B	BMP7 - (ACVR1+ACVR2B)	BMP	Secreted Signaling	KEGG: hsa04350; PMID:26893264
11	6	BMP7	ACVR1_ACVR2B	8.6671198426762e-08	0	BMP7_ACVR1_ACVR2B	BMP7 - (ACVR1+ACVR2B)	BMP	Secreted Signaling	KEGG: hsa04350; PMID:26893264
9	8	BMP7	ACVR1_ACVR2B	7.24211997170152e-08	0.03	BMP7_ACVR1_ACVR2B	BMP7 - (ACVR1+ACVR2B)	BMP	Secreted Signaling	KEGG: hsa04350; PMID:26893264
11	8	BMP7	ACVR1_ACVR2B	3.27516897657204e-07	0	BMP7_ACVR1_ACVR2B	BMP7 - (ACVR1+ACVR2B)	BMP	Secreted Signaling	KEGG: hsa04350; PMID:26893264
9	9	BMP7	ACVR1_ACVR2B	1.15835757395465e-08	0.01	BMP7_ACVR1_ACVR2B	BMP7 - (ACVR1+ACVR2B)	BMP	Secreted Signaling	KEGG: hsa04350; PMID:26893264
11	9	BMP7	ACVR1_ACVR2B	5.2373789536868e-08	0	BMP7_ACVR1_ACVR2B	BMP7 - (ACVR1+ACVR2B)	BMP	Secreted Signaling	KEGG: hsa04350; PMID:26893264
9	10	BMP7	ACVR1_ACVR2B	2.86422222983689e-07	0.03	BMP7_ACVR1_ACVR2B	BMP7 - (ACVR1+ACVR2B)	BMP	Secreted Signaling	KEGG: hsa04350; PMID:26893264
11	10	BMP7	ACVR1_ACVR2B	1.29531734230481e-06	0	BMP7_ACVR1_ACVR2B	BMP7 - (ACVR1+ACVR2B)	BMP	Secreted Signaling	KEGG: hsa04350; PMID:26893264
9	11	BMP7	ACVR1_ACVR2B	2.41915793392918e-08	0.01	BMP7_ACVR1_ACVR2B	BMP7 - (ACVR1+ACVR2B)	BMP	Secreted Signaling	KEGG: hsa04350; PMID:26893264
11	11	BMP7	ACVR1_ACVR2B	1.0938953168748e-07	0	BMP7_ACVR1_ACVR2B	BMP7 - (ACVR1+ACVR2B)	BMP	Secreted Signaling	KEGG: hsa04350; PMID:26893264
9	1	BMP7	ACVR1_BMPR2	3.70245651163643e-07	0.04	BMP7_ACVR1_BMPR2	BMP7 - (ACVR1+BMPR2)	BMP	Secreted Signaling	KEGG: hsa04350; PMID:26893264
11	1	BMP7	ACVR1_BMPR2	1.6734478955283e-06	0	BMP7_ACVR1_BMPR2	BMP7 - (ACVR1+BMPR2)	BMP	Secreted Signaling	KEGG: hsa04350; PMID:26893264
9	2	BMP7	ACVR1_BMPR2	1.38205415997971e-06	0.03	BMP7_ACVR1_BMPR2	BMP7 - (ACVR1+BMPR2)	BMP	Secreted Signaling	KEGG: hsa04350; PMID:26893264
11	2	BMP7	ACVR1_BMPR2	6.24450639537373e-06	0	BMP7_ACVR1_BMPR2	BMP7 - (ACVR1+BMPR2)	BMP	Secreted Signaling	KEGG: hsa04350; PMID:26893264
9	3	BMP7	ACVR1_BMPR2	1.0982491386205e-06	0.03	BMP7_ACVR1_BMPR2	BMP7 - (ACVR1+BMPR2)	BMP	Secreted Signaling	KEGG: hsa04350; PMID:26893264
11	3	BMP7	ACVR1_BMPR2	4.96270168349221e-06	0	BMP7_ACVR1_BMPR2	BMP7 - (ACVR1+BMPR2)	BMP	Secreted Signaling	KEGG: hsa04350; PMID:26893264
9	4	BMP7	ACVR1_BMPR2	1.13876074924608e-06	0.03	BMP7_ACVR1_BMPR2	BMP7 - (ACVR1+BMPR2)	BMP	Secreted Signaling	KEGG: hsa04350; PMID:26893264
11	4	BMP7	ACVR1_BMPR2	5.14533246532961e-06	0	BMP7_ACVR1_BMPR2	BMP7 - (ACVR1+BMPR2)	BMP	Secreted Signaling	KEGG: hsa04350; PMID:26893264
9	5	BMP7	ACVR1_BMPR2	3.92606779669796e-07	0.03	BMP7_ACVR1_BMPR2	BMP7 - (ACVR1+BMPR2)	BMP	Secreted Signaling	KEGG: hsa04350; PMID:26893264
11	5	BMP7	ACVR1_BMPR2	1.77425557992097e-06	0	BMP7_ACVR1_BMPR2	BMP7 - (ACVR1+BMPR2)	BMP	Secreted Signaling	KEGG: hsa04350; PMID:26893264
9	6	BMP7	ACVR1_BMPR2	1.05047254543694e-07	0.01	BMP7_ACVR1_BMPR2	BMP7 - (ACVR1+BMPR2)	BMP	Secreted Signaling	KEGG: hsa04350; PMID:26893264
11	6	BMP7	ACVR1_BMPR2	4.74518369588572e-07	0	BMP7_ACVR1_BMPR2	BMP7 - (ACVR1+BMPR2)	BMP	Secreted Signaling	KEGG: hsa04350; PMID:26893264
9	8	BMP7	ACVR1_BMPR2	3.90091529239966e-07	0.03	BMP7_ACVR1_BMPR2	BMP7 - (ACVR1+BMPR2)	BMP	Secreted Signaling	KEGG: hsa04350; PMID:26893264
11	8	BMP7	ACVR1_BMPR2	1.7626117124917e-06	0	BMP7_ACVR1_BMPR2	BMP7 - (ACVR1+BMPR2)	BMP	Secreted Signaling	KEGG: hsa04350; PMID:26893264
9	9	BMP7	ACVR1_BMPR2	3.35822266403414e-08	0.01	BMP7_ACVR1_BMPR2	BMP7 - (ACVR1+BMPR2)	BMP	Secreted Signaling	KEGG: hsa04350; PMID:26893264
11	9	BMP7	ACVR1_BMPR2	1.51716857234841e-07	0	BMP7_ACVR1_BMPR2	BMP7 - (ACVR1+BMPR2)	BMP	Secreted Signaling	KEGG: hsa04350; PMID:26893264
9	10	BMP7	ACVR1_BMPR2	1.56835235901747e-06	0.03	BMP7_ACVR1_BMPR2	BMP7 - (ACVR1+BMPR2)	BMP	Secreted Signaling	KEGG: hsa04350; PMID:26893264
11	10	BMP7	ACVR1_BMPR2	7.08653840334679e-06	0	BMP7_ACVR1_BMPR2	BMP7 - (ACVR1+BMPR2)	BMP	Secreted Signaling	KEGG: hsa04350; PMID:26893264
9	11	BMP7	ACVR1_BMPR2	8.09059708472157e-08	0.02	BMP7_ACVR1_BMPR2	BMP7 - (ACVR1+BMPR2)	BMP	Secreted Signaling	KEGG: hsa04350; PMID:26893264
11	11	BMP7	ACVR1_BMPR2	3.65559337605905e-07	0	BMP7_ACVR1_BMPR2	BMP7 - (ACVR1+BMPR2)	BMP	Secreted Signaling	KEGG: hsa04350; PMID:26893264
9	1	BMP7	BMPR1A_ACVR2A	3.19031698781673e-07	0.03	BMP7_BMPR1A_ACVR2A	BMP7 - (BMPR1A+ACVR2A)	BMP	Secreted Signaling	KEGG: hsa04350; PMID:26893264
11	1	BMP7	BMPR1A_ACVR2A	1.44212188573352e-06	0	BMP7_BMPR1A_ACVR2A	BMP7 - (BMPR1A+ACVR2A)	BMP	Secreted Signaling	KEGG: hsa04350; PMID:26893264
9	2	BMP7	BMPR1A_ACVR2A	1.11646792401891e-06	0.01	BMP7_BMPR1A_ACVR2A	BMP7 - (BMPR1A+ACVR2A)	BMP	Secreted Signaling	KEGG: hsa04350; PMID:26893264
11	2	BMP7	BMPR1A_ACVR2A	5.04558724067448e-06	0	BMP7_BMPR1A_ACVR2A	BMP7 - (BMPR1A+ACVR2A)	BMP	Secreted Signaling	KEGG: hsa04350; PMID:26893264
9	3	BMP7	BMPR1A_ACVR2A	7.06657545011784e-07	0.03	BMP7_BMPR1A_ACVR2A	BMP7 - (BMPR1A+ACVR2A)	BMP	Secreted Signaling	KEGG: hsa04350; PMID:26893264
11	3	BMP7	BMPR1A_ACVR2A	3.19434651210892e-06	0	BMP7_BMPR1A_ACVR2A	BMP7 - (BMPR1A+ACVR2A)	BMP	Secreted Signaling	KEGG: hsa04350; PMID:26893264
9	4	BMP7	BMPR1A_ACVR2A	7.68993891717969e-07	0.03	BMP7_BMPR1A_ACVR2A	BMP7 - (BMPR1A+ACVR2A)	BMP	Secreted Signaling	KEGG: hsa04350; PMID:26893264
11	4	BMP7	BMPR1A_ACVR2A	3.47582137672201e-06	0	BMP7_BMPR1A_ACVR2A	BMP7 - (BMPR1A+ACVR2A)	BMP	Secreted Signaling	KEGG: hsa04350; PMID:26893264
9	5	BMP7	BMPR1A_ACVR2A	1.97986555764242e-07	0.04	BMP7_BMPR1A_ACVR2A	BMP7 - (BMPR1A+ACVR2A)	BMP	Secreted Signaling	KEGG: hsa04350; PMID:26893264
11	5	BMP7	BMPR1A_ACVR2A	8.95138516130526e-07	0	BMP7_BMPR1A_ACVR2A	BMP7 - (BMPR1A+ACVR2A)	BMP	Secreted Signaling	KEGG: hsa04350; PMID:26893264
9	6	BMP7	BMPR1A_ACVR2A	7.43002821711513e-08	0.01	BMP7_BMPR1A_ACVR2A	BMP7 - (BMPR1A+ACVR2A)	BMP	Secreted Signaling	KEGG: hsa04350; PMID:26893264
11	6	BMP7	BMPR1A_ACVR2A	3.35760949752543e-07	0	BMP7_BMPR1A_ACVR2A	BMP7 - (BMPR1A+ACVR2A)	BMP	Secreted Signaling	KEGG: hsa04350; PMID:26893264
9	8	BMP7	BMPR1A_ACVR2A	2.26269552945432e-07	0.03	BMP7_BMPR1A_ACVR2A	BMP7 - (BMPR1A+ACVR2A)	BMP	Secreted Signaling	KEGG: hsa04350; PMID:26893264
11	8	BMP7	BMPR1A_ACVR2A	1.02284793733454e-06	0	BMP7_BMPR1A_ACVR2A	BMP7 - (BMPR1A+ACVR2A)	BMP	Secreted Signaling	KEGG: hsa04350; PMID:26893264
9	9	BMP7	BMPR1A_ACVR2A	2.83247811264837e-08	0.02	BMP7_BMPR1A_ACVR2A	BMP7 - (BMPR1A+ACVR2A)	BMP	Secreted Signaling	KEGG: hsa04350; PMID:26893264
11	9	BMP7	BMPR1A_ACVR2A	1.27989345401243e-07	0	BMP7_BMPR1A_ACVR2A	BMP7 - (BMPR1A+ACVR2A)	BMP	Secreted Signaling	KEGG: hsa04350; PMID:26893264
9	10	BMP7	BMPR1A_ACVR2A	9.5243416419673e-07	0.03	BMP7_BMPR1A_ACVR2A	BMP7 - (BMPR1A+ACVR2A)	BMP	Secreted Signaling	KEGG: hsa04350; PMID:26893264
11	10	BMP7	BMPR1A_ACVR2A	4.30534051371671e-06	0	BMP7_BMPR1A_ACVR2A	BMP7 - (BMPR1A+ACVR2A)	BMP	Secreted Signaling	KEGG: hsa04350; PMID:26893264
9	11	BMP7	BMPR1A_ACVR2A	7.56826016639748e-08	0.02	BMP7_BMPR1A_ACVR2A	BMP7 - (BMPR1A+ACVR2A)	BMP	Secreted Signaling	KEGG: hsa04350; PMID:26893264
11	11	BMP7	BMPR1A_ACVR2A	3.41982696970226e-07	0	BMP7_BMPR1A_ACVR2A	BMP7 - (BMPR1A+ACVR2A)	BMP	Secreted Signaling	KEGG: hsa04350; PMID:26893264
9	1	BMP7	BMPR1A_ACVR2B	1.23789864303428e-07	0.03	BMP7_BMPR1A_ACVR2B	BMP7 - (BMPR1A+ACVR2B)	BMP	Secreted Signaling	KEGG: hsa04350; PMID:26893264
11	1	BMP7	BMPR1A_ACVR2B	5.59794022481663e-07	0	BMP7_BMPR1A_ACVR2B	BMP7 - (BMPR1A+ACVR2B)	BMP	Secreted Signaling	KEGG: hsa04350; PMID:26893264
9	2	BMP7	BMPR1A_ACVR2B	3.85755577796412e-07	0.02	BMP7_BMPR1A_ACVR2B	BMP7 - (BMPR1A+ACVR2B)	BMP	Secreted Signaling	KEGG: hsa04350; PMID:26893264
11	2	BMP7	BMPR1A_ACVR2B	1.74434367327866e-06	0	BMP7_BMPR1A_ACVR2B	BMP7 - (BMPR1A+ACVR2B)	BMP	Secreted Signaling	KEGG: hsa04350; PMID:26893264
9	3	BMP7	BMPR1A_ACVR2B	3.14869741298997e-07	0.03	BMP7_BMPR1A_ACVR2B	BMP7 - (BMPR1A+ACVR2B)	BMP	Secreted Signaling	KEGG: hsa04350; PMID:26893264
11	3	BMP7	BMPR1A_ACVR2B	1.42383548587081e-06	0	BMP7_BMPR1A_ACVR2B	BMP7 - (BMPR1A+ACVR2B)	BMP	Secreted Signaling	KEGG: hsa04350; PMID:26893264
9	4	BMP7	BMPR1A_ACVR2B	3.42997469581422e-07	0.02	BMP7_BMPR1A_ACVR2B	BMP7 - (BMPR1A+ACVR2B)	BMP	Secreted Signaling	KEGG: hsa04350; PMID:26893264
11	4	BMP7	BMPR1A_ACVR2B	1.55096682790967e-06	0	BMP7_BMPR1A_ACVR2B	BMP7 - (BMPR1A+ACVR2B)	BMP	Secreted Signaling	KEGG: hsa04350; PMID:26893264
9	5	BMP7	BMPR1A_ACVR2B	9.78173774862319e-08	0.04	BMP7_BMPR1A_ACVR2B	BMP7 - (BMPR1A+ACVR2B)	BMP	Secreted Signaling	KEGG: hsa04350; PMID:26893264
11	5	BMP7	BMPR1A_ACVR2B	4.42355625465737e-07	0	BMP7_BMPR1A_ACVR2B	BMP7 - (BMPR1A+ACVR2B)	BMP	Secreted Signaling	KEGG: hsa04350; PMID:26893264
9	6	BMP7	BMPR1A_ACVR2B	2.64924616475539e-08	0.03	BMP7_BMPR1A_ACVR2B	BMP7 - (BMPR1A+ACVR2B)	BMP	Secreted Signaling	KEGG: hsa04350; PMID:26893264
11	6	BMP7	BMPR1A_ACVR2B	1.19792236774171e-07	0	BMP7_BMPR1A_ACVR2B	BMP7 - (BMPR1A+ACVR2B)	BMP	Secreted Signaling	KEGG: hsa04350; PMID:26893264
9	8	BMP7	BMPR1A_ACVR2B	1.00591726885789e-07	0.03	BMP7_BMPR1A_ACVR2B	BMP7 - (BMPR1A+ACVR2B)	BMP	Secreted Signaling	KEGG: hsa04350; PMID:26893264
11	8	BMP7	BMPR1A_ACVR2B	4.54879891420053e-07	0	BMP7_BMPR1A_ACVR2B	BMP7 - (BMPR1A+ACVR2B)	BMP	Secreted Signaling	KEGG: hsa04350; PMID:26893264
9	9	BMP7	BMPR1A_ACVR2B	1.63352915697127e-08	0.01	BMP7_BMPR1A_ACVR2B	BMP7 - (BMPR1A+ACVR2B)	BMP	Secreted Signaling	KEGG: hsa04350; PMID:26893264
11	9	BMP7	BMPR1A_ACVR2B	7.38453697977558e-08	0	BMP7_BMPR1A_ACVR2B	BMP7 - (BMPR1A+ACVR2B)	BMP	Secreted Signaling	KEGG: hsa04350; PMID:26893264
9	10	BMP7	BMPR1A_ACVR2B	4.17786293780945e-07	0.03	BMP7_BMPR1A_ACVR2B	BMP7 - (BMPR1A+ACVR2B)	BMP	Secreted Signaling	KEGG: hsa04350; PMID:26893264
11	10	BMP7	BMPR1A_ACVR2B	1.8892298894252e-06	0	BMP7_BMPR1A_ACVR2B	BMP7 - (BMPR1A+ACVR2B)	BMP	Secreted Signaling	KEGG: hsa04350; PMID:26893264
9	11	BMP7	BMPR1A_ACVR2B	3.91805750030072e-08	0.01	BMP7_BMPR1A_ACVR2B	BMP7 - (BMPR1A+ACVR2B)	BMP	Secreted Signaling	KEGG: hsa04350; PMID:26893264
11	11	BMP7	BMPR1A_ACVR2B	1.77130760459773e-07	0	BMP7_BMPR1A_ACVR2B	BMP7 - (BMPR1A+ACVR2B)	BMP	Secreted Signaling	KEGG: hsa04350; PMID:26893264
9	1	BMP7	BMPR1A_BMPR2	6.28331616714977e-07	0.03	BMP7_BMPR1A_BMPR2	BMP7 - (BMPR1A+BMPR2)	BMP	Secreted Signaling	KEGG: hsa04350; PMID:26893264
11	1	BMP7	BMPR1A_BMPR2	2.83844115426303e-06	0	BMP7_BMPR1A_BMPR2	BMP7 - (BMPR1A+BMPR2)	BMP	Secreted Signaling	KEGG: hsa04350; PMID:26893264
9	2	BMP7	BMPR1A_BMPR2	1.99591299600421e-06	0.03	BMP7_BMPR1A_BMPR2	BMP7 - (BMPR1A+BMPR2)	BMP	Secreted Signaling	KEGG: hsa04350; PMID:26893264
11	2	BMP7	BMPR1A_BMPR2	9.01365904864742e-06	0	BMP7_BMPR1A_BMPR2	BMP7 - (BMPR1A+BMPR2)	BMP	Secreted Signaling	KEGG: hsa04350; PMID:26893264
9	3	BMP7	BMPR1A_BMPR2	1.63609469269255e-06	0.03	BMP7_BMPR1A_BMPR2	BMP7 - (BMPR1A+BMPR2)	BMP	Secreted Signaling	KEGG: hsa04350; PMID:26893264
11	3	BMP7	BMPR1A_BMPR2	7.38944697835501e-06	0	BMP7_BMPR1A_BMPR2	BMP7 - (BMPR1A+BMPR2)	BMP	Secreted Signaling	KEGG: hsa04350; PMID:26893264
[truncated: 8,572 more rows]

## Sheet: LR_E35_2
source	target	ligand	receptor	prob	pval	interaction_name	interaction_name_2	pathway_name	annotation	evidence
[truncated: 5,550 more rows]

[truncated: 3 more sheets: LR_E35_3, LR_E50_2, LR_E50_3]
